# Supplementary material for: Proteomics Profiling of KAIMRC1 in Comparison to MDA-MB231 and MCF-7
Source: Int J Mol Sci. 2020 Jun 18;21(12):4328. doi: 10.3390/ijms21124328 (PMC7352455; doi:10.3390/ijms21124328)
Supplement: Supplementary file 1 [file ijms-21-04328-s001.zip]

Archive with 16 entries (14 files):
- ijms-706332supplementry/
- ijms-706332supplementry/Supporting Information-REVIESD 2.pdf
- ijms-706332supplementry/Table_S1.xlsx
- ijms-706332supplementry/Table_S2.xlsx
- ijms-706332supplementry/Table_S3.xlsx
- ijms-706332supplementry/Table_S4.xlsx
- ijms-706332supplementry/Table_S5.xlsx
- ijms-706332supplementry/Table_S6.xlsx
- ijms-706332supplementry/Table_S7.xlsx
- ijms-706332supplementry/western blot-original images/
- ijms-706332supplementry/western blot-original images/bactin WB.tif
- ijms-706332supplementry/western blot-original images/KCTD WB.tif
- ijms-706332supplementry/western blot-original images/MTAP WB.tif
- ijms-706332supplementry/western blot-original images/PARP WB.tif
- ijms-706332supplementry/western blot-original images/pLamin SER 392 WB.tif
- ijms-706332supplementry/western blot-original images/pLamin WB.tif
