# Supplementary material for: Proteomics Profiling of KAIMRC1 in Comparison to MDA-MB231 and MCF-7
Source: Int J Mol Sci. 2020 Jun 18;21(12):4328. doi: 10.3390/ijms21124328 (PMC7352455; doi:10.3390/ijms21124328)
Supplement: Supplementary file 1 [file ijms-21-04328-s001.zip › ijms-706332supplementry/Table_S1.xlsx]

## Sheet: ascore_list (3)
frag view	localization analysis sequence	identified sequence	Scan Num	localization Score(-10xlog(P))	DTASelect Confidence Score	Xcorr	DeltaCN	Scan	Charge State	File Name	Proteins	PTM Indices	Gene	Protein Descriptions
<a href='/ip2/showLorikeet.html?sequence=K.EGGGDSSASSPTEEEQEQGEIGACS(79.9663)DEGTAQEGK.A&amp;chargeState=3&amp;pid=4678&amp;experimentId=&amp;searchId=121012&amp;scan=28873&amp;fileName=24H-Phos-Pos_1&amp;sampleName=24H-Phos-Pos&amp;projectName=Breast+Cancer-+Phospho+analysis&amp;measuredMplush=3951.671&amp;scanType=&amp;calculatedMplush=3951.6597&amp;createdDate=2017-12-01+13%3a59%3a09.0'> fragm…	EGGGDSSASSPTEEEQEQGEIGACS*DEGTAQEGK	K.EGGGDSSASSPTEEEQEQGEIGACS(79.9663)DEGTAQEGK.A	28873	14.81,	100	7.4723	0.5563	28873	3	24H-Phos-Pos_1	[P49006 ]	NA	NA	[P49006 MARCKS-related protein OS=Homo sapiens GN=MARCKSL1 PE=1 SV=2 ]
<a href='/ip2/showLorikeet.html?sequence=K.EGGGDSSASSPTEEEQEQGEIGACS(79.9663)DEGTAQEGK.A&amp;chargeState=4&amp;pid=4678&amp;experimentId=&amp;searchId=121012&amp;scan=28786&amp;fileName=24H-Phos-Pos_1&amp;sampleName=24H-Phos-Pos&amp;projectName=Breast+Cancer-+Phospho+analysis&amp;measuredMplush=3951.6562&amp;scanType=&amp;calculatedMplush=3951.6597&amp;createdDate=2017-12-01+13%3a59%3a09.0'> frag…	EGGGDSSASSPTEEEQEQGEIGACS*DEGTAQEGK	K.EGGGDSSASSPTEEEQEQGEIGACS(79.9663)DEGTAQEGK.A	28786	3.69,	100	7.3072	0.5475	28786	4	24H-Phos-Pos_1	[P49006 ]	NA	NA	[P49006 MARCKS-related protein OS=Homo sapiens GN=MARCKSL1 PE=1 SV=2 ]
<a href='/ip2/showLorikeet.html?sequence=K.EGGGDSSASS(79.9663)PTEEEQEQGEIGACSDEGTAQEGK.A&amp;chargeState=4&amp;pid=4678&amp;experimentId=&amp;searchId=121012&amp;scan=29682&amp;fileName=24H-Phos-Pos_1&amp;sampleName=24H-Phos-Pos&amp;projectName=Breast+Cancer-+Phospho+analysis&amp;measuredMplush=3951.6636&amp;scanType=&amp;calculatedMplush=3951.6597&amp;createdDate=2017-12-01+13%3a59%3a09.0'> frag…	EGGGDS*SASSPTEEEQEQGEIGACSDEGTAQEGK	K.EGGGDSSASS(79.9663)PTEEEQEQGEIGACSDEGTAQEGK.A	29682	2.45,	100	7.5037	0.6067	29682	4	24H-Phos-Pos_1	[P49006 ]	NA	NA	[P49006 MARCKS-related protein OS=Homo sapiens GN=MARCKSL1 PE=1 SV=2 ]
<a href='/ip2/showLorikeet.html?sequence=K.EGGGDSSASSPT(79.9663)EEEQEQGEIGACSDEGTAQEGK.A&amp;chargeState=4&amp;pid=4678&amp;experimentId=&amp;searchId=121012&amp;scan=29986&amp;fileName=24H-Phos-Pos_1&amp;sampleName=24H-Phos-Pos&amp;projectName=Breast+Cancer-+Phospho+analysis&amp;measuredMplush=3951.6675&amp;scanType=&amp;calculatedMplush=3951.6597&amp;createdDate=2017-12-01+13%3a59%3a09.0'> frag…	EGGGDSS*ASSPTEEEQEQGEIGACSDEGTAQEGK	K.EGGGDSSASSPT(79.9663)EEEQEQGEIGACSDEGTAQEGK.A	29986	0,	100	7.0055	0.5297	29986	4	24H-Phos-Pos_1	[P49006 ]	NA	NA	[P49006 MARCKS-related protein OS=Homo sapiens GN=MARCKSL1 PE=1 SV=2 ]
<a href='/ip2/showLorikeet.html?sequence=K.EGGGDSSAS(79.9663)SPTEEEQEQGEIGACSDEGTAQEGK.A&amp;chargeState=4&amp;pid=4678&amp;experimentId=&amp;searchId=121012&amp;scan=33474&amp;fileName=24H-Phos-Pos_2&amp;sampleName=24H-Phos-Pos&amp;projectName=Breast+Cancer-+Phospho+analysis&amp;measuredMplush=3951.6465&amp;scanType=&amp;calculatedMplush=3951.6597&amp;createdDate=2017-12-01+13%3a59%3a09.0'> frag…	EGGGDS*SASSPTEEEQEQGEIGACSDEGTAQEGK	K.EGGGDSSAS(79.9663)SPTEEEQEQGEIGACSDEGTAQEGK.A	33474	15.87,	100	6.887	0.5656	33474	4	24H-Phos-Pos_2	[P49006 ]	NA	NA	[P49006 MARCKS-related protein OS=Homo sapiens GN=MARCKSL1 PE=1 SV=2 ]
<a href='/ip2/showLorikeet.html?sequence=K.EGGGDSS(79.9663)ASS(79.9663)PTEEEQEQGEIGACSDEGTAQEGK.A&amp;chargeState=3&amp;pid=4678&amp;experimentId=&amp;searchId=121012&amp;scan=28641&amp;fileName=24H-Phos-Pos_1&amp;sampleName=24H-Phos-Pos&amp;projectName=Breast+Cancer-+Phospho+analysis&amp;measuredMplush=4031.6238&amp;scanType=&amp;calculatedMplush=4031.626&amp;createdDate=2017-12-01+13%3a59%3a09.…	EGGGDS*SASS*PTEEEQEQGEIGACSDEGTAQEGK	K.EGGGDSS(79.9663)ASS(79.9663)PTEEEQEQGEIGACSDEGTAQEGK.A	28641	[6.9,7.04,]	100	6.6949	0.5106	28641	3	24H-Phos-Pos_1	[P49006 ]	NA	NA	[P49006 MARCKS-related protein OS=Homo sapiens GN=MARCKSL1 PE=1 SV=2 ]
<a href='/ip2/showLorikeet.html?sequence=K.GAEASAASEEEAGPQATEPS(79.9663)TPSGPESGPTPASAEQNE.-&amp;chargeState=4&amp;pid=4678&amp;experimentId=&amp;searchId=121012&amp;scan=28415&amp;fileName=24H-Phos-Pos_1&amp;sampleName=24H-Phos-Pos&amp;projectName=Breast+Cancer-+Phospho+analysis&amp;measuredMplush=3934.6848&amp;scanType=&amp;calculatedMplush=3934.6824&amp;createdDate=2017-12-01+13%3a59%3a09.0'> …	GAEASAASEEEAGPQATEPST*PSGPESGPTPASAEQNE	K.GAEASAASEEEAGPQATEPS(79.9663)TPSGPESGPTPASAEQNE.-	28415	8.85,	100	6.3403	0.4991	28415	4	24H-Phos-Pos_1	[P49006 ]	NA	NA	[P49006 MARCKS-related protein OS=Homo sapiens GN=MARCKSL1 PE=1 SV=2 ]
<a href='/ip2/showLorikeet.html?sequence=K.GAEASAAS(79.9663)EEEAGPQATEPSTPSGPESGPTPASAEQNE.-&amp;chargeState=4&amp;pid=4678&amp;experimentId=&amp;searchId=121012&amp;scan=29228&amp;fileName=24H-Phos-Pos_1&amp;sampleName=24H-Phos-Pos&amp;projectName=Breast+Cancer-+Phospho+analysis&amp;measuredMplush=3934.693&amp;scanType=&amp;calculatedMplush=3934.6824&amp;createdDate=2017-12-01+13%3a59%3a09.0'> f…	GAEASAAS*EEEAGPQATEPSTPSGPESGPTPASAEQNE	K.GAEASAAS(79.9663)EEEAGPQATEPSTPSGPESGPTPASAEQNE.-	29228	1.34,	100	5.7587	0.4301	29228	4	24H-Phos-Pos_1	[P49006 ]	NA	NA	[P49006 MARCKS-related protein OS=Homo sapiens GN=MARCKSL1 PE=1 SV=2 ]
<a href='/ip2/showLorikeet.html?sequence=K.GAEASAASEEEAGPQATEPST(79.9663)PSGPESGPTPASAEQNE.-&amp;chargeState=4&amp;pid=4678&amp;experimentId=&amp;searchId=121012&amp;scan=32715&amp;fileName=24H-Phos-Pos_2&amp;sampleName=24H-Phos-Pos&amp;projectName=Breast+Cancer-+Phospho+analysis&amp;measuredMplush=3934.6775&amp;scanType=&amp;calculatedMplush=3934.6824&amp;createdDate=2017-12-01+13%3a59%3a09.0'> …	GAEASAASEEEAGPQATEPS*TPSGPESGPTPASAEQNE	K.GAEASAASEEEAGPQATEPST(79.9663)PSGPESGPTPASAEQNE.-	32715	5.08,	100	6.6399	0.4843	32715	4	24H-Phos-Pos_2	[P49006 ]	NA	NA	[P49006 MARCKS-related protein OS=Homo sapiens GN=MARCKSL1 PE=1 SV=2 ]
<a href='/ip2/showLorikeet.html?sequence=K.GAEASAASEEEAGPQATEPS(79.9663)TPSGPESGPTPASAEQNE.-&amp;chargeState=4&amp;pid=4678&amp;experimentId=&amp;searchId=121012&amp;scan=32864&amp;fileName=24H-Phos-Pos_2&amp;sampleName=24H-Phos-Pos&amp;projectName=Breast+Cancer-+Phospho+analysis&amp;measuredMplush=3934.6582&amp;scanType=&amp;calculatedMplush=3934.6824&amp;createdDate=2017-12-01+13%3a59%3a09.0'> …	GAEASAASEEEAGPQATEPS*TPSGPESGPTPASAEQNE	K.GAEASAASEEEAGPQATEPS(79.9663)TPSGPESGPTPASAEQNE.-	32864	8.68,	100	5.9245	0.5144	32864	4	24H-Phos-Pos_2	[P49006 ]	NA	NA	[P49006 MARCKS-related protein OS=Homo sapiens GN=MARCKSL1 PE=1 SV=2 ]
<a href='/ip2/showLorikeet.html?sequence=K.GAEASAAS(79.9663)EEEAGPQATEPSTPSGPESGPTPASAEQNE.-&amp;chargeState=4&amp;pid=4678&amp;experimentId=&amp;searchId=121012&amp;scan=33524&amp;fileName=24H-Phos-Pos_2&amp;sampleName=24H-Phos-Pos&amp;projectName=Breast+Cancer-+Phospho+analysis&amp;measuredMplush=3934.67&amp;scanType=&amp;calculatedMplush=3934.6824&amp;createdDate=2017-12-01+13%3a59%3a09.0'> fr…	GAEASAAS*EEEAGPQATEPSTPSGPESGPTPASAEQNE	K.GAEASAAS(79.9663)EEEAGPQATEPSTPSGPESGPTPASAEQNE.-	33524	6.1,	100	6.4812	0.3953	33524	4	24H-Phos-Pos_2	[P49006 ]	NA	NA	[P49006 MARCKS-related protein OS=Homo sapiens GN=MARCKSL1 PE=1 SV=2 ]
<a href='/ip2/showLorikeet.html?sequence=K.FHFQKFIADRGELENWGVARLNPLLQDREEAS(79.9663)LRHAK.G&amp;chargeState=6&amp;pid=4678&amp;experimentId=&amp;searchId=121012&amp;scan=27154&amp;fileName=24H-Phos-Pos_1&amp;sampleName=24H-Phos-Pos&amp;projectName=Breast+Cancer-+Phospho+analysis&amp;measuredMplush=5158.716&amp;scanType=&amp;calculatedMplush=5158.7456&amp;createdDate=2017-12-01+13%3a59%3a09.0'> fr…	FHFQKFIADRGELENWGVARLNPLLQDREEAS*LRHAK	K.FHFQKFIADRGELENWGVARLNPLLQDREEAS(79.9663)LRHAK.G	27154	1000,	99.9	3.042	0.2222	27154	6	24H-Phos-Pos_1	[Reverse_sp|P61457|PHS_HUMAN ]	NA	NA	[Reverse_sp|P61457|PHS_HUMAN Pterin-4-alpha-carbinolamine dehydratase OS=Homo sapiens GN=PCBD1 PE=1 SV=2 ]
<a href='/ip2/showLorikeet.html?sequence=K.VVDYSQFQES(79.9663)DDADEDYGR.D&amp;chargeState=2&amp;pid=4678&amp;experimentId=&amp;searchId=121012&amp;scan=44900&amp;fileName=24H-Phos-Pos_1&amp;sampleName=24H-Phos-Pos&amp;projectName=Breast+Cancer-+Phospho+analysis&amp;measuredMplush=2547.0405&amp;scanType=&amp;calculatedMplush=2547.0398&amp;createdDate=2017-12-01+13%3a59%3a09.0'> fragment ion view <…	VVDY*SQFQESDDADEDYGR	K.VVDYSQFQES(79.9663)DDADEDYGR.D	44900	0,	100	4.5006	0.1571	44900	2	24H-Phos-Pos_1	[Q9H1E3 ]	NA	NA	[Q9H1E3 Nuclear ubiquitous casein and cyclin-dependent kinase substrate 1 OS=Homo sapiens GN=NUCKS1 PE=1 SV=1 ]
<a href='/ip2/showLorikeet.html?sequence=K.VVDYSQFQES(79.9663)DDADEDYGR.D&amp;chargeState=3&amp;pid=4678&amp;experimentId=&amp;searchId=121012&amp;scan=44979&amp;fileName=24H-Phos-Pos_1&amp;sampleName=24H-Phos-Pos&amp;projectName=Breast+Cancer-+Phospho+analysis&amp;measuredMplush=2547.0425&amp;scanType=&amp;calculatedMplush=2547.0398&amp;createdDate=2017-12-01+13%3a59%3a09.0'> fragment ion view <…	VVDYSQFQES*DDADEDYGR	K.VVDYSQFQES(79.9663)DDADEDYGR.D	44979	22.96,	100	5.7554	0.4601	44979	3	24H-Phos-Pos_1	[Q9H1E3 ]	NA	NA	[Q9H1E3 Nuclear ubiquitous casein and cyclin-dependent kinase substrate 1 OS=Homo sapiens GN=NUCKS1 PE=1 SV=1 ]
<a href='/ip2/showLorikeet.html?sequence=K.VVDYSQFQES(79.9663)DDADEDYGR.D&amp;chargeState=3&amp;pid=4678&amp;experimentId=&amp;searchId=121012&amp;scan=45218&amp;fileName=24H-Phos-Pos_2&amp;sampleName=24H-Phos-Pos&amp;projectName=Breast+Cancer-+Phospho+analysis&amp;measuredMplush=2547.0332&amp;scanType=&amp;calculatedMplush=2547.0398&amp;createdDate=2017-12-01+13%3a59%3a09.0'> fragment ion view <…	VVDYSQFQES*DDADEDYGR	K.VVDYSQFQES(79.9663)DDADEDYGR.D	45218	15.38,	99.9	3.1883	0.2002	45218	3	24H-Phos-Pos_2	[Q9H1E3 ]	NA	NA	[Q9H1E3 Nuclear ubiquitous casein and cyclin-dependent kinase substrate 1 OS=Homo sapiens GN=NUCKS1 PE=1 SV=1 ]
<a href='/ip2/showLorikeet.html?sequence=K.NSQEDSEDS(79.9663)EDKDVK.T&amp;chargeState=3&amp;pid=4678&amp;experimentId=&amp;searchId=121012&amp;scan=34606&amp;fileName=24H-Phos-Pos_1&amp;sampleName=24H-Phos-Pos&amp;projectName=Breast+Cancer-+Phospho+analysis&amp;measuredMplush=2492.1667&amp;scanType=&amp;calculatedMplush=2492.1643&amp;createdDate=2017-12-01+13%3a59%3a09.0'> fragment ion view </a>	NSQEDS*EDSEDKDVK	K.NSQEDSEDS(79.9663)EDKDVK.T	34606	14.89,	99.6	2.7238	0.1624	34606	3	24H-Phos-Pos_1	[Q9H1E3 ]	NA	NA	[Q9H1E3 Nuclear ubiquitous casein and cyclin-dependent kinase substrate 1 OS=Homo sapiens GN=NUCKS1 PE=1 SV=1 ]
<a href='/ip2/showLorikeet.html?sequence=K.NSQEDS(79.9663)EDS(79.9663)EDKDVK.T&amp;chargeState=3&amp;pid=4678&amp;experimentId=&amp;searchId=121012&amp;scan=25941&amp;fileName=24H-Phos-Pos_1&amp;sampleName=24H-Phos-Pos&amp;projectName=Breast+Cancer-+Phospho+analysis&amp;measuredMplush=2572.1338&amp;scanType=&amp;calculatedMplush=2572.1306&amp;createdDate=2017-12-01+13%3a59%3a09.0'> fragment ion v…	NSQEDS*EDS*EDKDVK	K.NSQEDS(79.9663)EDS(79.9663)EDKDVK.T	25941	[6.2,7.31,]	100	3.3956	0.3047	25941	3	24H-Phos-Pos_1	[Q9H1E3 ]	NA	NA	[Q9H1E3 Nuclear ubiquitous casein and cyclin-dependent kinase substrate 1 OS=Homo sapiens GN=NUCKS1 PE=1 SV=1 ]
<a href='/ip2/showLorikeet.html?sequence=K.DSGS(79.9663)DEDFLMEDDDDSDYGSSK.K&amp;chargeState=3&amp;pid=4678&amp;experimentId=&amp;searchId=121012&amp;scan=48091&amp;fileName=24H-Phos-Pos_1&amp;sampleName=24H-Phos-Pos&amp;projectName=Breast+Cancer-+Phospho+analysis&amp;measuredMplush=2967.167&amp;scanType=&amp;calculatedMplush=2967.165&amp;createdDate=2017-12-01+13%3a59%3a09.0'> fragment ion view …	DSGS*DEDFLMEDDDDSDYGSSK	K.DSGS(79.9663)DEDFLMEDDDDSDYGSSK.K	48091	0.03,	100	5.8656	0.4618	48091	3	24H-Phos-Pos_1	[Q9H1E3 ]	NA	NA	[Q9H1E3 Nuclear ubiquitous casein and cyclin-dependent kinase substrate 1 OS=Homo sapiens GN=NUCKS1 PE=1 SV=1 ]
<a href='/ip2/showLorikeet.html?sequence=K.DSGSDEDFLMEDDDDS(79.9663)DYGSSK.K&amp;chargeState=3&amp;pid=4678&amp;experimentId=&amp;searchId=121012&amp;scan=48536&amp;fileName=24H-Phos-Pos_1&amp;sampleName=24H-Phos-Pos&amp;projectName=Breast+Cancer-+Phospho+analysis&amp;measuredMplush=2967.1584&amp;scanType=&amp;calculatedMplush=2967.165&amp;createdDate=2017-12-01+13%3a59%3a09.0'> fragment ion view…	DSGSDEDFLMEDDDDS*DYGSSK	K.DSGSDEDFLMEDDDDS(79.9663)DYGSSK.K	48536	10.36,	100	5.969	0.374	48536	3	24H-Phos-Pos_1	[Q9H1E3 ]	NA	NA	[Q9H1E3 Nuclear ubiquitous casein and cyclin-dependent kinase substrate 1 OS=Homo sapiens GN=NUCKS1 PE=1 SV=1 ]
<a href='/ip2/showLorikeet.html?sequence=K.DSGS(79.9663)DEDFLMEDDDDS(79.9663)DYGSSK.K&amp;chargeState=3&amp;pid=4678&amp;experimentId=&amp;searchId=121012&amp;scan=45450&amp;fileName=24H-Phos-Pos_1&amp;sampleName=24H-Phos-Pos&amp;projectName=Breast+Cancer-+Phospho+analysis&amp;measuredMplush=3047.136&amp;scanType=&amp;calculatedMplush=3047.1313&amp;createdDate=2017-12-01+13%3a59%3a09.0'> fragment…	DSGS*DEDFLMEDDDDS*DYGSSK	K.DSGS(79.9663)DEDFLMEDDDDS(79.9663)DYGSSK.K	45450	[8.63,9.64,]	100	6.0522	0.4912	45450	3	24H-Phos-Pos_1	[Q9H1E3 ]	NA	NA	[Q9H1E3 Nuclear ubiquitous casein and cyclin-dependent kinase substrate 1 OS=Homo sapiens GN=NUCKS1 PE=1 SV=1 ]
<a href='/ip2/showLorikeet.html?sequence=D.SGS(79.9663)DEDFLMEDDDDS(79.9663)DYGSSK.K&amp;chargeState=3&amp;pid=4678&amp;experimentId=&amp;searchId=121012&amp;scan=45836&amp;fileName=24H-Phos-Pos_1&amp;sampleName=24H-Phos-Pos&amp;projectName=Breast+Cancer-+Phospho+analysis&amp;measuredMplush=2932.107&amp;scanType=&amp;calculatedMplush=2932.1042&amp;createdDate=2017-12-01+13%3a59%3a09.0'> fragment …	SGS*DEDFLMEDDDDS*DYGSSK	D.SGS(79.9663)DEDFLMEDDDDS(79.9663)DYGSSK.K	45836	[0,6.76,]	100	5.556	0.5638	45836	3	24H-Phos-Pos_1	[Q9H1E3 ]	NA	NA	[Q9H1E3 Nuclear ubiquitous casein and cyclin-dependent kinase substrate 1 OS=Homo sapiens GN=NUCKS1 PE=1 SV=1 ]
<a href='/ip2/showLorikeet.html?sequence=E.DDDDS(79.9663)DYGSSK.K&amp;chargeState=2&amp;pid=4678&amp;experimentId=&amp;searchId=121012&amp;scan=21010&amp;fileName=24H-Phos-Pos_1&amp;sampleName=24H-Phos-Pos&amp;projectName=Breast+Cancer-+Phospho+analysis&amp;measuredMplush=1741.7151&amp;scanType=&amp;calculatedMplush=1741.7205&amp;createdDate=2017-12-01+13%3a59%3a09.0'> fragment ion view </a>	DDDDS*DYGSSK	E.DDDDS(79.9663)DYGSSK.K	21010	17.01,	100	4.5108	0.3764	21010	2	24H-Phos-Pos_1	[Q9H1E3 ]	NA	NA	[Q9H1E3 Nuclear ubiquitous casein and cyclin-dependent kinase substrate 1 OS=Homo sapiens GN=NUCKS1 PE=1 SV=1 ]
<a href='/ip2/showLorikeet.html?sequence=K.TSTSPPPEKSGDEGSEDEAPS(79.9663)GED.-&amp;chargeState=3&amp;pid=4678&amp;experimentId=&amp;searchId=121012&amp;scan=23013&amp;fileName=24H-Phos-Pos_1&amp;sampleName=24H-Phos-Pos&amp;projectName=Breast+Cancer-+Phospho+analysis&amp;measuredMplush=2943.2632&amp;scanType=&amp;calculatedMplush=2943.2666&amp;createdDate=2017-12-01+13%3a59%3a09.0'> fragment ion v…	TSTSPPPEKSGDEGSEDEAPS*GED	K.TSTSPPPEKSGDEGSEDEAPS(79.9663)GED.-	23013	22.19,	100	3.8587	0.5329	23013	3	24H-Phos-Pos_1	[Q9H1E3 ]	NA	NA	[Q9H1E3 Nuclear ubiquitous casein and cyclin-dependent kinase substrate 1 OS=Homo sapiens GN=NUCKS1 PE=1 SV=1 ]
<a href='/ip2/showLorikeet.html?sequence=K.TST(79.9663)SPPPEKSGDEGSEDEAPSGED.-&amp;chargeState=3&amp;pid=4678&amp;experimentId=&amp;searchId=121012&amp;scan=23288&amp;fileName=24H-Phos-Pos_1&amp;sampleName=24H-Phos-Pos&amp;projectName=Breast+Cancer-+Phospho+analysis&amp;measuredMplush=2943.2603&amp;scanType=&amp;calculatedMplush=2943.2666&amp;createdDate=2017-12-01+13%3a59%3a09.0'> fragment ion v…	TS*TSPPPEKSGDEGSEDEAPSGED	K.TST(79.9663)SPPPEKSGDEGSEDEAPSGED.-	23288	10.76,	100	3.8323	0.4776	23288	3	24H-Phos-Pos_1	[Q9H1E3 ]	NA	NA	[Q9H1E3 Nuclear ubiquitous casein and cyclin-dependent kinase substrate 1 OS=Homo sapiens GN=NUCKS1 PE=1 SV=1 ]
<a href='/ip2/showLorikeet.html?sequence=K.TSTS(79.9663)PPPEKSGDEGSEDEAPSGED.-&amp;chargeState=3&amp;pid=4678&amp;experimentId=&amp;searchId=121012&amp;scan=23384&amp;fileName=24H-Phos-Pos_1&amp;sampleName=24H-Phos-Pos&amp;projectName=Breast+Cancer-+Phospho+analysis&amp;measuredMplush=2943.2593&amp;scanType=&amp;calculatedMplush=2943.2666&amp;createdDate=2017-12-01+13%3a59%3a09.0'> fragment ion v…	TS*TSPPPEKSGDEGSEDEAPSGED	K.TSTS(79.9663)PPPEKSGDEGSEDEAPSGED.-	23384	0,	100	3.7783	0.4027	23384	3	24H-Phos-Pos_1	[Q9H1E3 ]	NA	NA	[Q9H1E3 Nuclear ubiquitous casein and cyclin-dependent kinase substrate 1 OS=Homo sapiens GN=NUCKS1 PE=1 SV=1 ]
<a href='/ip2/showLorikeet.html?sequence=K.TSTSPPPEKS(79.9663)GDEGSEDEAPSGED.-&amp;chargeState=3&amp;pid=4678&amp;experimentId=&amp;searchId=121012&amp;scan=23594&amp;fileName=24H-Phos-Pos_1&amp;sampleName=24H-Phos-Pos&amp;projectName=Breast+Cancer-+Phospho+analysis&amp;measuredMplush=2943.2583&amp;scanType=&amp;calculatedMplush=2943.2666&amp;createdDate=2017-12-01+13%3a59%3a09.0'> fragment ion v…	TSTSPPPEKS*GDEGSEDEAPSGED	K.TSTSPPPEKS(79.9663)GDEGSEDEAPSGED.-	23594	4.7,	100	3.0747	0.2794	23594	3	24H-Phos-Pos_1	[Q9H1E3 ]	NA	NA	[Q9H1E3 Nuclear ubiquitous casein and cyclin-dependent kinase substrate 1 OS=Homo sapiens GN=NUCKS1 PE=1 SV=1 ]
<a href='/ip2/showLorikeet.html?sequence=K.TSTSPPPEKSGDEGSEDEAPS(79.9663)GED.-&amp;chargeState=3&amp;pid=4678&amp;experimentId=&amp;searchId=121012&amp;scan=27639&amp;fileName=24H-Phos-Pos_2&amp;sampleName=24H-Phos-Pos&amp;projectName=Breast+Cancer-+Phospho+analysis&amp;measuredMplush=2943.253&amp;scanType=&amp;calculatedMplush=2943.2666&amp;createdDate=2017-12-01+13%3a59%3a09.0'> fragment ion vi…	TSTSPPPEKSGDEGSEDEAPS*GED	K.TSTSPPPEKSGDEGSEDEAPS(79.9663)GED.-	27639	10.33,	100	2.779	0.3484	27639	3	24H-Phos-Pos_2	[Q9H1E3 ]	NA	NA	[Q9H1E3 Nuclear ubiquitous casein and cyclin-dependent kinase substrate 1 OS=Homo sapiens GN=NUCKS1 PE=1 SV=1 ]
<a href='/ip2/showLorikeet.html?sequence=K.TSTSPPPEKS(79.9663)GDEGSEDEAPSGED.-&amp;chargeState=3&amp;pid=4678&amp;experimentId=&amp;searchId=121012&amp;scan=27757&amp;fileName=24H-Phos-Pos_2&amp;sampleName=24H-Phos-Pos&amp;projectName=Breast+Cancer-+Phospho+analysis&amp;measuredMplush=2943.2583&amp;scanType=&amp;calculatedMplush=2943.2666&amp;createdDate=2017-12-01+13%3a59%3a09.0'> fragment ion v…	TSTSPPPEKS*GDEGSEDEAPSGED	K.TSTSPPPEKS(79.9663)GDEGSEDEAPSGED.-	27757	7.13,	99.9	2.9849	0.2765	27757	3	24H-Phos-Pos_2	[Q9H1E3 ]	NA	NA	[Q9H1E3 Nuclear ubiquitous casein and cyclin-dependent kinase substrate 1 OS=Homo sapiens GN=NUCKS1 PE=1 SV=1 ]
<a href='/ip2/showLorikeet.html?sequence=K.TSTS(79.9663)PPPEKSGDEGSEDEAPSGED.-&amp;chargeState=3&amp;pid=4678&amp;experimentId=&amp;searchId=121012&amp;scan=27898&amp;fileName=24H-Phos-Pos_2&amp;sampleName=24H-Phos-Pos&amp;projectName=Breast+Cancer-+Phospho+analysis&amp;measuredMplush=2943.2544&amp;scanType=&amp;calculatedMplush=2943.2666&amp;createdDate=2017-12-01+13%3a59%3a09.0'> fragment ion v…	TSTS*PPPEKSGDEGSEDEAPSGED	K.TSTS(79.9663)PPPEKSGDEGSEDEAPSGED.-	27898	9.82,	100	3.1722	0.4261	27898	3	24H-Phos-Pos_2	[Q9H1E3 ]	NA	NA	[Q9H1E3 Nuclear ubiquitous casein and cyclin-dependent kinase substrate 1 OS=Homo sapiens GN=NUCKS1 PE=1 SV=1 ]
<a href='/ip2/showLorikeet.html?sequence=K.TST(79.9663)SPPPEKSGDEGSEDEAPSGED.-&amp;chargeState=3&amp;pid=4678&amp;experimentId=&amp;searchId=121012&amp;scan=28187&amp;fileName=24H-Phos-Pos_2&amp;sampleName=24H-Phos-Pos&amp;projectName=Breast+Cancer-+Phospho+analysis&amp;measuredMplush=2943.2544&amp;scanType=&amp;calculatedMplush=2943.2666&amp;createdDate=2017-12-01+13%3a59%3a09.0'> fragment ion v…	TS*TSPPPEKSGDEGSEDEAPSGED	K.TST(79.9663)SPPPEKSGDEGSEDEAPSGED.-	28187	9.67,	100	3.6768	0.4715	28187	3	24H-Phos-Pos_2	[Q9H1E3 ]	NA	NA	[Q9H1E3 Nuclear ubiquitous casein and cyclin-dependent kinase substrate 1 OS=Homo sapiens GN=NUCKS1 PE=1 SV=1 ]
<a href='/ip2/showLorikeet.html?sequence=K.TSTSPPPEKSGDEGS(79.9663)EDEAPSGED.-&amp;chargeState=3&amp;pid=4678&amp;experimentId=&amp;searchId=121012&amp;scan=28515&amp;fileName=24H-Phos-Pos_2&amp;sampleName=24H-Phos-Pos&amp;projectName=Breast+Cancer-+Phospho+analysis&amp;measuredMplush=2943.2537&amp;scanType=&amp;calculatedMplush=2943.2666&amp;createdDate=2017-12-01+13%3a59%3a09.0'> fragment ion v…	TSTSPPPEKS*GDEGSEDEAPSGED	K.TSTSPPPEKSGDEGS(79.9663)EDEAPSGED.-	28515	6.69,	100	3.1257	0.347	28515	3	24H-Phos-Pos_2	[Q9H1E3 ]	NA	NA	[Q9H1E3 Nuclear ubiquitous casein and cyclin-dependent kinase substrate 1 OS=Homo sapiens GN=NUCKS1 PE=1 SV=1 ]
<a href='/ip2/showLorikeet.html?sequence=K.TSTSPPPEKSGDEGS(79.9663)EDEAPS(79.9663)GED.-&amp;chargeState=3&amp;pid=4678&amp;experimentId=&amp;searchId=121012&amp;scan=20931&amp;fileName=24H-Phos-Pos_1&amp;sampleName=24H-Phos-Pos&amp;projectName=Breast+Cancer-+Phospho+analysis&amp;measuredMplush=3023.225&amp;scanType=&amp;calculatedMplush=3023.233&amp;createdDate=2017-12-01+13%3a59%3a09.0'> fragmen…	TSTSPPPEKS*GDEGSEDEAPS*GED	K.TSTSPPPEKSGDEGS(79.9663)EDEAPS(79.9663)GED.-	20931	[6.7,29.09,]	100	3.5243	0.5145	20931	3	24H-Phos-Pos_1	[Q9H1E3 ]	NA	NA	[Q9H1E3 Nuclear ubiquitous casein and cyclin-dependent kinase substrate 1 OS=Homo sapiens GN=NUCKS1 PE=1 SV=1 ]
<a href='/ip2/showLorikeet.html?sequence=K.TSTS(79.9663)PPPEKSGDEGSEDEAPS(79.9663)GED.-&amp;chargeState=3&amp;pid=4678&amp;experimentId=&amp;searchId=121012&amp;scan=21209&amp;fileName=24H-Phos-Pos_1&amp;sampleName=24H-Phos-Pos&amp;projectName=Breast+Cancer-+Phospho+analysis&amp;measuredMplush=3023.2256&amp;scanType=&amp;calculatedMplush=3023.233&amp;createdDate=2017-12-01+13%3a59%3a09.0'> fragme…	TSTSPPPEKS*GDEGSEDEAPS*GED	K.TSTS(79.9663)PPPEKSGDEGSEDEAPS(79.9663)GED.-	21209	[10.07,26.59,]	100	3.051	0.3519	21209	3	24H-Phos-Pos_1	[Q9H1E3 ]	NA	NA	[Q9H1E3 Nuclear ubiquitous casein and cyclin-dependent kinase substrate 1 OS=Homo sapiens GN=NUCKS1 PE=1 SV=1 ]
<a href='/ip2/showLorikeet.html?sequence=K.TSTSPPPEKS(79.9663)GDEGSEDEAPS(79.9663)GED.-&amp;chargeState=3&amp;pid=4678&amp;experimentId=&amp;searchId=121012&amp;scan=21390&amp;fileName=24H-Phos-Pos_1&amp;sampleName=24H-Phos-Pos&amp;projectName=Breast+Cancer-+Phospho+analysis&amp;measuredMplush=3023.2236&amp;scanType=&amp;calculatedMplush=3023.233&amp;createdDate=2017-12-01+13%3a59%3a09.0'> fragme…	TSTS*PPPEKS*GDEGSEDEAPSGED	K.TSTSPPPEKS(79.9663)GDEGSEDEAPS(79.9663)GED.-	21390	[6.9,2.11,]	100	3.2028	0.3453	21390	3	24H-Phos-Pos_1	[Q9H1E3 ]	NA	NA	[Q9H1E3 Nuclear ubiquitous casein and cyclin-dependent kinase substrate 1 OS=Homo sapiens GN=NUCKS1 PE=1 SV=1 ]
<a href='/ip2/showLorikeet.html?sequence=K.TSTS(79.9663)PPPEKS(79.9663)GDEGSEDEAPSGED.-&amp;chargeState=3&amp;pid=4678&amp;experimentId=&amp;searchId=121012&amp;scan=21485&amp;fileName=24H-Phos-Pos_1&amp;sampleName=24H-Phos-Pos&amp;projectName=Breast+Cancer-+Phospho+analysis&amp;measuredMplush=3023.2231&amp;scanType=&amp;calculatedMplush=3023.233&amp;createdDate=2017-12-01+13%3a59%3a09.0'> fragme…	TST*SPPPEKS*GDEGSEDEAPSGED	K.TSTS(79.9663)PPPEKS(79.9663)GDEGSEDEAPSGED.-	21485	[7.38,5.24,]	100	3.5438	0.3552	21485	3	24H-Phos-Pos_1	[Q9H1E3 ]	NA	NA	[Q9H1E3 Nuclear ubiquitous casein and cyclin-dependent kinase substrate 1 OS=Homo sapiens GN=NUCKS1 PE=1 SV=1 ]
<a href='/ip2/showLorikeet.html?sequence=K.TSTS(79.9663)PPPEKSGDEGS(79.9663)EDEAPSGED.-&amp;chargeState=3&amp;pid=4678&amp;experimentId=&amp;searchId=121012&amp;scan=21572&amp;fileName=24H-Phos-Pos_1&amp;sampleName=24H-Phos-Pos&amp;projectName=Breast+Cancer-+Phospho+analysis&amp;measuredMplush=3023.2249&amp;scanType=&amp;calculatedMplush=3023.233&amp;createdDate=2017-12-01+13%3a59%3a09.0'> fragme…	TS*TSPPPEKS*GDEGSEDEAPSGED	K.TSTS(79.9663)PPPEKSGDEGS(79.9663)EDEAPSGED.-	21572	[6.36,2.33,]	100	3.211	0.2832	21572	3	24H-Phos-Pos_1	[Q9H1E3 ]	NA	NA	[Q9H1E3 Nuclear ubiquitous casein and cyclin-dependent kinase substrate 1 OS=Homo sapiens GN=NUCKS1 PE=1 SV=1 ]
<a href='/ip2/showLorikeet.html?sequence=K.TSTSPPPEKS(79.9663)GDEGSEDEAPS(79.9663)GED.-&amp;chargeState=3&amp;pid=4678&amp;experimentId=&amp;searchId=121012&amp;scan=25874&amp;fileName=24H-Phos-Pos_2&amp;sampleName=24H-Phos-Pos&amp;projectName=Breast+Cancer-+Phospho+analysis&amp;measuredMplush=3023.2212&amp;scanType=&amp;calculatedMplush=3023.233&amp;createdDate=2017-12-01+13%3a59%3a09.0'> fragme…	TSTSPPPEKSGDEGS*EDEAPS*GED	K.TSTSPPPEKS(79.9663)GDEGSEDEAPS(79.9663)GED.-	25874	[6.69,35.65,]	99.6	2.6024	0.2172	25874	3	24H-Phos-Pos_2	[Q9H1E3 ]	NA	NA	[Q9H1E3 Nuclear ubiquitous casein and cyclin-dependent kinase substrate 1 OS=Homo sapiens GN=NUCKS1 PE=1 SV=1 ]
<a href='/ip2/showLorikeet.html?sequence=K.TSTS(79.9663)PPPEKSGDEGS(79.9663)EDEAPSGED.-&amp;chargeState=3&amp;pid=4678&amp;experimentId=&amp;searchId=121012&amp;scan=26601&amp;fileName=24H-Phos-Pos_2&amp;sampleName=24H-Phos-Pos&amp;projectName=Breast+Cancer-+Phospho+analysis&amp;measuredMplush=3023.22&amp;scanType=&amp;calculatedMplush=3023.233&amp;createdDate=2017-12-01+13%3a59%3a09.0'> fragment…	TSTS*PPPEKSGDEGS*EDEAPSGED	K.TSTS(79.9663)PPPEKSGDEGS(79.9663)EDEAPSGED.-	26601	[6.9,16.67,]	100	3.5612	0.3977	26601	3	24H-Phos-Pos_2	[Q9H1E3 ]	NA	NA	[Q9H1E3 Nuclear ubiquitous casein and cyclin-dependent kinase substrate 1 OS=Homo sapiens GN=NUCKS1 PE=1 SV=1 ]
<a href='/ip2/showLorikeet.html?sequence=K.TSTS(79.9663)PPPEKS(79.9663)GDEGSEDEAPSGED.-&amp;chargeState=3&amp;pid=4678&amp;experimentId=&amp;searchId=121012&amp;scan=26705&amp;fileName=24H-Phos-Pos_2&amp;sampleName=24H-Phos-Pos&amp;projectName=Breast+Cancer-+Phospho+analysis&amp;measuredMplush=3023.221&amp;scanType=&amp;calculatedMplush=3023.233&amp;createdDate=2017-12-01+13%3a59%3a09.0'> fragmen…	TSTS*PPPEKSGDEGS*EDEAPSGED	K.TSTS(79.9663)PPPEKS(79.9663)GDEGSEDEAPSGED.-	26705	[6.36,9.61,]	100	3.4954	0.4142	26705	3	24H-Phos-Pos_2	[Q9H1E3 ]	NA	NA	[Q9H1E3 Nuclear ubiquitous casein and cyclin-dependent kinase substrate 1 OS=Homo sapiens GN=NUCKS1 PE=1 SV=1 ]
<a href='/ip2/showLorikeet.html?sequence=K.T(79.9663)STSPPPEKSGDEGS(79.9663)EDEAPSGED.-&amp;chargeState=3&amp;pid=4678&amp;experimentId=&amp;searchId=121012&amp;scan=27716&amp;fileName=24H-Phos-Pos_2&amp;sampleName=24H-Phos-Pos&amp;projectName=Breast+Cancer-+Phospho+analysis&amp;measuredMplush=3023.234&amp;scanType=&amp;calculatedMplush=3023.233&amp;createdDate=2017-12-01+13%3a59%3a09.0'> fragmen…	TSTSPPPEKS*GDEGS*EDEAPSGED	K.T(79.9663)STSPPPEKSGDEGS(79.9663)EDEAPSGED.-	27716	[13.96,14.54,]	99.7	2.6673	0.2247	27716	3	24H-Phos-Pos_2	[Q9H1E3 ]	NA	NA	[Q9H1E3 Nuclear ubiquitous casein and cyclin-dependent kinase substrate 1 OS=Homo sapiens GN=NUCKS1 PE=1 SV=1 ]
<a href='/ip2/showLorikeet.html?sequence=K.TSTSPPPEKS(79.9663)GDEGS(79.9663)EDEAPSGED.-&amp;chargeState=3&amp;pid=4678&amp;experimentId=&amp;searchId=121012&amp;scan=28407&amp;fileName=24H-Phos-Pos_2&amp;sampleName=24H-Phos-Pos&amp;projectName=Breast+Cancer-+Phospho+analysis&amp;measuredMplush=3023.2188&amp;scanType=&amp;calculatedMplush=3023.233&amp;createdDate=2017-12-01+13%3a59%3a09.0'> fragme…	TSTSPPPEKS*GDEGS*EDEAPSGED	K.TSTSPPPEKS(79.9663)GDEGS(79.9663)EDEAPSGED.-	28407	[16.96,15.66,]	99.9	2.6484	0.3071	28407	3	24H-Phos-Pos_2	[Q9H1E3 ]	NA	NA	[Q9H1E3 Nuclear ubiquitous casein and cyclin-dependent kinase substrate 1 OS=Homo sapiens GN=NUCKS1 PE=1 SV=1 ]
<a href='/ip2/showLorikeet.html?sequence=K.TSTS(79.9663)PPPEKSGDEGS(79.9663)EDEAPS(79.9663)GED.-&amp;chargeState=3&amp;pid=4678&amp;experimentId=&amp;searchId=121012&amp;scan=18748&amp;fileName=24H-Phos-Pos_1&amp;sampleName=24H-Phos-Pos&amp;projectName=Breast+Cancer-+Phospho+analysis&amp;measuredMplush=3103.1887&amp;scanType=&amp;calculatedMplush=3103.1992&amp;createdDate=2017-12-01+13%3a59%3a09.…	TSTS*PPPEKSGDEGS*EDEAPS*GED	K.TSTS(79.9663)PPPEKSGDEGS(79.9663)EDEAPS(79.9663)GED.-	18748	[0.06,7.67,15.56,]	99.8	2.9271	0.2165	18748	3	24H-Phos-Pos_1	[Q9H1E3 ]	NA	NA	[Q9H1E3 Nuclear ubiquitous casein and cyclin-dependent kinase substrate 1 OS=Homo sapiens GN=NUCKS1 PE=1 SV=1 ]
<a href='/ip2/showLorikeet.html?sequence=K.TSTS(79.9663)PPPEKS(79.9663)GDEGSEDEAPS(79.9663)GED.-&amp;chargeState=3&amp;pid=4678&amp;experimentId=&amp;searchId=121012&amp;scan=18965&amp;fileName=24H-Phos-Pos_1&amp;sampleName=24H-Phos-Pos&amp;projectName=Breast+Cancer-+Phospho+analysis&amp;measuredMplush=3103.1917&amp;scanType=&amp;calculatedMplush=3103.1992&amp;createdDate=2017-12-01+13%3a59%3a09.…	TSTS*PPPEKSGDEGS*EDEAPS*GED	K.TSTS(79.9663)PPPEKS(79.9663)GDEGSEDEAPS(79.9663)GED.-	18965	[0.06,4.01,25.61,]	100	2.8134	0.4019	18965	3	24H-Phos-Pos_1	[Q9H1E3 ]	NA	NA	[Q9H1E3 Nuclear ubiquitous casein and cyclin-dependent kinase substrate 1 OS=Homo sapiens GN=NUCKS1 PE=1 SV=1 ]
<a href='/ip2/showLorikeet.html?sequence=K.TSTSPPPEKS(79.9663)GDEGS(79.9663)EDEAPS(79.9663)GED.-&amp;chargeState=3&amp;pid=4678&amp;experimentId=&amp;searchId=121012&amp;scan=19406&amp;fileName=24H-Phos-Pos_1&amp;sampleName=24H-Phos-Pos&amp;projectName=Breast+Cancer-+Phospho+analysis&amp;measuredMplush=3103.1897&amp;scanType=&amp;calculatedMplush=3103.1992&amp;createdDate=2017-12-01+13%3a59%3a09.…	TSTSPPPEKS*GDEGS*EDEAPS*GED	K.TSTSPPPEKS(79.9663)GDEGS(79.9663)EDEAPS(79.9663)GED.-	19406	[12.14,16.11,21.26,]	100	3.5029	0.3006	19406	3	24H-Phos-Pos_1	[Q9H1E3 ]	NA	NA	[Q9H1E3 Nuclear ubiquitous casein and cyclin-dependent kinase substrate 1 OS=Homo sapiens GN=NUCKS1 PE=1 SV=1 ]
<a href='/ip2/showLorikeet.html?sequence=K.TSTS(79.9663)PPPEKS(79.9663)GDEGS(79.9663)EDEAPSGED.-&amp;chargeState=3&amp;pid=4678&amp;experimentId=&amp;searchId=121012&amp;scan=19763&amp;fileName=24H-Phos-Pos_1&amp;sampleName=24H-Phos-Pos&amp;projectName=Breast+Cancer-+Phospho+analysis&amp;measuredMplush=3103.1904&amp;scanType=&amp;calculatedMplush=3103.1992&amp;createdDate=2017-12-01+13%3a59%3a09.…	TSTS*PPPEKSGDEGS*EDEAPS*GED	K.TSTS(79.9663)PPPEKS(79.9663)GDEGS(79.9663)EDEAPSGED.-	19763	[7.15,14.73,31.56,]	100	3.4236	0.4119	19763	3	24H-Phos-Pos_1	[Q9H1E3 ]	NA	NA	[Q9H1E3 Nuclear ubiquitous casein and cyclin-dependent kinase substrate 1 OS=Homo sapiens GN=NUCKS1 PE=1 SV=1 ]
<a href='/ip2/showLorikeet.html?sequence=K.TSTS(79.9663)PPPEKSGDEGS(79.9663)EDEAPS(79.9663)GED.-&amp;chargeState=3&amp;pid=4678&amp;experimentId=&amp;searchId=121012&amp;scan=23868&amp;fileName=24H-Phos-Pos_2&amp;sampleName=24H-Phos-Pos&amp;projectName=Breast+Cancer-+Phospho+analysis&amp;measuredMplush=3103.1838&amp;scanType=&amp;calculatedMplush=3103.1992&amp;createdDate=2017-12-01+13%3a59%3a09.…	TST*SPPPEKSGDEGS*EDEAPS*GED	K.TSTS(79.9663)PPPEKSGDEGS(79.9663)EDEAPS(79.9663)GED.-	23868	[0,5.09,26.42,]	100	2.9558	0.3206	23868	3	24H-Phos-Pos_2	[Q9H1E3 ]	NA	NA	[Q9H1E3 Nuclear ubiquitous casein and cyclin-dependent kinase substrate 1 OS=Homo sapiens GN=NUCKS1 PE=1 SV=1 ]
<a href='/ip2/showLorikeet.html?sequence=K.TSTS(79.9663)PPPEKS(79.9663)GDEGSEDEAPS(79.9663)GED.-&amp;chargeState=3&amp;pid=4678&amp;experimentId=&amp;searchId=121012&amp;scan=24115&amp;fileName=24H-Phos-Pos_2&amp;sampleName=24H-Phos-Pos&amp;projectName=Breast+Cancer-+Phospho+analysis&amp;measuredMplush=3103.1897&amp;scanType=&amp;calculatedMplush=3103.1992&amp;createdDate=2017-12-01+13%3a59%3a09.…	TSTS*PPPEKS*GDEGSEDEAPS*GED	K.TSTS(79.9663)PPPEKS(79.9663)GDEGSEDEAPS(79.9663)GED.-	24115	[0.06,4.15,40.63,]	100	3.0922	0.4852	24115	3	24H-Phos-Pos_2	[Q9H1E3 ]	NA	NA	[Q9H1E3 Nuclear ubiquitous casein and cyclin-dependent kinase substrate 1 OS=Homo sapiens GN=NUCKS1 PE=1 SV=1 ]
<a href='/ip2/showLorikeet.html?sequence=K.TSTSPPPEKS(79.9663)GDEGS(79.9663)EDEAPS(79.9663)GED.-&amp;chargeState=3&amp;pid=4678&amp;experimentId=&amp;searchId=121012&amp;scan=26219&amp;fileName=24H-Phos-Pos_2&amp;sampleName=24H-Phos-Pos&amp;projectName=Breast+Cancer-+Phospho+analysis&amp;measuredMplush=3103.1902&amp;scanType=&amp;calculatedMplush=3103.1992&amp;createdDate=2017-12-01+13%3a59%3a09.…	TSTS*PPPEKSGDEGS*EDEAPS*GED	K.TSTSPPPEKS(79.9663)GDEGS(79.9663)EDEAPS(79.9663)GED.-	26219	[0,13.89,18.92,]	99.9	2.7382	0.2606	26219	3	24H-Phos-Pos_2	[Q9H1E3 ]	NA	NA	[Q9H1E3 Nuclear ubiquitous casein and cyclin-dependent kinase substrate 1 OS=Homo sapiens GN=NUCKS1 PE=1 SV=1 ]
<a href='/ip2/showLorikeet.html?sequence=K.SGDEGS(79.9663)EDEAPSGED.-&amp;chargeState=2&amp;pid=4678&amp;experimentId=&amp;searchId=121012&amp;scan=10033&amp;fileName=24H-Phos-Pos_1&amp;sampleName=24H-Phos-Pos&amp;projectName=Breast+Cancer-+Phospho+analysis&amp;measuredMplush=1789.643&amp;scanType=&amp;calculatedMplush=1789.6486&amp;createdDate=2017-12-01+13%3a59%3a09.0'> fragment ion view </a>	S*GDEGSEDEAPSGED	K.SGDEGS(79.9663)EDEAPSGED.-	10033	4.88,	100	3.0016	0.4914	10033	2	24H-Phos-Pos_1	[Q9H1E3 ]	NA	NA	[Q9H1E3 Nuclear ubiquitous casein and cyclin-dependent kinase substrate 1 OS=Homo sapiens GN=NUCKS1 PE=1 SV=1 ]
<a href='/ip2/showLorikeet.html?sequence=K.SGDEGSEDEAPS(79.9663)GED.-&amp;chargeState=2&amp;pid=4678&amp;experimentId=&amp;searchId=121012&amp;scan=7676&amp;fileName=24H-Phos-Pos_1&amp;sampleName=24H-Phos-Pos&amp;projectName=Breast+Cancer-+Phospho+analysis&amp;measuredMplush=1789.6428&amp;scanType=&amp;calculatedMplush=1789.6486&amp;createdDate=2017-12-01+13%3a59%3a09.0'> fragment ion view </a>	SGDEGSEDEAPS*GED	K.SGDEGSEDEAPS(79.9663)GED.-	7676	31.81,	99.8	1.8474	0.2902	7676	2	24H-Phos-Pos_1	[Q9H1E3 ]	NA	NA	[Q9H1E3 Nuclear ubiquitous casein and cyclin-dependent kinase substrate 1 OS=Homo sapiens GN=NUCKS1 PE=1 SV=1 ]
<a href='/ip2/showLorikeet.html?sequence=K.SGDEGS(79.9663)EDEAPS(79.9663)GED.-&amp;chargeState=2&amp;pid=4678&amp;experimentId=&amp;searchId=121012&amp;scan=2511&amp;fileName=24H-Phos-Pos_1&amp;sampleName=24H-Phos-Pos&amp;projectName=Breast+Cancer-+Phospho+analysis&amp;measuredMplush=1869.6085&amp;scanType=&amp;calculatedMplush=1869.6149&amp;createdDate=2017-12-01+13%3a59%3a09.0'> fragment ion vi…	SGDEGS*EDEAPS*GED	K.SGDEGS(79.9663)EDEAPS(79.9663)GED.-	2511	[37.25,63.29,]	100	2.1586	0.4368	2511	2	24H-Phos-Pos_1	[Q9H1E3 ]	NA	NA	[Q9H1E3 Nuclear ubiquitous casein and cyclin-dependent kinase substrate 1 OS=Homo sapiens GN=NUCKS1 PE=1 SV=1 ]
<a href='/ip2/showLorikeet.html?sequence=R.S(79.9663)YTSGPGSR.I&amp;chargeState=2&amp;pid=4678&amp;experimentId=&amp;searchId=121012&amp;scan=10266&amp;fileName=24H-Phos-Pos_2&amp;sampleName=24H-Phos-Pos&amp;projectName=Breast+Cancer-+Phospho+analysis&amp;measuredMplush=1220.5472&amp;scanType=&amp;calculatedMplush=1220.5509&amp;createdDate=2017-12-01+13%3a59%3a09.0'> fragment ion view </a>	S*YTSGPGSR	R.S(79.9663)YTSGPGSR.I	10266	19.21,	99.6	1.7897	0.1888	10266	2	24H-Phos-Pos_2	[P05787 , contaminant_KERATIN20 ]	NA	NA	[contaminant_KERATIN20 no description , P05787 Keratin, type II cytoskeletal 8 OS=Homo sapiens GN=KRT8 PE=1 SV=7 ]
<a href='/ip2/showLorikeet.html?sequence=K.RSAS(79.9663)PDDDLGSSNWEAADLGNEER.K&amp;chargeState=3&amp;pid=4678&amp;experimentId=&amp;searchId=121012&amp;scan=62772&amp;fileName=24H-Phos-Pos_1&amp;sampleName=24H-Phos-Pos&amp;projectName=Breast+Cancer-+Phospho+analysis&amp;measuredMplush=2900.2644&amp;scanType=&amp;calculatedMplush=2900.2532&amp;createdDate=2017-12-01+13%3a59%3a09.0'> fragment ion v…	RSAS*PDDDLGSSNWEAADLGNEER	K.RSAS(79.9663)PDDDLGSSNWEAADLGNEER.K	62772	0,	100	5.8702	0.5397	62772	3	24H-Phos-Pos_1	[O00193 ]	NA	NA	[O00193 Small acidic protein OS=Homo sapiens GN=SMAP PE=1 SV=1 ]
<a href='/ip2/showLorikeet.html?sequence=R.SAS(79.9663)PDDDLGSSN.W&amp;chargeState=2&amp;pid=4678&amp;experimentId=&amp;searchId=121012&amp;scan=18796&amp;fileName=24H-Phos-Pos_1&amp;sampleName=24H-Phos-Pos&amp;projectName=Breast+Cancer-+Phospho+analysis&amp;measuredMplush=1473.5891&amp;scanType=&amp;calculatedMplush=1473.5944&amp;createdDate=2017-12-01+13%3a59%3a09.0'> fragment ion view </a>	SAS*PDDDLGSSN	R.SAS(79.9663)PDDDLGSSN.W	18796	18.41,	100	3.8643	0.469	18796	2	24H-Phos-Pos_1	[O00193 ]	NA	NA	[O00193 Small acidic protein OS=Homo sapiens GN=SMAP PE=1 SV=1 ]
<a href='/ip2/showLorikeet.html?sequence=R.SAS(79.9663)PDDDLGSSNWEAADLGNEER.K&amp;chargeState=2&amp;pid=4678&amp;experimentId=&amp;searchId=121012&amp;scan=46999&amp;fileName=24H-Phos-Pos_1&amp;sampleName=24H-Phos-Pos&amp;projectName=Breast+Cancer-+Phospho+analysis&amp;measuredMplush=2744.1558&amp;scanType=&amp;calculatedMplush=2744.152&amp;createdDate=2017-12-01+13%3a59%3a09.0'> fragment ion vie…	S*ASPDDDLGSSNWEAADLGNEER	R.SAS(79.9663)PDDDLGSSNWEAADLGNEER.K	46999	0,	100	5.1145	0.447	46999	2	24H-Phos-Pos_1	[O00193 ]	NA	NA	[O00193 Small acidic protein OS=Homo sapiens GN=SMAP PE=1 SV=1 ]
<a href='/ip2/showLorikeet.html?sequence=R.SAS(79.9663)PDDDLGSSNWEAADLGNEER.K&amp;chargeState=2&amp;pid=4678&amp;experimentId=&amp;searchId=121012&amp;scan=46798&amp;fileName=24H-Phos-Pos_2&amp;sampleName=24H-Phos-Pos&amp;projectName=Breast+Cancer-+Phospho+analysis&amp;measuredMplush=2744.1387&amp;scanType=&amp;calculatedMplush=2744.152&amp;createdDate=2017-12-01+13%3a59%3a09.0'> fragment ion vie…	S*ASPDDDLGSSNWEAADLGNEER	R.SAS(79.9663)PDDDLGSSNWEAADLGNEER.K	46798	0,	100	4.1781	0.4732	46798	2	24H-Phos-Pos_2	[O00193 ]	NA	NA	[O00193 Small acidic protein OS=Homo sapiens GN=SMAP PE=1 SV=1 ]
<a href='/ip2/showLorikeet.html?sequence=R.SAS(79.9663)PDDDLGSSNWEAADLGNEER.K&amp;chargeState=3&amp;pid=4678&amp;experimentId=&amp;searchId=121012&amp;scan=45541&amp;fileName=24H-Phos-Pos_1&amp;sampleName=24H-Phos-Pos&amp;projectName=Breast+Cancer-+Phospho+analysis&amp;measuredMplush=2744.1501&amp;scanType=&amp;calculatedMplush=2744.152&amp;createdDate=2017-12-01+13%3a59%3a09.0'> fragment ion vie…	SAS*PDDDLGSSNWEAADLGNEER	R.SAS(79.9663)PDDDLGSSNWEAADLGNEER.K	45541	6.22,	100	6.3618	0.5954	45541	3	24H-Phos-Pos_1	[O00193 ]	NA	NA	[O00193 Small acidic protein OS=Homo sapiens GN=SMAP PE=1 SV=1 ]
<a href='/ip2/showLorikeet.html?sequence=R.SAS(79.9663)PDDDLGSSNWEAADLGNEER.K&amp;chargeState=3&amp;pid=4678&amp;experimentId=&amp;searchId=121012&amp;scan=46578&amp;fileName=24H-Phos-Pos_2&amp;sampleName=24H-Phos-Pos&amp;projectName=Breast+Cancer-+Phospho+analysis&amp;measuredMplush=2744.1436&amp;scanType=&amp;calculatedMplush=2744.152&amp;createdDate=2017-12-01+13%3a59%3a09.0'> fragment ion vie…	SASPDDDLGSS*NWEAADLGNEER	R.SAS(79.9663)PDDDLGSSNWEAADLGNEER.K	46578	6.59,	100	3.0186	0.3508	46578	3	24H-Phos-Pos_2	[O00193 ]	NA	NA	[O00193 Small acidic protein OS=Homo sapiens GN=SMAP PE=1 SV=1 ]
<a href='/ip2/showLorikeet.html?sequence=R.S(79.9663)ASPDDDLGSSNWEAADLGNEER.K&amp;chargeState=3&amp;pid=4678&amp;experimentId=&amp;searchId=121012&amp;scan=48588&amp;fileName=24H-Phos-Pos_2&amp;sampleName=24H-Phos-Pos&amp;projectName=Breast+Cancer-+Phospho+analysis&amp;measuredMplush=2744.1445&amp;scanType=&amp;calculatedMplush=2744.152&amp;createdDate=2017-12-01+13%3a59%3a09.0'> fragment ion vie…	SASPDDDLGS*SNWEAADLGNEER	R.S(79.9663)ASPDDDLGSSNWEAADLGNEER.K	48588	2.78,	100	5.2125	0.5399	48588	3	24H-Phos-Pos_2	[O00193 ]	NA	NA	[O00193 Small acidic protein OS=Homo sapiens GN=SMAP PE=1 SV=1 ]
<a href='/ip2/showLorikeet.html?sequence=R.SASPDDDLGS(79.9663)SNWEAADLGNEER.K&amp;chargeState=3&amp;pid=4678&amp;experimentId=&amp;searchId=121012&amp;scan=58228&amp;fileName=24H-Phos-Pos_2&amp;sampleName=24H-Phos-Pos&amp;projectName=Breast+Cancer-+Phospho+analysis&amp;measuredMplush=2744.145&amp;scanType=&amp;calculatedMplush=2744.152&amp;createdDate=2017-12-01+13%3a59%3a09.0'> fragment ion view…	SASPDDDLGSS*NWEAADLGNEER	R.SASPDDDLGS(79.9663)SNWEAADLGNEER.K	58228	0,	100	3.5016	0.2408	58228	3	24H-Phos-Pos_2	[O00193 ]	NA	NA	[O00193 Small acidic protein OS=Homo sapiens GN=SMAP PE=1 SV=1 ]
<a href='/ip2/showLorikeet.html?sequence=R.HCGLGFSEVEDHDGEGDVAGDDDDDDDDS(79.9663)PD.P&amp;chargeState=3&amp;pid=4678&amp;experimentId=&amp;searchId=121012&amp;scan=66366&amp;fileName=24H-Phos-Pos_1&amp;sampleName=24H-Phos-Pos&amp;projectName=Breast+Cancer-+Phospho+analysis&amp;measuredMplush=3615.3057&amp;scanType=&amp;calculatedMplush=3615.297&amp;createdDate=2017-12-01+13%3a59%3a09.0'> fragment…	HCGLGFSEVEDHDGEGDVAGDDDDDDDDS*PD	R.HCGLGFSEVEDHDGEGDVAGDDDDDDDDS(79.9663)PD.P	66366	41.63,	100	4.3967	0.4908	66366	3	24H-Phos-Pos_1	[O00193 ]	NA	NA	[O00193 Small acidic protein OS=Homo sapiens GN=SMAP PE=1 SV=1 ]
<a href='/ip2/showLorikeet.html?sequence=K.ATQAS(79.9663)QEY.-&amp;chargeState=2&amp;pid=4678&amp;experimentId=&amp;searchId=121012&amp;scan=16772&amp;fileName=24H-Phos-Pos_1&amp;sampleName=24H-Phos-Pos&amp;projectName=Breast+Cancer-+Phospho+analysis&amp;measuredMplush=1206.5197&amp;scanType=&amp;calculatedMplush=1206.524&amp;createdDate=2017-12-01+13%3a59%3a09.0'> fragment ion view </a>	ATQAS*QEY	K.ATQAS(79.9663)QEY.-	16772	20.91,	99.6	2.1011	0.1005	16772	2	24H-Phos-Pos_1	[P16104 ]	NA	NA	[P16104 Histone H2AX OS=Homo sapiens GN=H2AFX PE=1 SV=2 ]
<a href='/ip2/showLorikeet.html?sequence=R.EDMAALEKDYEEVGADS(79.9663)ADGEDEGEEY.-&amp;chargeState=3&amp;pid=4678&amp;experimentId=&amp;searchId=121012&amp;scan=55999&amp;fileName=24H-Phos-Pos_1&amp;sampleName=24H-Phos-Pos&amp;projectName=Breast+Cancer-+Phospho+analysis&amp;measuredMplush=3504.4426&amp;scanType=&amp;calculatedMplush=3504.4448&amp;createdDate=2017-12-01+13%3a59%3a09.0'> fragment io…	EDMAALEKDYEEVGADSADGEDEGEEY*	R.EDMAALEKDYEEVGADS(79.9663)ADGEDEGEEY.-	55999	11.53,	99.9	2.8925	0.2507	55999	3	24H-Phos-Pos_1	[Q9BQE3 ]	NA	NA	[Q9BQE3 Tubulin alpha-1C chain OS=Homo sapiens GN=TUBA1C PE=1 SV=1 ]
<a href='/ip2/showLorikeet.html?sequence=K.DYEEVGADS(79.9663)ADGEDEGEEY.-&amp;chargeState=2&amp;pid=4678&amp;experimentId=&amp;searchId=121012&amp;scan=33301&amp;fileName=24H-Phos-Pos_1&amp;sampleName=24H-Phos-Pos&amp;projectName=Breast+Cancer-+Phospho+analysis&amp;measuredMplush=2387.8787&amp;scanType=&amp;calculatedMplush=2387.876&amp;createdDate=2017-12-01+13%3a59%3a09.0'> fragment ion view </…	DYEEVGADS*ADGEDEGEEY	K.DYEEVGADS(79.9663)ADGEDEGEEY.-	33301	23.47,	100	4.0433	0.5232	33301	2	24H-Phos-Pos_1	[Q9BQE3 ]	NA	NA	[Q9BQE3 Tubulin alpha-1C chain OS=Homo sapiens GN=TUBA1C PE=1 SV=1 ]
<a href='/ip2/showLorikeet.html?sequence=K.DYEEVGVDS(79.9663)VEGEGEEEGEEY.-&amp;chargeState=2&amp;pid=4678&amp;experimentId=&amp;searchId=121012&amp;scan=40358&amp;fileName=24H-Phos-Pos_1&amp;sampleName=24H-Phos-Pos&amp;projectName=Breast+Cancer-+Phospho+analysis&amp;measuredMplush=2658.0396&amp;scanType=&amp;calculatedMplush=2658.034&amp;createdDate=2017-12-01+13%3a59%3a09.0'> fragment ion view …	DYEEVGVDS*VEGEGEEEGEEY	K.DYEEVGVDS(79.9663)VEGEGEEEGEEY.-	40358	14.89,	100	4.6138	0.5848	40358	2	24H-Phos-Pos_1	[P68363 , Q71U36 ]	NA	NA	[P68363 Tubulin alpha-1B chain OS=Homo sapiens GN=TUBA1B PE=1 SV=1 , Q71U36 Tubulin alpha-1A chain OS=Homo sapiens GN=TUBA1A PE=1 SV=1 ]
<a href='/ip2/showLorikeet.html?sequence=R.DNLTLWTSDS(79.9663)AGEECDAAEGAEN.-&amp;chargeState=2&amp;pid=4678&amp;experimentId=&amp;searchId=121012&amp;scan=50093&amp;fileName=24H-Phos-Pos_1&amp;sampleName=24H-Phos-Pos&amp;projectName=Breast+Cancer-+Phospho+analysis&amp;measuredMplush=2764.112&amp;scanType=&amp;calculatedMplush=2764.113&amp;createdDate=2017-12-01+13%3a59%3a09.0'> fragment ion view…	DNLTLWTSDS*AGEECDAAEGAEN	R.DNLTLWTSDS(79.9663)AGEECDAAEGAEN.-	50093	0,	100	6.1253	0.5228	50093	2	24H-Phos-Pos_1	[P27348 ]	NA	NA	[P27348 14-3-3 protein theta OS=Homo sapiens GN=YWHAQ PE=1 SV=1 ]
<a href='/ip2/showLorikeet.html?sequence=R.DNLTLWTSDS(79.9663)AGEECDAAEGAEN.-&amp;chargeState=3&amp;pid=4678&amp;experimentId=&amp;searchId=121012&amp;scan=49922&amp;fileName=24H-Phos-Pos_1&amp;sampleName=24H-Phos-Pos&amp;projectName=Breast+Cancer-+Phospho+analysis&amp;measuredMplush=2764.116&amp;scanType=&amp;calculatedMplush=2764.113&amp;createdDate=2017-12-01+13%3a59%3a09.0'> fragment ion view…	DNLTLWTSDS*AGEECDAAEGAEN	R.DNLTLWTSDS(79.9663)AGEECDAAEGAEN.-	49922	10.36,	100	7.3081	0.5155	49922	3	24H-Phos-Pos_1	[P27348 ]	NA	NA	[P27348 14-3-3 protein theta OS=Homo sapiens GN=YWHAQ PE=1 SV=1 ]
<a href='/ip2/showLorikeet.html?sequence=R.DNLTLWTSDS(79.9663)AGEECDAAEGAEN.-&amp;chargeState=3&amp;pid=4678&amp;experimentId=&amp;searchId=121012&amp;scan=50547&amp;fileName=24H-Phos-Pos_2&amp;sampleName=24H-Phos-Pos&amp;projectName=Breast+Cancer-+Phospho+analysis&amp;measuredMplush=2764.108&amp;scanType=&amp;calculatedMplush=2764.113&amp;createdDate=2017-12-01+13%3a59%3a09.0'> fragment ion view…	DNLTLWTSDS*AGEECDAAEGAEN	R.DNLTLWTSDS(79.9663)AGEECDAAEGAEN.-	50547	3.47,	100	3.6631	0.2387	50547	3	24H-Phos-Pos_2	[P27348 ]	NA	NA	[P27348 14-3-3 protein theta OS=Homo sapiens GN=YWHAQ PE=1 SV=1 ]
<a href='/ip2/showLorikeet.html?sequence=R.DNLTLWTS(79.9663)DTQGDEAEAGEGGEN.-&amp;chargeState=2&amp;pid=4678&amp;experimentId=&amp;searchId=121012&amp;scan=48203&amp;fileName=24H-Phos-Pos_1&amp;sampleName=24H-Phos-Pos&amp;projectName=Breast+Cancer-+Phospho+analysis&amp;measuredMplush=2718.1345&amp;scanType=&amp;calculatedMplush=2718.1252&amp;createdDate=2017-12-01+13%3a59%3a09.0'> fragment ion vi…	DNLTLWTS*DTQGDEAEAGEGGEN	R.DNLTLWTS(79.9663)DTQGDEAEAGEGGEN.-	48203	0,	100	5.608	0.5278	48203	2	24H-Phos-Pos_1	[P63104 ]	NA	NA	[P63104 14-3-3 protein zeta/delta OS=Homo sapiens GN=YWHAZ PE=1 SV=1 ]
<a href='/ip2/showLorikeet.html?sequence=R.SLYAS(79.9663)SPGGVYATR.S&amp;chargeState=2&amp;pid=4678&amp;experimentId=&amp;searchId=121012&amp;scan=40200&amp;fileName=24H-Phos-Pos_1&amp;sampleName=24H-Phos-Pos&amp;projectName=Breast+Cancer-+Phospho+analysis&amp;measuredMplush=1737.8464&amp;scanType=&amp;calculatedMplush=1737.841&amp;createdDate=2017-12-01+13%3a59%3a09.0'> fragment ion view </a>	SLYAS*SPGGVYATR	R.SLYAS(79.9663)SPGGVYATR.S	40200	6.9,	100	4.5909	0.4361	40200	2	24H-Phos-Pos_1	[P08670 ]	NA	NA	[P08670 Vimentin OS=Homo sapiens GN=VIM PE=1 SV=4 ]
<a href='/ip2/showLorikeet.html?sequence=R.DGQVINETS(79.9663)QHHDDLE.-&amp;chargeState=3&amp;pid=4678&amp;experimentId=&amp;searchId=121012&amp;scan=43562&amp;fileName=24H-Phos-Pos_1&amp;sampleName=24H-Phos-Pos&amp;projectName=Breast+Cancer-+Phospho+analysis&amp;measuredMplush=2145.9324&amp;scanType=&amp;calculatedMplush=2145.9287&amp;createdDate=2017-12-01+13%3a59%3a09.0'> fragment ion view </a>	DGQVINETS*QHHDDLE	R.DGQVINETS(79.9663)QHHDDLE.-	43562	5.29,	99.7	2.7491	0.1725	43562	3	24H-Phos-Pos_1	[P08670 ]	NA	NA	[P08670 Vimentin OS=Homo sapiens GN=VIM PE=1 SV=4 ]
<a href='/ip2/showLorikeet.html?sequence=K.IVRGDQPAASGDS(79.9663)DDDEPPPLPR.L&amp;chargeState=3&amp;pid=4678&amp;experimentId=&amp;searchId=121012&amp;scan=53794&amp;fileName=24H-Phos-Pos_1&amp;sampleName=24H-Phos-Pos&amp;projectName=Breast+Cancer-+Phospho+analysis&amp;measuredMplush=2713.2646&amp;scanType=&amp;calculatedMplush=2713.2666&amp;createdDate=2017-12-01+13%3a59%3a09.0'> fragment ion vi…	IVRGDQPAAS*GDSDDDEPPPLPR	K.IVRGDQPAASGDS(79.9663)DDDEPPPLPR.L	53794	2.81,	100	3.7548	0.3263	53794	3	24H-Phos-Pos_1	[O00264 ]	NA	NA	[O00264 Membrane-associated progesterone receptor component 1 OS=Homo sapiens GN=PGRMC1 PE=1 SV=3 ]
<a href='/ip2/showLorikeet.html?sequence=R.GDQPAASGDS(79.9663)DDDEPPPLPR.L&amp;chargeState=2&amp;pid=4678&amp;experimentId=&amp;searchId=121012&amp;scan=34072&amp;fileName=24H-Phos-Pos_1&amp;sampleName=24H-Phos-Pos&amp;projectName=Breast+Cancer-+Phospho+analysis&amp;measuredMplush=2345.0164&amp;scanType=&amp;calculatedMplush=2345.0132&amp;createdDate=2017-12-01+13%3a59%3a09.0'> fragment ion view …	GDQPAASGDS*DDDEPPPLPR	R.GDQPAASGDS(79.9663)DDDEPPPLPR.L	34072	11.56,	100	4.8776	0.4266	34072	2	24H-Phos-Pos_1	[O00264 ]	NA	NA	[O00264 Membrane-associated progesterone receptor component 1 OS=Homo sapiens GN=PGRMC1 PE=1 SV=3 ]
<a href='/ip2/showLorikeet.html?sequence=R.GDQPAASGDS(79.9663)DDDEPPPLPR.L&amp;chargeState=3&amp;pid=4678&amp;experimentId=&amp;searchId=121012&amp;scan=33571&amp;fileName=24H-Phos-Pos_1&amp;sampleName=24H-Phos-Pos&amp;projectName=Breast+Cancer-+Phospho+analysis&amp;measuredMplush=2345.017&amp;scanType=&amp;calculatedMplush=2345.0132&amp;createdDate=2017-12-01+13%3a59%3a09.0'> fragment ion view <…	GDQPAASGDS*DDDEPPPLPR	R.GDQPAASGDS(79.9663)DDDEPPPLPR.L	33571	14.96,	100	3.7067	0.3522	33571	3	24H-Phos-Pos_1	[O00264 ]	NA	NA	[O00264 Membrane-associated progesterone receptor component 1 OS=Homo sapiens GN=PGRMC1 PE=1 SV=3 ]
<a href='/ip2/showLorikeet.html?sequence=K.EGEEPTVYS(79.9663)DEEEPKDESAR.K&amp;chargeState=3&amp;pid=4678&amp;experimentId=&amp;searchId=121012&amp;scan=43706&amp;fileName=24H-Phos-Pos_1&amp;sampleName=24H-Phos-Pos&amp;projectName=Breast+Cancer-+Phospho+analysis&amp;measuredMplush=2834.2693&amp;scanType=&amp;calculatedMplush=2834.2656&amp;createdDate=2017-12-01+13%3a59%3a09.0'> fragment ion view …	EGEEPTVYS*DEEEPKDESAR	K.EGEEPTVYS(79.9663)DEEEPKDESAR.K	43706	8.65,	99.7	2.674	0.2188	43706	3	24H-Phos-Pos_1	[O00264 ]	NA	NA	[O00264 Membrane-associated progesterone receptor component 1 OS=Homo sapiens GN=PGRMC1 PE=1 SV=3 ]
<a href='/ip2/showLorikeet.html?sequence=K.EGEEPTVY(79.9663)SDEEEPKDESAR.K&amp;chargeState=3&amp;pid=4678&amp;experimentId=&amp;searchId=121012&amp;scan=43797&amp;fileName=24H-Phos-Pos_1&amp;sampleName=24H-Phos-Pos&amp;projectName=Breast+Cancer-+Phospho+analysis&amp;measuredMplush=2834.2698&amp;scanType=&amp;calculatedMplush=2834.2656&amp;createdDate=2017-12-01+13%3a59%3a09.0'> fragment ion view …	EGEEPT*VYSDEEEPKDESAR	K.EGEEPTVY(79.9663)SDEEEPKDESAR.K	43797	3.47,	100	3.2082	0.2635	43797	3	24H-Phos-Pos_1	[O00264 ]	NA	NA	[O00264 Membrane-associated progesterone receptor component 1 OS=Homo sapiens GN=PGRMC1 PE=1 SV=3 ]
<a href='/ip2/showLorikeet.html?sequence=K.EGEEPTVYS(79.9663)DEEEPKDESAR.K&amp;chargeState=3&amp;pid=4678&amp;experimentId=&amp;searchId=121012&amp;scan=42423&amp;fileName=24H-Phos-Pos_2&amp;sampleName=24H-Phos-Pos&amp;projectName=Breast+Cancer-+Phospho+analysis&amp;measuredMplush=2834.2546&amp;scanType=&amp;calculatedMplush=2834.2656&amp;createdDate=2017-12-01+13%3a59%3a09.0'> fragment ion view …	EGEEPTVYS*DEEEPKDESAR	K.EGEEPTVYS(79.9663)DEEEPKDESAR.K	42423	7.48,	99.9	3.072	0.1983	42423	3	24H-Phos-Pos_2	[O00264 ]	NA	NA	[O00264 Membrane-associated progesterone receptor component 1 OS=Homo sapiens GN=PGRMC1 PE=1 SV=3 ]
<a href='/ip2/showLorikeet.html?sequence=K.EGEEPT(79.9663)VYSDEEEPKDESAR.K&amp;chargeState=3&amp;pid=4678&amp;experimentId=&amp;searchId=121012&amp;scan=43766&amp;fileName=24H-Phos-Pos_2&amp;sampleName=24H-Phos-Pos&amp;projectName=Breast+Cancer-+Phospho+analysis&amp;measuredMplush=2834.256&amp;scanType=&amp;calculatedMplush=2834.2656&amp;createdDate=2017-12-01+13%3a59%3a09.0'> fragment ion view <…	EGEEPT*VYSDEEEPKDESAR	K.EGEEPT(79.9663)VYSDEEEPKDESAR.K	43766	4.08,	100	3.8021	0.315	43766	3	24H-Phos-Pos_2	[O00264 ]	NA	NA	[O00264 Membrane-associated progesterone receptor component 1 OS=Homo sapiens GN=PGRMC1 PE=1 SV=3 ]
<a href='/ip2/showLorikeet.html?sequence=K.EGEEPTVY(79.9663)SDEEEPKDESAR.K&amp;chargeState=3&amp;pid=4678&amp;experimentId=&amp;searchId=121012&amp;scan=44331&amp;fileName=24H-Phos-Pos_2&amp;sampleName=24H-Phos-Pos&amp;projectName=Breast+Cancer-+Phospho+analysis&amp;measuredMplush=2834.2566&amp;scanType=&amp;calculatedMplush=2834.2656&amp;createdDate=2017-12-01+13%3a59%3a09.0'> fragment ion view …	EGEEPTVYS*DEEEPKDESAR	K.EGEEPTVY(79.9663)SDEEEPKDESAR.K	44331	14.96,	99.6	2.9971	0.1554	44331	3	24H-Phos-Pos_2	[O00264 ]	NA	NA	[O00264 Membrane-associated progesterone receptor component 1 OS=Homo sapiens GN=PGRMC1 PE=1 SV=3 ]
<a href='/ip2/showLorikeet.html?sequence=K.EGEEPTVYS(79.9663)DEEEPKDESAR.K&amp;chargeState=4&amp;pid=4678&amp;experimentId=&amp;searchId=121012&amp;scan=44164&amp;fileName=24H-Phos-Pos_1&amp;sampleName=24H-Phos-Pos&amp;projectName=Breast+Cancer-+Phospho+analysis&amp;measuredMplush=2834.2712&amp;scanType=&amp;calculatedMplush=2834.2656&amp;createdDate=2017-12-01+13%3a59%3a09.0'> fragment ion view …	EGEEPTVYS*DEEEPKDESAR	K.EGEEPTVYS(79.9663)DEEEPKDESAR.K	44164	11.56,	100	3.8657	0.2824	44164	4	24H-Phos-Pos_1	[O00264 ]	NA	NA	[O00264 Membrane-associated progesterone receptor component 1 OS=Homo sapiens GN=PGRMC1 PE=1 SV=3 ]
<a href='/ip2/showLorikeet.html?sequence=K.KEDS(79.9663)DEEEDDDS(79.9663)EED.E&amp;chargeState=2&amp;pid=4678&amp;experimentId=&amp;searchId=121012&amp;scan=13910&amp;fileName=24H-Phos-Pos_1&amp;sampleName=24H-Phos-Pos&amp;projectName=Breast+Cancer-+Phospho+analysis&amp;measuredMplush=2403.8425&amp;scanType=&amp;calculatedMplush=2403.8523&amp;createdDate=2017-12-01+13%3a59%3a09.0'> fragment ion v…	KEDS*DEEEDDDS*EED	K.KEDS(79.9663)DEEEDDDS(79.9663)EED.E	13910	1000,	100	3.7714	0.4295	13910	2	24H-Phos-Pos_1	[P19338 ]	NA	NA	[P19338 Nucleolin OS=Homo sapiens GN=NCL PE=1 SV=3 ]
<a href='/ip2/showLorikeet.html?sequence=K.KEDS(79.9663)DEEEDDDS(79.9663)EEDEED.D&amp;chargeState=3&amp;pid=4678&amp;experimentId=&amp;searchId=121012&amp;scan=16021&amp;fileName=24H-Phos-Pos_1&amp;sampleName=24H-Phos-Pos&amp;projectName=Breast+Cancer-+Phospho+analysis&amp;measuredMplush=2776.9565&amp;scanType=&amp;calculatedMplush=2776.9646&amp;createdDate=2017-12-01+13%3a59%3a09.0'> fragment io…	KEDS*DEEEDDDS*EEDEED	K.KEDS(79.9663)DEEEDDDS(79.9663)EEDEED.D	16021	1000,	100	4.2034	0.4601	16021	3	24H-Phos-Pos_1	[P19338 ]	NA	NA	[P19338 Nucleolin OS=Homo sapiens GN=NCL PE=1 SV=3 ]
<a href='/ip2/showLorikeet.html?sequence=K.KEDS(79.9663)DEEEDDDS(79.9663)EEDEEDDED.E&amp;chargeState=3&amp;pid=4678&amp;experimentId=&amp;searchId=121012&amp;scan=17376&amp;fileName=24H-Phos-Pos_1&amp;sampleName=24H-Phos-Pos&amp;projectName=Breast+Cancer-+Phospho+analysis&amp;measuredMplush=3136.048&amp;scanType=&amp;calculatedMplush=3136.061&amp;createdDate=2017-12-01+13%3a59%3a09.0'> fragment i…	KEDS*DEEEDDDS*EEDEEDDED	K.KEDS(79.9663)DEEEDDDS(79.9663)EEDEEDDED.E	17376	1000,	100	5.5009	0.57	17376	3	24H-Phos-Pos_1	[P19338 ]	NA	NA	[P19338 Nucleolin OS=Homo sapiens GN=NCL PE=1 SV=3 ]
<a href='/ip2/showLorikeet.html?sequence=K.KEDS(79.9663)DEEEDDDS(79.9663)EEDEEDDEDED.E&amp;chargeState=3&amp;pid=4678&amp;experimentId=&amp;searchId=121012&amp;scan=18278&amp;fileName=24H-Phos-Pos_1&amp;sampleName=24H-Phos-Pos&amp;projectName=Breast+Cancer-+Phospho+analysis&amp;measuredMplush=3380.117&amp;scanType=&amp;calculatedMplush=3380.1306&amp;createdDate=2017-12-01+13%3a59%3a09.0'> fragmen…	KEDS*DEEEDDDS*EEDEEDDEDED	K.KEDS(79.9663)DEEEDDDS(79.9663)EEDEEDDEDED.E	18278	1000,	100	4.9746	0.4936	18278	3	24H-Phos-Pos_1	[P19338 ]	NA	NA	[P19338 Nucleolin OS=Homo sapiens GN=NCL PE=1 SV=3 ]
<a href='/ip2/showLorikeet.html?sequence=K.KEDS(79.9663)DEEEDDDS(79.9663)EEDEEDDEDEDEDED.E&amp;chargeState=3&amp;pid=4678&amp;experimentId=&amp;searchId=121012&amp;scan=19621&amp;fileName=24H-Phos-Pos_1&amp;sampleName=24H-Phos-Pos&amp;projectName=Breast+Cancer-+Phospho+analysis&amp;measuredMplush=3868.2568&amp;scanType=&amp;calculatedMplush=3868.2695&amp;createdDate=2017-12-01+13%3a59%3a09.0'> fr…	KEDS*DEEEDDDS*EEDEEDDEDEDEDED	K.KEDS(79.9663)DEEEDDDS(79.9663)EEDEEDDEDEDEDED.E	19621	1000,	100	6.5058	0.4805	19621	3	24H-Phos-Pos_1	[P19338 ]	NA	NA	[P19338 Nucleolin OS=Homo sapiens GN=NCL PE=1 SV=3 ]
<a href='/ip2/showLorikeet.html?sequence=K.KEDS(79.9663)DEEEDDDSEEDEEDDEDEDEDEDEIEPAAMK.A&amp;chargeState=4&amp;pid=4678&amp;experimentId=&amp;searchId=121012&amp;scan=49316&amp;fileName=24H-Phos-Pos_1&amp;sampleName=24H-Phos-Pos&amp;projectName=Breast+Cancer-+Phospho+analysis&amp;measuredMplush=4886.9023&amp;scanType=&amp;calculatedMplush=4886.898&amp;createdDate=2017-12-01+13%3a59%3a09.0'> frag…	KEDS*DEEEDDDSEEDEEDDEDEDEDEDEIEPAAMK	K.KEDS(79.9663)DEEEDDDSEEDEEDDEDEDEDEDEIEPAAMK.A	49316	4.43,	100	6.1975	0.4695	49316	4	24H-Phos-Pos_1	[P19338 ]	NA	NA	[P19338 Nucleolin OS=Homo sapiens GN=NCL PE=1 SV=3 ]
<a href='/ip2/showLorikeet.html?sequence=K.KEDSDEEEDDDS(79.9663)EEDEEDDEDEDEDEDEIEPAAMK.A&amp;chargeState=4&amp;pid=4678&amp;experimentId=&amp;searchId=121012&amp;scan=50398&amp;fileName=24H-Phos-Pos_1&amp;sampleName=24H-Phos-Pos&amp;projectName=Breast+Cancer-+Phospho+analysis&amp;measuredMplush=4886.9053&amp;scanType=&amp;calculatedMplush=4886.898&amp;createdDate=2017-12-01+13%3a59%3a09.0'> frag…	KEDS*DEEEDDDSEEDEEDDEDEDEDEDEIEPAAMK	K.KEDSDEEEDDDS(79.9663)EEDEEDDEDEDEDEDEIEPAAMK.A	50398	12.47,	100	4.4817	0.3624	50398	4	24H-Phos-Pos_1	[P19338 ]	NA	NA	[P19338 Nucleolin OS=Homo sapiens GN=NCL PE=1 SV=3 ]
<a href='/ip2/showLorikeet.html?sequence=K.KEDS(79.9663)DEEEDDDS(79.9663)EEDEEDDEDEDEDEDEIEPAAMK.A&amp;chargeState=4&amp;pid=4678&amp;experimentId=&amp;searchId=121012&amp;scan=39518&amp;fileName=24H-Phos-Pos_1&amp;sampleName=24H-Phos-Pos&amp;projectName=Breast+Cancer-+Phospho+analysis&amp;measuredMplush=4966.868&amp;scanType=&amp;calculatedMplush=4966.8643&amp;createdDate=2017-12-01+13%3a59%3a09…	KEDS*DEEEDDDS*EEDEEDDEDEDEDEDEIEPAAMK	K.KEDS(79.9663)DEEEDDDS(79.9663)EEDEEDDEDEDEDEDEIEPAAMK.A	39518	1000,	100	4.6335	0.2616	39518	4	24H-Phos-Pos_1	[P19338 ]	NA	NA	[P19338 Nucleolin OS=Homo sapiens GN=NCL PE=1 SV=3 ]
<a href='/ip2/showLorikeet.html?sequence=K.KEDS(79.9663)DEEEDDDS(79.9663)EEDEEDDEDEDEDEDEIEPAAMK.A&amp;chargeState=5&amp;pid=4678&amp;experimentId=&amp;searchId=121012&amp;scan=41440&amp;fileName=24H-Phos-Pos_1&amp;sampleName=24H-Phos-Pos&amp;projectName=Breast+Cancer-+Phospho+analysis&amp;measuredMplush=4966.887&amp;scanType=&amp;calculatedMplush=4966.8643&amp;createdDate=2017-12-01+13%3a59%3a09…	KEDS*DEEEDDDS*EEDEEDDEDEDEDEDEIEPAAMK	K.KEDS(79.9663)DEEEDDDS(79.9663)EEDEEDDEDEDEDEDEIEPAAMK.A	41440	1000,	100	4.9927	0.4383	41440	5	24H-Phos-Pos_1	[P19338 ]	NA	NA	[P19338 Nucleolin OS=Homo sapiens GN=NCL PE=1 SV=3 ]
<a href='/ip2/showLorikeet.html?sequence=K.EDS(79.9663)DEEEDDDS(79.9663)EEDEEDDEDEDEDEDEIEPAAMK.A&amp;chargeState=4&amp;pid=4678&amp;experimentId=&amp;searchId=121012&amp;scan=39164&amp;fileName=24H-Phos-Pos_1&amp;sampleName=24H-Phos-Pos&amp;projectName=Breast+Cancer-+Phospho+analysis&amp;measuredMplush=4609.61&amp;scanType=&amp;calculatedMplush=4609.6064&amp;createdDate=2017-12-01+13%3a59%3a09.0…	EDS*DEEEDDDS*EEDEEDDEDEDEDEDEIEPAAMK	K.EDS(79.9663)DEEEDDDS(79.9663)EEDEEDDEDEDEDEDEIEPAAMK.A	39164	1000,	99.8	3.9375	0.1107	39164	4	24H-Phos-Pos_1	[P19338 ]	NA	NA	[P19338 Nucleolin OS=Homo sapiens GN=NCL PE=1 SV=3 ]
<a href='/ip2/showLorikeet.html?sequence=K.AAAAAPAS(79.9663)EDED.D&amp;chargeState=2&amp;pid=4678&amp;experimentId=&amp;searchId=121012&amp;scan=12428&amp;fileName=24H-Phos-Pos_1&amp;sampleName=24H-Phos-Pos&amp;projectName=Breast+Cancer-+Phospho+analysis&amp;measuredMplush=1426.5894&amp;scanType=&amp;calculatedMplush=1426.5936&amp;createdDate=2017-12-01+13%3a59%3a09.0'> fragment ion view </a>	AAAAAPAS*EDED	K.AAAAAPAS(79.9663)EDED.D	12428	1000,	100	3.9279	0.4915	12428	2	24H-Phos-Pos_1	[P19338 ]	NA	NA	[P19338 Nucleolin OS=Homo sapiens GN=NCL PE=1 SV=3 ]
<a href='/ip2/showLorikeet.html?sequence=K.AAAAAPAS(79.9663)EDEDD.E&amp;chargeState=2&amp;pid=4678&amp;experimentId=&amp;searchId=121012&amp;scan=13053&amp;fileName=24H-Phos-Pos_1&amp;sampleName=24H-Phos-Pos&amp;projectName=Breast+Cancer-+Phospho+analysis&amp;measuredMplush=1541.6166&amp;scanType=&amp;calculatedMplush=1541.6205&amp;createdDate=2017-12-01+13%3a59%3a09.0'> fragment ion view </a>	AAAAAPAS*EDEDD	K.AAAAAPAS(79.9663)EDEDD.E	13053	1000,	100	3.7474	0.4232	13053	2	24H-Phos-Pos_1	[P19338 ]	NA	NA	[P19338 Nucleolin OS=Homo sapiens GN=NCL PE=1 SV=3 ]
<a href='/ip2/showLorikeet.html?sequence=K.AAAAAPAS(79.9663)EDEDDED.D&amp;chargeState=2&amp;pid=4678&amp;experimentId=&amp;searchId=121012&amp;scan=14468&amp;fileName=24H-Phos-Pos_1&amp;sampleName=24H-Phos-Pos&amp;projectName=Breast+Cancer-+Phospho+analysis&amp;measuredMplush=1785.6843&amp;scanType=&amp;calculatedMplush=1785.6901&amp;createdDate=2017-12-01+13%3a59%3a09.0'> fragment ion view </a>	AAAAAPAS*EDEDDED	K.AAAAAPAS(79.9663)EDEDDED.D	14468	1000,	100	4.6655	0.4578	14468	2	24H-Phos-Pos_1	[P19338 ]	NA	NA	[P19338 Nucleolin OS=Homo sapiens GN=NCL PE=1 SV=3 ]
<a href='/ip2/showLorikeet.html?sequence=K.AAAAAPAS(79.9663)EDEDDEDD.E&amp;chargeState=2&amp;pid=4678&amp;experimentId=&amp;searchId=121012&amp;scan=14827&amp;fileName=24H-Phos-Pos_1&amp;sampleName=24H-Phos-Pos&amp;projectName=Breast+Cancer-+Phospho+analysis&amp;measuredMplush=1900.711&amp;scanType=&amp;calculatedMplush=1900.717&amp;createdDate=2017-12-01+13%3a59%3a09.0'> fragment ion view </a>	AAAAAPAS*EDEDDEDD	K.AAAAAPAS(79.9663)EDEDDEDD.E	14827	1000,	100	5.651	0.6025	14827	2	24H-Phos-Pos_1	[P19338 ]	NA	NA	[P19338 Nucleolin OS=Homo sapiens GN=NCL PE=1 SV=3 ]
<a href='/ip2/showLorikeet.html?sequence=K.AAAAAPAS(79.9663)EDEDDEDDED.D&amp;chargeState=2&amp;pid=4678&amp;experimentId=&amp;searchId=121012&amp;scan=16057&amp;fileName=24H-Phos-Pos_1&amp;sampleName=24H-Phos-Pos&amp;projectName=Breast+Cancer-+Phospho+analysis&amp;measuredMplush=2144.7793&amp;scanType=&amp;calculatedMplush=2144.7866&amp;createdDate=2017-12-01+13%3a59%3a09.0'> fragment ion view </…	AAAAAPAS*EDEDDEDDED	K.AAAAAPAS(79.9663)EDEDDEDDED.D	16057	1000,	100	6.6781	0.4926	16057	2	24H-Phos-Pos_1	[P19338 ]	NA	NA	[P19338 Nucleolin OS=Homo sapiens GN=NCL PE=1 SV=3 ]
<a href='/ip2/showLorikeet.html?sequence=K.AAAAAPAS(79.9663)EDEDDEDDEDD.E&amp;chargeState=2&amp;pid=4678&amp;experimentId=&amp;searchId=121012&amp;scan=16333&amp;fileName=24H-Phos-Pos_1&amp;sampleName=24H-Phos-Pos&amp;projectName=Breast+Cancer-+Phospho+analysis&amp;measuredMplush=2259.8052&amp;scanType=&amp;calculatedMplush=2259.8135&amp;createdDate=2017-12-01+13%3a59%3a09.0'> fragment ion view <…	AAAAAPAS*EDEDDEDDEDD	K.AAAAAPAS(79.9663)EDEDDEDDEDD.E	16333	1000,	100	6.9048	0.6425	16333	2	24H-Phos-Pos_1	[P19338 ]	NA	NA	[P19338 Nucleolin OS=Homo sapiens GN=NCL PE=1 SV=3 ]
<a href='/ip2/showLorikeet.html?sequence=K.AAAAAPAS(79.9663)EDEDDEDDEDDED.D&amp;chargeState=2&amp;pid=4678&amp;experimentId=&amp;searchId=121012&amp;scan=17355&amp;fileName=24H-Phos-Pos_1&amp;sampleName=24H-Phos-Pos&amp;projectName=Breast+Cancer-+Phospho+analysis&amp;measuredMplush=2503.8726&amp;scanType=&amp;calculatedMplush=2503.883&amp;createdDate=2017-12-01+13%3a59%3a09.0'> fragment ion view …	AAAAAPAS*EDEDDEDDEDDED	K.AAAAAPAS(79.9663)EDEDDEDDEDDED.D	17355	1000,	100	6.0158	0.6256	17355	2	24H-Phos-Pos_1	[P19338 ]	NA	NA	[P19338 Nucleolin OS=Homo sapiens GN=NCL PE=1 SV=3 ]
<a href='/ip2/showLorikeet.html?sequence=K.AAAAAPAS(79.9663)EDEDDEDDEDDEDD.D&amp;chargeState=2&amp;pid=4678&amp;experimentId=&amp;searchId=121012&amp;scan=17566&amp;fileName=24H-Phos-Pos_1&amp;sampleName=24H-Phos-Pos&amp;projectName=Breast+Cancer-+Phospho+analysis&amp;measuredMplush=2618.8987&amp;scanType=&amp;calculatedMplush=2618.91&amp;createdDate=2017-12-01+13%3a59%3a09.0'> fragment ion view …	AAAAAPAS*EDEDDEDDEDDEDD	K.AAAAAPAS(79.9663)EDEDDEDDEDDEDD.D	17566	1000,	100	5.3308	0.5853	17566	2	24H-Phos-Pos_1	[P19338 ]	NA	NA	[P19338 Nucleolin OS=Homo sapiens GN=NCL PE=1 SV=3 ]
<a href='/ip2/showLorikeet.html?sequence=K.AAAAAPAS(79.9663)EDEDDEDDEDDEDDD.D&amp;chargeState=2&amp;pid=4678&amp;experimentId=&amp;searchId=121012&amp;scan=17754&amp;fileName=24H-Phos-Pos_1&amp;sampleName=24H-Phos-Pos&amp;projectName=Breast+Cancer-+Phospho+analysis&amp;measuredMplush=2733.93&amp;scanType=&amp;calculatedMplush=2733.9368&amp;createdDate=2017-12-01+13%3a59%3a09.0'> fragment ion view…	AAAAAPAS*EDEDDEDDEDDEDDD	K.AAAAAPAS(79.9663)EDEDDEDDEDDEDDD.D	17754	1000,	100	4.4997	0.5978	17754	2	24H-Phos-Pos_1	[P19338 ]	NA	NA	[P19338 Nucleolin OS=Homo sapiens GN=NCL PE=1 SV=3 ]
<a href='/ip2/showLorikeet.html?sequence=K.AAAAAPAS(79.9663)EDEDDEDDEDDEDDDDD.E&amp;chargeState=3&amp;pid=4678&amp;experimentId=&amp;searchId=121012&amp;scan=18042&amp;fileName=24H-Phos-Pos_1&amp;sampleName=24H-Phos-Pos&amp;projectName=Breast+Cancer-+Phospho+analysis&amp;measuredMplush=2963.9849&amp;scanType=&amp;calculatedMplush=2963.9907&amp;createdDate=2017-12-01+13%3a59%3a09.0'> fragment ion …	AAAAAPAS*EDEDDEDDEDDEDDDDD	K.AAAAAPAS(79.9663)EDEDDEDDEDDEDDDDD.E	18042	1000,	100	7.5196	0.5299	18042	3	24H-Phos-Pos_1	[P19338 ]	NA	NA	[P19338 Nucleolin OS=Homo sapiens GN=NCL PE=1 SV=3 ]
<a href='/ip2/showLorikeet.html?sequence=K.AAAAAPAS(79.9663)EDEDDEDDEDDEDDDDDEED.D&amp;chargeState=3&amp;pid=4678&amp;experimentId=&amp;searchId=121012&amp;scan=19213&amp;fileName=24H-Phos-Pos_1&amp;sampleName=24H-Phos-Pos&amp;projectName=Breast+Cancer-+Phospho+analysis&amp;measuredMplush=3337.085&amp;scanType=&amp;calculatedMplush=3337.1028&amp;createdDate=2017-12-01+13%3a59%3a09.0'> fragment io…	AAAAAPAS*EDEDDEDDEDDEDDDDDEED	K.AAAAAPAS(79.9663)EDEDDEDDEDDEDDDDDEED.D	19213	1000,	100	5.8292	0.4248	19213	3	24H-Phos-Pos_1	[P19338 ]	NA	NA	[P19338 Nucleolin OS=Homo sapiens GN=NCL PE=1 SV=3 ]
<a href='/ip2/showLorikeet.html?sequence=K.AAAAAPAS(79.9663)EDEDDEDDEDDEDDDDDEEDD.S&amp;chargeState=3&amp;pid=4678&amp;experimentId=&amp;searchId=121012&amp;scan=19362&amp;fileName=24H-Phos-Pos_1&amp;sampleName=24H-Phos-Pos&amp;projectName=Breast+Cancer-+Phospho+analysis&amp;measuredMplush=3452.1118&amp;scanType=&amp;calculatedMplush=3452.13&amp;createdDate=2017-12-01+13%3a59%3a09.0'> fragment io…	AAAAAPAS*EDEDDEDDEDDEDDDDDEEDD	K.AAAAAPAS(79.9663)EDEDDEDDEDDEDDDDDEEDD.S	19362	1000,	100	4.3041	0.4009	19362	3	24H-Phos-Pos_1	[P19338 ]	NA	NA	[P19338 Nucleolin OS=Homo sapiens GN=NCL PE=1 SV=3 ]
<a href='/ip2/showLorikeet.html?sequence=K.AAAAAPAS(79.9663)EDEDDEDDEDDEDDDDDEEDDSE.E&amp;chargeState=3&amp;pid=4678&amp;experimentId=&amp;searchId=121012&amp;scan=16595&amp;fileName=24H-Phos-Pos_1&amp;sampleName=24H-Phos-Pos&amp;projectName=Breast+Cancer-+Phospho+analysis&amp;measuredMplush=3668.1768&amp;scanType=&amp;calculatedMplush=3668.2043&amp;createdDate=2017-12-01+13%3a59%3a09.0'> fragmen…	AAAAAPAS*EDEDDEDDEDDEDDDDDEEDDSE	K.AAAAAPAS(79.9663)EDEDDEDDEDDEDDDDDEEDDSE.E	16595	36.06,	100	4.7001	0.4865	16595	3	24H-Phos-Pos_1	[P19338 ]	NA	NA	[P19338 Nucleolin OS=Homo sapiens GN=NCL PE=1 SV=3 ]
<a href='/ip2/showLorikeet.html?sequence=K.AAAAAPASEDEDDEDDEDDEDDDDDEEDDS(79.9663)EEEAMETTPAK.G&amp;chargeState=4&amp;pid=4678&amp;experimentId=&amp;searchId=121012&amp;scan=33877&amp;fileName=24H-Phos-Pos_1&amp;sampleName=24H-Phos-Pos&amp;projectName=Breast+Cancer-+Phospho+analysis&amp;measuredMplush=4984.862&amp;scanType=&amp;calculatedMplush=4984.853&amp;createdDate=2017-12-01+13%3a59%3a09.0'>…	AAAAAPASEDEDDEDDEDDEDDDDDEEDDS*EEEAMETTPAK	K.AAAAAPASEDEDDEDDEDDEDDDDDEEDDS(79.9663)EEEAMETTPAK.G	33877	13.7,	100	6.2123	0.5326	33877	4	24H-Phos-Pos_1	[P19338 ]	NA	NA	[P19338 Nucleolin OS=Homo sapiens GN=NCL PE=1 SV=3 ]
<a href='/ip2/showLorikeet.html?sequence=K.AAAAAPASEDEDDEDDEDDEDDDDDEEDDS(79.9663)EEEAMETTPAK.G&amp;chargeState=5&amp;pid=4678&amp;experimentId=&amp;searchId=121012&amp;scan=33960&amp;fileName=24H-Phos-Pos_1&amp;sampleName=24H-Phos-Pos&amp;projectName=Breast+Cancer-+Phospho+analysis&amp;measuredMplush=4984.8584&amp;scanType=&amp;calculatedMplush=4984.853&amp;createdDate=2017-12-01+13%3a59%3a09.0'…	AAAAAPASEDEDDEDDEDDEDDDDDEEDDS*EEEAMETTPAK	K.AAAAAPASEDEDDEDDEDDEDDDDDEEDDS(79.9663)EEEAMETTPAK.G	33960	8.42,	100	5.5037	0.4838	33960	5	24H-Phos-Pos_1	[P19338 ]	NA	NA	[P19338 Nucleolin OS=Homo sapiens GN=NCL PE=1 SV=3 ]
<a href='/ip2/showLorikeet.html?sequence=K.AAAAAPAS(79.9663)EDEDDEDDEDDEDDDDDEEDDSEEEAMETTPAK.G&amp;chargeState=5&amp;pid=4678&amp;experimentId=&amp;searchId=121012&amp;scan=36599&amp;fileName=24H-Phos-Pos_1&amp;sampleName=24H-Phos-Pos&amp;projectName=Breast+Cancer-+Phospho+analysis&amp;measuredMplush=4984.869&amp;scanType=&amp;calculatedMplush=4984.853&amp;createdDate=2017-12-01+13%3a59%3a09.0'>…	AAAAAPAS*EDEDDEDDEDDEDDDDDEEDDSEEEAMETTPAK	K.AAAAAPAS(79.9663)EDEDDEDDEDDEDDDDDEEDDSEEEAMETTPAK.G	36599	13.73,	99.6	3.5829	0.1048	36599	5	24H-Phos-Pos_1	[P19338 ]	NA	NA	[P19338 Nucleolin OS=Homo sapiens GN=NCL PE=1 SV=3 ]
<a href='/ip2/showLorikeet.html?sequence=K.AAAAAPAS(79.9663)EDEDDEDDEDDEDDDDDEEDDSEEEAMET(79.9663)TPAK.G&amp;chargeState=4&amp;pid=4678&amp;experimentId=&amp;searchId=121012&amp;scan=31663&amp;fileName=24H-Phos-Pos_1&amp;sampleName=24H-Phos-Pos&amp;projectName=Breast+Cancer-+Phospho+analysis&amp;measuredMplush=5064.8135&amp;scanType=&amp;calculatedMplush=5064.8193&amp;createdDate=2017-12-01+13%3a…	AAAAAPASEDEDDEDDEDDEDDDDDEEDDS*EEEAMET*TPAK	K.AAAAAPAS(79.9663)EDEDDEDDEDDEDDDDDEEDDSEEEAMET(79.9663)TPAK.G	31663	[5.35,11.53,]	99.9	4.1436	0.1157	31663	4	24H-Phos-Pos_1	[P19338 ]	NA	NA	[P19338 Nucleolin OS=Homo sapiens GN=NCL PE=1 SV=3 ]
<a href='/ip2/showLorikeet.html?sequence=K.AAAAAPAS(79.9663)EDEDDEDDEDDEDDDDDEEDDS(79.9663)EEEAMETTPAK.G&amp;chargeState=4&amp;pid=4678&amp;experimentId=&amp;searchId=121012&amp;scan=31790&amp;fileName=24H-Phos-Pos_1&amp;sampleName=24H-Phos-Pos&amp;projectName=Breast+Cancer-+Phospho+analysis&amp;measuredMplush=5064.8213&amp;scanType=&amp;calculatedMplush=5064.8193&amp;createdDate=2017-12-01+13%3a…	AAAAAPAS*EDEDDEDDEDDEDDDDDEEDDS*EEEAMETTPAK	K.AAAAAPAS(79.9663)EDEDDEDDEDDEDDDDDEEDDS(79.9663)EEEAMETTPAK.G	31790	[59.58,4.94,]	100	5.0656	0.5086	31790	4	24H-Phos-Pos_1	[P19338 ]	NA	NA	[P19338 Nucleolin OS=Homo sapiens GN=NCL PE=1 SV=3 ]
<a href='/ip2/showLorikeet.html?sequence=K.AAAAAPAS(79.9663)EDEDDEDDEDDEDDDDDEEDDS(79.9663)EEEAMETTPAK.G&amp;chargeState=4&amp;pid=4678&amp;experimentId=&amp;searchId=121012&amp;scan=36146&amp;fileName=24H-Phos-Pos_2&amp;sampleName=24H-Phos-Pos&amp;projectName=Breast+Cancer-+Phospho+analysis&amp;measuredMplush=5064.8013&amp;scanType=&amp;calculatedMplush=5064.8193&amp;createdDate=2017-12-01+13%3a…	AAAAAPASEDEDDEDDEDDEDDDDDEEDDS*EEEAMET*TPAK	K.AAAAAPAS(79.9663)EDEDDEDDEDDEDDDDDEEDDS(79.9663)EEEAMETTPAK.G	36146	[9.15,0.19,]	100	3.9829	0.245	36146	4	24H-Phos-Pos_2	[P19338 ]	NA	NA	[P19338 Nucleolin OS=Homo sapiens GN=NCL PE=1 SV=3 ]
<a href='/ip2/showLorikeet.html?sequence=K.AAAAAPAS(79.9663)EDEDDEDDEDDEDDDDDEEDDS(79.9663)EEEAMETTPAK.G&amp;chargeState=5&amp;pid=4678&amp;experimentId=&amp;searchId=121012&amp;scan=27198&amp;fileName=24H-Phos-Pos_1&amp;sampleName=24H-Phos-Pos&amp;projectName=Breast+Cancer-+Phospho+analysis&amp;measuredMplush=5064.8525&amp;scanType=&amp;calculatedMplush=5064.8193&amp;createdDate=2017-12-01+13%3a…	AAAAAPASEDEDDEDDEDDEDDDDDEEDDS*EEEAMET*TPAK	K.AAAAAPAS(79.9663)EDEDDEDDEDDEDDDDDEEDDS(79.9663)EEEAMETTPAK.G	27198	[6.34,7.98,]	100	5.4909	0.3618	27198	5	24H-Phos-Pos_1	[P19338 ]	NA	NA	[P19338 Nucleolin OS=Homo sapiens GN=NCL PE=1 SV=3 ]
<a href='/ip2/showLorikeet.html?sequence=K.AAAAAPAS(79.9663)EDEDDEDDEDDEDDDDDEEDDS(79.9663)EEEAMET(79.9663)TPAK.G&amp;chargeState=4&amp;pid=4678&amp;experimentId=&amp;searchId=121012&amp;scan=29050&amp;fileName=24H-Phos-Pos_1&amp;sampleName=24H-Phos-Pos&amp;projectName=Breast+Cancer-+Phospho+analysis&amp;measuredMplush=5144.786&amp;scanType=&amp;calculatedMplush=5144.7856&amp;createdDate=2017-12-…	AAAAAPAS*EDEDDEDDEDDEDDDDDEEDDS*EEEAMETT*PAK	K.AAAAAPAS(79.9663)EDEDDEDDEDDEDDDDDEEDDS(79.9663)EEEAMET(79.9663)TPAK.G	29050	[90.22,49.42,13.24,]	100	7.0475	0.441	29050	4	24H-Phos-Pos_1	[P19338 ]	NA	NA	[P19338 Nucleolin OS=Homo sapiens GN=NCL PE=1 SV=3 ]
<a href='/ip2/showLorikeet.html?sequence=K.AAAAAPAS(79.9663)EDEDDEDDEDDEDDDDDEEDDS(79.9663)EEEAMETT(79.9663)PAK.G&amp;chargeState=4&amp;pid=4678&amp;experimentId=&amp;searchId=121012&amp;scan=29140&amp;fileName=24H-Phos-Pos_1&amp;sampleName=24H-Phos-Pos&amp;projectName=Breast+Cancer-+Phospho+analysis&amp;measuredMplush=5144.811&amp;scanType=&amp;calculatedMplush=5144.7856&amp;createdDate=2017-12-…	AAAAAPAS*EDEDDEDDEDDEDDDDDEEDDS*EEEAMETT*PAK	K.AAAAAPAS(79.9663)EDEDDEDDEDDEDDDDDEEDDS(79.9663)EEEAMETT(79.9663)PAK.G	29140	[49.23,11.57,26.38,]	100	6.8558	0.5107	29140	4	24H-Phos-Pos_1	[P19338 ]	NA	NA	[P19338 Nucleolin OS=Homo sapiens GN=NCL PE=1 SV=3 ]
<a href='/ip2/showLorikeet.html?sequence=R.QLS(79.9663)SGVSEIR.H&amp;chargeState=2&amp;pid=4678&amp;experimentId=&amp;searchId=121012&amp;scan=36421&amp;fileName=24H-Phos-Pos_1&amp;sampleName=24H-Phos-Pos&amp;projectName=Breast+Cancer-+Phospho+analysis&amp;measuredMplush=1384.705&amp;scanType=&amp;calculatedMplush=1384.7034&amp;createdDate=2017-12-01+13%3a59%3a09.0'> fragment ion view </a>	QLS*SGVSEIR	R.QLS(79.9663)SGVSEIR.H	36421	16.22,	99.7	2.0429	0.1951	36421	2	24H-Phos-Pos_1	[P04792 ]	NA	NA	[P04792 Heat shock protein beta-1 OS=Homo sapiens GN=HSPB1 PE=1 SV=2 ]
<a href='/ip2/showLorikeet.html?sequence=R.QLS(79.9663)SGVSEIR.H&amp;chargeState=2&amp;pid=4678&amp;experimentId=&amp;searchId=121012&amp;scan=38518&amp;fileName=24H-Phos-Pos_2&amp;sampleName=24H-Phos-Pos&amp;projectName=Breast+Cancer-+Phospho+analysis&amp;measuredMplush=1384.7&amp;scanType=&amp;calculatedMplush=1384.7034&amp;createdDate=2017-12-01+13%3a59%3a09.0'> fragment ion view </a>	QLS*SGVSEIR	R.QLS(79.9663)SGVSEIR.H	38518	16.22,	99.9	1.9992	0.2489	38518	2	24H-Phos-Pos_2	[P04792 ]	NA	NA	[P04792 Heat shock protein beta-1 OS=Homo sapiens GN=HSPB1 PE=1 SV=2 ]
<a href='/ip2/showLorikeet.html?sequence=K.MESEGGADDS(79.9663)AEEGDLLDDDDN.E&amp;chargeState=2&amp;pid=4678&amp;experimentId=&amp;searchId=121012&amp;scan=39728&amp;fileName=24H-Phos-Pos_1&amp;sampleName=24H-Phos-Pos&amp;projectName=Breast+Cancer-+Phospho+analysis&amp;measuredMplush=2607.9546&amp;scanType=&amp;calculatedMplush=2607.9602&amp;createdDate=2017-12-01+13%3a59%3a09.0'> fragment ion vie…	MESEGGADDS*AEEGDLLDDDDN	K.MESEGGADDS(79.9663)AEEGDLLDDDDN.E	39728	34.51,	100	5.316	0.5019	39728	2	24H-Phos-Pos_1	[P07910 ]	NA	NA	[P07910 Heterogeneous nuclear ribonucleoproteins C1/C2 OS=Homo sapiens GN=HNRNPC PE=1 SV=4 ]
<a href='/ip2/showLorikeet.html?sequence=K.MESEGGADDS(79.9663)AEEGDLLDDDDNEDR.G&amp;chargeState=3&amp;pid=4678&amp;experimentId=&amp;searchId=121012&amp;scan=41041&amp;fileName=24H-Phos-Pos_1&amp;sampleName=24H-Phos-Pos&amp;projectName=Breast+Cancer-+Phospho+analysis&amp;measuredMplush=3008.1304&amp;scanType=&amp;calculatedMplush=3008.1309&amp;createdDate=2017-12-01+13%3a59%3a09.0'> fragment ion …	MESEGGADDS*AEEGDLLDDDDNEDR	K.MESEGGADDS(79.9663)AEEGDLLDDDDNEDR.G	41041	4.85,	100	6.5936	0.3888	41041	3	24H-Phos-Pos_1	[P07910 ]	NA	NA	[P07910 Heterogeneous nuclear ribonucleoproteins C1/C2 OS=Homo sapiens GN=HNRNPC PE=1 SV=4 ]
<a href='/ip2/showLorikeet.html?sequence=K.EAEEGEDDRDS(79.9663)ANGEDDS.-&amp;chargeState=2&amp;pid=4678&amp;experimentId=&amp;searchId=121012&amp;scan=10191&amp;fileName=24H-Phos-Pos_1&amp;sampleName=24H-Phos-Pos&amp;projectName=Breast+Cancer-+Phospho+analysis&amp;measuredMplush=2248.8125&amp;scanType=&amp;calculatedMplush=2248.8198&amp;createdDate=2017-12-01+13%3a59%3a09.0'> fragment ion view </…	EAEEGEDDRDS*ANGEDDS	K.EAEEGEDDRDS(79.9663)ANGEDDS.-	10191	12.2,	100	4.2565	0.3405	10191	2	24H-Phos-Pos_1	[P07910 ]	NA	NA	[P07910 Heterogeneous nuclear ribonucleoproteins C1/C2 OS=Homo sapiens GN=HNRNPC PE=1 SV=4 ]
<a href='/ip2/showLorikeet.html?sequence=K.EAEEGEDDRDS(79.9663)ANGEDDS.-&amp;chargeState=3&amp;pid=4678&amp;experimentId=&amp;searchId=121012&amp;scan=10274&amp;fileName=24H-Phos-Pos_1&amp;sampleName=24H-Phos-Pos&amp;projectName=Breast+Cancer-+Phospho+analysis&amp;measuredMplush=2248.8137&amp;scanType=&amp;calculatedMplush=2248.8198&amp;createdDate=2017-12-01+13%3a59%3a09.0'> fragment ion view </…	EAEEGEDDRDS*ANGEDDS	K.EAEEGEDDRDS(79.9663)ANGEDDS.-	10274	50.58,	100	2.9777	0.4329	10274	3	24H-Phos-Pos_1	[P07910 ]	NA	NA	[P07910 Heterogeneous nuclear ribonucleoproteins C1/C2 OS=Homo sapiens GN=HNRNPC PE=1 SV=4 ]
<a href='/ip2/showLorikeet.html?sequence=K.TKVPSNDNSSDLLYDDLYDDDIDDEDEEEEDADCYDDDDS(79.9663)GNEES.-&amp;chargeState=4&amp;pid=4678&amp;experimentId=&amp;searchId=121012&amp;scan=58756&amp;fileName=24H-Phos-Pos_1&amp;sampleName=24H-Phos-Pos&amp;projectName=Breast+Cancer-+Phospho+analysis&amp;measuredMplush=5733.217&amp;scanType=&amp;calculatedMplush=5733.207&amp;createdDate=2017-12-01+13%3a59%3a09…	TKVPSNDNSSDLLYDDLYDDDIDDEDEEEEDADCYDDDDS*GNEES	K.TKVPSNDNSSDLLYDDLYDDDIDDEDEEEEDADCYDDDDS(79.9663)GNEES.-	58756	0,	100	4.3592	0.2883	58756	4	24H-Phos-Pos_1	[Q712K3 ]	NA	NA	[Q712K3 Ubiquitin-conjugating enzyme E2 R2 OS=Homo sapiens GN=UBE2R2 PE=1 SV=1 ]
<a href='/ip2/showLorikeet.html?sequence=K.KLEKEEEEGISQES(79.9663)S(79.9663)EEEQ.-&amp;chargeState=3&amp;pid=4678&amp;experimentId=&amp;searchId=121012&amp;scan=40967&amp;fileName=24H-Phos-Pos_1&amp;sampleName=24H-Phos-Pos&amp;projectName=Breast+Cancer-+Phospho+analysis&amp;measuredMplush=3084.422&amp;scanType=&amp;calculatedMplush=3084.4153&amp;createdDate=2017-12-01+13%3a59%3a09.0'> fragment io…	KLEKEEEEGISQES*S*EEEQ	K.KLEKEEEEGISQES(79.9663)S(79.9663)EEEQ.-	40967	[6.69,12.52,]	99.6	2.6285	0.2061	40967	3	24H-Phos-Pos_1	[P17096 ]	NA	NA	[P17096 High mobility group protein HMG-I/HMG-Y OS=Homo sapiens GN=HMGA1 PE=1 SV=3 ]
<a href='/ip2/showLorikeet.html?sequence=K.KLEKEEEEGIS(79.9663)QES(79.9663)S(79.9663)EEEQ.-&amp;chargeState=3&amp;pid=4678&amp;experimentId=&amp;searchId=121012&amp;scan=34265&amp;fileName=24H-Phos-Pos_1&amp;sampleName=24H-Phos-Pos&amp;projectName=Breast+Cancer-+Phospho+analysis&amp;measuredMplush=3164.3848&amp;scanType=&amp;calculatedMplush=3164.3816&amp;createdDate=2017-12-01+13%3a59%3a09.0'> f…	KLEKEEEEGIS*QES*S*EEEQ	K.KLEKEEEEGIS(79.9663)QES(79.9663)S(79.9663)EEEQ.-	34265	1000,	99.6	2.8457	0.1708	34265	3	24H-Phos-Pos_1	[P17096 ]	NA	NA	[P17096 High mobility group protein HMG-I/HMG-Y OS=Homo sapiens GN=HMGA1 PE=1 SV=3 ]
<a href='/ip2/showLorikeet.html?sequence=K.EEEEGISQES(79.9663)SEEEQ.-&amp;chargeState=2&amp;pid=4678&amp;experimentId=&amp;searchId=121012&amp;scan=19156&amp;fileName=24H-Phos-Pos_1&amp;sampleName=24H-Phos-Pos&amp;projectName=Breast+Cancer-+Phospho+analysis&amp;measuredMplush=2047.8008&amp;scanType=&amp;calculatedMplush=2047.8065&amp;createdDate=2017-12-01+13%3a59%3a09.0'> fragment ion view </a>	EEEEGISQES*SEEEQ	K.EEEEGISQES(79.9663)SEEEQ.-	19156	13.24,	100	5.8711	0.4659	19156	2	24H-Phos-Pos_1	[P17096 ]	NA	NA	[P17096 High mobility group protein HMG-I/HMG-Y OS=Homo sapiens GN=HMGA1 PE=1 SV=3 ]
<a href='/ip2/showLorikeet.html?sequence=K.EEEEGISQES(79.9663)S(79.9663)EEEQ.-&amp;chargeState=2&amp;pid=4678&amp;experimentId=&amp;searchId=121012&amp;scan=16951&amp;fileName=24H-Phos-Pos_1&amp;sampleName=24H-Phos-Pos&amp;projectName=Breast+Cancer-+Phospho+analysis&amp;measuredMplush=2127.764&amp;scanType=&amp;calculatedMplush=2127.7727&amp;createdDate=2017-12-01+13%3a59%3a09.0'> fragment ion vi…	EEEEGISQES*S*EEEQ	K.EEEEGISQES(79.9663)S(79.9663)EEEQ.-	16951	[20.11,26.42,]	100	5.0654	0.4757	16951	2	24H-Phos-Pos_1	[P17096 ]	NA	NA	[P17096 High mobility group protein HMG-I/HMG-Y OS=Homo sapiens GN=HMGA1 PE=1 SV=3 ]
<a href='/ip2/showLorikeet.html?sequence=K.EEEEGISQES(79.9663)S(79.9663)EEEQ.-&amp;chargeState=3&amp;pid=4678&amp;experimentId=&amp;searchId=121012&amp;scan=16837&amp;fileName=24H-Phos-Pos_1&amp;sampleName=24H-Phos-Pos&amp;projectName=Breast+Cancer-+Phospho+analysis&amp;measuredMplush=2127.764&amp;scanType=&amp;calculatedMplush=2127.7727&amp;createdDate=2017-12-01+13%3a59%3a09.0'> fragment ion vi…	EEEEGIS*QESS*EEEQ	K.EEEEGISQES(79.9663)S(79.9663)EEEQ.-	16837	[8.7,13.27,]	100	3.0132	0.3403	16837	3	24H-Phos-Pos_1	[P17096 ]	NA	NA	[P17096 High mobility group protein HMG-I/HMG-Y OS=Homo sapiens GN=HMGA1 PE=1 SV=3 ]
<a href='/ip2/showLorikeet.html?sequence=K.EEEEGIS(79.9663)QES(79.9663)S(79.9663)EEEQ.-&amp;chargeState=2&amp;pid=4678&amp;experimentId=&amp;searchId=121012&amp;scan=12392&amp;fileName=24H-Phos-Pos_1&amp;sampleName=24H-Phos-Pos&amp;projectName=Breast+Cancer-+Phospho+analysis&amp;measuredMplush=2207.729&amp;scanType=&amp;calculatedMplush=2207.739&amp;createdDate=2017-12-01+13%3a59%3a09.0'> fragmen…	EEEEGIS*QES*S*EEEQ	K.EEEEGIS(79.9663)QES(79.9663)S(79.9663)EEEQ.-	12392	1000,	100	4.2304	0.4784	12392	2	24H-Phos-Pos_1	[P17096 ]	NA	NA	[P17096 High mobility group protein HMG-I/HMG-Y OS=Homo sapiens GN=HMGA1 PE=1 SV=3 ]
<a href='/ip2/showLorikeet.html?sequence=K.KPAQEETEETSS(79.9663)QESAEED.-&amp;chargeState=3&amp;pid=4678&amp;experimentId=&amp;searchId=121012&amp;scan=22282&amp;fileName=24H-Phos-Pos_1&amp;sampleName=24H-Phos-Pos&amp;projectName=Breast+Cancer-+Phospho+analysis&amp;measuredMplush=2662.156&amp;scanType=&amp;calculatedMplush=2662.1655&amp;createdDate=2017-12-01+13%3a59%3a09.0'> fragment ion view </…	KPAQEETEETSS*QESAEED	K.KPAQEETEETSS(79.9663)QESAEED.-	22282	0,	100	4.0018	0.3235	22282	3	24H-Phos-Pos_1	[P52926 ]	NA	NA	[P52926 High mobility group protein HMGI-C OS=Homo sapiens GN=HMGA2 PE=1 SV=1 ]
<a href='/ip2/showLorikeet.html?sequence=K.KPAQEETEETSSQES(79.9663)AEED.-&amp;chargeState=3&amp;pid=4678&amp;experimentId=&amp;searchId=121012&amp;scan=22692&amp;fileName=24H-Phos-Pos_1&amp;sampleName=24H-Phos-Pos&amp;projectName=Breast+Cancer-+Phospho+analysis&amp;measuredMplush=2662.159&amp;scanType=&amp;calculatedMplush=2662.1655&amp;createdDate=2017-12-01+13%3a59%3a09.0'> fragment ion view </…	KPAQEETEETSS*QESAEED	K.KPAQEETEETSSQES(79.9663)AEED.-	22692	7.52,	100	3.8791	0.3684	22692	3	24H-Phos-Pos_1	[P52926 ]	NA	NA	[P52926 High mobility group protein HMGI-C OS=Homo sapiens GN=HMGA2 PE=1 SV=1 ]
<a href='/ip2/showLorikeet.html?sequence=K.KPAQEETEETS(79.9663)SQES(79.9663)AEED.-&amp;chargeState=3&amp;pid=4678&amp;experimentId=&amp;searchId=121012&amp;scan=19385&amp;fileName=24H-Phos-Pos_1&amp;sampleName=24H-Phos-Pos&amp;projectName=Breast+Cancer-+Phospho+analysis&amp;measuredMplush=2742.1243&amp;scanType=&amp;calculatedMplush=2742.1318&amp;createdDate=2017-12-01+13%3a59%3a09.0'> fragment i…	KPAQEETEETS*SQES*AEED	K.KPAQEETEETS(79.9663)SQES(79.9663)AEED.-	19385	[8.65,9.57,]	100	5.017	0.3571	19385	3	24H-Phos-Pos_1	[P52926 ]	NA	NA	[P52926 High mobility group protein HMGI-C OS=Homo sapiens GN=HMGA2 PE=1 SV=1 ]
<a href='/ip2/showLorikeet.html?sequence=K.KPAQEETEETS(79.9663)S(79.9663)QESAEED.-&amp;chargeState=3&amp;pid=4678&amp;experimentId=&amp;searchId=121012&amp;scan=19776&amp;fileName=24H-Phos-Pos_1&amp;sampleName=24H-Phos-Pos&amp;projectName=Breast+Cancer-+Phospho+analysis&amp;measuredMplush=2742.123&amp;scanType=&amp;calculatedMplush=2742.1318&amp;createdDate=2017-12-01+13%3a59%3a09.0'> fragment io…	KPAQEETEETS*S*QESAEED	K.KPAQEETEETS(79.9663)S(79.9663)QESAEED.-	19776	[6.04,7.97,]	100	4.569	0.3524	19776	3	24H-Phos-Pos_1	[P52926 ]	NA	NA	[P52926 High mobility group protein HMGI-C OS=Homo sapiens GN=HMGA2 PE=1 SV=1 ]
<a href='/ip2/showLorikeet.html?sequence=K.KPAQEETEETS(79.9663)S(79.9663)QES(79.9663)AEED.-&amp;chargeState=3&amp;pid=4678&amp;experimentId=&amp;searchId=121012&amp;scan=18147&amp;fileName=24H-Phos-Pos_1&amp;sampleName=24H-Phos-Pos&amp;projectName=Breast+Cancer-+Phospho+analysis&amp;measuredMplush=2822.092&amp;scanType=&amp;calculatedMplush=2822.0981&amp;createdDate=2017-12-01+13%3a59%3a09.0'> fr…	KPAQEETEETS*S*QES*AEED	K.KPAQEETEETS(79.9663)S(79.9663)QES(79.9663)AEED.-	18147	[28.76,33.85,30.37,]	100	3.237	0.4131	18147	3	24H-Phos-Pos_1	[P52926 ]	NA	NA	[P52926 High mobility group protein HMGI-C OS=Homo sapiens GN=HMGA2 PE=1 SV=1 ]
<a href='/ip2/showLorikeet.html?sequence=K.KPAQEET(79.9663)EETS(79.9663)S(79.9663)QESAEED.-&amp;chargeState=3&amp;pid=4678&amp;experimentId=&amp;searchId=121012&amp;scan=18829&amp;fileName=24H-Phos-Pos_1&amp;sampleName=24H-Phos-Pos&amp;projectName=Breast+Cancer-+Phospho+analysis&amp;measuredMplush=2822.0906&amp;scanType=&amp;calculatedMplush=2822.0981&amp;createdDate=2017-12-01+13%3a59%3a09.0'> f…	KPAQEETEETS*S*QES*AEED	K.KPAQEET(79.9663)EETS(79.9663)S(79.9663)QESAEED.-	18829	[14.23,10.36,12.76,]	100	3.6875	0.532	18829	3	24H-Phos-Pos_1	[P52926 ]	NA	NA	[P52926 High mobility group protein HMGI-C OS=Homo sapiens GN=HMGA2 PE=1 SV=1 ]
<a href='/ip2/showLorikeet.html?sequence=K.YGPADVEDTTGSGATDSKDDDDIDLFGS(79.9663)DDEEESEEAK.R&amp;chargeState=4&amp;pid=4678&amp;experimentId=&amp;searchId=121012&amp;scan=63032&amp;fileName=24H-Phos-Pos_1&amp;sampleName=24H-Phos-Pos&amp;projectName=Breast+Cancer-+Phospho+analysis&amp;measuredMplush=4792.087&amp;scanType=&amp;calculatedMplush=4792.077&amp;createdDate=2017-12-01+13%3a59%3a09.0'> fr…	YGPADVEDTTGSGATDSKDDDDIDLFGS*DDEEESEEAK	K.YGPADVEDTTGSGATDSKDDDDIDLFGS(79.9663)DDEEESEEAK.R	63032	56.82,	100	7.1421	0.5511	63032	4	24H-Phos-Pos_1	[P24534 ]	NA	NA	[P24534 Elongation factor 1-beta OS=Homo sapiens GN=EEF1B2 PE=1 SV=3 ]
<a href='/ip2/showLorikeet.html?sequence=K.YGPADVEDTTGSGATDS(79.9663)KDDDDIDLFGSDDEEESEEAKR.L&amp;chargeState=4&amp;pid=4678&amp;experimentId=&amp;searchId=121012&amp;scan=59626&amp;fileName=24H-Phos-Pos_1&amp;sampleName=24H-Phos-Pos&amp;projectName=Breast+Cancer-+Phospho+analysis&amp;measuredMplush=4948.179&amp;scanType=&amp;calculatedMplush=4948.178&amp;createdDate=2017-12-01+13%3a59%3a09.0'> f…	YGPADVEDTT*GSGATDSKDDDDIDLFGSDDEEESEEAKR	K.YGPADVEDTTGSGATDS(79.9663)KDDDDIDLFGSDDEEESEEAKR.L	59626	0,	99.6	3.8586	0.0725	59626	4	24H-Phos-Pos_1	[P24534 ]	NA	NA	[P24534 Elongation factor 1-beta OS=Homo sapiens GN=EEF1B2 PE=1 SV=3 ]
<a href='/ip2/showLorikeet.html?sequence=K.YGPADVEDTTGSGATDSKDDDDIDLFGS(79.9663)DDEEESEEAKR.L&amp;chargeState=4&amp;pid=4678&amp;experimentId=&amp;searchId=121012&amp;scan=62575&amp;fileName=24H-Phos-Pos_1&amp;sampleName=24H-Phos-Pos&amp;projectName=Breast+Cancer-+Phospho+analysis&amp;measuredMplush=4948.189&amp;scanType=&amp;calculatedMplush=4948.178&amp;createdDate=2017-12-01+13%3a59%3a09.0'> f…	YGPADVEDTTGSGATDSKDDDDIDLFGS*DDEEESEEAKR	K.YGPADVEDTTGSGATDSKDDDDIDLFGS(79.9663)DDEEESEEAKR.L	62575	31.4,	100	4.3668	0.3622	62575	4	24H-Phos-Pos_1	[P24534 ]	NA	NA	[P24534 Elongation factor 1-beta OS=Homo sapiens GN=EEF1B2 PE=1 SV=3 ]
<a href='/ip2/showLorikeet.html?sequence=K.YGPADVEDTTGSGATDSKDDDDIDLFGS(79.9663)DDEEESEEAKR.L&amp;chargeState=4&amp;pid=4678&amp;experimentId=&amp;searchId=121012&amp;scan=45668&amp;fileName=24H-Phos-Pos_2&amp;sampleName=24H-Phos-Pos&amp;projectName=Breast+Cancer-+Phospho+analysis&amp;measuredMplush=4948.17&amp;scanType=&amp;calculatedMplush=4948.178&amp;createdDate=2017-12-01+13%3a59%3a09.0'> fr…	YGPADVEDTTGSGATDSKDDDDIDLFGS*DDEEESEEAKR	K.YGPADVEDTTGSGATDSKDDDDIDLFGS(79.9663)DDEEESEEAKR.L	45668	19.19,	100	3.7232	0.2287	45668	4	24H-Phos-Pos_2	[P24534 ]	NA	NA	[P24534 Elongation factor 1-beta OS=Homo sapiens GN=EEF1B2 PE=1 SV=3 ]
<a href='/ip2/showLorikeet.html?sequence=K.YGPADVEDTTGSGATDS(79.9663)KDDDDIDLFGSDDEEESEEAKR.L&amp;chargeState=4&amp;pid=4678&amp;experimentId=&amp;searchId=121012&amp;scan=55925&amp;fileName=24H-Phos-Pos_2&amp;sampleName=24H-Phos-Pos&amp;projectName=Breast+Cancer-+Phospho+analysis&amp;measuredMplush=4948.1685&amp;scanType=&amp;calculatedMplush=4948.178&amp;createdDate=2017-12-01+13%3a59%3a09.0'> …	YGPADVEDTT*GSGATDSKDDDDIDLFGSDDEEESEEAKR	K.YGPADVEDTTGSGATDS(79.9663)KDDDDIDLFGSDDEEESEEAKR.L	55925	13.27,	99.8	3.5137	0.1549	55925	4	24H-Phos-Pos_2	[P24534 ]	NA	NA	[P24534 Elongation factor 1-beta OS=Homo sapiens GN=EEF1B2 PE=1 SV=3 ]
<a href='/ip2/showLorikeet.html?sequence=K.YGPADVEDTTGSGATDSKDDDDIDLFGS(79.9663)DDEEESEEAKR.L&amp;chargeState=5&amp;pid=4678&amp;experimentId=&amp;searchId=121012&amp;scan=61895&amp;fileName=24H-Phos-Pos_1&amp;sampleName=24H-Phos-Pos&amp;projectName=Breast+Cancer-+Phospho+analysis&amp;measuredMplush=4948.1846&amp;scanType=&amp;calculatedMplush=4948.178&amp;createdDate=2017-12-01+13%3a59%3a09.0'> …	YGPADVEDTTGSGAT*DSKDDDDIDLFGSDDEEESEEAKR	K.YGPADVEDTTGSGATDSKDDDDIDLFGS(79.9663)DDEEESEEAKR.L	61895	5.56,	100	4.3755	0.3471	61895	5	24H-Phos-Pos_1	[P24534 ]	NA	NA	[P24534 Elongation factor 1-beta OS=Homo sapiens GN=EEF1B2 PE=1 SV=3 ]
<a href='/ip2/showLorikeet.html?sequence=K.YGPADVEDTTGSGATDSKDDDDIDLFGSDDEEES(79.9663)EEAKR.L&amp;chargeState=5&amp;pid=4678&amp;experimentId=&amp;searchId=121012&amp;scan=66536&amp;fileName=24H-Phos-Pos_1&amp;sampleName=24H-Phos-Pos&amp;projectName=Breast+Cancer-+Phospho+analysis&amp;measuredMplush=4948.1743&amp;scanType=&amp;calculatedMplush=4948.178&amp;createdDate=2017-12-01+13%3a59%3a09.0'> …	YGPADVEDTTGSGATDSKDDDDIDLFGS*DDEEESEEAKR	K.YGPADVEDTTGSGATDSKDDDDIDLFGSDDEEES(79.9663)EEAKR.L	66536	10.74,	100	5.5029	0.4423	66536	5	24H-Phos-Pos_1	[P24534 ]	NA	NA	[P24534 Elongation factor 1-beta OS=Homo sapiens GN=EEF1B2 PE=1 SV=3 ]
<a href='/ip2/showLorikeet.html?sequence=K.YGPADVEDTTGSGATDSKDDDDIDLFGS(79.9663)DDEEESEEAKR.L&amp;chargeState=5&amp;pid=4678&amp;experimentId=&amp;searchId=121012&amp;scan=44937&amp;fileName=24H-Phos-Pos_2&amp;sampleName=24H-Phos-Pos&amp;projectName=Breast+Cancer-+Phospho+analysis&amp;measuredMplush=4948.1597&amp;scanType=&amp;calculatedMplush=4948.178&amp;createdDate=2017-12-01+13%3a59%3a09.0'> …	YGPADVEDTTGSGATDSKDDDDIDLFGS*DDEEESEEAKR	K.YGPADVEDTTGSGATDSKDDDDIDLFGS(79.9663)DDEEESEEAKR.L	44937	9.79,	100	4.3031	0.3219	44937	5	24H-Phos-Pos_2	[P24534 ]	NA	NA	[P24534 Elongation factor 1-beta OS=Homo sapiens GN=EEF1B2 PE=1 SV=3 ]
<a href='/ip2/showLorikeet.html?sequence=K.YGPADVEDTTGSGATDSKDDDDIDLFGSDDEEES(79.9663)EEAKR.L&amp;chargeState=5&amp;pid=4678&amp;experimentId=&amp;searchId=121012&amp;scan=45244&amp;fileName=24H-Phos-Pos_2&amp;sampleName=24H-Phos-Pos&amp;projectName=Breast+Cancer-+Phospho+analysis&amp;measuredMplush=4948.1567&amp;scanType=&amp;calculatedMplush=4948.178&amp;createdDate=2017-12-01+13%3a59%3a09.0'> …	YGPADVEDTTGSGATDSKDDDDIDLFGS*DDEEESEEAKR	K.YGPADVEDTTGSGATDSKDDDDIDLFGSDDEEES(79.9663)EEAKR.L	45244	10.34,	100	5.8313	0.3921	45244	5	24H-Phos-Pos_2	[P24534 ]	NA	NA	[P24534 Elongation factor 1-beta OS=Homo sapiens GN=EEF1B2 PE=1 SV=3 ]
<a href='/ip2/showLorikeet.html?sequence=K.DDDDIDLFGS(79.9663)DDEEESEEAK.R&amp;chargeState=3&amp;pid=4678&amp;experimentId=&amp;searchId=121012&amp;scan=53188&amp;fileName=24H-Phos-Pos_1&amp;sampleName=24H-Phos-Pos&amp;projectName=Breast+Cancer-+Phospho+analysis&amp;measuredMplush=2811.172&amp;scanType=&amp;calculatedMplush=2811.1655&amp;createdDate=2017-12-01+13%3a59%3a09.0'> fragment ion view <…	DDDDIDLFGS*DDEEESEEAK	K.DDDDIDLFGS(79.9663)DDEEESEEAK.R	53188	14.77,	100	5.3108	0.4781	53188	3	24H-Phos-Pos_1	[P24534 ]	NA	NA	[P24534 Elongation factor 1-beta OS=Homo sapiens GN=EEF1B2 PE=1 SV=3 ]
<a href='/ip2/showLorikeet.html?sequence=K.DDDDIDLFGS(79.9663)DDEEESEEAKR.L&amp;chargeState=3&amp;pid=4678&amp;experimentId=&amp;searchId=121012&amp;scan=65203&amp;fileName=24H-Phos-Pos_1&amp;sampleName=24H-Phos-Pos&amp;projectName=Breast+Cancer-+Phospho+analysis&amp;measuredMplush=2967.2725&amp;scanType=&amp;calculatedMplush=2967.2666&amp;createdDate=2017-12-01+13%3a59%3a09.0'> fragment ion view…	DDDDIDLFGS*DDEEESEEAKR	K.DDDDIDLFGS(79.9663)DDEEESEEAKR.L	65203	59.08,	100	3.3342	0.3868	65203	3	24H-Phos-Pos_1	[P24534 ]	NA	NA	[P24534 Elongation factor 1-beta OS=Homo sapiens GN=EEF1B2 PE=1 SV=3 ]
<a href='/ip2/showLorikeet.html?sequence=K.ISS(79.9663)PTETER.C&amp;chargeState=2&amp;pid=4678&amp;experimentId=&amp;searchId=121012&amp;scan=22870&amp;fileName=24H-Phos-Pos_1&amp;sampleName=24H-Phos-Pos&amp;projectName=Breast+Cancer-+Phospho+analysis&amp;measuredMplush=1328.626&amp;scanType=&amp;calculatedMplush=1328.6295&amp;createdDate=2017-12-01+13%3a59%3a09.0'> fragment ion view </a>	ISS*PTETER	K.ISS(79.9663)PTETER.C	22870	7.93,	99.7	2.0614	0.1548	22870	2	24H-Phos-Pos_1	[P31949 ]	NA	NA	[P31949 Protein S100-A11 OS=Homo sapiens GN=S100A11 PE=1 SV=2 ]
<a href='/ip2/showLorikeet.html?sequence=R.RQSSSS(79.9663)AGDS(79.9663)DGEREDSAAER.A&amp;chargeState=3&amp;pid=4678&amp;experimentId=&amp;searchId=121012&amp;scan=21529&amp;fileName=24H-Phos-Pos_1&amp;sampleName=24H-Phos-Pos&amp;projectName=Breast+Cancer-+Phospho+analysis&amp;measuredMplush=2586.0232&amp;scanType=&amp;calculatedMplush=2586.0303&amp;createdDate=2017-12-01+13%3a59%3a09.0'> fragment…	RQS*SSSAGDS*DGEREDSAAER	R.RQSSSS(79.9663)AGDS(79.9663)DGEREDSAAER.A	21529	[5.92,13.05,]	99.6	2.4019	0.2422	21529	3	24H-Phos-Pos_1	[Q9BRA0 ]	NA	NA	[Q9BRA0 N-alpha-acetyltransferase 38, NatC auxiliary subunit OS=Homo sapiens GN=NAA38 PE=1 SV=1 ]
<a href='/ip2/showLorikeet.html?sequence=R.RQSS(79.9663)SSAGDS(79.9663)DGEREDSAAER.A&amp;chargeState=3&amp;pid=4678&amp;experimentId=&amp;searchId=121012&amp;scan=21615&amp;fileName=24H-Phos-Pos_1&amp;sampleName=24H-Phos-Pos&amp;projectName=Breast+Cancer-+Phospho+analysis&amp;measuredMplush=2586.0227&amp;scanType=&amp;calculatedMplush=2586.0303&amp;createdDate=2017-12-01+13%3a59%3a09.0'> fragment…	RQSSS*SAGDS*DGEREDSAAER	R.RQSS(79.9663)SSAGDS(79.9663)DGEREDSAAER.A	21615	[0,15.38,]	100	3.1763	0.2727	21615	3	24H-Phos-Pos_1	[Q9BRA0 ]	NA	NA	[Q9BRA0 N-alpha-acetyltransferase 38, NatC auxiliary subunit OS=Homo sapiens GN=NAA38 PE=1 SV=1 ]
<a href='/ip2/showLorikeet.html?sequence=R.QRS(79.9663)DDESPSTSSGSSDADQRDPAAPEPEEQEER.K&amp;chargeState=4&amp;pid=4678&amp;experimentId=&amp;searchId=121012&amp;scan=42223&amp;fileName=24H-Phos-Pos_2&amp;sampleName=24H-Phos-Pos&amp;projectName=Breast+Cancer-+Phospho+analysis&amp;measuredMplush=3898.633&amp;scanType=&amp;calculatedMplush=3898.632&amp;createdDate=2017-12-01+13%3a59%3a09.0'> fragmen…	QRS*DDESPSTSSGSSDADQRDPAAPEPEEQEER	R.QRS(79.9663)DDESPSTSSGSSDADQRDPAAPEPEEQEER.K	42223	8.08,	100	4.0721	0.247	42223	4	24H-Phos-Pos_2	[Q969T4 ]	NA	NA	[Q969T4 Ubiquitin-conjugating enzyme E2 E3 OS=Homo sapiens GN=UBE2E3 PE=1 SV=1 ]
<a href='/ip2/showLorikeet.html?sequence=R.ENVEYIEREES(79.9663)DGEYDEFGR.K&amp;chargeState=3&amp;pid=4678&amp;experimentId=&amp;searchId=121012&amp;scan=74293&amp;fileName=24H-Phos-Pos_1&amp;sampleName=24H-Phos-Pos&amp;projectName=Breast+Cancer-+Phospho+analysis&amp;measuredMplush=2774.1704&amp;scanType=&amp;calculatedMplush=2774.1667&amp;createdDate=2017-12-01+13%3a59%3a09.0'> fragment ion view …	ENVEYIEREES*DGEYDEFGR	R.ENVEYIEREES(79.9663)DGEYDEFGR.K	74293	5.99,	99.8	2.2599	0.2956	74293	3	24H-Phos-Pos_1	[O95218 ]	NA	NA	[O95218 Zinc finger Ran-binding domain-containing protein 2 OS=Homo sapiens GN=ZRANB2 PE=1 SV=2 ]
<a href='/ip2/showLorikeet.html?sequence=R.ENVEY(79.9663)IEREESDGEYDEFGR.K&amp;chargeState=3&amp;pid=4678&amp;experimentId=&amp;searchId=121012&amp;scan=75173&amp;fileName=24H-Phos-Pos_1&amp;sampleName=24H-Phos-Pos&amp;projectName=Breast+Cancer-+Phospho+analysis&amp;measuredMplush=2774.1733&amp;scanType=&amp;calculatedMplush=2774.1667&amp;createdDate=2017-12-01+13%3a59%3a09.0'> fragment ion view …	ENVEY*IEREESDGEYDEFGR	R.ENVEY(79.9663)IEREESDGEYDEFGR.K	75173	0.4,	99.9	2.3424	0.3447	75173	3	24H-Phos-Pos_1	[O95218 ]	NA	NA	[O95218 Zinc finger Ran-binding domain-containing protein 2 OS=Homo sapiens GN=ZRANB2 PE=1 SV=2 ]
<a href='/ip2/showLorikeet.html?sequence=R.ENVEYIEREESDGEY(79.9663)DEFGR.K&amp;chargeState=3&amp;pid=4678&amp;experimentId=&amp;searchId=121012&amp;scan=65896&amp;fileName=24H-Phos-Pos_2&amp;sampleName=24H-Phos-Pos&amp;projectName=Breast+Cancer-+Phospho+analysis&amp;measuredMplush=2774.163&amp;scanType=&amp;calculatedMplush=2774.1667&amp;createdDate=2017-12-01+13%3a59%3a09.0'> fragment ion view <…	ENVEY*IEREESDGEYDEFGR	R.ENVEYIEREESDGEY(79.9663)DEFGR.K	65896	5.99,	99.8	2.1188	0.3285	65896	3	24H-Phos-Pos_2	[O95218 ]	NA	NA	[O95218 Zinc finger Ran-binding domain-containing protein 2 OS=Homo sapiens GN=ZRANB2 PE=1 SV=2 ]
<a href='/ip2/showLorikeet.html?sequence=R.EES(79.9663)DGEYDEFGR.K&amp;chargeState=2&amp;pid=4678&amp;experimentId=&amp;searchId=121012&amp;scan=35084&amp;fileName=24H-Phos-Pos_1&amp;sampleName=24H-Phos-Pos&amp;projectName=Breast+Cancer-+Phospho+analysis&amp;measuredMplush=1741.6807&amp;scanType=&amp;calculatedMplush=1741.6791&amp;createdDate=2017-12-01+13%3a59%3a09.0'> fragment ion view </a>	EES*DGEYDEFGR	R.EES(79.9663)DGEYDEFGR.K	35084	24.15,	100	2.2107	0.2659	35084	2	24H-Phos-Pos_1	[O95218 ]	NA	NA	[O95218 Zinc finger Ran-binding domain-containing protein 2 OS=Homo sapiens GN=ZRANB2 PE=1 SV=2 ]
<a href='/ip2/showLorikeet.html?sequence=K.EVEDKES(79.9663)EGEEEDEDEDLSK.Y&amp;chargeState=3&amp;pid=4678&amp;experimentId=&amp;searchId=121012&amp;scan=44569&amp;fileName=24H-Phos-Pos_1&amp;sampleName=24H-Phos-Pos&amp;projectName=Breast+Cancer-+Phospho+analysis&amp;measuredMplush=3107.4016&amp;scanType=&amp;calculatedMplush=3107.3918&amp;createdDate=2017-12-01+13%3a59%3a09.0'> fragment ion view …	EVEDKES*EGEEEDEDEDLSK	K.EVEDKES(79.9663)EGEEEDEDEDLSK.Y	44569	24.01,	100	3.9805	0.3553	44569	3	24H-Phos-Pos_1	[O95218 ]	NA	NA	[O95218 Zinc finger Ran-binding domain-containing protein 2 OS=Homo sapiens GN=ZRANB2 PE=1 SV=2 ]
<a href='/ip2/showLorikeet.html?sequence=R.SYSSSS(79.9663)SS(79.9663)PER.N&amp;chargeState=2&amp;pid=4678&amp;experimentId=&amp;searchId=121012&amp;scan=8193&amp;fileName=24H-Phos-Pos_1&amp;sampleName=24H-Phos-Pos&amp;projectName=Breast+Cancer-+Phospho+analysis&amp;measuredMplush=1562.5924&amp;scanType=&amp;calculatedMplush=1562.5973&amp;createdDate=2017-12-01+13%3a59%3a09.0'> fragment ion view <…	SYS*S*SSSSPER	R.SYSSSS(79.9663)SS(79.9663)PER.N	8193	[7.38,4.79,]	99.9	1.982	0.2705	8193	2	24H-Phos-Pos_1	[O95218 ]	NA	NA	[O95218 Zinc finger Ran-binding domain-containing protein 2 OS=Homo sapiens GN=ZRANB2 PE=1 SV=2 ]
<a href='/ip2/showLorikeet.html?sequence=R.NPPPQDY(79.9663)ESDDDSYEVLDLTEYAR.R&amp;chargeState=3&amp;pid=4678&amp;experimentId=&amp;searchId=121012&amp;scan=61289&amp;fileName=24H-Phos-Pos_1&amp;sampleName=24H-Phos-Pos&amp;projectName=Breast+Cancer-+Phospho+analysis&amp;measuredMplush=3140.3408&amp;scanType=&amp;calculatedMplush=3140.3457&amp;createdDate=2017-12-01+13%3a59%3a09.0'> fragment ion v…	NPPPQDY*ESDDDSYEVLDLTEYAR	R.NPPPQDY(79.9663)ESDDDSYEVLDLTEYAR.R	61289	5.36,	100	4.7344	0.3434	61289	3	24H-Phos-Pos_1	[Q8IVP5 ]	NA	NA	[Q8IVP5 FUN14 domain-containing protein 1 OS=Homo sapiens GN=FUNDC1 PE=1 SV=1 ]
<a href='/ip2/showLorikeet.html?sequence=K.REEDEENDNDNES(79.9663)DHDEADS.-&amp;chargeState=3&amp;pid=4678&amp;experimentId=&amp;searchId=121012&amp;scan=22396&amp;fileName=24H-Phos-Pos_1&amp;sampleName=24H-Phos-Pos&amp;projectName=Breast+Cancer-+Phospho+analysis&amp;measuredMplush=2672.9448&amp;scanType=&amp;calculatedMplush=2672.954&amp;createdDate=2017-12-01+13%3a59%3a09.0'> fragment ion view <…	REEDEENDNDNES*DHDEADS	K.REEDEENDNDNES(79.9663)DHDEADS.-	22396	8.91,	100	3.8827	0.3671	22396	3	24H-Phos-Pos_1	[Q9NRG0 ]	NA	NA	[Q9NRG0 Chromatin accessibility complex protein 1 OS=Homo sapiens GN=CHRAC1 PE=1 SV=1 ]
<a href='/ip2/showLorikeet.html?sequence=K.REEDEENDNDNES(79.9663)DHDEADS.-&amp;chargeState=3&amp;pid=4678&amp;experimentId=&amp;searchId=121012&amp;scan=20110&amp;fileName=24H-Phos-Pos_2&amp;sampleName=24H-Phos-Pos&amp;projectName=Breast+Cancer-+Phospho+analysis&amp;measuredMplush=2672.9468&amp;scanType=&amp;calculatedMplush=2672.954&amp;createdDate=2017-12-01+13%3a59%3a09.0'> fragment ion view <…	REEDEENDNDNESDHDEADS*	K.REEDEENDNDNES(79.9663)DHDEADS.-	20110	4.4,	100	2.6991	0.323	20110	3	24H-Phos-Pos_2	[Q9NRG0 ]	NA	NA	[Q9NRG0 Chromatin accessibility complex protein 1 OS=Homo sapiens GN=CHRAC1 PE=1 SV=1 ]
<a href='/ip2/showLorikeet.html?sequence=R.NYQQNYQNS(79.9663)ESGEKNEGSESAPEGQAQQR.R&amp;chargeState=4&amp;pid=4678&amp;experimentId=&amp;searchId=121012&amp;scan=33478&amp;fileName=24H-Phos-Pos_1&amp;sampleName=24H-Phos-Pos&amp;projectName=Breast+Cancer-+Phospho+analysis&amp;measuredMplush=3795.6865&amp;scanType=&amp;calculatedMplush=3795.6882&amp;createdDate=2017-12-01+13%3a59%3a09.0'> fragment …	NYQQNYQNS*ESGEKNEGSESAPEGQAQQR	R.NYQQNYQNS(79.9663)ESGEKNEGSESAPEGQAQQR.R	33478	9.44,	100	3.6637	0.3867	33478	4	24H-Phos-Pos_1	[P67809 ]	NA	NA	[P67809 Nuclease-sensitive element-binding protein 1 OS=Homo sapiens GN=YBX1 PE=1 SV=3 ]
<a href='/ip2/showLorikeet.html?sequence=R.NYQQNYQNSESGEKNEGS(79.9663)ESAPEGQAQQR.R&amp;chargeState=4&amp;pid=4678&amp;experimentId=&amp;searchId=121012&amp;scan=34404&amp;fileName=24H-Phos-Pos_1&amp;sampleName=24H-Phos-Pos&amp;projectName=Breast+Cancer-+Phospho+analysis&amp;measuredMplush=3795.6995&amp;scanType=&amp;calculatedMplush=3795.6882&amp;createdDate=2017-12-01+13%3a59%3a09.0'> fragment …	NYQQNYQNSES*GEKNEGSESAPEGQAQQR	R.NYQQNYQNSESGEKNEGS(79.9663)ESAPEGQAQQR.R	34404	4.53,	100	3.933	0.257	34404	4	24H-Phos-Pos_1	[P67809 ]	NA	NA	[P67809 Nuclease-sensitive element-binding protein 1 OS=Homo sapiens GN=YBX1 PE=1 SV=3 ]
<a href='/ip2/showLorikeet.html?sequence=R.NYQQNYQNS(79.9663)ESGEKNEGS(79.9663)ESAPEGQAQQR.R&amp;chargeState=4&amp;pid=4678&amp;experimentId=&amp;searchId=121012&amp;scan=23983&amp;fileName=24H-Phos-Pos_1&amp;sampleName=24H-Phos-Pos&amp;projectName=Breast+Cancer-+Phospho+analysis&amp;measuredMplush=3875.6416&amp;scanType=&amp;calculatedMplush=3875.6545&amp;createdDate=2017-12-01+13%3a59%3a09.0'> …	NY*QQNYQNSES*GEKNEGSESAPEGQAQQR	R.NYQQNYQNS(79.9663)ESGEKNEGS(79.9663)ESAPEGQAQQR.R	23983	[3.24,9.44,]	100	4.4249	0.3917	23983	4	24H-Phos-Pos_1	[P67809 ]	NA	NA	[P67809 Nuclease-sensitive element-binding protein 1 OS=Homo sapiens GN=YBX1 PE=1 SV=3 ]
<a href='/ip2/showLorikeet.html?sequence=R.NYQQNYQNS(79.9663)ESGEKNEGSES(79.9663)APEGQAQQR.R&amp;chargeState=4&amp;pid=4678&amp;experimentId=&amp;searchId=121012&amp;scan=24091&amp;fileName=24H-Phos-Pos_1&amp;sampleName=24H-Phos-Pos&amp;projectName=Breast+Cancer-+Phospho+analysis&amp;measuredMplush=3875.6443&amp;scanType=&amp;calculatedMplush=3875.6545&amp;createdDate=2017-12-01+13%3a59%3a09.0'> …	NYQQNYQNS*ESGEKNEGS*ESAPEGQAQQR	R.NYQQNYQNS(79.9663)ESGEKNEGSES(79.9663)APEGQAQQR.R	24091	[7.81,10.96,]	100	5.5492	0.4762	24091	4	24H-Phos-Pos_1	[P67809 ]	NA	NA	[P67809 Nuclease-sensitive element-binding protein 1 OS=Homo sapiens GN=YBX1 PE=1 SV=3 ]
<a href='/ip2/showLorikeet.html?sequence=R.NYQQNYQNS(79.9663)ES(79.9663)GEKNEGSESAPEGQAQQR.R&amp;chargeState=4&amp;pid=4678&amp;experimentId=&amp;searchId=121012&amp;scan=24801&amp;fileName=24H-Phos-Pos_1&amp;sampleName=24H-Phos-Pos&amp;projectName=Breast+Cancer-+Phospho+analysis&amp;measuredMplush=3875.6292&amp;scanType=&amp;calculatedMplush=3875.6545&amp;createdDate=2017-12-01+13%3a59%3a09.0'> …	NYQQNYQNS*ES*GEKNEGSESAPEGQAQQR	R.NYQQNYQNS(79.9663)ES(79.9663)GEKNEGSESAPEGQAQQR.R	24801	[2.18,11.59,]	100	3.6827	0.2969	24801	4	24H-Phos-Pos_1	[P67809 ]	NA	NA	[P67809 Nuclease-sensitive element-binding protein 1 OS=Homo sapiens GN=YBX1 PE=1 SV=3 ]
<a href='/ip2/showLorikeet.html?sequence=R.NYQQNYQNSESGEKNEGS(79.9663)ES(79.9663)APEGQAQQR.R&amp;chargeState=4&amp;pid=4678&amp;experimentId=&amp;searchId=121012&amp;scan=25509&amp;fileName=24H-Phos-Pos_1&amp;sampleName=24H-Phos-Pos&amp;projectName=Breast+Cancer-+Phospho+analysis&amp;measuredMplush=3875.6616&amp;scanType=&amp;calculatedMplush=3875.6545&amp;createdDate=2017-12-01+13%3a59%3a09.0'> …	NYQQNYQNSESGEKNEGS*ES*APEGQAQQR	R.NYQQNYQNSESGEKNEGS(79.9663)ES(79.9663)APEGQAQQR.R	25509	[16.67,11.4,]	100	4.4799	0.3571	25509	4	24H-Phos-Pos_1	[P67809 ]	NA	NA	[P67809 Nuclease-sensitive element-binding protein 1 OS=Homo sapiens GN=YBX1 PE=1 SV=3 ]
<a href='/ip2/showLorikeet.html?sequence=R.NYQQNYQNS(79.9663)ESGEKNEGS(79.9663)ES(79.9663)APEGQAQQR.R&amp;chargeState=4&amp;pid=4678&amp;experimentId=&amp;searchId=121012&amp;scan=21545&amp;fileName=24H-Phos-Pos_1&amp;sampleName=24H-Phos-Pos&amp;projectName=Breast+Cancer-+Phospho+analysis&amp;measuredMplush=3955.6055&amp;scanType=&amp;calculatedMplush=3955.6208&amp;createdDate=2017-12-01+13%3a59%…	NYQQNYQNS*ES*GEKNEGSES*APEGQAQQR	R.NYQQNYQNS(79.9663)ESGEKNEGS(79.9663)ES(79.9663)APEGQAQQR.R	21545	[5.3,6.19,1.97,]	100	3.2392	0.3559	21545	4	24H-Phos-Pos_1	[P67809 ]	NA	NA	[P67809 Nuclease-sensitive element-binding protein 1 OS=Homo sapiens GN=YBX1 PE=1 SV=3 ]
<a href='/ip2/showLorikeet.html?sequence=K.NEGS(79.9663)ESAPEGQAQQR.R&amp;chargeState=2&amp;pid=4678&amp;experimentId=&amp;searchId=121012&amp;scan=10626&amp;fileName=24H-Phos-Pos_1&amp;sampleName=24H-Phos-Pos&amp;projectName=Breast+Cancer-+Phospho+analysis&amp;measuredMplush=1896.821&amp;scanType=&amp;calculatedMplush=1896.8286&amp;createdDate=2017-12-01+13%3a59%3a09.0'> fragment ion view </a>	NEGS*ESAPEGQAQQR	K.NEGS(79.9663)ESAPEGQAQQR.R	10626	30.7,	99.9	2.0297	0.2647	10626	2	24H-Phos-Pos_1	[P67809 ]	NA	NA	[P67809 Nuclease-sensitive element-binding protein 1 OS=Homo sapiens GN=YBX1 PE=1 SV=3 ]
<a href='/ip2/showLorikeet.html?sequence=K.AADPPAENSS(79.9663)APEAEQGGAE.-&amp;chargeState=2&amp;pid=4678&amp;experimentId=&amp;searchId=121012&amp;scan=18872&amp;fileName=24H-Phos-Pos_1&amp;sampleName=24H-Phos-Pos&amp;projectName=Breast+Cancer-+Phospho+analysis&amp;measuredMplush=2206.9246&amp;scanType=&amp;calculatedMplush=2206.9338&amp;createdDate=2017-12-01+13%3a59%3a09.0'> fragment ion view …	AADPPAENSS*APEAEQGGAE	K.AADPPAENSS(79.9663)APEAEQGGAE.-	18872	11.51,	100	5.9179	0.545	18872	2	24H-Phos-Pos_1	[P67809 ]	NA	NA	[P67809 Nuclease-sensitive element-binding protein 1 OS=Homo sapiens GN=YBX1 PE=1 SV=3 ]
<a href='/ip2/showLorikeet.html?sequence=K.AADPPAENS(79.9663)SAPEAEQGGAE.-&amp;chargeState=2&amp;pid=4678&amp;experimentId=&amp;searchId=121012&amp;scan=23223&amp;fileName=24H-Phos-Pos_2&amp;sampleName=24H-Phos-Pos&amp;projectName=Breast+Cancer-+Phospho+analysis&amp;measuredMplush=2206.923&amp;scanType=&amp;calculatedMplush=2206.9338&amp;createdDate=2017-12-01+13%3a59%3a09.0'> fragment ion view <…	AADPPAENSS*APEAEQGGAE	K.AADPPAENS(79.9663)SAPEAEQGGAE.-	23223	0,	100	4.6486	0.5518	23223	2	24H-Phos-Pos_2	[P67809 ]	NA	NA	[P67809 Nuclease-sensitive element-binding protein 1 OS=Homo sapiens GN=YBX1 PE=1 SV=3 ]
<a href='/ip2/showLorikeet.html?sequence=K.AADPPAENSS(79.9663)APEAEQGGAE.-&amp;chargeState=2&amp;pid=4678&amp;experimentId=&amp;searchId=121012&amp;scan=23851&amp;fileName=24H-Phos-Pos_2&amp;sampleName=24H-Phos-Pos&amp;projectName=Breast+Cancer-+Phospho+analysis&amp;measuredMplush=2206.9248&amp;scanType=&amp;calculatedMplush=2206.9338&amp;createdDate=2017-12-01+13%3a59%3a09.0'> fragment ion view …	AADPPAENSS*APEAEQGGAE	K.AADPPAENSS(79.9663)APEAEQGGAE.-	23851	0,	100	5.588	0.5196	23851	2	24H-Phos-Pos_2	[P67809 ]	NA	NA	[P67809 Nuclease-sensitive element-binding protein 1 OS=Homo sapiens GN=YBX1 PE=1 SV=3 ]
<a href='/ip2/showLorikeet.html?sequence=K.AADPPAENSS(79.9663)APEAEQGGAE.-&amp;chargeState=3&amp;pid=4678&amp;experimentId=&amp;searchId=121012&amp;scan=18947&amp;fileName=24H-Phos-Pos_1&amp;sampleName=24H-Phos-Pos&amp;projectName=Breast+Cancer-+Phospho+analysis&amp;measuredMplush=2206.9272&amp;scanType=&amp;calculatedMplush=2206.9338&amp;createdDate=2017-12-01+13%3a59%3a09.0'> fragment ion view …	AADPPAENSS*APEAEQGGAE	K.AADPPAENSS(79.9663)APEAEQGGAE.-	18947	18.88,	100	5.5047	0.4578	18947	3	24H-Phos-Pos_1	[P67809 ]	NA	NA	[P67809 Nuclease-sensitive element-binding protein 1 OS=Homo sapiens GN=YBX1 PE=1 SV=3 ]
<a href='/ip2/showLorikeet.html?sequence=K.AADPPAENSS(79.9663)APEAEQGGAE.-&amp;chargeState=3&amp;pid=4678&amp;experimentId=&amp;searchId=121012&amp;scan=22548&amp;fileName=24H-Phos-Pos_2&amp;sampleName=24H-Phos-Pos&amp;projectName=Breast+Cancer-+Phospho+analysis&amp;measuredMplush=2206.9287&amp;scanType=&amp;calculatedMplush=2206.9338&amp;createdDate=2017-12-01+13%3a59%3a09.0'> fragment ion view …	AADPPAENSS*APEAEQGGAE	K.AADPPAENSS(79.9663)APEAEQGGAE.-	22548	17.01,	100	3.4512	0.4358	22548	3	24H-Phos-Pos_2	[P67809 ]	NA	NA	[P67809 Nuclease-sensitive element-binding protein 1 OS=Homo sapiens GN=YBX1 PE=1 SV=3 ]
<a href='/ip2/showLorikeet.html?sequence=K.AADPPAENS(79.9663)S(79.9663)APEAEQGGAE.-&amp;chargeState=3&amp;pid=4678&amp;experimentId=&amp;searchId=121012&amp;scan=16713&amp;fileName=24H-Phos-Pos_1&amp;sampleName=24H-Phos-Pos&amp;projectName=Breast+Cancer-+Phospho+analysis&amp;measuredMplush=2286.8936&amp;scanType=&amp;calculatedMplush=2286.9001&amp;createdDate=2017-12-01+13%3a59%3a09.0'> fragment …	AADPPAENS*S*APEAEQGGAE	K.AADPPAENS(79.9663)S(79.9663)APEAEQGGAE.-	16713	1000,	100	3.9067	0.3866	16713	3	24H-Phos-Pos_1	[P67809 ]	NA	NA	[P67809 Nuclease-sensitive element-binding protein 1 OS=Homo sapiens GN=YBX1 PE=1 SV=3 ]
<a href='/ip2/showLorikeet.html?sequence=K.KEESEES(79.9663)DDDMGFGLFD.-&amp;chargeState=2&amp;pid=4678&amp;experimentId=&amp;searchId=121012&amp;scan=63262&amp;fileName=24H-Phos-Pos_1&amp;sampleName=24H-Phos-Pos&amp;projectName=Breast+Cancer-+Phospho+analysis&amp;measuredMplush=2488.054&amp;scanType=&amp;calculatedMplush=2488.0513&amp;createdDate=2017-12-01+13%3a59%3a09.0'> fragment ion view </a>	KEES*EESDDDMGFGLFD	K.KEESEES(79.9663)DDDMGFGLFD.-	63262	8.3,	100	3.69	0.3954	63262	2	24H-Phos-Pos_1	[P05386 , P05387 ]	NA	NA	[P05387 60S acidic ribosomal protein P2 OS=Homo sapiens GN=RPLP2 PE=1 SV=1 , P05386 60S acidic ribosomal protein P1 OS=Homo sapiens GN=RPLP1 PE=1 SV=1 ]
<a href='/ip2/showLorikeet.html?sequence=K.KEES(79.9663)EES(79.9663)DDDMGFGLFD.-&amp;chargeState=2&amp;pid=4678&amp;experimentId=&amp;searchId=121012&amp;scan=62684&amp;fileName=24H-Phos-Pos_1&amp;sampleName=24H-Phos-Pos&amp;projectName=Breast+Cancer-+Phospho+analysis&amp;measuredMplush=2568.0193&amp;scanType=&amp;calculatedMplush=2568.0176&amp;createdDate=2017-12-01+13%3a59%3a09.0'> fragment ion…	KEES*EES*DDDMGFGLFD	K.KEES(79.9663)EES(79.9663)DDDMGFGLFD.-	62684	1000,	100	3.5686	0.3121	62684	2	24H-Phos-Pos_1	[P05386 , P05387 ]	NA	NA	[P05387 60S acidic ribosomal protein P2 OS=Homo sapiens GN=RPLP2 PE=1 SV=1 , P05386 60S acidic ribosomal protein P1 OS=Homo sapiens GN=RPLP1 PE=1 SV=1 ]
<a href='/ip2/showLorikeet.html?sequence=K.KEES(79.9663)EES(79.9663)DDDMGFGLFD.-&amp;chargeState=3&amp;pid=4678&amp;experimentId=&amp;searchId=121012&amp;scan=62422&amp;fileName=24H-Phos-Pos_1&amp;sampleName=24H-Phos-Pos&amp;projectName=Breast+Cancer-+Phospho+analysis&amp;measuredMplush=2568.023&amp;scanType=&amp;calculatedMplush=2568.0176&amp;createdDate=2017-12-01+13%3a59%3a09.0'> fragment ion …	KEES*EES*DDDMGFGLFD	K.KEES(79.9663)EES(79.9663)DDDMGFGLFD.-	62422	1000,	100	2.7896	0.3085	62422	3	24H-Phos-Pos_1	[P05386 , P05387 ]	NA	NA	[P05387 60S acidic ribosomal protein P2 OS=Homo sapiens GN=RPLP2 PE=1 SV=1 , P05386 60S acidic ribosomal protein P1 OS=Homo sapiens GN=RPLP1 PE=1 SV=1 ]
<a href='/ip2/showLorikeet.html?sequence=K.EESEES(79.9663)DDDMGFGLFD.-&amp;chargeState=2&amp;pid=4678&amp;experimentId=&amp;searchId=121012&amp;scan=62358&amp;fileName=24H-Phos-Pos_1&amp;sampleName=24H-Phos-Pos&amp;projectName=Breast+Cancer-+Phospho+analysis&amp;measuredMplush=2130.7935&amp;scanType=&amp;calculatedMplush=2130.7935&amp;createdDate=2017-12-01+13%3a59%3a09.0'> fragment ion view </a>	EES*EESDDDMGFGLFD	K.EESEES(79.9663)DDDMGFGLFD.-	62358	9.26,	100	5.0478	0.6952	62358	2	24H-Phos-Pos_1	[P05386 , P05387 ]	NA	NA	[P05387 60S acidic ribosomal protein P2 OS=Homo sapiens GN=RPLP2 PE=1 SV=1 , P05386 60S acidic ribosomal protein P1 OS=Homo sapiens GN=RPLP1 PE=1 SV=1 ]
<a href='/ip2/showLorikeet.html?sequence=K.EES(79.9663)EES(79.9663)DDDMGFGLFD.-&amp;chargeState=2&amp;pid=4678&amp;experimentId=&amp;searchId=121012&amp;scan=61635&amp;fileName=24H-Phos-Pos_1&amp;sampleName=24H-Phos-Pos&amp;projectName=Breast+Cancer-+Phospho+analysis&amp;measuredMplush=2210.7615&amp;scanType=&amp;calculatedMplush=2210.7598&amp;createdDate=2017-12-01+13%3a59%3a09.0'> fragment ion …	EES*EES*DDDMGFGLFD	K.EES(79.9663)EES(79.9663)DDDMGFGLFD.-	61635	1000,	100	2.5754	0.2497	61635	2	24H-Phos-Pos_1	[P05386 , P05387 ]	NA	NA	[P05387 60S acidic ribosomal protein P2 OS=Homo sapiens GN=RPLP2 PE=1 SV=1 , P05386 60S acidic ribosomal protein P1 OS=Homo sapiens GN=RPLP1 PE=1 SV=1 ]
<a href='/ip2/showLorikeet.html?sequence=K.IEDVGS(79.9663)DEEDDSGK.D&amp;chargeState=2&amp;pid=4678&amp;experimentId=&amp;searchId=121012&amp;scan=34497&amp;fileName=24H-Phos-Pos_1&amp;sampleName=24H-Phos-Pos&amp;projectName=Breast+Cancer-+Phospho+analysis&amp;measuredMplush=2032.8995&amp;scanType=&amp;calculatedMplush=2032.8999&amp;createdDate=2017-12-01+13%3a59%3a09.0'> fragment ion view </a>	IEDVGS*DEEDDSGK	K.IEDVGS(79.9663)DEEDDSGK.D	34497	19.91,	100	4.5202	0.3076	34497	2	24H-Phos-Pos_1	[Q58FF8 , P08238 ]	NA	NA	[Q58FF8 Putative heat shock protein HSP 90-beta 2 OS=Homo sapiens GN=HSP90AB2P PE=1 SV=2 , P08238 Heat shock protein HSP 90-beta OS=Homo sapiens GN=HSP90AB1 PE=1 SV=4 ]
<a href='/ip2/showLorikeet.html?sequence=K.IEDVGS(79.9663)DEEDDSGKDK.K&amp;chargeState=3&amp;pid=4678&amp;experimentId=&amp;searchId=121012&amp;scan=46775&amp;fileName=24H-Phos-Pos_1&amp;sampleName=24H-Phos-Pos&amp;projectName=Breast+Cancer-+Phospho+analysis&amp;measuredMplush=2505.1877&amp;scanType=&amp;calculatedMplush=2505.1846&amp;createdDate=2017-12-01+13%3a59%3a09.0'> fragment ion view </a>	IEDVGS*DEEDDSGKDK	K.IEDVGS(79.9663)DEEDDSGKDK.K	46775	48.26,	99.6	2.7648	0.1675	46775	3	24H-Phos-Pos_1	[Q58FF8 , P08238 ]	NA	NA	[Q58FF8 Putative heat shock protein HSP 90-beta 2 OS=Homo sapiens GN=HSP90AB2P PE=1 SV=2 , P08238 Heat shock protein HSP 90-beta OS=Homo sapiens GN=HSP90AB1 PE=1 SV=4 ]
<a href='/ip2/showLorikeet.html?sequence=K.DWEDDS(79.9663)DEDMSNFDR.F&amp;chargeState=2&amp;pid=4678&amp;experimentId=&amp;searchId=121012&amp;scan=46377&amp;fileName=24H-Phos-Pos_1&amp;sampleName=24H-Phos-Pos&amp;projectName=Breast+Cancer-+Phospho+analysis&amp;measuredMplush=2184.788&amp;scanType=&amp;calculatedMplush=2184.79&amp;createdDate=2017-12-01+13%3a59%3a09.0'> fragment ion view </a>	DWEDDS*DEDMSNFDR	K.DWEDDS(79.9663)DEDMSNFDR.F	46377	58.81,	100	4.4326	0.4173	46377	2	24H-Phos-Pos_1	[Q15185 ]	NA	NA	[Q15185 Prostaglandin E synthase 3 OS=Homo sapiens GN=PTGES3 PE=1 SV=1 ]
<a href='/ip2/showLorikeet.html?sequence=K.AAYGDLS(79.9663)S(79.9663)EEEEENEPESLGVVYK.S&amp;chargeState=3&amp;pid=4678&amp;experimentId=&amp;searchId=121012&amp;scan=51045&amp;fileName=24H-Phos-Pos_1&amp;sampleName=24H-Phos-Pos&amp;projectName=Breast+Cancer-+Phospho+analysis&amp;measuredMplush=3262.4395&amp;scanType=&amp;calculatedMplush=3262.4368&amp;createdDate=2017-12-01+13%3a59%3a09.0'> fragm…	AAYGDLS*S*EEEEENEPESLGVVYK	K.AAYGDLS(79.9663)S(79.9663)EEEEENEPESLGVVYK.S	51045	[3.7,8.79,]	100	5.0984	0.4907	51045	3	24H-Phos-Pos_1	[O15541 ]	NA	NA	[O15541 RING finger protein 113A OS=Homo sapiens GN=RNF113A PE=1 SV=1 ]
<a href='/ip2/showLorikeet.html?sequence=K.AAY(79.9663)GDLS(79.9663)SEEEEENEPESLGVVYK.S&amp;chargeState=3&amp;pid=4678&amp;experimentId=&amp;searchId=121012&amp;scan=51943&amp;fileName=24H-Phos-Pos_1&amp;sampleName=24H-Phos-Pos&amp;projectName=Breast+Cancer-+Phospho+analysis&amp;measuredMplush=3262.443&amp;scanType=&amp;calculatedMplush=3262.4368&amp;createdDate=2017-12-01+13%3a59%3a09.0'> fragme…	AAYGDLS*S*EEEEENEPESLGVVYK	K.AAY(79.9663)GDLS(79.9663)SEEEEENEPESLGVVYK.S	51943	[7.07,5.97,]	100	5.0498	0.4941	51943	3	24H-Phos-Pos_1	[O15541 ]	NA	NA	[O15541 RING finger protein 113A OS=Homo sapiens GN=RNF113A PE=1 SV=1 ]
<a href='/ip2/showLorikeet.html?sequence=R.ATGEGGAS(79.9663)DLPEDPDEDAIPIT.-&amp;chargeState=3&amp;pid=4678&amp;experimentId=&amp;searchId=121012&amp;scan=47046&amp;fileName=24H-Phos-Pos_1&amp;sampleName=24H-Phos-Pos&amp;projectName=Breast+Cancer-+Phospho+analysis&amp;measuredMplush=2479.0986&amp;scanType=&amp;calculatedMplush=2479.0962&amp;createdDate=2017-12-01+13%3a59%3a09.0'> fragment ion vie…	ATGEGGAS*DLPEDPDEDAIPIT	R.ATGEGGAS(79.9663)DLPEDPDEDAIPIT.-	47046	6.5,	100	4.219	0.1452	47046	3	24H-Phos-Pos_1	[O15541 ]	NA	NA	[O15541 RING finger protein 113A OS=Homo sapiens GN=RNF113A PE=1 SV=1 ]
<a href='/ip2/showLorikeet.html?sequence=K.EMPQDLRS(79.9663)PART(79.9663)PPSEEDSAEAER.L&amp;chargeState=4&amp;pid=4678&amp;experimentId=&amp;searchId=121012&amp;scan=51087&amp;fileName=24H-Phos-Pos_1&amp;sampleName=24H-Phos-Pos&amp;projectName=Breast+Cancer-+Phospho+analysis&amp;measuredMplush=3087.3386&amp;scanType=&amp;calculatedMplush=3087.3328&amp;createdDate=2017-12-01+13%3a59%3a09.0'> fragm…	EMPQDLRS*PART*PPSEEDSAEAER	K.EMPQDLRS(79.9663)PART(79.9663)PPSEEDSAEAER.L	51087	[23.92,22.19,]	99.6	3.2422	0.1456	51087	4	24H-Phos-Pos_1	[O43765 ]	NA	NA	[O43765 Small glutamine-rich tetratricopeptide repeat-containing protein alpha OS=Homo sapiens GN=SGTA PE=1 SV=1 ]
<a href='/ip2/showLorikeet.html?sequence=R.SQIRS(79.9663)RTPS(79.9663)ASNDDQQE.-&amp;chargeState=3&amp;pid=4678&amp;experimentId=&amp;searchId=121012&amp;scan=16337&amp;fileName=24H-Phos-Pos_1&amp;sampleName=24H-Phos-Pos&amp;projectName=Breast+Cancer-+Phospho+analysis&amp;measuredMplush=2307.973&amp;scanType=&amp;calculatedMplush=2307.9805&amp;createdDate=2017-12-01+13%3a59%3a09.0'> fragment ion …	S*QIRSRTPSAS*NDDQQE	R.SQIRS(79.9663)RTPS(79.9663)ASNDDQQE.-	16337	[3.07,0,]	99.7	2.2507	0.2718	16337	3	24H-Phos-Pos_1	[O43765 ]	NA	NA	[O43765 Small glutamine-rich tetratricopeptide repeat-containing protein alpha OS=Homo sapiens GN=SGTA PE=1 SV=1 ]
<a href='/ip2/showLorikeet.html?sequence=R.SQIRS(79.9663)RT(79.9663)PS(79.9663)ASNDDQQE.-&amp;chargeState=3&amp;pid=4678&amp;experimentId=&amp;searchId=121012&amp;scan=10480&amp;fileName=24H-Phos-Pos_1&amp;sampleName=24H-Phos-Pos&amp;projectName=Breast+Cancer-+Phospho+analysis&amp;measuredMplush=2387.9402&amp;scanType=&amp;calculatedMplush=2387.9468&amp;createdDate=2017-12-01+13%3a59%3a09.0'> fra…	S*QIRSRT*PS*ASNDDQQE	R.SQIRS(79.9663)RT(79.9663)PS(79.9663)ASNDDQQE.-	10480	[3.36,18.34,14.65,]	99.8	2.4657	0.2645	10480	3	24H-Phos-Pos_1	[O43765 ]	NA	NA	[O43765 Small glutamine-rich tetratricopeptide repeat-containing protein alpha OS=Homo sapiens GN=SGTA PE=1 SV=1 ]
<a href='/ip2/showLorikeet.html?sequence=R.SRT(79.9663)PSASNDDQQE.-&amp;chargeState=2&amp;pid=4678&amp;experimentId=&amp;searchId=121012&amp;scan=6954&amp;fileName=24H-Phos-Pos_1&amp;sampleName=24H-Phos-Pos&amp;projectName=Breast+Cancer-+Phospho+analysis&amp;measuredMplush=1743.7344&amp;scanType=&amp;calculatedMplush=1743.7383&amp;createdDate=2017-12-01+13%3a59%3a09.0'> fragment ion view </a>	SRT*PSASNDDQQE	R.SRT(79.9663)PSASNDDQQE.-	6954	13.27,	100	3.2459	0.2649	6954	2	24H-Phos-Pos_1	[O43765 ]	NA	NA	[O43765 Small glutamine-rich tetratricopeptide repeat-containing protein alpha OS=Homo sapiens GN=SGTA PE=1 SV=1 ]
<a href='/ip2/showLorikeet.html?sequence=R.S(79.9663)RTPSASNDDQQE.-&amp;chargeState=2&amp;pid=4678&amp;experimentId=&amp;searchId=121012&amp;scan=7040&amp;fileName=24H-Phos-Pos_1&amp;sampleName=24H-Phos-Pos&amp;projectName=Breast+Cancer-+Phospho+analysis&amp;measuredMplush=1743.733&amp;scanType=&amp;calculatedMplush=1743.7383&amp;createdDate=2017-12-01+13%3a59%3a09.0'> fragment ion view </a>	S*RTPSASNDDQQE	R.S(79.9663)RTPSASNDDQQE.-	7040	16.22,	100	2.6605	0.3738	7040	2	24H-Phos-Pos_1	[O43765 ]	NA	NA	[O43765 Small glutamine-rich tetratricopeptide repeat-containing protein alpha OS=Homo sapiens GN=SGTA PE=1 SV=1 ]
<a href='/ip2/showLorikeet.html?sequence=R.SRTPS(79.9663)ASNDDQQE.-&amp;chargeState=2&amp;pid=4678&amp;experimentId=&amp;searchId=121012&amp;scan=7753&amp;fileName=24H-Phos-Pos_1&amp;sampleName=24H-Phos-Pos&amp;projectName=Breast+Cancer-+Phospho+analysis&amp;measuredMplush=1743.732&amp;scanType=&amp;calculatedMplush=1743.7383&amp;createdDate=2017-12-01+13%3a59%3a09.0'> fragment ion view </a>	SRTPS*ASNDDQQE	R.SRTPS(79.9663)ASNDDQQE.-	7753	22.01,	100	3.3261	0.2823	7753	2	24H-Phos-Pos_1	[O43765 ]	NA	NA	[O43765 Small glutamine-rich tetratricopeptide repeat-containing protein alpha OS=Homo sapiens GN=SGTA PE=1 SV=1 ]
<a href='/ip2/showLorikeet.html?sequence=R.TPS(79.9663)ASNDDQQE.-&amp;chargeState=2&amp;pid=4678&amp;experimentId=&amp;searchId=121012&amp;scan=6605&amp;fileName=24H-Phos-Pos_1&amp;sampleName=24H-Phos-Pos&amp;projectName=Breast+Cancer-+Phospho+analysis&amp;measuredMplush=1500.601&amp;scanType=&amp;calculatedMplush=1500.6052&amp;createdDate=2017-12-01+13%3a59%3a09.0'> fragment ion view </a>	TPS*ASNDDQQE	R.TPS(79.9663)ASNDDQQE.-	6605	13.27,	100	3.4271	0.441	6605	2	24H-Phos-Pos_1	[O43765 ]	NA	NA	[O43765 Small glutamine-rich tetratricopeptide repeat-containing protein alpha OS=Homo sapiens GN=SGTA PE=1 SV=1 ]
<a href='/ip2/showLorikeet.html?sequence=K.RPPT(79.9663)PCS(79.9663)DPER.K&amp;chargeState=2&amp;pid=4678&amp;experimentId=&amp;searchId=121012&amp;scan=20127&amp;fileName=24H-Phos-Pos_1&amp;sampleName=24H-Phos-Pos&amp;projectName=Breast+Cancer-+Phospho+analysis&amp;measuredMplush=1700.7006&amp;scanType=&amp;calculatedMplush=1700.7065&amp;createdDate=2017-12-01+13%3a59%3a09.0'> fragment ion view …	RPPT*PCS*DPER	K.RPPT(79.9663)PCS(79.9663)DPER.K	20127	1000,	99.6	1.6728	0.2423	20127	2	24H-Phos-Pos_1	[Q9BW71 ]	NA	NA	[Q9BW71 HIRA-interacting protein 3 OS=Homo sapiens GN=HIRIP3 PE=1 SV=3 ]
<a href='/ip2/showLorikeet.html?sequence=K.AVEES(79.9663)S(79.9663)DEER.Q&amp;chargeState=2&amp;pid=4678&amp;experimentId=&amp;searchId=121012&amp;scan=10384&amp;fileName=24H-Phos-Pos_1&amp;sampleName=24H-Phos-Pos&amp;projectName=Breast+Cancer-+Phospho+analysis&amp;measuredMplush=1539.5764&amp;scanType=&amp;calculatedMplush=1539.5813&amp;createdDate=2017-12-01+13%3a59%3a09.0'> fragment ion view <…	AVEES*S*DEER	K.AVEES(79.9663)S(79.9663)DEER.Q	10384	1000,	100	2.6341	0.3522	10384	2	24H-Phos-Pos_1	[Q9BW71 ]	NA	NA	[Q9BW71 HIRA-interacting protein 3 OS=Homo sapiens GN=HIRIP3 PE=1 SV=3 ]
<a href='/ip2/showLorikeet.html?sequence=K.AVEES(79.9663)S(79.9663)DEERQR.D&amp;chargeState=2&amp;pid=4678&amp;experimentId=&amp;searchId=121012&amp;scan=13771&amp;fileName=24H-Phos-Pos_1&amp;sampleName=24H-Phos-Pos&amp;projectName=Breast+Cancer-+Phospho+analysis&amp;measuredMplush=1823.7352&amp;scanType=&amp;calculatedMplush=1823.741&amp;createdDate=2017-12-01+13%3a59%3a09.0'> fragment ion view …	AVEES*S*DEERQR	K.AVEES(79.9663)S(79.9663)DEERQR.D	13771	1000,	100	2.2564	0.2796	13771	2	24H-Phos-Pos_1	[Q9BW71 ]	NA	NA	[Q9BW71 HIRA-interacting protein 3 OS=Homo sapiens GN=HIRIP3 PE=1 SV=3 ]
<a href='/ip2/showLorikeet.html?sequence=R.GEES(79.9663)S(79.9663)EEEEK.G&amp;chargeState=2&amp;pid=4678&amp;experimentId=&amp;searchId=121012&amp;scan=15338&amp;fileName=24H-Phos-Pos_1&amp;sampleName=24H-Phos-Pos&amp;projectName=Breast+Cancer-+Phospho+analysis&amp;measuredMplush=1770.7072&amp;scanType=&amp;calculatedMplush=1770.7123&amp;createdDate=2017-12-01+13%3a59%3a09.0'> fragment ion view <…	GEES*S*EEEEK	R.GEES(79.9663)S(79.9663)EEEEK.G	15338	1000,	100	2.8979	0.2952	15338	2	24H-Phos-Pos_1	[Q9BW71 ]	NA	NA	[Q9BW71 HIRA-interacting protein 3 OS=Homo sapiens GN=HIRIP3 PE=1 SV=3 ]
<a href='/ip2/showLorikeet.html?sequence=R.EESEES(79.9663)EAEPVQR.T&amp;chargeState=2&amp;pid=4678&amp;experimentId=&amp;searchId=121012&amp;scan=19243&amp;fileName=24H-Phos-Pos_1&amp;sampleName=24H-Phos-Pos&amp;projectName=Breast+Cancer-+Phospho+analysis&amp;measuredMplush=1827.7777&amp;scanType=&amp;calculatedMplush=1827.7845&amp;createdDate=2017-12-01+13%3a59%3a09.0'> fragment ion view </a>	EESEES*EAEPVQR	R.EESEES(79.9663)EAEPVQR.T	19243	8.68,	100	2.4831	0.3537	19243	2	24H-Phos-Pos_1	[Q9BW71 ]	NA	NA	[Q9BW71 HIRA-interacting protein 3 OS=Homo sapiens GN=HIRIP3 PE=1 SV=3 ]
<a href='/ip2/showLorikeet.html?sequence=R.EES(79.9663)EESEAEPVQR.T&amp;chargeState=3&amp;pid=4678&amp;experimentId=&amp;searchId=121012&amp;scan=19629&amp;fileName=24H-Phos-Pos_1&amp;sampleName=24H-Phos-Pos&amp;projectName=Breast+Cancer-+Phospho+analysis&amp;measuredMplush=1827.779&amp;scanType=&amp;calculatedMplush=1827.7845&amp;createdDate=2017-12-01+13%3a59%3a09.0'> fragment ion view </a>	EES*EESEAEPVQR	R.EES(79.9663)EESEAEPVQR.T	19629	9.57,	100	3.7655	0.2514	19629	3	24H-Phos-Pos_1	[Q9BW71 ]	NA	NA	[Q9BW71 HIRA-interacting protein 3 OS=Homo sapiens GN=HIRIP3 PE=1 SV=3 ]
<a href='/ip2/showLorikeet.html?sequence=R.EES(79.9663)EES(79.9663)EAEPVQR.T&amp;chargeState=2&amp;pid=4678&amp;experimentId=&amp;searchId=121012&amp;scan=16745&amp;fileName=24H-Phos-Pos_1&amp;sampleName=24H-Phos-Pos&amp;projectName=Breast+Cancer-+Phospho+analysis&amp;measuredMplush=1907.7437&amp;scanType=&amp;calculatedMplush=1907.7509&amp;createdDate=2017-12-01+13%3a59%3a09.0'> fragment ion vie…	EES*EES*EAEPVQR	R.EES(79.9663)EES(79.9663)EAEPVQR.T	16745	1000,	100	2.6748	0.3294	16745	2	24H-Phos-Pos_1	[Q9BW71 ]	NA	NA	[Q9BW71 HIRA-interacting protein 3 OS=Homo sapiens GN=HIRIP3 PE=1 SV=3 ]
<a href='/ip2/showLorikeet.html?sequence=R.EVS(79.9663)DSEAGGGPQGER.K&amp;chargeState=2&amp;pid=4678&amp;experimentId=&amp;searchId=121012&amp;scan=17791&amp;fileName=24H-Phos-Pos_1&amp;sampleName=24H-Phos-Pos&amp;projectName=Breast+Cancer-+Phospho+analysis&amp;measuredMplush=1783.7637&amp;scanType=&amp;calculatedMplush=1783.7697&amp;createdDate=2017-12-01+13%3a59%3a09.0'> fragment ion view </a>	EVS*DSEAGGGPQGER	R.EVS(79.9663)DSEAGGGPQGER.K	17791	30.7,	100	2.8032	0.295	17791	2	24H-Phos-Pos_1	[Q9BW71 ]	NA	NA	[Q9BW71 HIRA-interacting protein 3 OS=Homo sapiens GN=HIRIP3 PE=1 SV=3 ]
<a href='/ip2/showLorikeet.html?sequence=R.GIISS(79.9663)DGESN.-&amp;chargeState=2&amp;pid=4678&amp;experimentId=&amp;searchId=121012&amp;scan=26628&amp;fileName=24H-Phos-Pos_1&amp;sampleName=24H-Phos-Pos&amp;projectName=Breast+Cancer-+Phospho+analysis&amp;measuredMplush=1287.5687&amp;scanType=&amp;calculatedMplush=1287.5667&amp;createdDate=2017-12-01+13%3a59%3a09.0'> fragment ion view </a>	GIISS*DGESN	R.GIISS(79.9663)DGESN.-	26628	11.51,	100	2.4013	0.3653	26628	2	24H-Phos-Pos_1	[Q9BW71 ]	NA	NA	[Q9BW71 HIRA-interacting protein 3 OS=Homo sapiens GN=HIRIP3 PE=1 SV=3 ]
<a href='/ip2/showLorikeet.html?sequence=R.GIISSDGES(79.9663)N.-&amp;chargeState=2&amp;pid=4678&amp;experimentId=&amp;searchId=121012&amp;scan=27265&amp;fileName=24H-Phos-Pos_1&amp;sampleName=24H-Phos-Pos&amp;projectName=Breast+Cancer-+Phospho+analysis&amp;measuredMplush=1287.5685&amp;scanType=&amp;calculatedMplush=1287.5667&amp;createdDate=2017-12-01+13%3a59%3a09.0'> fragment ion view </a>	GIISSDGES*N	R.GIISSDGES(79.9663)N.-	27265	18.34,	100	2.5518	0.4754	27265	2	24H-Phos-Pos_1	[Q9BW71 ]	NA	NA	[Q9BW71 HIRA-interacting protein 3 OS=Homo sapiens GN=HIRIP3 PE=1 SV=3 ]
<a href='/ip2/showLorikeet.html?sequence=R.GIISSDGES(79.9663)N.-&amp;chargeState=2&amp;pid=4678&amp;experimentId=&amp;searchId=121012&amp;scan=31913&amp;fileName=24H-Phos-Pos_2&amp;sampleName=24H-Phos-Pos&amp;projectName=Breast+Cancer-+Phospho+analysis&amp;measuredMplush=1287.5607&amp;scanType=&amp;calculatedMplush=1287.5667&amp;createdDate=2017-12-01+13%3a59%3a09.0'> fragment ion view </a>	GIISSDGES*N	R.GIISSDGES(79.9663)N.-	31913	16.19,	100	2.237	0.2527	31913	2	24H-Phos-Pos_2	[Q9BW71 ]	NA	NA	[Q9BW71 HIRA-interacting protein 3 OS=Homo sapiens GN=HIRIP3 PE=1 SV=3 ]
<a href='/ip2/showLorikeet.html?sequence=R.GIISS(79.9663)DGES(79.9663)N.-&amp;chargeState=2&amp;pid=4678&amp;experimentId=&amp;searchId=121012&amp;scan=24049&amp;fileName=24H-Phos-Pos_1&amp;sampleName=24H-Phos-Pos&amp;projectName=Breast+Cancer-+Phospho+analysis&amp;measuredMplush=1367.5294&amp;scanType=&amp;calculatedMplush=1367.533&amp;createdDate=2017-12-01+13%3a59%3a09.0'> fragment ion view </…	GIISS*DGES*N	R.GIISS(79.9663)DGES(79.9663)N.-	24049	[13.24,30.15,]	100	2.5076	0.4161	24049	2	24H-Phos-Pos_1	[Q9BW71 ]	NA	NA	[Q9BW71 HIRA-interacting protein 3 OS=Homo sapiens GN=HIRIP3 PE=1 SV=3 ]
<a href='/ip2/showLorikeet.html?sequence=R.GIIS(79.9663)S(79.9663)DGES(79.9663)N.-&amp;chargeState=2&amp;pid=4678&amp;experimentId=&amp;searchId=121012&amp;scan=20633&amp;fileName=24H-Phos-Pos_1&amp;sampleName=24H-Phos-Pos&amp;projectName=Breast+Cancer-+Phospho+analysis&amp;measuredMplush=1447.4955&amp;scanType=&amp;calculatedMplush=1447.4993&amp;createdDate=2017-12-01+13%3a59%3a09.0'> fragment i…	GIIS*S*DGES*N	R.GIIS(79.9663)S(79.9663)DGES(79.9663)N.-	20633	1000,	99.6	1.5799	0.291	20633	2	24H-Phos-Pos_1	[Q9BW71 ]	NA	NA	[Q9BW71 HIRA-interacting protein 3 OS=Homo sapiens GN=HIRIP3 PE=1 SV=3 ]
<a href='/ip2/showLorikeet.html?sequence=K.S(79.9663)LSDSESDDSK.S&amp;chargeState=2&amp;pid=4678&amp;experimentId=&amp;searchId=121012&amp;scan=25046&amp;fileName=24H-Phos-Pos_1&amp;sampleName=24H-Phos-Pos&amp;projectName=Breast+Cancer-+Phospho+analysis&amp;measuredMplush=1707.7747&amp;scanType=&amp;calculatedMplush=1707.7725&amp;createdDate=2017-12-01+13%3a59%3a09.0'> fragment ion view </a>	S*LSDSESDDSK	K.S(79.9663)LSDSESDDSK.S	25046	21.51,	100	3.3071	0.3177	25046	2	24H-Phos-Pos_1	[Q13185 ]	NA	NA	[Q13185 Chromobox protein homolog 3 OS=Homo sapiens GN=CBX3 PE=1 SV=4 ]
<a href='/ip2/showLorikeet.html?sequence=K.SLSDS(79.9663)ESDDSK.S&amp;chargeState=2&amp;pid=4678&amp;experimentId=&amp;searchId=121012&amp;scan=25297&amp;fileName=24H-Phos-Pos_1&amp;sampleName=24H-Phos-Pos&amp;projectName=Breast+Cancer-+Phospho+analysis&amp;measuredMplush=1707.7692&amp;scanType=&amp;calculatedMplush=1707.7725&amp;createdDate=2017-12-01+13%3a59%3a09.0'> fragment ion view </a>	SLSDS*ESDDSK	K.SLSDS(79.9663)ESDDSK.S	25297	13.27,	100	2.8694	0.3271	25297	2	24H-Phos-Pos_1	[Q13185 ]	NA	NA	[Q13185 Chromobox protein homolog 3 OS=Homo sapiens GN=CBX3 PE=1 SV=4 ]
<a href='/ip2/showLorikeet.html?sequence=K.SLS(79.9663)DSESDDSK.S&amp;chargeState=2&amp;pid=4678&amp;experimentId=&amp;searchId=121012&amp;scan=25762&amp;fileName=24H-Phos-Pos_1&amp;sampleName=24H-Phos-Pos&amp;projectName=Breast+Cancer-+Phospho+analysis&amp;measuredMplush=1707.7742&amp;scanType=&amp;calculatedMplush=1707.7725&amp;createdDate=2017-12-01+13%3a59%3a09.0'> fragment ion view </a>	SLS*DSESDDSK	K.SLS(79.9663)DSESDDSK.S	25762	14.42,	100	2.6124	0.3847	25762	2	24H-Phos-Pos_1	[Q13185 ]	NA	NA	[Q13185 Chromobox protein homolog 3 OS=Homo sapiens GN=CBX3 PE=1 SV=4 ]
<a href='/ip2/showLorikeet.html?sequence=K.SLSDS(79.9663)ESDDSK.S&amp;chargeState=2&amp;pid=4678&amp;experimentId=&amp;searchId=121012&amp;scan=29220&amp;fileName=24H-Phos-Pos_2&amp;sampleName=24H-Phos-Pos&amp;projectName=Breast+Cancer-+Phospho+analysis&amp;measuredMplush=1707.7672&amp;scanType=&amp;calculatedMplush=1707.7725&amp;createdDate=2017-12-01+13%3a59%3a09.0'> fragment ion view </a>	S*LSDSESDDSK	K.SLSDS(79.9663)ESDDSK.S	29220	16.22,	100	2.2986	0.3198	29220	2	24H-Phos-Pos_2	[Q13185 ]	NA	NA	[Q13185 Chromobox protein homolog 3 OS=Homo sapiens GN=CBX3 PE=1 SV=4 ]
<a href='/ip2/showLorikeet.html?sequence=K.SLS(79.9663)DSESDDSK.S&amp;chargeState=2&amp;pid=4678&amp;experimentId=&amp;searchId=121012&amp;scan=29307&amp;fileName=24H-Phos-Pos_2&amp;sampleName=24H-Phos-Pos&amp;projectName=Breast+Cancer-+Phospho+analysis&amp;measuredMplush=1707.7662&amp;scanType=&amp;calculatedMplush=1707.7725&amp;createdDate=2017-12-01+13%3a59%3a09.0'> fragment ion view </a>	SLS*DSESDDSK	K.SLS(79.9663)DSESDDSK.S	29307	0.02,	100	2.8455	0.3965	29307	2	24H-Phos-Pos_2	[Q13185 ]	NA	NA	[Q13185 Chromobox protein homolog 3 OS=Homo sapiens GN=CBX3 PE=1 SV=4 ]
<a href='/ip2/showLorikeet.html?sequence=K.S(79.9663)LSDSESDDSK.S&amp;chargeState=2&amp;pid=4678&amp;experimentId=&amp;searchId=121012&amp;scan=31807&amp;fileName=24H-Phos-Pos_2&amp;sampleName=24H-Phos-Pos&amp;projectName=Breast+Cancer-+Phospho+analysis&amp;measuredMplush=1707.7681&amp;scanType=&amp;calculatedMplush=1707.7725&amp;createdDate=2017-12-01+13%3a59%3a09.0'> fragment ion view </a>	SLS*DSESDDSK	K.S(79.9663)LSDSESDDSK.S	31807	0,	100	2.6376	0.2511	31807	2	24H-Phos-Pos_2	[Q13185 ]	NA	NA	[Q13185 Chromobox protein homolog 3 OS=Homo sapiens GN=CBX3 PE=1 SV=4 ]
<a href='/ip2/showLorikeet.html?sequence=K.SLS(79.9663)DSESDDSK.S&amp;chargeState=3&amp;pid=4678&amp;experimentId=&amp;searchId=121012&amp;scan=29837&amp;fileName=24H-Phos-Pos_2&amp;sampleName=24H-Phos-Pos&amp;projectName=Breast+Cancer-+Phospho+analysis&amp;measuredMplush=1707.7666&amp;scanType=&amp;calculatedMplush=1707.7725&amp;createdDate=2017-12-01+13%3a59%3a09.0'> fragment ion view </a>	S*LSDSESDDSK	K.SLS(79.9663)DSESDDSK.S	29837	5.97,	99.9	3.076	0.1537	29837	3	24H-Phos-Pos_2	[Q13185 ]	NA	NA	[Q13185 Chromobox protein homolog 3 OS=Homo sapiens GN=CBX3 PE=1 SV=4 ]
<a href='/ip2/showLorikeet.html?sequence=K.SLS(79.9663)DS(79.9663)ESDDSK.S&amp;chargeState=2&amp;pid=4678&amp;experimentId=&amp;searchId=121012&amp;scan=22507&amp;fileName=24H-Phos-Pos_1&amp;sampleName=24H-Phos-Pos&amp;projectName=Breast+Cancer-+Phospho+analysis&amp;measuredMplush=1787.733&amp;scanType=&amp;calculatedMplush=1787.7388&amp;createdDate=2017-12-01+13%3a59%3a09.0'> fragment ion view <…	SLS*DS*ESDDSK	K.SLS(79.9663)DS(79.9663)ESDDSK.S	22507	[27.73,21.3,]	100	2.7413	0.398	22507	2	24H-Phos-Pos_1	[Q13185 ]	NA	NA	[Q13185 Chromobox protein homolog 3 OS=Homo sapiens GN=CBX3 PE=1 SV=4 ]
<a href='/ip2/showLorikeet.html?sequence=K.SLSDS(79.9663)ES(79.9663)DDSK.S&amp;chargeState=2&amp;pid=4678&amp;experimentId=&amp;searchId=121012&amp;scan=23205&amp;fileName=24H-Phos-Pos_1&amp;sampleName=24H-Phos-Pos&amp;projectName=Breast+Cancer-+Phospho+analysis&amp;measuredMplush=1787.7351&amp;scanType=&amp;calculatedMplush=1787.7388&amp;createdDate=2017-12-01+13%3a59%3a09.0'> fragment ion view …	SLS*DS*ESDDSK	K.SLSDS(79.9663)ES(79.9663)DDSK.S	23205	[11.53,12.2,]	100	2.5854	0.2924	23205	2	24H-Phos-Pos_1	[Q13185 ]	NA	NA	[Q13185 Chromobox protein homolog 3 OS=Homo sapiens GN=CBX3 PE=1 SV=4 ]
<a href='/ip2/showLorikeet.html?sequence=K.SLS(79.9663)DS(79.9663)ES(79.9663)DDSK.S&amp;chargeState=2&amp;pid=4678&amp;experimentId=&amp;searchId=121012&amp;scan=19967&amp;fileName=24H-Phos-Pos_1&amp;sampleName=24H-Phos-Pos&amp;projectName=Breast+Cancer-+Phospho+analysis&amp;measuredMplush=1867.6974&amp;scanType=&amp;calculatedMplush=1867.7051&amp;createdDate=2017-12-01+13%3a59%3a09.0'> fragment …	SLS*DS*ES*DDSK	K.SLS(79.9663)DS(79.9663)ES(79.9663)DDSK.S	19967	[18.41,19.8,19.8,]	100	2.684	0.2255	19967	2	24H-Phos-Pos_1	[Q13185 ]	NA	NA	[Q13185 Chromobox protein homolog 3 OS=Homo sapiens GN=CBX3 PE=1 SV=4 ]
<a href='/ip2/showLorikeet.html?sequence=R.LTWHS(79.9663)CPEDEAQ.-&amp;chargeState=2&amp;pid=4678&amp;experimentId=&amp;searchId=121012&amp;scan=40951&amp;fileName=24H-Phos-Pos_1&amp;sampleName=24H-Phos-Pos&amp;projectName=Breast+Cancer-+Phospho+analysis&amp;measuredMplush=1781.7432&amp;scanType=&amp;calculatedMplush=1781.7402&amp;createdDate=2017-12-01+13%3a59%3a09.0'> fragment ion view </a>	LTWHS*CPEDEAQ	R.LTWHS(79.9663)CPEDEAQ.-	40951	10.49,	100	2.8553	0.2924	40951	2	24H-Phos-Pos_1	[Q13185 ]	NA	NA	[Q13185 Chromobox protein homolog 3 OS=Homo sapiens GN=CBX3 PE=1 SV=4 ]
<a href='/ip2/showLorikeet.html?sequence=K.QGDSADETTAHKTEEENS(79.9663)DS(79.9663)DS(79.9663)D.-&amp;chargeState=3&amp;pid=4678&amp;experimentId=&amp;searchId=121012&amp;scan=18646&amp;fileName=24H-Phos-Pos_1&amp;sampleName=24H-Phos-Pos&amp;projectName=Breast+Cancer-+Phospho+analysis&amp;measuredMplush=3166.151&amp;scanType=&amp;calculatedMplush=3166.17&amp;createdDate=2017-12-01+13%3a59%3a09.0'> …	QGDSADETTAHKTEEENS*DS*DS*D	K.QGDSADETTAHKTEEENS(79.9663)DS(79.9663)DS(79.9663)D.-	18646	[14.39,26.91,27.12,]	99.6	2.714	0.2093	18646	3	24H-Phos-Pos_1	[Q96MX0 ]	NA	NA	[Q96MX0 CKLF-like MARVEL transmembrane domain-containing protein 3 OS=Homo sapiens GN=CMTM3 PE=1 SV=1 ]
<a href='/ip2/showLorikeet.html?sequence=R.DISEGGES(79.9663)PVVQS(79.9663)DEEEVQVDTALATSHTDREATPDGGEDSDS(79.9663).-&amp;chargeState=4&amp;pid=4678&amp;experimentId=&amp;searchId=121012&amp;scan=45419&amp;fileName=24H-Phos-Pos_1&amp;sampleName=24H-Phos-Pos&amp;projectName=Breast+Cancer-+Phospho+analysis&amp;measuredMplush=4929.975&amp;scanType=&amp;calculatedMplush=4929.9707&amp;createdDate=2017-1…	DISEGGES*PVVQS*DEEEVQVDT*ALATSHTDREATPDGGEDSDS	R.DISEGGES(79.9663)PVVQS(79.9663)DEEEVQVDTALATSHTDREATPDGGEDSDS(79.9663).-	45419	[1.86,12.91,6.11,]	100	5.0558	0.4428	45419	4	24H-Phos-Pos_1	[Q96EV8 ]	NA	NA	[Q96EV8 Dysbindin OS=Homo sapiens GN=DTNBP1 PE=1 SV=1 ]
<a href='/ip2/showLorikeet.html?sequence=R.EATPDGGEDS(79.9663)DS.-&amp;chargeState=2&amp;pid=4678&amp;experimentId=&amp;searchId=121012&amp;scan=8410&amp;fileName=24H-Phos-Pos_1&amp;sampleName=24H-Phos-Pos&amp;projectName=Breast+Cancer-+Phospho+analysis&amp;measuredMplush=1488.5522&amp;scanType=&amp;calculatedMplush=1488.5576&amp;createdDate=2017-12-01+13%3a59%3a09.0'> fragment ion view </a>	EATPDGGEDSDS*	R.EATPDGGEDS(79.9663)DS.-	8410	11.53,	100	2.2616	0.2906	8410	2	24H-Phos-Pos_1	[Q96EV8 ]	NA	NA	[Q96EV8 Dysbindin OS=Homo sapiens GN=DTNBP1 PE=1 SV=1 ]
<a href='/ip2/showLorikeet.html?sequence=R.YFQISQDEDES(79.9663)ESED.-&amp;chargeState=2&amp;pid=4678&amp;experimentId=&amp;searchId=121012&amp;scan=43226&amp;fileName=24H-Phos-Pos_1&amp;sampleName=24H-Phos-Pos&amp;projectName=Breast+Cancer-+Phospho+analysis&amp;measuredMplush=2129.8308&amp;scanType=&amp;calculatedMplush=2129.8271&amp;createdDate=2017-12-01+13%3a59%3a09.0'> fragment ion view </a>	YFQISQDEDESES*ED	R.YFQISQDEDES(79.9663)ESED.-	43226	0,	100	5.3742	0.5417	43226	2	24H-Phos-Pos_1	[Q6P5R6 ]	NA	NA	[Q6P5R6 60S ribosomal protein L22-like 1 OS=Homo sapiens GN=RPL22L1 PE=1 SV=2 ]
<a href='/ip2/showLorikeet.html?sequence=R.YFQISQDEDES(79.9663)ES(79.9663)ED.-&amp;chargeState=2&amp;pid=4678&amp;experimentId=&amp;searchId=121012&amp;scan=42121&amp;fileName=24H-Phos-Pos_1&amp;sampleName=24H-Phos-Pos&amp;projectName=Breast+Cancer-+Phospho+analysis&amp;measuredMplush=2209.7942&amp;scanType=&amp;calculatedMplush=2209.7935&amp;createdDate=2017-12-01+13%3a59%3a09.0'> fragment ion v…	YFQISQDEDES*ES*ED	R.YFQISQDEDES(79.9663)ES(79.9663)ED.-	42121	[16.5,25.72,]	100	3.5448	0.4452	42121	2	24H-Phos-Pos_1	[Q6P5R6 ]	NA	NA	[Q6P5R6 60S ribosomal protein L22-like 1 OS=Homo sapiens GN=RPL22L1 PE=1 SV=2 ]
<a href='/ip2/showLorikeet.html?sequence=Y.FQISQDEDES(79.9663)ESED.-&amp;chargeState=2&amp;pid=4678&amp;experimentId=&amp;searchId=121012&amp;scan=37367&amp;fileName=24H-Phos-Pos_1&amp;sampleName=24H-Phos-Pos&amp;projectName=Breast+Cancer-+Phospho+analysis&amp;measuredMplush=1966.7649&amp;scanType=&amp;calculatedMplush=1966.7639&amp;createdDate=2017-12-01+13%3a59%3a09.0'> fragment ion view </a>	FQISQDEDES*ESED	Y.FQISQDEDES(79.9663)ESED.-	37367	18.88,	100	4.9976	0.5792	37367	2	24H-Phos-Pos_1	[Q6P5R6 ]	NA	NA	[Q6P5R6 60S ribosomal protein L22-like 1 OS=Homo sapiens GN=RPL22L1 PE=1 SV=2 ]
<a href='/ip2/showLorikeet.html?sequence=R.SGAQASSTPLS(79.9663)PTR.I&amp;chargeState=2&amp;pid=4678&amp;experimentId=&amp;searchId=121012&amp;scan=23739&amp;fileName=24H-Phos-Pos_1&amp;sampleName=24H-Phos-Pos&amp;projectName=Breast+Cancer-+Phospho+analysis&amp;measuredMplush=1668.8123&amp;scanType=&amp;calculatedMplush=1668.8154&amp;createdDate=2017-12-01+13%3a59%3a09.0'> fragment ion view </a>	SGAQASST*PLSPTR	R.SGAQASSTPLS(79.9663)PTR.I	23739	6.9,	100	2.0603	0.3106	23739	2	24H-Phos-Pos_1	[P02545 ]	NA	NA	[P02545 Prelamin-A/C OS=Homo sapiens GN=LMNA PE=1 SV=1 ]
<a href='/ip2/showLorikeet.html?sequence=R.SGAQASSTPLS(79.9663)PTR.I&amp;chargeState=2&amp;pid=4678&amp;experimentId=&amp;searchId=121012&amp;scan=27183&amp;fileName=24H-Phos-Pos_2&amp;sampleName=24H-Phos-Pos&amp;projectName=Breast+Cancer-+Phospho+analysis&amp;measuredMplush=1668.8099&amp;scanType=&amp;calculatedMplush=1668.8154&amp;createdDate=2017-12-01+13%3a59%3a09.0'> fragment ion view </a>	SGAQASSTPLS*PTR	R.SGAQASSTPLS(79.9663)PTR.I	27183	13.27,	99.6	1.8467	0.2315	27183	2	24H-Phos-Pos_2	[P02545 ]	NA	NA	[P02545 Prelamin-A/C OS=Homo sapiens GN=LMNA PE=1 SV=1 ]
<a href='/ip2/showLorikeet.html?sequence=R.SGAQASST(79.9663)PLS(79.9663)PTR.I&amp;chargeState=2&amp;pid=4678&amp;experimentId=&amp;searchId=121012&amp;scan=17500&amp;fileName=24H-Phos-Pos_1&amp;sampleName=24H-Phos-Pos&amp;projectName=Breast+Cancer-+Phospho+analysis&amp;measuredMplush=1748.7749&amp;scanType=&amp;calculatedMplush=1748.7817&amp;createdDate=2017-12-01+13%3a59%3a09.0'> fragment ion vi…	SGAQASST*PLS*PTR	R.SGAQASST(79.9663)PLS(79.9663)PTR.I	17500	[8.58,9.44,]	100	1.9895	0.3228	17500	2	24H-Phos-Pos_1	[P02545 ]	NA	NA	[P02545 Prelamin-A/C OS=Homo sapiens GN=LMNA PE=1 SV=1 ]
<a href='/ip2/showLorikeet.html?sequence=R.LSPS(79.9663)PTSQR.S&amp;chargeState=2&amp;pid=4678&amp;experimentId=&amp;searchId=121012&amp;scan=23552&amp;fileName=24H-Phos-Pos_1&amp;sampleName=24H-Phos-Pos&amp;projectName=Breast+Cancer-+Phospho+analysis&amp;measuredMplush=1281.6357&amp;scanType=&amp;calculatedMplush=1281.6401&amp;createdDate=2017-12-01+13%3a59%3a09.0'> fragment ion view </a>	LSPS*PTSQR	R.LSPS(79.9663)PTSQR.S	23552	13.27,	99.9	2.344	0.1516	23552	2	24H-Phos-Pos_1	[P02545 ]	NA	NA	[P02545 Prelamin-A/C OS=Homo sapiens GN=LMNA PE=1 SV=1 ]
<a href='/ip2/showLorikeet.html?sequence=R.YQDEVFGGFVTEPQEES(79.9663)EEEVEEPEER.Q&amp;chargeState=3&amp;pid=4678&amp;experimentId=&amp;searchId=121012&amp;scan=58734&amp;fileName=24H-Phos-Pos_1&amp;sampleName=24H-Phos-Pos&amp;projectName=Breast+Cancer-+Phospho+analysis&amp;measuredMplush=3525.4966&amp;scanType=&amp;calculatedMplush=3525.4944&amp;createdDate=2017-12-01+13%3a59%3a09.0'> fragment io…	YQDEVFGGFVTEPQEES*EEEVEEPEER	R.YQDEVFGGFVTEPQEES(79.9663)EEEVEEPEER.Q	58734	52.4,	100	5.5643	0.5059	58734	3	24H-Phos-Pos_1	[Q13283 ]	NA	NA	[Q13283 Ras GTPase-activating protein-binding protein 1 OS=Homo sapiens GN=G3BP1 PE=1 SV=1 ]
<a href='/ip2/showLorikeet.html?sequence=R.YQDEVFGGFVTEPQEES(79.9663)EEEVEEPEER.Q&amp;chargeState=3&amp;pid=4678&amp;experimentId=&amp;searchId=121012&amp;scan=57707&amp;fileName=24H-Phos-Pos_2&amp;sampleName=24H-Phos-Pos&amp;projectName=Breast+Cancer-+Phospho+analysis&amp;measuredMplush=3525.4814&amp;scanType=&amp;calculatedMplush=3525.4944&amp;createdDate=2017-12-01+13%3a59%3a09.0'> fragment io…	YQDEVFGGFVTEPQEES*EEEVEEPEER	R.YQDEVFGGFVTEPQEES(79.9663)EEEVEEPEER.Q	57707	13.73,	100	3.693	0.3205	57707	3	24H-Phos-Pos_2	[Q13283 ]	NA	NA	[Q13283 Ras GTPase-activating protein-binding protein 1 OS=Homo sapiens GN=G3BP1 PE=1 SV=1 ]
<a href='/ip2/showLorikeet.html?sequence=R.YQDEVFGGFVTEPQEES(79.9663)EEEVEEPEER.Q&amp;chargeState=4&amp;pid=4678&amp;experimentId=&amp;searchId=121012&amp;scan=58908&amp;fileName=24H-Phos-Pos_1&amp;sampleName=24H-Phos-Pos&amp;projectName=Breast+Cancer-+Phospho+analysis&amp;measuredMplush=3525.5002&amp;scanType=&amp;calculatedMplush=3525.4944&amp;createdDate=2017-12-01+13%3a59%3a09.0'> fragment io…	YQDEVFGGFVTEPQEES*EEEVEEPEER	R.YQDEVFGGFVTEPQEES(79.9663)EEEVEEPEER.Q	58908	15.84,	100	5.6453	0.4177	58908	4	24H-Phos-Pos_1	[Q13283 ]	NA	NA	[Q13283 Ras GTPase-activating protein-binding protein 1 OS=Homo sapiens GN=G3BP1 PE=1 SV=1 ]
<a href='/ip2/showLorikeet.html?sequence=K.SSS(79.9663)PAPADIAQTVQEDLR.T&amp;chargeState=2&amp;pid=4678&amp;experimentId=&amp;searchId=121012&amp;scan=57878&amp;fileName=24H-Phos-Pos_1&amp;sampleName=24H-Phos-Pos&amp;projectName=Breast+Cancer-+Phospho+analysis&amp;measuredMplush=2194.063&amp;scanType=&amp;calculatedMplush=2194.0588&amp;createdDate=2017-12-01+13%3a59%3a09.0'> fragment ion view </a>	SSS*PAPADIAQTVQEDLR	K.SSS(79.9663)PAPADIAQTVQEDLR.T	57878	19.21,	100	4.7482	0.4024	57878	2	24H-Phos-Pos_1	[Q13283 ]	NA	NA	[Q13283 Ras GTPase-activating protein-binding protein 1 OS=Homo sapiens GN=G3BP1 PE=1 SV=1 ]
<a href='/ip2/showLorikeet.html?sequence=K.SSS(79.9663)PAPADIAQTVQEDLR.T&amp;chargeState=2&amp;pid=4678&amp;experimentId=&amp;searchId=121012&amp;scan=56494&amp;fileName=24H-Phos-Pos_2&amp;sampleName=24H-Phos-Pos&amp;projectName=Breast+Cancer-+Phospho+analysis&amp;measuredMplush=2194.05&amp;scanType=&amp;calculatedMplush=2194.0588&amp;createdDate=2017-12-01+13%3a59%3a09.0'> fragment ion view </a>	SSS*PAPADIAQTVQEDLR	K.SSS(79.9663)PAPADIAQTVQEDLR.T	56494	0,	100	2.3786	0.2071	56494	2	24H-Phos-Pos_2	[Q13283 ]	NA	NA	[Q13283 Ras GTPase-activating protein-binding protein 1 OS=Homo sapiens GN=G3BP1 PE=1 SV=1 ]
<a href='/ip2/showLorikeet.html?sequence=K.SSS(79.9663)PAPADIAQTVQEDLR.T&amp;chargeState=3&amp;pid=4678&amp;experimentId=&amp;searchId=121012&amp;scan=58049&amp;fileName=24H-Phos-Pos_1&amp;sampleName=24H-Phos-Pos&amp;projectName=Breast+Cancer-+Phospho+analysis&amp;measuredMplush=2194.0627&amp;scanType=&amp;calculatedMplush=2194.0588&amp;createdDate=2017-12-01+13%3a59%3a09.0'> fragment ion view </…	SSS*PAPADIAQTVQEDLR	K.SSS(79.9663)PAPADIAQTVQEDLR.T	58049	0.01,	100	5.6048	0.4118	58049	3	24H-Phos-Pos_1	[Q13283 ]	NA	NA	[Q13283 Ras GTPase-activating protein-binding protein 1 OS=Homo sapiens GN=G3BP1 PE=1 SV=1 ]
<a href='/ip2/showLorikeet.html?sequence=K.S(79.9663)SSPAPADIAQTVQEDLR.T&amp;chargeState=3&amp;pid=4678&amp;experimentId=&amp;searchId=121012&amp;scan=56576&amp;fileName=24H-Phos-Pos_2&amp;sampleName=24H-Phos-Pos&amp;projectName=Breast+Cancer-+Phospho+analysis&amp;measuredMplush=2194.0513&amp;scanType=&amp;calculatedMplush=2194.0588&amp;createdDate=2017-12-01+13%3a59%3a09.0'> fragment ion view </…	SSSPAPADIAQT*VQEDLR	K.S(79.9663)SSPAPADIAQTVQEDLR.T	56576	7.57,	99.9	3.1614	0.2307	56576	3	24H-Phos-Pos_2	[Q13283 ]	NA	NA	[Q13283 Ras GTPase-activating protein-binding protein 1 OS=Homo sapiens GN=G3BP1 PE=1 SV=1 ]
<a href='/ip2/showLorikeet.html?sequence=R.RDYDDMS(79.9663)PR.R&amp;chargeState=2&amp;pid=4678&amp;experimentId=&amp;searchId=121012&amp;scan=54058&amp;fileName=24H-Phos-Pos_1&amp;sampleName=24H-Phos-Pos&amp;projectName=Breast+Cancer-+Phospho+analysis&amp;measuredMplush=1463.62&amp;scanType=&amp;calculatedMplush=1463.6187&amp;createdDate=2017-12-01+13%3a59%3a09.0'> fragment ion view </a>	RDYDDMS*PR	R.RDYDDMS(79.9663)PR.R	54058	10.36,	99.9	1.8942	0.2785	54058	2	24H-Phos-Pos_1	[P61978 ]	NA	NA	[P61978 Heterogeneous nuclear ribonucleoprotein K OS=Homo sapiens GN=HNRNPK PE=1 SV=1 ]
<a href='/ip2/showLorikeet.html?sequence=K.FEEESKEPVADEEEEDS(79.9663)DDDVEPITEFR.F&amp;chargeState=3&amp;pid=4678&amp;experimentId=&amp;searchId=121012&amp;scan=65587&amp;fileName=24H-Phos-Pos_1&amp;sampleName=24H-Phos-Pos&amp;projectName=Breast+Cancer-+Phospho+analysis&amp;measuredMplush=3852.6826&amp;scanType=&amp;calculatedMplush=3852.6787&amp;createdDate=2017-12-01+13%3a59%3a09.0'> fragment i…	FEEES*KEPVADEEEEDSDDDVEPITEFR	K.FEEESKEPVADEEEEDS(79.9663)DDDVEPITEFR.F	65587	7.29,	100	3.5336	0.3881	65587	3	24H-Phos-Pos_1	[P54105 ]	NA	NA	[P54105 Methylosome subunit pICln OS=Homo sapiens GN=CLNS1A PE=1 SV=1 ]
<a href='/ip2/showLorikeet.html?sequence=K.FEEESKEPVADEEEEDS(79.9663)DDDVEPITEFR.F&amp;chargeState=3&amp;pid=4678&amp;experimentId=&amp;searchId=121012&amp;scan=62672&amp;fileName=24H-Phos-Pos_2&amp;sampleName=24H-Phos-Pos&amp;projectName=Breast+Cancer-+Phospho+analysis&amp;measuredMplush=3852.6711&amp;scanType=&amp;calculatedMplush=3852.6787&amp;createdDate=2017-12-01+13%3a59%3a09.0'> fragment i…	FEEESKEPVADEEEEDS*DDDVEPITEFR	K.FEEESKEPVADEEEEDS(79.9663)DDDVEPITEFR.F	62672	4.34,	100	3.2338	0.3301	62672	3	24H-Phos-Pos_2	[P54105 ]	NA	NA	[P54105 Methylosome subunit pICln OS=Homo sapiens GN=CLNS1A PE=1 SV=1 ]
<a href='/ip2/showLorikeet.html?sequence=K.FEEESKEPVADEEEEDS(79.9663)DDDVEPITEFR.F&amp;chargeState=4&amp;pid=4678&amp;experimentId=&amp;searchId=121012&amp;scan=68023&amp;fileName=24H-Phos-Pos_1&amp;sampleName=24H-Phos-Pos&amp;projectName=Breast+Cancer-+Phospho+analysis&amp;measuredMplush=3852.6836&amp;scanType=&amp;calculatedMplush=3852.6787&amp;createdDate=2017-12-01+13%3a59%3a09.0'> fragment i…	FEEESKEPVADEEEEDS*DDDVEPITEFR	K.FEEESKEPVADEEEEDS(79.9663)DDDVEPITEFR.F	68023	8.57,	100	4.9864	0.467	68023	4	24H-Phos-Pos_1	[P54105 ]	NA	NA	[P54105 Methylosome subunit pICln OS=Homo sapiens GN=CLNS1A PE=1 SV=1 ]
<a href='/ip2/showLorikeet.html?sequence=K.FEEESKEPVADEEEEDS(79.9663)DDDVEPITEFR.F&amp;chargeState=4&amp;pid=4678&amp;experimentId=&amp;searchId=121012&amp;scan=62562&amp;fileName=24H-Phos-Pos_2&amp;sampleName=24H-Phos-Pos&amp;projectName=Breast+Cancer-+Phospho+analysis&amp;measuredMplush=3852.6558&amp;scanType=&amp;calculatedMplush=3852.6787&amp;createdDate=2017-12-01+13%3a59%3a09.0'> fragment i…	FEEESKEPVADEEEEDS*DDDVEPITEFR	K.FEEESKEPVADEEEEDS(79.9663)DDDVEPITEFR.F	62562	3.56,	100	3.7857	0.3565	62562	4	24H-Phos-Pos_2	[P54105 ]	NA	NA	[P54105 Methylosome subunit pICln OS=Homo sapiens GN=CLNS1A PE=1 SV=1 ]
<a href='/ip2/showLorikeet.html?sequence=R.AGGLQDSDTEDECWS(79.9663)DTEAVPR.A&amp;chargeState=3&amp;pid=4678&amp;experimentId=&amp;searchId=121012&amp;scan=42504&amp;fileName=24H-Phos-Pos_1&amp;sampleName=24H-Phos-Pos&amp;projectName=Breast+Cancer-+Phospho+analysis&amp;measuredMplush=2747.147&amp;scanType=&amp;calculatedMplush=2747.134&amp;createdDate=2017-12-01+13%3a59%3a09.0'> fragment ion view …	AGGLQDSDTEDECWSDT*EAVPR	R.AGGLQDSDTEDECWS(79.9663)DTEAVPR.A	42504	10.36,	100	4.1129	0.3981	42504	3	24H-Phos-Pos_1	[Q9H6H4 ]	NA	NA	[Q9H6H4 Receptor expression-enhancing protein 4 OS=Homo sapiens GN=REEP4 PE=1 SV=1 ]
<a href='/ip2/showLorikeet.html?sequence=R.AGGLQDSDT(79.9663)EDECWSDTEAVPR.A&amp;chargeState=3&amp;pid=4678&amp;experimentId=&amp;searchId=121012&amp;scan=42950&amp;fileName=24H-Phos-Pos_1&amp;sampleName=24H-Phos-Pos&amp;projectName=Breast+Cancer-+Phospho+analysis&amp;measuredMplush=2747.141&amp;scanType=&amp;calculatedMplush=2747.134&amp;createdDate=2017-12-01+13%3a59%3a09.0'> fragment ion view …	AGGLQDSDT*EDECWSDTEAVPR	R.AGGLQDSDT(79.9663)EDECWSDTEAVPR.A	42950	5.95,	100	4.5779	0.4038	42950	3	24H-Phos-Pos_1	[Q9H6H4 ]	NA	NA	[Q9H6H4 Receptor expression-enhancing protein 4 OS=Homo sapiens GN=REEP4 PE=1 SV=1 ]
<a href='/ip2/showLorikeet.html?sequence=R.AGGLQDS(79.9663)DTEDECWS(79.9663)DTEAVPR.A&amp;chargeState=2&amp;pid=4678&amp;experimentId=&amp;searchId=121012&amp;scan=39333&amp;fileName=24H-Phos-Pos_1&amp;sampleName=24H-Phos-Pos&amp;projectName=Breast+Cancer-+Phospho+analysis&amp;measuredMplush=2827.1006&amp;scanType=&amp;calculatedMplush=2827.1003&amp;createdDate=2017-12-01+13%3a59%3a09.0'> fragmen…	AGGLQDS*DTEDECWS*DTEAVPR	R.AGGLQDS(79.9663)DTEDECWS(79.9663)DTEAVPR.A	39333	[5.88,24.24,]	100	3.9927	0.3657	39333	2	24H-Phos-Pos_1	[Q9H6H4 ]	NA	NA	[Q9H6H4 Receptor expression-enhancing protein 4 OS=Homo sapiens GN=REEP4 PE=1 SV=1 ]
<a href='/ip2/showLorikeet.html?sequence=R.AGGLQDS(79.9663)DT(79.9663)EDECWSDTEAVPR.A&amp;chargeState=2&amp;pid=4678&amp;experimentId=&amp;searchId=121012&amp;scan=40432&amp;fileName=24H-Phos-Pos_1&amp;sampleName=24H-Phos-Pos&amp;projectName=Breast+Cancer-+Phospho+analysis&amp;measuredMplush=2827.1033&amp;scanType=&amp;calculatedMplush=2827.1003&amp;createdDate=2017-12-01+13%3a59%3a09.0'> fragmen…	AGGLQDS*DT*EDECWSDTEAVPR	R.AGGLQDS(79.9663)DT(79.9663)EDECWSDTEAVPR.A	40432	[30.65,34.55,]	100	4.7765	0.4639	40432	2	24H-Phos-Pos_1	[Q9H6H4 ]	NA	NA	[Q9H6H4 Receptor expression-enhancing protein 4 OS=Homo sapiens GN=REEP4 PE=1 SV=1 ]
<a href='/ip2/showLorikeet.html?sequence=R.AGGLQDSDT(79.9663)EDECWS(79.9663)DTEAVPR.A&amp;chargeState=3&amp;pid=4678&amp;experimentId=&amp;searchId=121012&amp;scan=39021&amp;fileName=24H-Phos-Pos_1&amp;sampleName=24H-Phos-Pos&amp;projectName=Breast+Cancer-+Phospho+analysis&amp;measuredMplush=2827.1035&amp;scanType=&amp;calculatedMplush=2827.1003&amp;createdDate=2017-12-01+13%3a59%3a09.0'> fragmen…	AGGLQDSDT*EDECWSDT*EAVPR	R.AGGLQDSDT(79.9663)EDECWS(79.9663)DTEAVPR.A	39021	[12.74,7.08,]	100	5.9088	0.4272	39021	3	24H-Phos-Pos_1	[Q9H6H4 ]	NA	NA	[Q9H6H4 Receptor expression-enhancing protein 4 OS=Homo sapiens GN=REEP4 PE=1 SV=1 ]
<a href='/ip2/showLorikeet.html?sequence=R.AGGLQDS(79.9663)DTEDECWS(79.9663)DTEAVPR.A&amp;chargeState=3&amp;pid=4678&amp;experimentId=&amp;searchId=121012&amp;scan=39127&amp;fileName=24H-Phos-Pos_1&amp;sampleName=24H-Phos-Pos&amp;projectName=Breast+Cancer-+Phospho+analysis&amp;measuredMplush=2827.1033&amp;scanType=&amp;calculatedMplush=2827.1003&amp;createdDate=2017-12-01+13%3a59%3a09.0'> fragmen…	AGGLQDSDTEDECWS*DT*EAVPR	R.AGGLQDS(79.9663)DTEDECWS(79.9663)DTEAVPR.A	39127	[16.87,21.13,]	100	3.9209	0.372	39127	3	24H-Phos-Pos_1	[Q9H6H4 ]	NA	NA	[Q9H6H4 Receptor expression-enhancing protein 4 OS=Homo sapiens GN=REEP4 PE=1 SV=1 ]
<a href='/ip2/showLorikeet.html?sequence=R.AGGLQDSDT(79.9663)EDECWSDT(79.9663)EAVPR.A&amp;chargeState=3&amp;pid=4678&amp;experimentId=&amp;searchId=121012&amp;scan=39625&amp;fileName=24H-Phos-Pos_1&amp;sampleName=24H-Phos-Pos&amp;projectName=Breast+Cancer-+Phospho+analysis&amp;measuredMplush=2827.1035&amp;scanType=&amp;calculatedMplush=2827.1003&amp;createdDate=2017-12-01+13%3a59%3a09.0'> fragmen…	AGGLQDSDT*EDECWSDT*EAVPR	R.AGGLQDSDT(79.9663)EDECWSDT(79.9663)EAVPR.A	39625	[15.12,7.53,]	100	3.1457	0.3667	39625	3	24H-Phos-Pos_1	[Q9H6H4 ]	NA	NA	[Q9H6H4 Receptor expression-enhancing protein 4 OS=Homo sapiens GN=REEP4 PE=1 SV=1 ]
<a href='/ip2/showLorikeet.html?sequence=R.AGGLQDS(79.9663)DT(79.9663)EDECWSDTEAVPR.A&amp;chargeState=3&amp;pid=4678&amp;experimentId=&amp;searchId=121012&amp;scan=40333&amp;fileName=24H-Phos-Pos_1&amp;sampleName=24H-Phos-Pos&amp;projectName=Breast+Cancer-+Phospho+analysis&amp;measuredMplush=2827.1057&amp;scanType=&amp;calculatedMplush=2827.1003&amp;createdDate=2017-12-01+13%3a59%3a09.0'> fragmen…	AGGLQDSDT*EDECWSDT*EAVPR	R.AGGLQDS(79.9663)DT(79.9663)EDECWSDTEAVPR.A	40333	[0,18.82,]	100	4.722	0.4	40333	3	24H-Phos-Pos_1	[Q9H6H4 ]	NA	NA	[Q9H6H4 Receptor expression-enhancing protein 4 OS=Homo sapiens GN=REEP4 PE=1 SV=1 ]
<a href='/ip2/showLorikeet.html?sequence=R.AGGLQDS(79.9663)DT(79.9663)EDECWS(79.9663)DTEAVPR.A&amp;chargeState=3&amp;pid=4678&amp;experimentId=&amp;searchId=121012&amp;scan=37489&amp;fileName=24H-Phos-Pos_1&amp;sampleName=24H-Phos-Pos&amp;projectName=Breast+Cancer-+Phospho+analysis&amp;measuredMplush=2907.0706&amp;scanType=&amp;calculatedMplush=2907.0667&amp;createdDate=2017-12-01+13%3a59%3a09.0'…	AGGLQDSDT*EDECWS*DT*EAVPR	R.AGGLQDS(79.9663)DT(79.9663)EDECWS(79.9663)DTEAVPR.A	37489	[9.64,18.16,10.31,]	100	5.8347	0.5611	37489	3	24H-Phos-Pos_1	[Q9H6H4 ]	NA	NA	[Q9H6H4 Receptor expression-enhancing protein 4 OS=Homo sapiens GN=REEP4 PE=1 SV=1 ]
<a href='/ip2/showLorikeet.html?sequence=K.TVPSDVDS(79.9663).-&amp;chargeState=2&amp;pid=4678&amp;experimentId=&amp;searchId=121012&amp;scan=20672&amp;fileName=24H-Phos-Pos_1&amp;sampleName=24H-Phos-Pos&amp;projectName=Breast+Cancer-+Phospho+analysis&amp;measuredMplush=1128.4991&amp;scanType=&amp;calculatedMplush=1128.5022&amp;createdDate=2017-12-01+13%3a59%3a09.0'> fragment ion view </a>	TVPSDVDS*	K.TVPSDVDS(79.9663).-	20672	28.34,	100	2.4806	0.2273	20672	2	24H-Phos-Pos_1	[Q9H6H4 ]	NA	NA	[Q9H6H4 Receptor expression-enhancing protein 4 OS=Homo sapiens GN=REEP4 PE=1 SV=1 ]
<a href='/ip2/showLorikeet.html?sequence=K.TVPS(79.9663)DVDS.-&amp;chargeState=2&amp;pid=4678&amp;experimentId=&amp;searchId=121012&amp;scan=23602&amp;fileName=24H-Phos-Pos_1&amp;sampleName=24H-Phos-Pos&amp;projectName=Breast+Cancer-+Phospho+analysis&amp;measuredMplush=1128.4985&amp;scanType=&amp;calculatedMplush=1128.5022&amp;createdDate=2017-12-01+13%3a59%3a09.0'> fragment ion view </a>	TVPS*DVDS	K.TVPS(79.9663)DVDS.-	23602	12.74,	100	2.2843	0.2724	23602	2	24H-Phos-Pos_1	[Q9H6H4 ]	NA	NA	[Q9H6H4 Receptor expression-enhancing protein 4 OS=Homo sapiens GN=REEP4 PE=1 SV=1 ]
<a href='/ip2/showLorikeet.html?sequence=K.TVPS(79.9663)DVDS(79.9663).-&amp;chargeState=2&amp;pid=4678&amp;experimentId=&amp;searchId=121012&amp;scan=17775&amp;fileName=24H-Phos-Pos_1&amp;sampleName=24H-Phos-Pos&amp;projectName=Breast+Cancer-+Phospho+analysis&amp;measuredMplush=1208.4642&amp;scanType=&amp;calculatedMplush=1208.4685&amp;createdDate=2017-12-01+13%3a59%3a09.0'> fragment ion view </a>	TVPS*DVDS*	K.TVPS(79.9663)DVDS(79.9663).-	17775	[30.66,47.26,]	99.7	2.1802	0.1017	17775	2	24H-Phos-Pos_1	[Q9H6H4 ]	NA	NA	[Q9H6H4 Receptor expression-enhancing protein 4 OS=Homo sapiens GN=REEP4 PE=1 SV=1 ]
<a href='/ip2/showLorikeet.html?sequence=R.SCLLEEEEES(79.9663)GEEAAEAME.-&amp;chargeState=2&amp;pid=4678&amp;experimentId=&amp;searchId=121012&amp;scan=49389&amp;fileName=24H-Phos-Pos_1&amp;sampleName=24H-Phos-Pos&amp;projectName=Breast+Cancer-+Phospho+analysis&amp;measuredMplush=2450.97&amp;scanType=&amp;calculatedMplush=2450.9666&amp;createdDate=2017-12-01+13%3a59%3a09.0'> fragment ion view </a>	SCLLEEEEES*GEEAAEAME	R.SCLLEEEEES(79.9663)GEEAAEAME.-	49389	18.61,	100	4.8597	0.5415	49389	2	24H-Phos-Pos_1	[Q969H6 ]	NA	NA	[Q969H6 Ribonuclease P/MRP protein subunit POP5 OS=Homo sapiens GN=POP5 PE=1 SV=1 ]
<a href='/ip2/showLorikeet.html?sequence=R.SCLLEEEEES(79.9663)GEEAAEAME.-&amp;chargeState=3&amp;pid=4678&amp;experimentId=&amp;searchId=121012&amp;scan=49495&amp;fileName=24H-Phos-Pos_1&amp;sampleName=24H-Phos-Pos&amp;projectName=Breast+Cancer-+Phospho+analysis&amp;measuredMplush=2450.9702&amp;scanType=&amp;calculatedMplush=2450.9666&amp;createdDate=2017-12-01+13%3a59%3a09.0'> fragment ion view <…	SCLLEEEEES*GEEAAEAME	R.SCLLEEEEES(79.9663)GEEAAEAME.-	49495	8.72,	100	6.5019	0.6247	49495	3	24H-Phos-Pos_1	[Q969H6 ]	NA	NA	[Q969H6 Ribonuclease P/MRP protein subunit POP5 OS=Homo sapiens GN=POP5 PE=1 SV=1 ]
<a href='/ip2/showLorikeet.html?sequence=R.NYAGEEEEEGSGS(79.9663)SEGFD.P&amp;chargeState=2&amp;pid=4678&amp;experimentId=&amp;searchId=121012&amp;scan=29963&amp;fileName=24H-Phos-Pos_1&amp;sampleName=24H-Phos-Pos&amp;projectName=Breast+Cancer-+Phospho+analysis&amp;measuredMplush=2201.826&amp;scanType=&amp;calculatedMplush=2201.8232&amp;createdDate=2017-12-01+13%3a59%3a09.0'> fragment ion view </a>	NYAGEEEEEGSGS*SEGFD	R.NYAGEEEEEGSGS(79.9663)SEGFD.P	29963	8.58,	100	6.0768	0.6041	29963	2	24H-Phos-Pos_1	[P16989 ]	NA	NA	[P16989 Y-box-binding protein 3 OS=Homo sapiens GN=YBX3 PE=1 SV=4 ]
<a href='/ip2/showLorikeet.html?sequence=R.NYAGEEEEEGS(79.9663)GS(79.9663)S(79.9663)EGFD.P&amp;chargeState=2&amp;pid=4678&amp;experimentId=&amp;searchId=121012&amp;scan=25671&amp;fileName=24H-Phos-Pos_1&amp;sampleName=24H-Phos-Pos&amp;projectName=Breast+Cancer-+Phospho+analysis&amp;measuredMplush=2361.7634&amp;scanType=&amp;calculatedMplush=2361.7559&amp;createdDate=2017-12-01+13%3a59%3a09.0'> fr…	NYAGEEEEEGS*GS*S*EGFD	R.NYAGEEEEEGS(79.9663)GS(79.9663)S(79.9663)EGFD.P	25671	[8.88,12.34,11.22,]	100	2.9481	0.5214	25671	2	24H-Phos-Pos_1	[P16989 ]	NA	NA	[P16989 Y-box-binding protein 3 OS=Homo sapiens GN=YBX3 PE=1 SV=4 ]
<a href='/ip2/showLorikeet.html?sequence=R.NYAGEEEEEGSGS(79.9663)SEGFDPPATDR.Q&amp;chargeState=2&amp;pid=4678&amp;experimentId=&amp;searchId=121012&amp;scan=35121&amp;fileName=24H-Phos-Pos_1&amp;sampleName=24H-Phos-Pos&amp;projectName=Breast+Cancer-+Phospho+analysis&amp;measuredMplush=2839.1387&amp;scanType=&amp;calculatedMplush=2839.1416&amp;createdDate=2017-12-01+13%3a59%3a09.0'> fragment ion v…	NYAGEEEEEGS*GSSEGFDPPATDR	R.NYAGEEEEEGSGS(79.9663)SEGFDPPATDR.Q	35121	0,	100	2.6393	0.3295	35121	2	24H-Phos-Pos_1	[P16989 ]	NA	NA	[P16989 Y-box-binding protein 3 OS=Homo sapiens GN=YBX3 PE=1 SV=4 ]
<a href='/ip2/showLorikeet.html?sequence=R.NYAGEEEEEGSGSS(79.9663)EGFDPPATDR.Q&amp;chargeState=3&amp;pid=4678&amp;experimentId=&amp;searchId=121012&amp;scan=35010&amp;fileName=24H-Phos-Pos_1&amp;sampleName=24H-Phos-Pos&amp;projectName=Breast+Cancer-+Phospho+analysis&amp;measuredMplush=2839.141&amp;scanType=&amp;calculatedMplush=2839.1416&amp;createdDate=2017-12-01+13%3a59%3a09.0'> fragment ion vi…	NYAGEEEEEGSGSS*EGFDPPATDR	R.NYAGEEEEEGSGSS(79.9663)EGFDPPATDR.Q	35010	6.06,	100	5.1571	0.5276	35010	3	24H-Phos-Pos_1	[P16989 ]	NA	NA	[P16989 Y-box-binding protein 3 OS=Homo sapiens GN=YBX3 PE=1 SV=4 ]
<a href='/ip2/showLorikeet.html?sequence=R.NYAGEEEEEGSGS(79.9663)SEGFDPPATDR.Q&amp;chargeState=3&amp;pid=4678&amp;experimentId=&amp;searchId=121012&amp;scan=35298&amp;fileName=24H-Phos-Pos_1&amp;sampleName=24H-Phos-Pos&amp;projectName=Breast+Cancer-+Phospho+analysis&amp;measuredMplush=2839.1428&amp;scanType=&amp;calculatedMplush=2839.1416&amp;createdDate=2017-12-01+13%3a59%3a09.0'> fragment ion v…	NYAGEEEEEGS*GSSEGFDPPATDR	R.NYAGEEEEEGSGS(79.9663)SEGFDPPATDR.Q	35298	4.88,	100	4.5307	0.472	35298	3	24H-Phos-Pos_1	[P16989 ]	NA	NA	[P16989 Y-box-binding protein 3 OS=Homo sapiens GN=YBX3 PE=1 SV=4 ]
<a href='/ip2/showLorikeet.html?sequence=R.NYAGEEEEEGSGSS(79.9663)EGFDPPATDR.Q&amp;chargeState=3&amp;pid=4678&amp;experimentId=&amp;searchId=121012&amp;scan=37618&amp;fileName=24H-Phos-Pos_2&amp;sampleName=24H-Phos-Pos&amp;projectName=Breast+Cancer-+Phospho+analysis&amp;measuredMplush=2839.1392&amp;scanType=&amp;calculatedMplush=2839.1416&amp;createdDate=2017-12-01+13%3a59%3a09.0'> fragment ion v…	NYAGEEEEEGSGSS*EGFDPPATDR	R.NYAGEEEEEGSGSS(79.9663)EGFDPPATDR.Q	37618	5.29,	99.9	2.6608	0.3099	37618	3	24H-Phos-Pos_2	[P16989 ]	NA	NA	[P16989 Y-box-binding protein 3 OS=Homo sapiens GN=YBX3 PE=1 SV=4 ]
<a href='/ip2/showLorikeet.html?sequence=R.NYAGEEEEEGSGS(79.9663)SEGFDPPATDR.Q&amp;chargeState=3&amp;pid=4678&amp;experimentId=&amp;searchId=121012&amp;scan=37897&amp;fileName=24H-Phos-Pos_2&amp;sampleName=24H-Phos-Pos&amp;projectName=Breast+Cancer-+Phospho+analysis&amp;measuredMplush=2839.1333&amp;scanType=&amp;calculatedMplush=2839.1416&amp;createdDate=2017-12-01+13%3a59%3a09.0'> fragment ion v…	NYAGEEEEEGS*GSSEGFDPPATDR	R.NYAGEEEEEGSGS(79.9663)SEGFDPPATDR.Q	37897	4.67,	100	4.2658	0.5447	37897	3	24H-Phos-Pos_2	[P16989 ]	NA	NA	[P16989 Y-box-binding protein 3 OS=Homo sapiens GN=YBX3 PE=1 SV=4 ]
<a href='/ip2/showLorikeet.html?sequence=R.NYAGEEEEEGS(79.9663)GSS(79.9663)EGFDPPATDR.Q&amp;chargeState=3&amp;pid=4678&amp;experimentId=&amp;searchId=121012&amp;scan=32274&amp;fileName=24H-Phos-Pos_1&amp;sampleName=24H-Phos-Pos&amp;projectName=Breast+Cancer-+Phospho+analysis&amp;measuredMplush=2919.114&amp;scanType=&amp;calculatedMplush=2919.108&amp;createdDate=2017-12-01+13%3a59%3a09.0'> fragmen…	NY*AGEEEEEGSGSS*EGFDPPATDR	R.NYAGEEEEEGS(79.9663)GSS(79.9663)EGFDPPATDR.Q	32274	[11.44,8.65,]	100	4.9146	0.4995	32274	3	24H-Phos-Pos_1	[P16989 ]	NA	NA	[P16989 Y-box-binding protein 3 OS=Homo sapiens GN=YBX3 PE=1 SV=4 ]
<a href='/ip2/showLorikeet.html?sequence=R.NYAGEEEEEGSGS(79.9663)S(79.9663)EGFDPPATDR.Q&amp;chargeState=3&amp;pid=4678&amp;experimentId=&amp;searchId=121012&amp;scan=32568&amp;fileName=24H-Phos-Pos_1&amp;sampleName=24H-Phos-Pos&amp;projectName=Breast+Cancer-+Phospho+analysis&amp;measuredMplush=2919.1172&amp;scanType=&amp;calculatedMplush=2919.108&amp;createdDate=2017-12-01+13%3a59%3a09.0'> fragme…	NYAGEEEEEGS*GSS*EGFDPPATDR	R.NYAGEEEEEGSGS(79.9663)S(79.9663)EGFDPPATDR.Q	32568	[5.95,4.79,]	100	4.4358	0.5058	32568	3	24H-Phos-Pos_1	[P16989 ]	NA	NA	[P16989 Y-box-binding protein 3 OS=Homo sapiens GN=YBX3 PE=1 SV=4 ]
<a href='/ip2/showLorikeet.html?sequence=R.NYAGEEEEEGS(79.9663)GS(79.9663)S(79.9663)EGFDPPATDR.Q&amp;chargeState=3&amp;pid=4678&amp;experimentId=&amp;searchId=121012&amp;scan=31307&amp;fileName=24H-Phos-Pos_1&amp;sampleName=24H-Phos-Pos&amp;projectName=Breast+Cancer-+Phospho+analysis&amp;measuredMplush=2999.081&amp;scanType=&amp;calculatedMplush=2999.0742&amp;createdDate=2017-12-01+13%3a59%3a09.0…	NYAGEEEEEGS*GS*S*EGFDPPATDR	R.NYAGEEEEEGS(79.9663)GS(79.9663)S(79.9663)EGFDPPATDR.Q	31307	[5.42,4.53,4.66,]	100	3.0105	0.3987	31307	3	24H-Phos-Pos_1	[P16989 ]	NA	NA	[P16989 Y-box-binding protein 3 OS=Homo sapiens GN=YBX3 PE=1 SV=4 ]
<a href='/ip2/showLorikeet.html?sequence=K.AGEAPTENPAPPTQQSS(79.9663)AE.-&amp;chargeState=2&amp;pid=4678&amp;experimentId=&amp;searchId=121012&amp;scan=21948&amp;fileName=24H-Phos-Pos_1&amp;sampleName=24H-Phos-Pos&amp;projectName=Breast+Cancer-+Phospho+analysis&amp;measuredMplush=2190.9675&amp;scanType=&amp;calculatedMplush=2190.9753&amp;createdDate=2017-12-01+13%3a59%3a09.0'> fragment ion view <…	AGEAPTENPAPPTQQS*SAE	K.AGEAPTENPAPPTQQSS(79.9663)AE.-	21948	0.06,	100	4.085	0.4002	21948	2	24H-Phos-Pos_1	[P16989 ]	NA	NA	[P16989 Y-box-binding protein 3 OS=Homo sapiens GN=YBX3 PE=1 SV=4 ]
<a href='/ip2/showLorikeet.html?sequence=K.AGEAPTENPAPPTQQSS(79.9663)AE.-&amp;chargeState=3&amp;pid=4678&amp;experimentId=&amp;searchId=121012&amp;scan=21850&amp;fileName=24H-Phos-Pos_1&amp;sampleName=24H-Phos-Pos&amp;projectName=Breast+Cancer-+Phospho+analysis&amp;measuredMplush=2190.9666&amp;scanType=&amp;calculatedMplush=2190.9753&amp;createdDate=2017-12-01+13%3a59%3a09.0'> fragment ion view <…	AGEAPTENPAPPTQQSS*AE	K.AGEAPTENPAPPTQQSS(79.9663)AE.-	21850	11.16,	100	3.3113	0.3065	21850	3	24H-Phos-Pos_1	[P16989 ]	NA	NA	[P16989 Y-box-binding protein 3 OS=Homo sapiens GN=YBX3 PE=1 SV=4 ]
<a href='/ip2/showLorikeet.html?sequence=K.AGEAPTENPAPPTQQSS(79.9663)AE.-&amp;chargeState=3&amp;pid=4678&amp;experimentId=&amp;searchId=121012&amp;scan=26969&amp;fileName=24H-Phos-Pos_2&amp;sampleName=24H-Phos-Pos&amp;projectName=Breast+Cancer-+Phospho+analysis&amp;measuredMplush=2190.967&amp;scanType=&amp;calculatedMplush=2190.9753&amp;createdDate=2017-12-01+13%3a59%3a09.0'> fragment ion view </…	AGEAPTENPAPPT*QQSSAE	K.AGEAPTENPAPPTQQSS(79.9663)AE.-	26969	3.74,	100	3.4847	0.2544	26969	3	24H-Phos-Pos_2	[P16989 ]	NA	NA	[P16989 Y-box-binding protein 3 OS=Homo sapiens GN=YBX3 PE=1 SV=4 ]
<a href='/ip2/showLorikeet.html?sequence=R.LPSDT(79.9663)DDS(79.9663)DASEDPGPGAER.G&amp;chargeState=3&amp;pid=4678&amp;experimentId=&amp;searchId=121012&amp;scan=28502&amp;fileName=24H-Phos-Pos_1&amp;sampleName=24H-Phos-Pos&amp;projectName=Breast+Cancer-+Phospho+analysis&amp;measuredMplush=2419.9414&amp;scanType=&amp;calculatedMplush=2419.9375&amp;createdDate=2017-12-01+13%3a59%3a09.0'> fragment …	LPSDT*DDS*DASEDPGPGAER	R.LPSDT(79.9663)DDS(79.9663)DASEDPGPGAER.G	28502	[6.45,16.54,]	100	4.7007	0.4228	28502	3	24H-Phos-Pos_1	[Q9UJK0 ]	NA	NA	[Q9UJK0 Ribosome biogenesis protein TSR3 homolog OS=Homo sapiens GN=TSR3 PE=1 SV=1 ]
<a href='/ip2/showLorikeet.html?sequence=R.LPS(79.9663)DT(79.9663)DDS(79.9663)DASEDPGPGAER.G&amp;chargeState=3&amp;pid=4678&amp;experimentId=&amp;searchId=121012&amp;scan=26310&amp;fileName=24H-Phos-Pos_1&amp;sampleName=24H-Phos-Pos&amp;projectName=Breast+Cancer-+Phospho+analysis&amp;measuredMplush=2499.9048&amp;scanType=&amp;calculatedMplush=2499.9038&amp;createdDate=2017-12-01+13%3a59%3a09.0'> …	LPS*DT*DDS*DASEDPGPGAER	R.LPS(79.9663)DT(79.9663)DDS(79.9663)DASEDPGPGAER.G	26310	[12.69,15.83,11.72,]	100	5.0151	0.4419	26310	3	24H-Phos-Pos_1	[Q9UJK0 ]	NA	NA	[Q9UJK0 Ribosome biogenesis protein TSR3 homolog OS=Homo sapiens GN=TSR3 PE=1 SV=1 ]
<a href='/ip2/showLorikeet.html?sequence=R.LPS(79.9663)DTDDS(79.9663)DAS(79.9663)EDPGPGAER.G&amp;chargeState=3&amp;pid=4678&amp;experimentId=&amp;searchId=121012&amp;scan=26549&amp;fileName=24H-Phos-Pos_1&amp;sampleName=24H-Phos-Pos&amp;projectName=Breast+Cancer-+Phospho+analysis&amp;measuredMplush=2499.9104&amp;scanType=&amp;calculatedMplush=2499.9038&amp;createdDate=2017-12-01+13%3a59%3a09.0'> …	LPSDT*DDS*DAS*EDPGPGAER	R.LPS(79.9663)DTDDS(79.9663)DAS(79.9663)EDPGPGAER.G	26549	[8.54,9.89,11.47,]	100	3.6328	0.2912	26549	3	24H-Phos-Pos_1	[Q9UJK0 ]	NA	NA	[Q9UJK0 Ribosome biogenesis protein TSR3 homolog OS=Homo sapiens GN=TSR3 PE=1 SV=1 ]
<a href='/ip2/showLorikeet.html?sequence=R.GGASSS(79.9663)CCEEEQTQGR.G&amp;chargeState=2&amp;pid=4678&amp;experimentId=&amp;searchId=121012&amp;scan=9778&amp;fileName=24H-Phos-Pos_1&amp;sampleName=24H-Phos-Pos&amp;projectName=Breast+Cancer-+Phospho+analysis&amp;measuredMplush=2051.793&amp;scanType=&amp;calculatedMplush=2051.7996&amp;createdDate=2017-12-01+13%3a59%3a09.0'> fragment ion view </a>	GGASSS*CCEEEQTQGR	R.GGASSS(79.9663)CCEEEQTQGR.G	9778	13.24,	99.9	2.5985	0.1507	9778	2	24H-Phos-Pos_1	[Q9UJK0 ]	NA	NA	[Q9UJK0 Ribosome biogenesis protein TSR3 homolog OS=Homo sapiens GN=TSR3 PE=1 SV=1 ]
<a href='/ip2/showLorikeet.html?sequence=R.VAGEAAETDS(79.9663)EPEPEPEPTAAPR.D&amp;chargeState=3&amp;pid=4678&amp;experimentId=&amp;searchId=121012&amp;scan=31254&amp;fileName=24H-Phos-Pos_1&amp;sampleName=24H-Phos-Pos&amp;projectName=Breast+Cancer-+Phospho+analysis&amp;measuredMplush=2659.197&amp;scanType=&amp;calculatedMplush=2659.1973&amp;createdDate=2017-12-01+13%3a59%3a09.0'> fragment ion vie…	VAGEAAETDS*EPEPEPEPTAAPR	R.VAGEAAETDS(79.9663)EPEPEPEPTAAPR.D	31254	4.88,	100	4.5316	0.1783	31254	3	24H-Phos-Pos_1	[Q6QNY0 ]	NA	NA	[Q6QNY0 Biogenesis of lysosome-related organelles complex 1 subunit 3 OS=Homo sapiens GN=BLOC1S3 PE=1 SV=1 ]
<a href='/ip2/showLorikeet.html?sequence=R.VAGEAAET(79.9663)DS(79.9663)EPEPEPEPTAAPR.D&amp;chargeState=3&amp;pid=4678&amp;experimentId=&amp;searchId=121012&amp;scan=29039&amp;fileName=24H-Phos-Pos_1&amp;sampleName=24H-Phos-Pos&amp;projectName=Breast+Cancer-+Phospho+analysis&amp;measuredMplush=2739.1682&amp;scanType=&amp;calculatedMplush=2739.1636&amp;createdDate=2017-12-01+13%3a59%3a09.0'> fragme…	VAGEAAET*DS*EPEPEPEPTAAPR	R.VAGEAAET(79.9663)DS(79.9663)EPEPEPEPTAAPR.D	29039	[50.45,49.22,]	100	4.0397	0.3162	29039	3	24H-Phos-Pos_1	[Q6QNY0 ]	NA	NA	[Q6QNY0 Biogenesis of lysosome-related organelles complex 1 subunit 3 OS=Homo sapiens GN=BLOC1S3 PE=1 SV=1 ]
<a href='/ip2/showLorikeet.html?sequence=R.VAGEAAET(79.9663)DS(79.9663)EPEPEPEPTAAPR.D&amp;chargeState=4&amp;pid=4678&amp;experimentId=&amp;searchId=121012&amp;scan=29135&amp;fileName=24H-Phos-Pos_1&amp;sampleName=24H-Phos-Pos&amp;projectName=Breast+Cancer-+Phospho+analysis&amp;measuredMplush=2739.1692&amp;scanType=&amp;calculatedMplush=2739.1636&amp;createdDate=2017-12-01+13%3a59%3a09.0'> fragme…	VAGEAAET*DS*EPEPEPEPTAAPR	R.VAGEAAET(79.9663)DS(79.9663)EPEPEPEPTAAPR.D	29135	[42.6,46.57,]	100	4.1105	0.3537	29135	4	24H-Phos-Pos_1	[Q6QNY0 ]	NA	NA	[Q6QNY0 Biogenesis of lysosome-related organelles complex 1 subunit 3 OS=Homo sapiens GN=BLOC1S3 PE=1 SV=1 ]
<a href='/ip2/showLorikeet.html?sequence=R.NLLEDDS(79.9663)DEEEDFFLR.G&amp;chargeState=2&amp;pid=4678&amp;experimentId=&amp;searchId=121012&amp;scan=64093&amp;fileName=24H-Phos-Pos_1&amp;sampleName=24H-Phos-Pos&amp;projectName=Breast+Cancer-+Phospho+analysis&amp;measuredMplush=2294.99&amp;scanType=&amp;calculatedMplush=2294.9902&amp;createdDate=2017-12-01+13%3a59%3a09.0'> fragment ion view </a>	NLLEDDS*DEEEDFFLR	R.NLLEDDS(79.9663)DEEEDFFLR.G	64093	1000,	100	4.6581	0.5015	64093	2	24H-Phos-Pos_1	[O75379 ]	NA	NA	[O75379 Vesicle-associated membrane protein 4 OS=Homo sapiens GN=VAMP4 PE=1 SV=2 ]
<a href='/ip2/showLorikeet.html?sequence=K.GGSGSGPT(79.9663)IEEVD.-&amp;chargeState=2&amp;pid=4678&amp;experimentId=&amp;searchId=121012&amp;scan=28456&amp;fileName=24H-Phos-Pos_1&amp;sampleName=24H-Phos-Pos&amp;projectName=Breast+Cancer-+Phospho+analysis&amp;measuredMplush=1513.6654&amp;scanType=&amp;calculatedMplush=1513.662&amp;createdDate=2017-12-01+13%3a59%3a09.0'> fragment ion view </a>	GGSGSGPT*IEEVD	K.GGSGSGPT(79.9663)IEEVD.-	28456	8.85,	100	2.3184	0.2454	28456	2	24H-Phos-Pos_1	[P0DMV8 , P0DMV9 ]	NA	NA	[P0DMV8 Heat shock 70 kDa protein 1A OS=Homo sapiens GN=HSPA1A PE=1 SV=1 , P0DMV9 Heat shock 70 kDa protein 1B OS=Homo sapiens GN=HSPA1B PE=1 SV=1 ]
<a href='/ip2/showLorikeet.html?sequence=K.GGSGS(79.9663)GPTIEEVD.-&amp;chargeState=2&amp;pid=4678&amp;experimentId=&amp;searchId=121012&amp;scan=30504&amp;fileName=24H-Phos-Pos_1&amp;sampleName=24H-Phos-Pos&amp;projectName=Breast+Cancer-+Phospho+analysis&amp;measuredMplush=1513.6644&amp;scanType=&amp;calculatedMplush=1513.662&amp;createdDate=2017-12-01+13%3a59%3a09.0'> fragment ion view </a>	GGSGS*GPTIEEVD	K.GGSGS(79.9663)GPTIEEVD.-	30504	17.01,	100	2.7109	0.2683	30504	2	24H-Phos-Pos_1	[P0DMV8 , P0DMV9 ]	NA	NA	[P0DMV8 Heat shock 70 kDa protein 1A OS=Homo sapiens GN=HSPA1A PE=1 SV=1 , P0DMV9 Heat shock 70 kDa protein 1B OS=Homo sapiens GN=HSPA1B PE=1 SV=1 ]
<a href='/ip2/showLorikeet.html?sequence=K.GGS(79.9663)GSGPTIEEVD.-&amp;chargeState=2&amp;pid=4678&amp;experimentId=&amp;searchId=121012&amp;scan=31072&amp;fileName=24H-Phos-Pos_1&amp;sampleName=24H-Phos-Pos&amp;projectName=Breast+Cancer-+Phospho+analysis&amp;measuredMplush=1513.6648&amp;scanType=&amp;calculatedMplush=1513.662&amp;createdDate=2017-12-01+13%3a59%3a09.0'> fragment ion view </a>	GGSGS*GPTIEEVD	K.GGS(79.9663)GSGPTIEEVD.-	31072	10.33,	100	2.9513	0.2522	31072	2	24H-Phos-Pos_1	[P0DMV8 , P0DMV9 ]	NA	NA	[P0DMV8 Heat shock 70 kDa protein 1A OS=Homo sapiens GN=HSPA1A PE=1 SV=1 , P0DMV9 Heat shock 70 kDa protein 1B OS=Homo sapiens GN=HSPA1B PE=1 SV=1 ]
<a href='/ip2/showLorikeet.html?sequence=K.GGSGS(79.9663)GPTIEEVD.-&amp;chargeState=2&amp;pid=4678&amp;experimentId=&amp;searchId=121012&amp;scan=34511&amp;fileName=24H-Phos-Pos_2&amp;sampleName=24H-Phos-Pos&amp;projectName=Breast+Cancer-+Phospho+analysis&amp;measuredMplush=1513.6575&amp;scanType=&amp;calculatedMplush=1513.662&amp;createdDate=2017-12-01+13%3a59%3a09.0'> fragment ion view </a>	GGSGS*GPTIEEVD	K.GGSGS(79.9663)GPTIEEVD.-	34511	4.42,	99.6	2.4369	0.1082	34511	2	24H-Phos-Pos_2	[P0DMV8 , P0DMV9 ]	NA	NA	[P0DMV8 Heat shock 70 kDa protein 1A OS=Homo sapiens GN=HSPA1A PE=1 SV=1 , P0DMV9 Heat shock 70 kDa protein 1B OS=Homo sapiens GN=HSPA1B PE=1 SV=1 ]
<a href='/ip2/showLorikeet.html?sequence=K.GGS(79.9663)GSGPTIEEVD.-&amp;chargeState=2&amp;pid=4678&amp;experimentId=&amp;searchId=121012&amp;scan=34973&amp;fileName=24H-Phos-Pos_2&amp;sampleName=24H-Phos-Pos&amp;projectName=Breast+Cancer-+Phospho+analysis&amp;measuredMplush=1513.6567&amp;scanType=&amp;calculatedMplush=1513.662&amp;createdDate=2017-12-01+13%3a59%3a09.0'> fragment ion view </a>	GGSGS*GPTIEEVD	K.GGS(79.9663)GSGPTIEEVD.-	34973	13.27,	100	2.6027	0.257	34973	2	24H-Phos-Pos_2	[P0DMV8 , P0DMV9 ]	NA	NA	[P0DMV8 Heat shock 70 kDa protein 1A OS=Homo sapiens GN=HSPA1A PE=1 SV=1 , P0DMV9 Heat shock 70 kDa protein 1B OS=Homo sapiens GN=HSPA1B PE=1 SV=1 ]
<a href='/ip2/showLorikeet.html?sequence=K.YRIQEQES(79.9663)S(79.9663)GEEDSDLSPEER.E&amp;chargeState=3&amp;pid=4678&amp;experimentId=&amp;searchId=121012&amp;scan=42888&amp;fileName=24H-Phos-Pos_1&amp;sampleName=24H-Phos-Pos&amp;projectName=Breast+Cancer-+Phospho+analysis&amp;measuredMplush=2872.1816&amp;scanType=&amp;calculatedMplush=2872.1758&amp;createdDate=2017-12-01+13%3a59%3a09.0'> fragment…	Y*RIQEQESS*GEEDSDLSPEER	K.YRIQEQES(79.9663)S(79.9663)GEEDSDLSPEER.E	42888	[6.02,13.27,]	99.8	2.623	0.2369	42888	3	24H-Phos-Pos_1	[P41236 , Q6NXS1 ]	NA	NA	[P41236 Protein phosphatase inhibitor 2 OS=Homo sapiens GN=PPP1R2 PE=1 SV=2 , Q6NXS1 Protein phosphatase inhibitor 2-like protein 3 OS=Homo sapiens GN=PPP1R2P3 PE=1 SV=1 ]
<a href='/ip2/showLorikeet.html?sequence=R.IQEQESS(79.9663)GEEDSDLSPEER.E&amp;chargeState=2&amp;pid=4678&amp;experimentId=&amp;searchId=121012&amp;scan=32332&amp;fileName=24H-Phos-Pos_1&amp;sampleName=24H-Phos-Pos&amp;projectName=Breast+Cancer-+Phospho+analysis&amp;measuredMplush=2473.0466&amp;scanType=&amp;calculatedMplush=2473.0452&amp;createdDate=2017-12-01+13%3a59%3a09.0'> fragment ion view <…	IQEQES*SGEEDSDLSPEER	R.IQEQESS(79.9663)GEEDSDLSPEER.E	32332	0,	100	4.6922	0.2861	32332	2	24H-Phos-Pos_1	[P41236 , Q6NXS1 ]	NA	NA	[P41236 Protein phosphatase inhibitor 2 OS=Homo sapiens GN=PPP1R2 PE=1 SV=2 , Q6NXS1 Protein phosphatase inhibitor 2-like protein 3 OS=Homo sapiens GN=PPP1R2P3 PE=1 SV=1 ]
<a href='/ip2/showLorikeet.html?sequence=R.IQEQESS(79.9663)GEEDSDLSPEER.E&amp;chargeState=3&amp;pid=4678&amp;experimentId=&amp;searchId=121012&amp;scan=32242&amp;fileName=24H-Phos-Pos_1&amp;sampleName=24H-Phos-Pos&amp;projectName=Breast+Cancer-+Phospho+analysis&amp;measuredMplush=2473.0496&amp;scanType=&amp;calculatedMplush=2473.0452&amp;createdDate=2017-12-01+13%3a59%3a09.0'> fragment ion view <…	IQEQESS*GEEDSDLSPEER	R.IQEQESS(79.9663)GEEDSDLSPEER.E	32242	3.98,	100	4.3723	0.2459	32242	3	24H-Phos-Pos_1	[P41236 , Q6NXS1 ]	NA	NA	[P41236 Protein phosphatase inhibitor 2 OS=Homo sapiens GN=PPP1R2 PE=1 SV=2 , Q6NXS1 Protein phosphatase inhibitor 2-like protein 3 OS=Homo sapiens GN=PPP1R2P3 PE=1 SV=1 ]
<a href='/ip2/showLorikeet.html?sequence=R.IQEQES(79.9663)S(79.9663)GEEDSDLSPEER.E&amp;chargeState=2&amp;pid=4678&amp;experimentId=&amp;searchId=121012&amp;scan=30971&amp;fileName=24H-Phos-Pos_1&amp;sampleName=24H-Phos-Pos&amp;projectName=Breast+Cancer-+Phospho+analysis&amp;measuredMplush=2553.012&amp;scanType=&amp;calculatedMplush=2553.0115&amp;createdDate=2017-12-01+13%3a59%3a09.0'> fragment io…	IQEQES*S*GEEDSDLSPEER	R.IQEQES(79.9663)S(79.9663)GEEDSDLSPEER.E	30971	[40.56,38.19,]	100	4.6025	0.4805	30971	2	24H-Phos-Pos_1	[P41236 , Q6NXS1 ]	NA	NA	[P41236 Protein phosphatase inhibitor 2 OS=Homo sapiens GN=PPP1R2 PE=1 SV=2 , Q6NXS1 Protein phosphatase inhibitor 2-like protein 3 OS=Homo sapiens GN=PPP1R2P3 PE=1 SV=1 ]
<a href='/ip2/showLorikeet.html?sequence=R.IQEQES(79.9663)S(79.9663)GEEDSDLSPEER.E&amp;chargeState=3&amp;pid=4678&amp;experimentId=&amp;searchId=121012&amp;scan=30460&amp;fileName=24H-Phos-Pos_1&amp;sampleName=24H-Phos-Pos&amp;projectName=Breast+Cancer-+Phospho+analysis&amp;measuredMplush=2553.0188&amp;scanType=&amp;calculatedMplush=2553.0115&amp;createdDate=2017-12-01+13%3a59%3a09.0'> fragment i…	IQEQES*S*GEEDSDLSPEER	R.IQEQES(79.9663)S(79.9663)GEEDSDLSPEER.E	30460	[3.95,7.9,]	100	5.0099	0.378	30460	3	24H-Phos-Pos_1	[P41236 , Q6NXS1 ]	NA	NA	[P41236 Protein phosphatase inhibitor 2 OS=Homo sapiens GN=PPP1R2 PE=1 SV=2 , Q6NXS1 Protein phosphatase inhibitor 2-like protein 3 OS=Homo sapiens GN=PPP1R2P3 PE=1 SV=1 ]
<a href='/ip2/showLorikeet.html?sequence=R.IQEQES(79.9663)S(79.9663)GEEDSDLSPEER.E&amp;chargeState=3&amp;pid=4678&amp;experimentId=&amp;searchId=121012&amp;scan=35591&amp;fileName=24H-Phos-Pos_2&amp;sampleName=24H-Phos-Pos&amp;projectName=Breast+Cancer-+Phospho+analysis&amp;measuredMplush=2553.014&amp;scanType=&amp;calculatedMplush=2553.0115&amp;createdDate=2017-12-01+13%3a59%3a09.0'> fragment io…	IQEQES*S*GEEDSDLSPEER	R.IQEQES(79.9663)S(79.9663)GEEDSDLSPEER.E	35591	[6.72,5.5,]	100	3.0206	0.3342	35591	3	24H-Phos-Pos_2	[P41236 , Q6NXS1 ]	NA	NA	[P41236 Protein phosphatase inhibitor 2 OS=Homo sapiens GN=PPP1R2 PE=1 SV=2 , Q6NXS1 Protein phosphatase inhibitor 2-like protein 3 OS=Homo sapiens GN=PPP1R2P3 PE=1 SV=1 ]
<a href='/ip2/showLorikeet.html?sequence=R.IQEQES(79.9663)S(79.9663)GEEDSDLSPEEREK.K&amp;chargeState=3&amp;pid=4678&amp;experimentId=&amp;searchId=121012&amp;scan=36698&amp;fileName=24H-Phos-Pos_1&amp;sampleName=24H-Phos-Pos&amp;projectName=Breast+Cancer-+Phospho+analysis&amp;measuredMplush=3039.317&amp;scanType=&amp;calculatedMplush=3039.312&amp;createdDate=2017-12-01+13%3a59%3a09.0'> fragment i…	IQEQES*S*GEEDSDLSPEEREK	R.IQEQES(79.9663)S(79.9663)GEEDSDLSPEEREK.K	36698	[17.62,20.22,]	100	3.5679	0.3304	36698	3	24H-Phos-Pos_1	[P41236 , Q6NXS1 ]	NA	NA	[P41236 Protein phosphatase inhibitor 2 OS=Homo sapiens GN=PPP1R2 PE=1 SV=2 , Q6NXS1 Protein phosphatase inhibitor 2-like protein 3 OS=Homo sapiens GN=PPP1R2P3 PE=1 SV=1 ]
<a href='/ip2/showLorikeet.html?sequence=R.IQEQES(79.9663)S(79.9663)GEEDSDLSPEEREK.K&amp;chargeState=4&amp;pid=4678&amp;experimentId=&amp;searchId=121012&amp;scan=37178&amp;fileName=24H-Phos-Pos_1&amp;sampleName=24H-Phos-Pos&amp;projectName=Breast+Cancer-+Phospho+analysis&amp;measuredMplush=3039.3118&amp;scanType=&amp;calculatedMplush=3039.312&amp;createdDate=2017-12-01+13%3a59%3a09.0'> fragment …	IQEQES*S*GEEDSDLSPEEREK	R.IQEQES(79.9663)S(79.9663)GEEDSDLSPEEREK.K	37178	[6.28,7.63,]	99.6	2.7449	0.2032	37178	4	24H-Phos-Pos_1	[P41236 , Q6NXS1 ]	NA	NA	[P41236 Protein phosphatase inhibitor 2 OS=Homo sapiens GN=PPP1R2 PE=1 SV=2 , Q6NXS1 Protein phosphatase inhibitor 2-like protein 3 OS=Homo sapiens GN=PPP1R2P3 PE=1 SV=1 ]
<a href='/ip2/showLorikeet.html?sequence=R.SGEQAEGS(79.9663)PGGPGDSQGR.K&amp;chargeState=3&amp;pid=4678&amp;experimentId=&amp;searchId=121012&amp;scan=10020&amp;fileName=24H-Phos-Pos_1&amp;sampleName=24H-Phos-Pos&amp;projectName=Breast+Cancer-+Phospho+analysis&amp;measuredMplush=1981.84&amp;scanType=&amp;calculatedMplush=1981.845&amp;createdDate=2017-12-01+13%3a59%3a09.0'> fragment ion view </a>	SGEQAEGS*PGGPGDSQGR	R.SGEQAEGS(79.9663)PGGPGDSQGR.K	10020	15.86,	100	3.2934	0.3181	10020	3	24H-Phos-Pos_1	[P38936 ]	NA	NA	[P38936 Cyclin-dependent kinase inhibitor 1 OS=Homo sapiens GN=CDKN1A PE=1 SV=3 ]
<a href='/ip2/showLorikeet.html?sequence=R.VADAKGDS(79.9663)ES(79.9663)EEDEDLEVPVPSR.F&amp;chargeState=3&amp;pid=4678&amp;experimentId=&amp;searchId=121012&amp;scan=46280&amp;fileName=24H-Phos-Pos_1&amp;sampleName=24H-Phos-Pos&amp;projectName=Breast+Cancer-+Phospho+analysis&amp;measuredMplush=3091.3813&amp;scanType=&amp;calculatedMplush=3091.3796&amp;createdDate=2017-12-01+13%3a59%3a09.0'> fragme…	VADAKGDS*ES*EEDEDLEVPVPSR	R.VADAKGDS(79.9663)ES(79.9663)EEDEDLEVPVPSR.F	46280	[54.09,46.76,]	100	4.2755	0.4406	46280	3	24H-Phos-Pos_1	[P13861 ]	NA	NA	[P13861 cAMP-dependent protein kinase type II-alpha regulatory subunit OS=Homo sapiens GN=PRKAR2A PE=1 SV=2 ]
<a href='/ip2/showLorikeet.html?sequence=K.GDS(79.9663)ES(79.9663)EEDEDLEVPVPSR.F&amp;chargeState=2&amp;pid=4678&amp;experimentId=&amp;searchId=121012&amp;scan=39325&amp;fileName=24H-Phos-Pos_1&amp;sampleName=24H-Phos-Pos&amp;projectName=Breast+Cancer-+Phospho+analysis&amp;measuredMplush=2377.9524&amp;scanType=&amp;calculatedMplush=2377.9521&amp;createdDate=2017-12-01+13%3a59%3a09.0'> fragment io…	GDS*ES*EEDEDLEVPVPSR	K.GDS(79.9663)ES(79.9663)EEDEDLEVPVPSR.F	39325	[39.94,42.39,]	100	5.3557	0.4058	39325	2	24H-Phos-Pos_1	[P13861 ]	NA	NA	[P13861 cAMP-dependent protein kinase type II-alpha regulatory subunit OS=Homo sapiens GN=PRKAR2A PE=1 SV=2 ]
<a href='/ip2/showLorikeet.html?sequence=K.GDS(79.9663)ES(79.9663)EEDEDLEVPVPSR.F&amp;chargeState=3&amp;pid=4678&amp;experimentId=&amp;searchId=121012&amp;scan=39403&amp;fileName=24H-Phos-Pos_1&amp;sampleName=24H-Phos-Pos&amp;projectName=Breast+Cancer-+Phospho+analysis&amp;measuredMplush=2377.956&amp;scanType=&amp;calculatedMplush=2377.9521&amp;createdDate=2017-12-01+13%3a59%3a09.0'> fragment ion…	GDS*ES*EEDEDLEVPVPSR	K.GDS(79.9663)ES(79.9663)EEDEDLEVPVPSR.F	39403	[51.83,48.03,]	100	4.09	0.3154	39403	3	24H-Phos-Pos_1	[P13861 ]	NA	NA	[P13861 cAMP-dependent protein kinase type II-alpha regulatory subunit OS=Homo sapiens GN=PRKAR2A PE=1 SV=2 ]
<a href='/ip2/showLorikeet.html?sequence=R.RVS(79.9663)VCAETYNPDEEEEDTDPR.V&amp;chargeState=3&amp;pid=4678&amp;experimentId=&amp;searchId=121012&amp;scan=49908&amp;fileName=24H-Phos-Pos_1&amp;sampleName=24H-Phos-Pos&amp;projectName=Breast+Cancer-+Phospho+analysis&amp;measuredMplush=2820.19&amp;scanType=&amp;calculatedMplush=2820.1868&amp;createdDate=2017-12-01+13%3a59%3a09.0'> fragment ion view <…	RVS*VCAETYNPDEEEEDTDPR	R.RVS(79.9663)VCAETYNPDEEEEDTDPR.V	49908	23.84,	100	4.197	0.2476	49908	3	24H-Phos-Pos_1	[P13861 ]	NA	NA	[P13861 cAMP-dependent protein kinase type II-alpha regulatory subunit OS=Homo sapiens GN=PRKAR2A PE=1 SV=2 ]
<a href='/ip2/showLorikeet.html?sequence=R.RVS(79.9663)VCAETYNPDEEEEDTDPR.V&amp;chargeState=3&amp;pid=4678&amp;experimentId=&amp;searchId=121012&amp;scan=47495&amp;fileName=24H-Phos-Pos_2&amp;sampleName=24H-Phos-Pos&amp;projectName=Breast+Cancer-+Phospho+analysis&amp;measuredMplush=2820.1768&amp;scanType=&amp;calculatedMplush=2820.1868&amp;createdDate=2017-12-01+13%3a59%3a09.0'> fragment ion view…	RVSVCAETY*NPDEEEEDTDPR	R.RVS(79.9663)VCAETYNPDEEEEDTDPR.V	47495	8.65,	99.8	2.8022	0.2153	47495	3	24H-Phos-Pos_2	[P13861 ]	NA	NA	[P13861 cAMP-dependent protein kinase type II-alpha regulatory subunit OS=Homo sapiens GN=PRKAR2A PE=1 SV=2 ]
<a href='/ip2/showLorikeet.html?sequence=R.MREDYDS(79.9663)VEQDGDEPGPQR.S&amp;chargeState=3&amp;pid=4678&amp;experimentId=&amp;searchId=121012&amp;scan=48984&amp;fileName=24H-Phos-Pos_1&amp;sampleName=24H-Phos-Pos&amp;projectName=Breast+Cancer-+Phospho+analysis&amp;measuredMplush=2532.0583&amp;scanType=&amp;calculatedMplush=2532.0547&amp;createdDate=2017-12-01+13%3a59%3a09.0'> fragment ion view <…	MREDYDS*VEQDGDEPGPQR	R.MREDYDS(79.9663)VEQDGDEPGPQR.S	48984	10.36,	99.9	3.686	0.144	48984	3	24H-Phos-Pos_1	[Q9Y5S9 ]	NA	NA	[Q9Y5S9 RNA-binding protein 8A OS=Homo sapiens GN=RBM8A PE=1 SV=1 ]
<a href='/ip2/showLorikeet.html?sequence=K.LIHEQEQQSS(79.9663)S.-&amp;chargeState=2&amp;pid=4678&amp;experimentId=&amp;searchId=121012&amp;scan=28828&amp;fileName=24H-Phos-Pos_1&amp;sampleName=24H-Phos-Pos&amp;projectName=Breast+Cancer-+Phospho+analysis&amp;measuredMplush=1594.734&amp;scanType=&amp;calculatedMplush=1594.7311&amp;createdDate=2017-12-01+13%3a59%3a09.0'> fragment ion view </a>	LIHEQEQQS*SS	K.LIHEQEQQSS(79.9663)S.-	28828	0.01,	100	2.7746	0.1786	28828	2	24H-Phos-Pos_1	[Q96FQ6 ]	NA	NA	[Q96FQ6 Protein S100-A16 OS=Homo sapiens GN=S100A16 PE=1 SV=1 ]
<a href='/ip2/showLorikeet.html?sequence=K.LIHEQEQQSSS(79.9663).-&amp;chargeState=2&amp;pid=4678&amp;experimentId=&amp;searchId=121012&amp;scan=28922&amp;fileName=24H-Phos-Pos_1&amp;sampleName=24H-Phos-Pos&amp;projectName=Breast+Cancer-+Phospho+analysis&amp;measuredMplush=1594.7327&amp;scanType=&amp;calculatedMplush=1594.7311&amp;createdDate=2017-12-01+13%3a59%3a09.0'> fragment ion view </a>	LIHEQEQQS*SS	K.LIHEQEQQSSS(79.9663).-	28922	0.01,	100	2.6108	0.3372	28922	2	24H-Phos-Pos_1	[Q96FQ6 ]	NA	NA	[Q96FQ6 Protein S100-A16 OS=Homo sapiens GN=S100A16 PE=1 SV=1 ]
<a href='/ip2/showLorikeet.html?sequence=R.TRDDGDEEGLLTHS(79.9663)EEELEHS(79.9663)QDTDADDGALQ.-&amp;chargeState=3&amp;pid=4678&amp;experimentId=&amp;searchId=121012&amp;scan=61343&amp;fileName=24H-Phos-Pos_1&amp;sampleName=24H-Phos-Pos&amp;projectName=Breast+Cancer-+Phospho+analysis&amp;measuredMplush=3916.5757&amp;scanType=&amp;calculatedMplush=3916.5754&amp;createdDate=2017-12-01+13%3a59%3a09.0…	TRDDGDEEGLLTHS*EEELEHS*QDTDADDGALQ	R.TRDDGDEEGLLTHS(79.9663)EEELEHS(79.9663)QDTDADDGALQ.-	61343	[0,7.07,]	100	3.633	0.3071	61343	3	24H-Phos-Pos_1	[Q9UKM9 ]	NA	NA	[Q9UKM9 RNA-binding protein Raly OS=Homo sapiens GN=RALY PE=1 SV=1 ]
<a href='/ip2/showLorikeet.html?sequence=R.TRDDGDEEGLLT(79.9663)HS(79.9663)EEELEHSQDTDADDGALQ.-&amp;chargeState=3&amp;pid=4678&amp;experimentId=&amp;searchId=121012&amp;scan=65093&amp;fileName=24H-Phos-Pos_1&amp;sampleName=24H-Phos-Pos&amp;projectName=Breast+Cancer-+Phospho+analysis&amp;measuredMplush=3916.5864&amp;scanType=&amp;calculatedMplush=3916.5754&amp;createdDate=2017-12-01+13%3a59%3a09.0…	TRDDGDEEGLLT*HS*EEELEHSQDTDADDGALQ	R.TRDDGDEEGLLT(79.9663)HS(79.9663)EEELEHSQDTDADDGALQ.-	65093	[8.79,10.73,]	100	3.1554	0.3178	65093	3	24H-Phos-Pos_1	[Q9UKM9 ]	NA	NA	[Q9UKM9 RNA-binding protein Raly OS=Homo sapiens GN=RALY PE=1 SV=1 ]
<a href='/ip2/showLorikeet.html?sequence=R.TRDDGDEEGLLT(79.9663)HSEEELEHS(79.9663)QDTDADDGALQ.-&amp;chargeState=3&amp;pid=4678&amp;experimentId=&amp;searchId=121012&amp;scan=67799&amp;fileName=24H-Phos-Pos_1&amp;sampleName=24H-Phos-Pos&amp;projectName=Breast+Cancer-+Phospho+analysis&amp;measuredMplush=3916.578&amp;scanType=&amp;calculatedMplush=3916.5754&amp;createdDate=2017-12-01+13%3a59%3a09.0'…	TRDDGDEEGLLTHS*EEELEHS*QDTDADDGALQ	R.TRDDGDEEGLLT(79.9663)HSEEELEHS(79.9663)QDTDADDGALQ.-	67799	[0,8.86,]	100	4.2942	0.5143	67799	3	24H-Phos-Pos_1	[Q9UKM9 ]	NA	NA	[Q9UKM9 RNA-binding protein Raly OS=Homo sapiens GN=RALY PE=1 SV=1 ]
<a href='/ip2/showLorikeet.html?sequence=R.TRDDGDEEGLLT(79.9663)HSEEELEHSQDT(79.9663)DADDGALQ.-&amp;chargeState=3&amp;pid=4678&amp;experimentId=&amp;searchId=121012&amp;scan=69794&amp;fileName=24H-Phos-Pos_1&amp;sampleName=24H-Phos-Pos&amp;projectName=Breast+Cancer-+Phospho+analysis&amp;measuredMplush=3916.583&amp;scanType=&amp;calculatedMplush=3916.5754&amp;createdDate=2017-12-01+13%3a59%3a09.0'…	TRDDGDEEGLLT*HS*EEELEHSQDTDADDGALQ	R.TRDDGDEEGLLT(79.9663)HSEEELEHSQDT(79.9663)DADDGALQ.-	69794	[16.23,13.89,]	99.9	3.351	0.2318	69794	3	24H-Phos-Pos_1	[Q9UKM9 ]	NA	NA	[Q9UKM9 RNA-binding protein Raly OS=Homo sapiens GN=RALY PE=1 SV=1 ]
<a href='/ip2/showLorikeet.html?sequence=R.TRDDGDEEGLLT(79.9663)HS(79.9663)EEELEHSQDTDADDGALQ.-&amp;chargeState=3&amp;pid=4678&amp;experimentId=&amp;searchId=121012&amp;scan=59285&amp;fileName=24H-Phos-Pos_2&amp;sampleName=24H-Phos-Pos&amp;projectName=Breast+Cancer-+Phospho+analysis&amp;measuredMplush=3916.5505&amp;scanType=&amp;calculatedMplush=3916.5754&amp;createdDate=2017-12-01+13%3a59%3a09.0…	TRDDGDEEGLLT*HS*EEELEHSQDTDADDGALQ	R.TRDDGDEEGLLT(79.9663)HS(79.9663)EEELEHSQDTDADDGALQ.-	59285	[4.48,5.99,]	100	3.947	0.3422	59285	3	24H-Phos-Pos_2	[Q9UKM9 ]	NA	NA	[Q9UKM9 RNA-binding protein Raly OS=Homo sapiens GN=RALY PE=1 SV=1 ]
<a href='/ip2/showLorikeet.html?sequence=R.TRDDGDEEGLLT(79.9663)HSEEELEHS(79.9663)QDTDADDGALQ.-&amp;chargeState=3&amp;pid=4678&amp;experimentId=&amp;searchId=121012&amp;scan=60127&amp;fileName=24H-Phos-Pos_2&amp;sampleName=24H-Phos-Pos&amp;projectName=Breast+Cancer-+Phospho+analysis&amp;measuredMplush=3916.5637&amp;scanType=&amp;calculatedMplush=3916.5754&amp;createdDate=2017-12-01+13%3a59%3a09.0…	TRDDGDEEGLLT*HS*EEELEHSQDTDADDGALQ	R.TRDDGDEEGLLT(79.9663)HSEEELEHS(79.9663)QDTDADDGALQ.-	60127	[3.3,2.67,]	100	3.689	0.3867	60127	3	24H-Phos-Pos_2	[Q9UKM9 ]	NA	NA	[Q9UKM9 RNA-binding protein Raly OS=Homo sapiens GN=RALY PE=1 SV=1 ]
<a href='/ip2/showLorikeet.html?sequence=R.TRDDGDEEGLLTHS(79.9663)EEELEHS(79.9663)QDTDADDGALQ.-&amp;chargeState=4&amp;pid=4678&amp;experimentId=&amp;searchId=121012&amp;scan=61255&amp;fileName=24H-Phos-Pos_1&amp;sampleName=24H-Phos-Pos&amp;projectName=Breast+Cancer-+Phospho+analysis&amp;measuredMplush=3916.5696&amp;scanType=&amp;calculatedMplush=3916.5754&amp;createdDate=2017-12-01+13%3a59%3a09.0…	TRDDGDEEGLLTHS*EEELEHS*QDTDADDGALQ	R.TRDDGDEEGLLTHS(79.9663)EEELEHS(79.9663)QDTDADDGALQ.-	61255	[1.97,7.81,]	100	4.1357	0.4205	61255	4	24H-Phos-Pos_1	[Q9UKM9 ]	NA	NA	[Q9UKM9 RNA-binding protein Raly OS=Homo sapiens GN=RALY PE=1 SV=1 ]
<a href='/ip2/showLorikeet.html?sequence=R.TRDDGDEEGLLT(79.9663)HSEEELEHS(79.9663)QDTDADDGALQ.-&amp;chargeState=4&amp;pid=4678&amp;experimentId=&amp;searchId=121012&amp;scan=61584&amp;fileName=24H-Phos-Pos_1&amp;sampleName=24H-Phos-Pos&amp;projectName=Breast+Cancer-+Phospho+analysis&amp;measuredMplush=3916.5828&amp;scanType=&amp;calculatedMplush=3916.5754&amp;createdDate=2017-12-01+13%3a59%3a09.0…	T*RDDGDEEGLLT*HSEEELEHSQDTDADDGALQ	R.TRDDGDEEGLLT(79.9663)HSEEELEHS(79.9663)QDTDADDGALQ.-	61584	[9.08,9.44,]	100	4.086	0.2742	61584	4	24H-Phos-Pos_1	[Q9UKM9 ]	NA	NA	[Q9UKM9 RNA-binding protein Raly OS=Homo sapiens GN=RALY PE=1 SV=1 ]
<a href='/ip2/showLorikeet.html?sequence=R.TRDDGDEEGLLT(79.9663)HS(79.9663)EEELEHSQDTDADDGALQ.-&amp;chargeState=4&amp;pid=4678&amp;experimentId=&amp;searchId=121012&amp;scan=65187&amp;fileName=24H-Phos-Pos_1&amp;sampleName=24H-Phos-Pos&amp;projectName=Breast+Cancer-+Phospho+analysis&amp;measuredMplush=3916.5837&amp;scanType=&amp;calculatedMplush=3916.5754&amp;createdDate=2017-12-01+13%3a59%3a09.0…	T*RDDGDEEGLLTHS*EEELEHSQDTDADDGALQ	R.TRDDGDEEGLLT(79.9663)HS(79.9663)EEELEHSQDTDADDGALQ.-	65187	[4.08,5.13,]	100	4.3388	0.2963	65187	4	24H-Phos-Pos_1	[Q9UKM9 ]	NA	NA	[Q9UKM9 RNA-binding protein Raly OS=Homo sapiens GN=RALY PE=1 SV=1 ]
<a href='/ip2/showLorikeet.html?sequence=R.TRDDGDEEGLLTHS(79.9663)EEELEHSQDT(79.9663)DADDGALQ.-&amp;chargeState=4&amp;pid=4678&amp;experimentId=&amp;searchId=121012&amp;scan=66674&amp;fileName=24H-Phos-Pos_1&amp;sampleName=24H-Phos-Pos&amp;projectName=Breast+Cancer-+Phospho+analysis&amp;measuredMplush=3916.581&amp;scanType=&amp;calculatedMplush=3916.5754&amp;createdDate=2017-12-01+13%3a59%3a09.0'…	TRDDGDEEGLLTHS*EEELEHS*QDTDADDGALQ	R.TRDDGDEEGLLTHS(79.9663)EEELEHSQDT(79.9663)DADDGALQ.-	66674	[4.6,12.43,]	100	3.8856	0.3147	66674	4	24H-Phos-Pos_1	[Q9UKM9 ]	NA	NA	[Q9UKM9 RNA-binding protein Raly OS=Homo sapiens GN=RALY PE=1 SV=1 ]
<a href='/ip2/showLorikeet.html?sequence=R.TRDDGDEEGLLT(79.9663)HSEEELEHSQDT(79.9663)DADDGALQ.-&amp;chargeState=4&amp;pid=4678&amp;experimentId=&amp;searchId=121012&amp;scan=66767&amp;fileName=24H-Phos-Pos_1&amp;sampleName=24H-Phos-Pos&amp;projectName=Breast+Cancer-+Phospho+analysis&amp;measuredMplush=3916.5793&amp;scanType=&amp;calculatedMplush=3916.5754&amp;createdDate=2017-12-01+13%3a59%3a09.0…	TRDDGDEEGLLT*HS*EEELEHSQDTDADDGALQ	R.TRDDGDEEGLLT(79.9663)HSEEELEHSQDT(79.9663)DADDGALQ.-	66767	[1.41,2.49,]	100	3.7084	0.3998	66767	4	24H-Phos-Pos_1	[Q9UKM9 ]	NA	NA	[Q9UKM9 RNA-binding protein Raly OS=Homo sapiens GN=RALY PE=1 SV=1 ]
<a href='/ip2/showLorikeet.html?sequence=R.TRDDGDEEGLLT(79.9663)HS(79.9663)EEELEHSQDTDADDGALQ.-&amp;chargeState=4&amp;pid=4678&amp;experimentId=&amp;searchId=121012&amp;scan=58880&amp;fileName=24H-Phos-Pos_2&amp;sampleName=24H-Phos-Pos&amp;projectName=Breast+Cancer-+Phospho+analysis&amp;measuredMplush=3916.5654&amp;scanType=&amp;calculatedMplush=3916.5754&amp;createdDate=2017-12-01+13%3a59%3a09.0…	TRDDGDEEGLLT*HS*EEELEHSQDTDADDGALQ	R.TRDDGDEEGLLT(79.9663)HS(79.9663)EEELEHSQDTDADDGALQ.-	58880	[3.57,4.34,]	99.9	3.5661	0.1506	58880	4	24H-Phos-Pos_2	[Q9UKM9 ]	NA	NA	[Q9UKM9 RNA-binding protein Raly OS=Homo sapiens GN=RALY PE=1 SV=1 ]
<a href='/ip2/showLorikeet.html?sequence=R.TRDDGDEEGLLT(79.9663)HSEEELEHS(79.9663)QDTDADDGALQ.-&amp;chargeState=4&amp;pid=4678&amp;experimentId=&amp;searchId=121012&amp;scan=59058&amp;fileName=24H-Phos-Pos_2&amp;sampleName=24H-Phos-Pos&amp;projectName=Breast+Cancer-+Phospho+analysis&amp;measuredMplush=3916.5637&amp;scanType=&amp;calculatedMplush=3916.5754&amp;createdDate=2017-12-01+13%3a59%3a09.0…	T*RDDGDEEGLLTHSEEELEHS*QDTDADDGALQ	R.TRDDGDEEGLLT(79.9663)HSEEELEHS(79.9663)QDTDADDGALQ.-	59058	[4.18,2.18,]	100	3.8555	0.213	59058	4	24H-Phos-Pos_2	[Q9UKM9 ]	NA	NA	[Q9UKM9 RNA-binding protein Raly OS=Homo sapiens GN=RALY PE=1 SV=1 ]
<a href='/ip2/showLorikeet.html?sequence=R.TRDDGDEEGLLTHS(79.9663)EEELEHS(79.9663)QDT(79.9663)DADDGALQ.-&amp;chargeState=3&amp;pid=4678&amp;experimentId=&amp;searchId=121012&amp;scan=47394&amp;fileName=24H-Phos-Pos_1&amp;sampleName=24H-Phos-Pos&amp;projectName=Breast+Cancer-+Phospho+analysis&amp;measuredMplush=3996.5437&amp;scanType=&amp;calculatedMplush=3996.5417&amp;createdDate=2017-12-01+13%3a…	TRDDGDEEGLLTHS*EEELEHS*QDT*DADDGALQ	R.TRDDGDEEGLLTHS(79.9663)EEELEHS(79.9663)QDT(79.9663)DADDGALQ.-	47394	[11.56,11.6,9.42,]	100	4.5376	0.4819	47394	3	24H-Phos-Pos_1	[Q9UKM9 ]	NA	NA	[Q9UKM9 RNA-binding protein Raly OS=Homo sapiens GN=RALY PE=1 SV=1 ]
<a href='/ip2/showLorikeet.html?sequence=R.TRDDGDEEGLLT(79.9663)HSEEELEHS(79.9663)QDT(79.9663)DADDGALQ.-&amp;chargeState=3&amp;pid=4678&amp;experimentId=&amp;searchId=121012&amp;scan=48017&amp;fileName=24H-Phos-Pos_1&amp;sampleName=24H-Phos-Pos&amp;projectName=Breast+Cancer-+Phospho+analysis&amp;measuredMplush=3996.5437&amp;scanType=&amp;calculatedMplush=3996.5417&amp;createdDate=2017-12-01+13%3a…	TRDDGDEEGLLT*HS*EEELEHSQDT*DADDGALQ	R.TRDDGDEEGLLT(79.9663)HSEEELEHS(79.9663)QDT(79.9663)DADDGALQ.-	48017	[5.04,8.5,3.1,]	100	3.8627	0.4468	48017	3	24H-Phos-Pos_1	[Q9UKM9 ]	NA	NA	[Q9UKM9 RNA-binding protein Raly OS=Homo sapiens GN=RALY PE=1 SV=1 ]
<a href='/ip2/showLorikeet.html?sequence=R.TRDDGDEEGLLTHS(79.9663)EEELEHS(79.9663)QDT(79.9663)DADDGALQ.-&amp;chargeState=4&amp;pid=4678&amp;experimentId=&amp;searchId=121012&amp;scan=47049&amp;fileName=24H-Phos-Pos_1&amp;sampleName=24H-Phos-Pos&amp;projectName=Breast+Cancer-+Phospho+analysis&amp;measuredMplush=3996.5537&amp;scanType=&amp;calculatedMplush=3996.5417&amp;createdDate=2017-12-01+13%3a…	TRDDGDEEGLLT*HS*EEELEHS*QDTDADDGALQ	R.TRDDGDEEGLLTHS(79.9663)EEELEHS(79.9663)QDT(79.9663)DADDGALQ.-	47049	[7.28,6.82,10.53,]	99.6	3.5634	0.1102	47049	4	24H-Phos-Pos_1	[Q9UKM9 ]	NA	NA	[Q9UKM9 RNA-binding protein Raly OS=Homo sapiens GN=RALY PE=1 SV=1 ]
<a href='/ip2/showLorikeet.html?sequence=R.TRDDGDEEGLLT(79.9663)HS(79.9663)EEELEHSQDT(79.9663)DADDGALQ.-&amp;chargeState=4&amp;pid=4678&amp;experimentId=&amp;searchId=121012&amp;scan=47844&amp;fileName=24H-Phos-Pos_1&amp;sampleName=24H-Phos-Pos&amp;projectName=Breast+Cancer-+Phospho+analysis&amp;measuredMplush=3996.5444&amp;scanType=&amp;calculatedMplush=3996.5417&amp;createdDate=2017-12-01+13%3a…	TRDDGDEEGLLT*HS*EEELEHS*QDTDADDGALQ	R.TRDDGDEEGLLT(79.9663)HS(79.9663)EEELEHSQDT(79.9663)DADDGALQ.-	47844	[3.56,4.49,7.81,]	100	4.0761	0.2173	47844	4	24H-Phos-Pos_1	[Q9UKM9 ]	NA	NA	[Q9UKM9 RNA-binding protein Raly OS=Homo sapiens GN=RALY PE=1 SV=1 ]
<a href='/ip2/showLorikeet.html?sequence=R.TRDDGDEEGLLT(79.9663)HSEEELEHS(79.9663)QDT(79.9663)DADDGALQ.-&amp;chargeState=4&amp;pid=4678&amp;experimentId=&amp;searchId=121012&amp;scan=48192&amp;fileName=24H-Phos-Pos_1&amp;sampleName=24H-Phos-Pos&amp;projectName=Breast+Cancer-+Phospho+analysis&amp;measuredMplush=3996.5464&amp;scanType=&amp;calculatedMplush=3996.5417&amp;createdDate=2017-12-01+13%3a…	TRDDGDEEGLLTHS*EEELEHS*QDT*DADDGALQ	R.TRDDGDEEGLLT(79.9663)HSEEELEHS(79.9663)QDT(79.9663)DADDGALQ.-	48192	[1.67,1.04,3.04,]	100	3.9767	0.3241	48192	4	24H-Phos-Pos_1	[Q9UKM9 ]	NA	NA	[Q9UKM9 RNA-binding protein Raly OS=Homo sapiens GN=RALY PE=1 SV=1 ]
<a href='/ip2/showLorikeet.html?sequence=R.DDGDEEGLLT(79.9663)HSEEELEHSQDTDADDGALQ.-&amp;chargeState=3&amp;pid=4678&amp;experimentId=&amp;searchId=121012&amp;scan=54951&amp;fileName=24H-Phos-Pos_1&amp;sampleName=24H-Phos-Pos&amp;projectName=Breast+Cancer-+Phospho+analysis&amp;measuredMplush=3579.4727&amp;scanType=&amp;calculatedMplush=3579.4604&amp;createdDate=2017-12-01+13%3a59%3a09.0'> fragment…	DDGDEEGLLT*HSEEELEHSQDTDADDGALQ	R.DDGDEEGLLT(79.9663)HSEEELEHSQDTDADDGALQ.-	54951	0,	100	4.0443	0.2041	54951	3	24H-Phos-Pos_1	[Q9UKM9 ]	NA	NA	[Q9UKM9 RNA-binding protein Raly OS=Homo sapiens GN=RALY PE=1 SV=1 ]
<a href='/ip2/showLorikeet.html?sequence=K.KSLDS(79.9663)DES(79.9663)EDEEDDYQQK.R&amp;chargeState=3&amp;pid=4678&amp;experimentId=&amp;searchId=121012&amp;scan=34853&amp;fileName=24H-Phos-Pos_1&amp;sampleName=24H-Phos-Pos&amp;projectName=Breast+Cancer-+Phospho+analysis&amp;measuredMplush=3007.296&amp;scanType=&amp;calculatedMplush=3007.2947&amp;createdDate=2017-12-01+13%3a59%3a09.0'> fragment ion…	KSLDS*DES*EDEEDDYQQK	K.KSLDS(79.9663)DES(79.9663)EDEEDDYQQK.R	34853	[11.11,11.96,]	100	3.7949	0.2493	34853	3	24H-Phos-Pos_1	[Q13442 ]	NA	NA	[Q13442 28 kDa heat- and acid-stable phosphoprotein OS=Homo sapiens GN=PDAP1 PE=1 SV=1 ]
<a href='/ip2/showLorikeet.html?sequence=K.SLDS(79.9663)DES(79.9663)EDEEDD.Y&amp;chargeState=2&amp;pid=4678&amp;experimentId=&amp;searchId=121012&amp;scan=18423&amp;fileName=24H-Phos-Pos_1&amp;sampleName=24H-Phos-Pos&amp;projectName=Breast+Cancer-+Phospho+analysis&amp;measuredMplush=1873.5917&amp;scanType=&amp;calculatedMplush=1873.5985&amp;createdDate=2017-12-01+13%3a59%3a09.0'> fragment ion vie…	SLDS*DES*EDEEDD	K.SLDS(79.9663)DES(79.9663)EDEEDD.Y	18423	[19.19,40.35,]	100	3.1155	0.5556	18423	2	24H-Phos-Pos_1	[Q13442 ]	NA	NA	[Q13442 28 kDa heat- and acid-stable phosphoprotein OS=Homo sapiens GN=PDAP1 PE=1 SV=1 ]
<a href='/ip2/showLorikeet.html?sequence=K.SLDSDES(79.9663)EDEEDDYQQK.R&amp;chargeState=2&amp;pid=4678&amp;experimentId=&amp;searchId=121012&amp;scan=32485&amp;fileName=24H-Phos-Pos_1&amp;sampleName=24H-Phos-Pos&amp;projectName=Breast+Cancer-+Phospho+analysis&amp;measuredMplush=2570.074&amp;scanType=&amp;calculatedMplush=2570.0706&amp;createdDate=2017-12-01+13%3a59%3a09.0'> fragment ion view </a>	SLDSDES*EDEEDDYQQK	K.SLDSDES(79.9663)EDEEDDYQQK.R	32485	18.49,	100	3.9978	0.3692	32485	2	24H-Phos-Pos_1	[Q13442 ]	NA	NA	[Q13442 28 kDa heat- and acid-stable phosphoprotein OS=Homo sapiens GN=PDAP1 PE=1 SV=1 ]
<a href='/ip2/showLorikeet.html?sequence=K.SLDS(79.9663)DESEDEEDDYQQK.R&amp;chargeState=2&amp;pid=4678&amp;experimentId=&amp;searchId=121012&amp;scan=35784&amp;fileName=24H-Phos-Pos_2&amp;sampleName=24H-Phos-Pos&amp;projectName=Breast+Cancer-+Phospho+analysis&amp;measuredMplush=2570.065&amp;scanType=&amp;calculatedMplush=2570.0706&amp;createdDate=2017-12-01+13%3a59%3a09.0'> fragment ion view </a>	SLDS*DESEDEEDDYQQK	K.SLDS(79.9663)DESEDEEDDYQQK.R	35784	1.11,	100	4.1419	0.3958	35784	2	24H-Phos-Pos_2	[Q13442 ]	NA	NA	[Q13442 28 kDa heat- and acid-stable phosphoprotein OS=Homo sapiens GN=PDAP1 PE=1 SV=1 ]
<a href='/ip2/showLorikeet.html?sequence=K.SLDS(79.9663)DESEDEEDDYQQK.R&amp;chargeState=3&amp;pid=4678&amp;experimentId=&amp;searchId=121012&amp;scan=31842&amp;fileName=24H-Phos-Pos_1&amp;sampleName=24H-Phos-Pos&amp;projectName=Breast+Cancer-+Phospho+analysis&amp;measuredMplush=2570.0728&amp;scanType=&amp;calculatedMplush=2570.0706&amp;createdDate=2017-12-01+13%3a59%3a09.0'> fragment ion view </a>	SLDSDES*EDEEDDYQQK	K.SLDS(79.9663)DESEDEEDDYQQK.R	31842	10.58,	100	6.6225	0.4088	31842	3	24H-Phos-Pos_1	[Q13442 ]	NA	NA	[Q13442 28 kDa heat- and acid-stable phosphoprotein OS=Homo sapiens GN=PDAP1 PE=1 SV=1 ]
<a href='/ip2/showLorikeet.html?sequence=K.SLDSDES(79.9663)EDEEDDYQQK.R&amp;chargeState=3&amp;pid=4678&amp;experimentId=&amp;searchId=121012&amp;scan=32091&amp;fileName=24H-Phos-Pos_1&amp;sampleName=24H-Phos-Pos&amp;projectName=Breast+Cancer-+Phospho+analysis&amp;measuredMplush=2570.0745&amp;scanType=&amp;calculatedMplush=2570.0706&amp;createdDate=2017-12-01+13%3a59%3a09.0'> fragment ion view </a>	SLDSDES*EDEEDDYQQK	K.SLDSDES(79.9663)EDEEDDYQQK.R	32091	17.95,	100	6.2878	0.3904	32091	3	24H-Phos-Pos_1	[Q13442 ]	NA	NA	[Q13442 28 kDa heat- and acid-stable phosphoprotein OS=Homo sapiens GN=PDAP1 PE=1 SV=1 ]
<a href='/ip2/showLorikeet.html?sequence=K.SLDSDES(79.9663)EDEEDDYQQK.R&amp;chargeState=3&amp;pid=4678&amp;experimentId=&amp;searchId=121012&amp;scan=35608&amp;fileName=24H-Phos-Pos_2&amp;sampleName=24H-Phos-Pos&amp;projectName=Breast+Cancer-+Phospho+analysis&amp;measuredMplush=2570.0627&amp;scanType=&amp;calculatedMplush=2570.0706&amp;createdDate=2017-12-01+13%3a59%3a09.0'> fragment ion view </a>	SLDSDES*EDEEDDYQQK	K.SLDSDES(79.9663)EDEEDDYQQK.R	35608	16.63,	100	5.0439	0.337	35608	3	24H-Phos-Pos_2	[Q13442 ]	NA	NA	[Q13442 28 kDa heat- and acid-stable phosphoprotein OS=Homo sapiens GN=PDAP1 PE=1 SV=1 ]
<a href='/ip2/showLorikeet.html?sequence=K.SLDS(79.9663)DESEDEEDDYQQK.R&amp;chargeState=3&amp;pid=4678&amp;experimentId=&amp;searchId=121012&amp;scan=35706&amp;fileName=24H-Phos-Pos_2&amp;sampleName=24H-Phos-Pos&amp;projectName=Breast+Cancer-+Phospho+analysis&amp;measuredMplush=2570.0642&amp;scanType=&amp;calculatedMplush=2570.0706&amp;createdDate=2017-12-01+13%3a59%3a09.0'> fragment ion view </a>	SLDSDES*EDEEDDYQQK	K.SLDS(79.9663)DESEDEEDDYQQK.R	35706	8.7,	100	6.3339	0.467	35706	3	24H-Phos-Pos_2	[Q13442 ]	NA	NA	[Q13442 28 kDa heat- and acid-stable phosphoprotein OS=Homo sapiens GN=PDAP1 PE=1 SV=1 ]
<a href='/ip2/showLorikeet.html?sequence=K.S(79.9663)LDSDESEDEEDDYQQK.R&amp;chargeState=3&amp;pid=4678&amp;experimentId=&amp;searchId=121012&amp;scan=36585&amp;fileName=24H-Phos-Pos_2&amp;sampleName=24H-Phos-Pos&amp;projectName=Breast+Cancer-+Phospho+analysis&amp;measuredMplush=2570.0615&amp;scanType=&amp;calculatedMplush=2570.0706&amp;createdDate=2017-12-01+13%3a59%3a09.0'> fragment ion view </a>	SLDSDES*EDEEDDYQQK	K.S(79.9663)LDSDESEDEEDDYQQK.R	36585	13.54,	100	6.0435	0.3425	36585	3	24H-Phos-Pos_2	[Q13442 ]	NA	NA	[Q13442 28 kDa heat- and acid-stable phosphoprotein OS=Homo sapiens GN=PDAP1 PE=1 SV=1 ]
<a href='/ip2/showLorikeet.html?sequence=K.SLDS(79.9663)DES(79.9663)EDEEDDYQQK.R&amp;chargeState=2&amp;pid=4678&amp;experimentId=&amp;searchId=121012&amp;scan=29590&amp;fileName=24H-Phos-Pos_1&amp;sampleName=24H-Phos-Pos&amp;projectName=Breast+Cancer-+Phospho+analysis&amp;measuredMplush=2650.041&amp;scanType=&amp;calculatedMplush=2650.0369&amp;createdDate=2017-12-01+13%3a59%3a09.0'> fragment ion …	SLDS*DES*EDEEDDYQQK	K.SLDS(79.9663)DES(79.9663)EDEEDDYQQK.R	29590	[0.56,16.18,]	100	3.508	0.2946	29590	2	24H-Phos-Pos_1	[Q13442 ]	NA	NA	[Q13442 28 kDa heat- and acid-stable phosphoprotein OS=Homo sapiens GN=PDAP1 PE=1 SV=1 ]
<a href='/ip2/showLorikeet.html?sequence=K.SLDS(79.9663)DES(79.9663)EDEEDDYQQK.R&amp;chargeState=2&amp;pid=4678&amp;experimentId=&amp;searchId=121012&amp;scan=35004&amp;fileName=24H-Phos-Pos_2&amp;sampleName=24H-Phos-Pos&amp;projectName=Breast+Cancer-+Phospho+analysis&amp;measuredMplush=2650.0232&amp;scanType=&amp;calculatedMplush=2650.0369&amp;createdDate=2017-12-01+13%3a59%3a09.0'> fragment ion…	SLDS*DES*EDEEDDYQQK	K.SLDS(79.9663)DES(79.9663)EDEEDDYQQK.R	35004	[0.56,0,]	100	2.7653	0.3148	35004	2	24H-Phos-Pos_2	[Q13442 ]	NA	NA	[Q13442 28 kDa heat- and acid-stable phosphoprotein OS=Homo sapiens GN=PDAP1 PE=1 SV=1 ]
<a href='/ip2/showLorikeet.html?sequence=K.SLDS(79.9663)DES(79.9663)EDEEDDYQQK.R&amp;chargeState=3&amp;pid=4678&amp;experimentId=&amp;searchId=121012&amp;scan=28531&amp;fileName=24H-Phos-Pos_1&amp;sampleName=24H-Phos-Pos&amp;projectName=Breast+Cancer-+Phospho+analysis&amp;measuredMplush=2650.0396&amp;scanType=&amp;calculatedMplush=2650.0369&amp;createdDate=2017-12-01+13%3a59%3a09.0'> fragment ion…	SLDS*DES*EDEEDDYQQK	K.SLDS(79.9663)DES(79.9663)EDEEDDYQQK.R	28531	[18.45,8.07,]	100	5.925	0.3203	28531	3	24H-Phos-Pos_1	[Q13442 ]	NA	NA	[Q13442 28 kDa heat- and acid-stable phosphoprotein OS=Homo sapiens GN=PDAP1 PE=1 SV=1 ]
<a href='/ip2/showLorikeet.html?sequence=K.S(79.9663)LDSDES(79.9663)EDEEDDYQQK.R&amp;chargeState=3&amp;pid=4678&amp;experimentId=&amp;searchId=121012&amp;scan=29425&amp;fileName=24H-Phos-Pos_1&amp;sampleName=24H-Phos-Pos&amp;projectName=Breast+Cancer-+Phospho+analysis&amp;measuredMplush=2650.0415&amp;scanType=&amp;calculatedMplush=2650.0369&amp;createdDate=2017-12-01+13%3a59%3a09.0'> fragment ion…	SLDS*DES*EDEEDDYQQK	K.S(79.9663)LDSDES(79.9663)EDEEDDYQQK.R	29425	[5.06,7.81,]	100	4.9177	0.3682	29425	3	24H-Phos-Pos_1	[Q13442 ]	NA	NA	[Q13442 28 kDa heat- and acid-stable phosphoprotein OS=Homo sapiens GN=PDAP1 PE=1 SV=1 ]
<a href='/ip2/showLorikeet.html?sequence=K.SLDS(79.9663)DES(79.9663)EDEEDDYQQK.R&amp;chargeState=3&amp;pid=4678&amp;experimentId=&amp;searchId=121012&amp;scan=34161&amp;fileName=24H-Phos-Pos_2&amp;sampleName=24H-Phos-Pos&amp;projectName=Breast+Cancer-+Phospho+analysis&amp;measuredMplush=2650.0342&amp;scanType=&amp;calculatedMplush=2650.0369&amp;createdDate=2017-12-01+13%3a59%3a09.0'> fragment ion…	S*LDSDES*EDEEDDYQQK	K.SLDS(79.9663)DES(79.9663)EDEEDDYQQK.R	34161	[5.29,4.49,]	100	4.0808	0.3021	34161	3	24H-Phos-Pos_2	[Q13442 ]	NA	NA	[Q13442 28 kDa heat- and acid-stable phosphoprotein OS=Homo sapiens GN=PDAP1 PE=1 SV=1 ]
<a href='/ip2/showLorikeet.html?sequence=K.S(79.9663)LDSDES(79.9663)EDEEDDYQQK.R&amp;chargeState=3&amp;pid=4678&amp;experimentId=&amp;searchId=121012&amp;scan=37538&amp;fileName=24H-Phos-Pos_2&amp;sampleName=24H-Phos-Pos&amp;projectName=Breast+Cancer-+Phospho+analysis&amp;measuredMplush=2650.03&amp;scanType=&amp;calculatedMplush=2650.0369&amp;createdDate=2017-12-01+13%3a59%3a09.0'> fragment ion v…	SLDS*DES*EDEEDDYQQK	K.S(79.9663)LDSDES(79.9663)EDEEDDYQQK.R	37538	[0,5.59,]	100	4.8419	0.3825	37538	3	24H-Phos-Pos_2	[Q13442 ]	NA	NA	[Q13442 28 kDa heat- and acid-stable phosphoprotein OS=Homo sapiens GN=PDAP1 PE=1 SV=1 ]
<a href='/ip2/showLorikeet.html?sequence=K.SLDSDES(79.9663)EDEEDDYQQKR.K&amp;chargeState=2&amp;pid=4678&amp;experimentId=&amp;searchId=121012&amp;scan=43627&amp;fileName=24H-Phos-Pos_1&amp;sampleName=24H-Phos-Pos&amp;projectName=Breast+Cancer-+Phospho+analysis&amp;measuredMplush=2726.1753&amp;scanType=&amp;calculatedMplush=2726.1716&amp;createdDate=2017-12-01+13%3a59%3a09.0'> fragment ion view </…	SLDS*DESEDEEDDYQQKR	K.SLDSDES(79.9663)EDEEDDYQQKR.K	43627	0.56,	99.9	2.1848	0.2241	43627	2	24H-Phos-Pos_1	[Q13442 ]	NA	NA	[Q13442 28 kDa heat- and acid-stable phosphoprotein OS=Homo sapiens GN=PDAP1 PE=1 SV=1 ]
<a href='/ip2/showLorikeet.html?sequence=K.SLDSDES(79.9663)EDEEDDYQQKR.K&amp;chargeState=3&amp;pid=4678&amp;experimentId=&amp;searchId=121012&amp;scan=42063&amp;fileName=24H-Phos-Pos_1&amp;sampleName=24H-Phos-Pos&amp;projectName=Breast+Cancer-+Phospho+analysis&amp;measuredMplush=2726.1763&amp;scanType=&amp;calculatedMplush=2726.1716&amp;createdDate=2017-12-01+13%3a59%3a09.0'> fragment ion view </…	SLDSDES*EDEEDDYQQKR	K.SLDSDES(79.9663)EDEEDDYQQKR.K	42063	6.85,	100	2.7183	0.322	42063	3	24H-Phos-Pos_1	[Q13442 ]	NA	NA	[Q13442 28 kDa heat- and acid-stable phosphoprotein OS=Homo sapiens GN=PDAP1 PE=1 SV=1 ]
<a href='/ip2/showLorikeet.html?sequence=K.SLDSDES(79.9663)EDEEDDYQQKR.K&amp;chargeState=3&amp;pid=4678&amp;experimentId=&amp;searchId=121012&amp;scan=42134&amp;fileName=24H-Phos-Pos_2&amp;sampleName=24H-Phos-Pos&amp;projectName=Breast+Cancer-+Phospho+analysis&amp;measuredMplush=2726.1663&amp;scanType=&amp;calculatedMplush=2726.1716&amp;createdDate=2017-12-01+13%3a59%3a09.0'> fragment ion view </…	SLDS*DESEDEEDDYQQKR	K.SLDSDES(79.9663)EDEEDDYQQKR.K	42134	9.42,	100	3.5865	0.3167	42134	3	24H-Phos-Pos_2	[Q13442 ]	NA	NA	[Q13442 28 kDa heat- and acid-stable phosphoprotein OS=Homo sapiens GN=PDAP1 PE=1 SV=1 ]
<a href='/ip2/showLorikeet.html?sequence=K.SLDS(79.9663)DESEDEEDDYQQKR.K&amp;chargeState=3&amp;pid=4678&amp;experimentId=&amp;searchId=121012&amp;scan=42577&amp;fileName=24H-Phos-Pos_2&amp;sampleName=24H-Phos-Pos&amp;projectName=Breast+Cancer-+Phospho+analysis&amp;measuredMplush=2726.1667&amp;scanType=&amp;calculatedMplush=2726.1716&amp;createdDate=2017-12-01+13%3a59%3a09.0'> fragment ion view </…	SLDS*DESEDEEDDYQQKR	K.SLDS(79.9663)DESEDEEDDYQQKR.K	42577	12.32,	100	3.3009	0.2877	42577	3	24H-Phos-Pos_2	[Q13442 ]	NA	NA	[Q13442 28 kDa heat- and acid-stable phosphoprotein OS=Homo sapiens GN=PDAP1 PE=1 SV=1 ]
<a href='/ip2/showLorikeet.html?sequence=K.SLDS(79.9663)DES(79.9663)EDEEDDYQQKR.K&amp;chargeState=2&amp;pid=4678&amp;experimentId=&amp;searchId=121012&amp;scan=31582&amp;fileName=24H-Phos-Pos_1&amp;sampleName=24H-Phos-Pos&amp;projectName=Breast+Cancer-+Phospho+analysis&amp;measuredMplush=2806.1396&amp;scanType=&amp;calculatedMplush=2806.138&amp;createdDate=2017-12-01+13%3a59%3a09.0'> fragment ion…	SLDS*DES*EDEEDDYQQKR	K.SLDS(79.9663)DES(79.9663)EDEEDDYQQKR.K	31582	[0.56,11.56,]	100	3.4909	0.2426	31582	2	24H-Phos-Pos_1	[Q13442 ]	NA	NA	[Q13442 28 kDa heat- and acid-stable phosphoprotein OS=Homo sapiens GN=PDAP1 PE=1 SV=1 ]
<a href='/ip2/showLorikeet.html?sequence=K.SLDS(79.9663)DES(79.9663)EDEEDDYQQKR.K&amp;chargeState=3&amp;pid=4678&amp;experimentId=&amp;searchId=121012&amp;scan=30816&amp;fileName=24H-Phos-Pos_1&amp;sampleName=24H-Phos-Pos&amp;projectName=Breast+Cancer-+Phospho+analysis&amp;measuredMplush=2806.1443&amp;scanType=&amp;calculatedMplush=2806.138&amp;createdDate=2017-12-01+13%3a59%3a09.0'> fragment ion…	SLDS*DES*EDEEDDYQQKR	K.SLDS(79.9663)DES(79.9663)EDEEDDYQQKR.K	30816	[16.8,23.66,]	99.6	2.5935	0.1956	30816	3	24H-Phos-Pos_1	[Q13442 ]	NA	NA	[Q13442 28 kDa heat- and acid-stable phosphoprotein OS=Homo sapiens GN=PDAP1 PE=1 SV=1 ]
<a href='/ip2/showLorikeet.html?sequence=K.SLDS(79.9663)DES(79.9663)EDEEDDYQQKR.K&amp;chargeState=3&amp;pid=4678&amp;experimentId=&amp;searchId=121012&amp;scan=34127&amp;fileName=24H-Phos-Pos_2&amp;sampleName=24H-Phos-Pos&amp;projectName=Breast+Cancer-+Phospho+analysis&amp;measuredMplush=2806.1284&amp;scanType=&amp;calculatedMplush=2806.138&amp;createdDate=2017-12-01+13%3a59%3a09.0'> fragment ion…	S*LDSDES*EDEEDDYQQKR	K.SLDS(79.9663)DES(79.9663)EDEEDDYQQKR.K	34127	[13.27,5.44,]	99.7	2.8307	0.184	34127	3	24H-Phos-Pos_2	[Q13442 ]	NA	NA	[Q13442 28 kDa heat- and acid-stable phosphoprotein OS=Homo sapiens GN=PDAP1 PE=1 SV=1 ]
<a href='/ip2/showLorikeet.html?sequence=K.SLDS(79.9663)DES(79.9663)EDEEDDYQQKR.K&amp;chargeState=4&amp;pid=4678&amp;experimentId=&amp;searchId=121012&amp;scan=31501&amp;fileName=24H-Phos-Pos_1&amp;sampleName=24H-Phos-Pos&amp;projectName=Breast+Cancer-+Phospho+analysis&amp;measuredMplush=2806.1436&amp;scanType=&amp;calculatedMplush=2806.138&amp;createdDate=2017-12-01+13%3a59%3a09.0'> fragment ion…	SLDS*DES*EDEEDDYQQKR	K.SLDS(79.9663)DES(79.9663)EDEEDDYQQKR.K	31501	[2.24,3.42,]	100	3.8116	0.2871	31501	4	24H-Phos-Pos_1	[Q13442 ]	NA	NA	[Q13442 28 kDa heat- and acid-stable phosphoprotein OS=Homo sapiens GN=PDAP1 PE=1 SV=1 ]
<a href='/ip2/showLorikeet.html?sequence=K.SLDS(79.9663)DES(79.9663)EDEEDDYQQKR.K&amp;chargeState=4&amp;pid=4678&amp;experimentId=&amp;searchId=121012&amp;scan=35771&amp;fileName=24H-Phos-Pos_2&amp;sampleName=24H-Phos-Pos&amp;projectName=Breast+Cancer-+Phospho+analysis&amp;measuredMplush=2806.1287&amp;scanType=&amp;calculatedMplush=2806.138&amp;createdDate=2017-12-01+13%3a59%3a09.0'> fragment ion…	SLDS*DES*EDEEDDYQQKR	K.SLDS(79.9663)DES(79.9663)EDEEDDYQQKR.K	35771	[0,3.42,]	99.8	2.8977	0.19	35771	4	24H-Phos-Pos_2	[Q13442 ]	NA	NA	[Q13442 28 kDa heat- and acid-stable phosphoprotein OS=Homo sapiens GN=PDAP1 PE=1 SV=1 ]
<a href='/ip2/showLorikeet.html?sequence=R.TRS(79.9663)NPEGAEDR.A&amp;chargeState=3&amp;pid=4678&amp;experimentId=&amp;searchId=121012&amp;scan=18240&amp;fileName=24H-Phos-Pos_2&amp;sampleName=24H-Phos-Pos&amp;projectName=Breast+Cancer-+Phospho+analysis&amp;measuredMplush=1540.6897&amp;scanType=&amp;calculatedMplush=1540.6953&amp;createdDate=2017-12-01+13%3a59%3a09.0'> fragment ion view </a>	TRS*NPEGAEDR	R.TRS(79.9663)NPEGAEDR.A	18240	8.49,	99.9	2.2839	0.2689	18240	3	24H-Phos-Pos_2	[Q9NWV8 ]	NA	NA	[Q9NWV8 BRISC and BRCA1-A complex member 1 OS=Homo sapiens GN=BABAM1 PE=1 SV=1 ]
<a href='/ip2/showLorikeet.html?sequence=R.SEGEGEAASADDGSLNTS(79.9663)GAGPK.S&amp;chargeState=3&amp;pid=4678&amp;experimentId=&amp;searchId=121012&amp;scan=33224&amp;fileName=24H-Phos-Pos_2&amp;sampleName=24H-Phos-Pos&amp;projectName=Breast+Cancer-+Phospho+analysis&amp;measuredMplush=2645.185&amp;scanType=&amp;calculatedMplush=2645.198&amp;createdDate=2017-12-01+13%3a59%3a09.0'> fragment ion view…	SEGEGEAASADDGS*LNTSGAGPK	R.SEGEGEAASADDGSLNTS(79.9663)GAGPK.S	33224	7.55,	100	3.1412	0.329	33224	3	24H-Phos-Pos_2	[Q9NWV8 ]	NA	NA	[Q9NWV8 BRISC and BRCA1-A complex member 1 OS=Homo sapiens GN=BABAM1 PE=1 SV=1 ]
<a href='/ip2/showLorikeet.html?sequence=R.YFEADPPGQVAAS(79.9663)PDPTT.-&amp;chargeState=3&amp;pid=4678&amp;experimentId=&amp;searchId=121012&amp;scan=41922&amp;fileName=24H-Phos-Pos_1&amp;sampleName=24H-Phos-Pos&amp;projectName=Breast+Cancer-+Phospho+analysis&amp;measuredMplush=2171.976&amp;scanType=&amp;calculatedMplush=2171.9734&amp;createdDate=2017-12-01+13%3a59%3a09.0'> fragment ion view </a>	YFEADPPGQVAASPDPTT*	R.YFEADPPGQVAAS(79.9663)PDPTT.-	41922	0,	100	3.5898	0.3132	41922	3	24H-Phos-Pos_1	[O43598 ]	NA	NA	[O43598 2'-deoxynucleoside 5'-phosphate N-hydrolase 1 OS=Homo sapiens GN=DNPH1 PE=1 SV=1 ]
<a href='/ip2/showLorikeet.html?sequence=K.RAAVAAS(79.9663)SSS.-&amp;chargeState=2&amp;pid=4678&amp;experimentId=&amp;searchId=121012&amp;scan=11636&amp;fileName=24H-Phos-Pos_1&amp;sampleName=24H-Phos-Pos&amp;projectName=Breast+Cancer-+Phospho+analysis&amp;measuredMplush=1215.5894&amp;scanType=&amp;calculatedMplush=1215.5931&amp;createdDate=2017-12-01+13%3a59%3a09.0'> fragment ion view </a>	RAAVAASSS*S	K.RAAVAAS(79.9663)SSS.-	11636	0,	100	1.6943	0.3294	11636	2	24H-Phos-Pos_1	[P61927 ]	NA	NA	[P61927 60S ribosomal protein L37 OS=Homo sapiens GN=RPL37 PE=1 SV=2 ]
<a href='/ip2/showLorikeet.html?sequence=R.AAVAASSS(79.9663)S.-&amp;chargeState=2&amp;pid=4678&amp;experimentId=&amp;searchId=121012&amp;scan=10007&amp;fileName=24H-Phos-Pos_1&amp;sampleName=24H-Phos-Pos&amp;projectName=Breast+Cancer-+Phospho+analysis&amp;measuredMplush=1059.4884&amp;scanType=&amp;calculatedMplush=1059.4921&amp;createdDate=2017-12-01+13%3a59%3a09.0'> fragment ion view </a>	AAVAASSS*S	R.AAVAASSS(79.9663)S.-	10007	0.06,	100	2.2884	0.3296	10007	2	24H-Phos-Pos_1	[P61927 ]	NA	NA	[P61927 60S ribosomal protein L37 OS=Homo sapiens GN=RPL37 PE=1 SV=2 ]
<a href='/ip2/showLorikeet.html?sequence=R.AAVAASSSS(79.9663).-&amp;chargeState=2&amp;pid=4678&amp;experimentId=&amp;searchId=121012&amp;scan=9376&amp;fileName=24H-Phos-Pos_1&amp;sampleName=24H-Phos-Pos&amp;projectName=Breast+Cancer-+Phospho+analysis&amp;measuredMplush=1059.4886&amp;scanType=&amp;calculatedMplush=1059.4921&amp;createdDate=2017-12-01+13%3a59%3a09.0'> fragment ion view </a>	AAVAASSSS*	R.AAVAASSSS(79.9663).-	9376	14.44,	100	2.5728	0.1956	9376	2	24H-Phos-Pos_1	[P61927 ]	NA	NA	[P61927 60S ribosomal protein L37 OS=Homo sapiens GN=RPL37 PE=1 SV=2 ]
<a href='/ip2/showLorikeet.html?sequence=R.AAVAASS(79.9663)SS.-&amp;chargeState=2&amp;pid=4678&amp;experimentId=&amp;searchId=121012&amp;scan=9670&amp;fileName=24H-Phos-Pos_1&amp;sampleName=24H-Phos-Pos&amp;projectName=Breast+Cancer-+Phospho+analysis&amp;measuredMplush=1059.489&amp;scanType=&amp;calculatedMplush=1059.4921&amp;createdDate=2017-12-01+13%3a59%3a09.0'> fragment ion view </a>	AAVAASS*SS	R.AAVAASS(79.9663)SS.-	9670	10.28,	99.9	2.0512	0.2331	9670	2	24H-Phos-Pos_1	[P61927 ]	NA	NA	[P61927 60S ribosomal protein L37 OS=Homo sapiens GN=RPL37 PE=1 SV=2 ]
<a href='/ip2/showLorikeet.html?sequence=K.AESCGS(79.9663)FDETESEESSK.L&amp;chargeState=3&amp;pid=4678&amp;experimentId=&amp;searchId=121012&amp;scan=29867&amp;fileName=24H-Phos-Pos_1&amp;sampleName=24H-Phos-Pos&amp;projectName=Breast+Cancer-+Phospho+analysis&amp;measuredMplush=2417.0117&amp;scanType=&amp;calculatedMplush=2417.0103&amp;createdDate=2017-12-01+13%3a59%3a09.0'> fragment ion view </a>	AESCGS*FDETESEESSK	K.AESCGS(79.9663)FDETESEESSK.L	29867	1.74,	100	3.9715	0.4149	29867	3	24H-Phos-Pos_1	[Q9Y343 ]	NA	NA	[Q9Y343 Sorting nexin-24 OS=Homo sapiens GN=SNX24 PE=1 SV=1 ]
<a href='/ip2/showLorikeet.html?sequence=K.AES(79.9663)CGSFDETESEESSK.L&amp;chargeState=3&amp;pid=4678&amp;experimentId=&amp;searchId=121012&amp;scan=30087&amp;fileName=24H-Phos-Pos_1&amp;sampleName=24H-Phos-Pos&amp;projectName=Breast+Cancer-+Phospho+analysis&amp;measuredMplush=2417.011&amp;scanType=&amp;calculatedMplush=2417.0103&amp;createdDate=2017-12-01+13%3a59%3a09.0'> fragment ion view </a>	AES*CGSFDETESEESSK	K.AES(79.9663)CGSFDETESEESSK.L	30087	5.13,	100	3.506	0.4012	30087	3	24H-Phos-Pos_1	[Q9Y343 ]	NA	NA	[Q9Y343 Sorting nexin-24 OS=Homo sapiens GN=SNX24 PE=1 SV=1 ]
<a href='/ip2/showLorikeet.html?sequence=K.AESCGS(79.9663)FDETESEESSK.L&amp;chargeState=3&amp;pid=4678&amp;experimentId=&amp;searchId=121012&amp;scan=33661&amp;fileName=24H-Phos-Pos_2&amp;sampleName=24H-Phos-Pos&amp;projectName=Breast+Cancer-+Phospho+analysis&amp;measuredMplush=2417.0034&amp;scanType=&amp;calculatedMplush=2417.0103&amp;createdDate=2017-12-01+13%3a59%3a09.0'> fragment ion view </a>	AES*CGSFDETESEESSK	K.AESCGS(79.9663)FDETESEESSK.L	33661	2.79,	100	3.234	0.3323	33661	3	24H-Phos-Pos_2	[Q9Y343 ]	NA	NA	[Q9Y343 Sorting nexin-24 OS=Homo sapiens GN=SNX24 PE=1 SV=1 ]
<a href='/ip2/showLorikeet.html?sequence=K.AES(79.9663)CGS(79.9663)FDETESEESSK.L&amp;chargeState=3&amp;pid=4678&amp;experimentId=&amp;searchId=121012&amp;scan=28063&amp;fileName=24H-Phos-Pos_1&amp;sampleName=24H-Phos-Pos&amp;projectName=Breast+Cancer-+Phospho+analysis&amp;measuredMplush=2496.982&amp;scanType=&amp;calculatedMplush=2496.9766&amp;createdDate=2017-12-01+13%3a59%3a09.0'> fragment ion …	AESCGS*FDET*ESEESSK	K.AES(79.9663)CGS(79.9663)FDETESEESSK.L	28063	[10.24,3.27,]	100	4.2812	0.324	28063	3	24H-Phos-Pos_1	[Q9Y343 ]	NA	NA	[Q9Y343 Sorting nexin-24 OS=Homo sapiens GN=SNX24 PE=1 SV=1 ]
<a href='/ip2/showLorikeet.html?sequence=R.TDS(79.9663)PDMHEDT.-&amp;chargeState=2&amp;pid=4678&amp;experimentId=&amp;searchId=121012&amp;scan=18592&amp;fileName=24H-Phos-Pos_1&amp;sampleName=24H-Phos-Pos&amp;projectName=Breast+Cancer-+Phospho+analysis&amp;measuredMplush=1456.5455&amp;scanType=&amp;calculatedMplush=1456.55&amp;createdDate=2017-12-01+13%3a59%3a09.0'> fragment ion view </a>	TDS*PDMHEDT	R.TDS(79.9663)PDMHEDT.-	18592	14.88,	100	2.3171	0.404	18592	2	24H-Phos-Pos_1	[Q9BW61 ]	NA	NA	[Q9BW61 DET1- and DDB1-associated protein 1 OS=Homo sapiens GN=DDA1 PE=1 SV=1 ]
<a href='/ip2/showLorikeet.html?sequence=R.TDS(79.9663)PDMHEDT.-&amp;chargeState=2&amp;pid=4678&amp;experimentId=&amp;searchId=121012&amp;scan=19348&amp;fileName=24H-Phos-Pos_2&amp;sampleName=24H-Phos-Pos&amp;projectName=Breast+Cancer-+Phospho+analysis&amp;measuredMplush=1456.5485&amp;scanType=&amp;calculatedMplush=1456.55&amp;createdDate=2017-12-01+13%3a59%3a09.0'> fragment ion view </a>	TDS*PDMHEDT	R.TDS(79.9663)PDMHEDT.-	19348	9.82,	99.7	1.866	0.2225	19348	2	24H-Phos-Pos_2	[Q9BW61 ]	NA	NA	[Q9BW61 DET1- and DDB1-associated protein 1 OS=Homo sapiens GN=DDA1 PE=1 SV=1 ]
<a href='/ip2/showLorikeet.html?sequence=R.RQYHESEEES(79.9663)EEEEAA.-&amp;chargeState=3&amp;pid=4678&amp;experimentId=&amp;searchId=121012&amp;scan=55446&amp;fileName=24H-Phos-Pos_1&amp;sampleName=24H-Phos-Pos&amp;projectName=Breast+Cancer-+Phospho+analysis&amp;measuredMplush=2260.9111&amp;scanType=&amp;calculatedMplush=2260.908&amp;createdDate=2017-12-01+13%3a59%3a09.0'> fragment ion view </a>	RQYHESEEES*EEEEAA	R.RQYHESEEES(79.9663)EEEEAA.-	55446	4.02,	99.7	2.2408	0.2588	55446	3	24H-Phos-Pos_1	[Q8N9N8 ]	NA	NA	[Q8N9N8 Probable RNA-binding protein EIF1AD OS=Homo sapiens GN=EIF1AD PE=1 SV=1 ]
<a href='/ip2/showLorikeet.html?sequence=R.RQYHES(79.9663)EEES(79.9663)EEEEAA.-&amp;chargeState=2&amp;pid=4678&amp;experimentId=&amp;searchId=121012&amp;scan=23448&amp;fileName=24H-Phos-Pos_1&amp;sampleName=24H-Phos-Pos&amp;projectName=Breast+Cancer-+Phospho+analysis&amp;measuredMplush=2340.8674&amp;scanType=&amp;calculatedMplush=2340.8743&amp;createdDate=2017-12-01+13%3a59%3a09.0'> fragment ion …	RQYHES*EEES*EEEEAA	R.RQYHES(79.9663)EEES(79.9663)EEEEAA.-	23448	[13.38,11.27,]	100	2.6716	0.3504	23448	2	24H-Phos-Pos_1	[Q8N9N8 ]	NA	NA	[Q8N9N8 Probable RNA-binding protein EIF1AD OS=Homo sapiens GN=EIF1AD PE=1 SV=1 ]
<a href='/ip2/showLorikeet.html?sequence=R.QYHESEEES(79.9663)EEEEAA.-&amp;chargeState=2&amp;pid=4678&amp;experimentId=&amp;searchId=121012&amp;scan=22219&amp;fileName=24H-Phos-Pos_1&amp;sampleName=24H-Phos-Pos&amp;projectName=Breast+Cancer-+Phospho+analysis&amp;measuredMplush=2104.8037&amp;scanType=&amp;calculatedMplush=2104.807&amp;createdDate=2017-12-01+13%3a59%3a09.0'> fragment ion view </a>	QYHESEEES*EEEEAA	R.QYHESEEES(79.9663)EEEEAA.-	22219	4.54,	100	2.6093	0.272	22219	2	24H-Phos-Pos_1	[Q8N9N8 ]	NA	NA	[Q8N9N8 Probable RNA-binding protein EIF1AD OS=Homo sapiens GN=EIF1AD PE=1 SV=1 ]
<a href='/ip2/showLorikeet.html?sequence=R.QYHES(79.9663)EEES(79.9663)EEEEAA.-&amp;chargeState=2&amp;pid=4678&amp;experimentId=&amp;searchId=121012&amp;scan=19105&amp;fileName=24H-Phos-Pos_1&amp;sampleName=24H-Phos-Pos&amp;projectName=Breast+Cancer-+Phospho+analysis&amp;measuredMplush=2184.7644&amp;scanType=&amp;calculatedMplush=2184.7732&amp;createdDate=2017-12-01+13%3a59%3a09.0'> fragment ion v…	QYHES*EEES*EEEEAA	R.QYHES(79.9663)EEES(79.9663)EEEEAA.-	19105	[20.11,16.3,]	100	3.3627	0.5353	19105	2	24H-Phos-Pos_1	[Q8N9N8 ]	NA	NA	[Q8N9N8 Probable RNA-binding protein EIF1AD OS=Homo sapiens GN=EIF1AD PE=1 SV=1 ]
<a href='/ip2/showLorikeet.html?sequence=R.EASSSS(79.9663)PEAGEGQIR.L&amp;chargeState=2&amp;pid=4678&amp;experimentId=&amp;searchId=121012&amp;scan=20531&amp;fileName=24H-Phos-Pos_1&amp;sampleName=24H-Phos-Pos&amp;projectName=Breast+Cancer-+Phospho+analysis&amp;measuredMplush=1813.813&amp;scanType=&amp;calculatedMplush=1813.8167&amp;createdDate=2017-12-01+13%3a59%3a09.0'> fragment ion view </a>	EASSSS*PEAGEGQIR	R.EASSSS(79.9663)PEAGEGQIR.L	20531	0,	99.9	2.364	0.2382	20531	2	24H-Phos-Pos_1	[Q86U28 ]	NA	NA	[Q86U28 Iron-sulfur cluster assembly 2 homolog, mitochondrial OS=Homo sapiens GN=ISCA2 PE=1 SV=2 ]
<a href='/ip2/showLorikeet.html?sequence=K.TDAEAT(79.9663)DTEATET.-&amp;chargeState=2&amp;pid=4678&amp;experimentId=&amp;searchId=121012&amp;scan=15134&amp;fileName=24H-Phos-Pos_1&amp;sampleName=24H-Phos-Pos&amp;projectName=Breast+Cancer-+Phospho+analysis&amp;measuredMplush=1663.6732&amp;scanType=&amp;calculatedMplush=1663.6785&amp;createdDate=2017-12-01+13%3a59%3a09.0'> fragment ion view </a>	TDAEAT*DTEATET	K.TDAEAT(79.9663)DTEATET.-	15134	15.5,	100	3.6455	0.5773	15134	2	24H-Phos-Pos_1	[Q9Y3D3 ]	NA	NA	[Q9Y3D3 28S ribosomal protein S16, mitochondrial OS=Homo sapiens GN=MRPS16 PE=1 SV=1 ]
<a href='/ip2/showLorikeet.html?sequence=R.VS(79.9663)DSESEGPQKGPAS(79.9663)DS(79.9663)ETEDASR.H&amp;chargeState=3&amp;pid=4678&amp;experimentId=&amp;searchId=121012&amp;scan=24011&amp;fileName=24H-Phos-Pos_1&amp;sampleName=24H-Phos-Pos&amp;projectName=Breast+Cancer-+Phospho+analysis&amp;measuredMplush=3163.2732&amp;scanType=&amp;calculatedMplush=3163.2793&amp;createdDate=2017-12-01+13%3a59%3a09.…	VS*DSESEGPQKGPAS*DS*ETEDASR	R.VS(79.9663)DSESEGPQKGPAS(79.9663)DS(79.9663)ETEDASR.H	24011	[17.77,15.11,7.81,]	100	3.3492	0.2429	24011	3	24H-Phos-Pos_1	[Q96ST2 ]	NA	NA	[Q96ST2 Protein IWS1 homolog OS=Homo sapiens GN=IWS1 PE=1 SV=2 ]
<a href='/ip2/showLorikeet.html?sequence=K.AAVLS(79.9663)DS(79.9663)EDEEK.A&amp;chargeState=2&amp;pid=4678&amp;experimentId=&amp;searchId=121012&amp;scan=32221&amp;fileName=24H-Phos-Pos_1&amp;sampleName=24H-Phos-Pos&amp;projectName=Breast+Cancer-+Phospho+analysis&amp;measuredMplush=1910.8473&amp;scanType=&amp;calculatedMplush=1910.8436&amp;createdDate=2017-12-01+13%3a59%3a09.0'> fragment ion view…	AAVLS*DS*EDEEK	K.AAVLS(79.9663)DS(79.9663)EDEEK.A	32221	1000,	100	3.7395	0.4317	32221	2	24H-Phos-Pos_1	[Q96ST2 ]	NA	NA	[Q96ST2 Protein IWS1 homolog OS=Homo sapiens GN=IWS1 PE=1 SV=2 ]
<a href='/ip2/showLorikeet.html?sequence=R.VVS(79.9663)DADDS(79.9663)DSDAVSDK.S&amp;chargeState=3&amp;pid=4678&amp;experimentId=&amp;searchId=121012&amp;scan=30352&amp;fileName=24H-Phos-Pos_1&amp;sampleName=24H-Phos-Pos&amp;projectName=Breast+Cancer-+Phospho+analysis&amp;measuredMplush=2242.9448&amp;scanType=&amp;calculatedMplush=2242.9404&amp;createdDate=2017-12-01+13%3a59%3a09.0'> fragment ion …	VVSDADDS*DS*DAVSDK	R.VVS(79.9663)DADDS(79.9663)DSDAVSDK.S	30352	[1.6,3.12,]	100	3.7613	0.2338	30352	3	24H-Phos-Pos_1	[Q96ST2 ]	NA	NA	[Q96ST2 Protein IWS1 homolog OS=Homo sapiens GN=IWS1 PE=1 SV=2 ]
<a href='/ip2/showLorikeet.html?sequence=R.VVSDADDS(79.9663)DS(79.9663)DAVSDK.S&amp;chargeState=3&amp;pid=4678&amp;experimentId=&amp;searchId=121012&amp;scan=30651&amp;fileName=24H-Phos-Pos_1&amp;sampleName=24H-Phos-Pos&amp;projectName=Breast+Cancer-+Phospho+analysis&amp;measuredMplush=2242.9429&amp;scanType=&amp;calculatedMplush=2242.9404&amp;createdDate=2017-12-01+13%3a59%3a09.0'> fragment ion …	VVSDADDS*DS*DAVSDK	R.VVSDADDS(79.9663)DS(79.9663)DAVSDK.S	30651	[0.69,1.27,]	100	3.3372	0.289	30651	3	24H-Phos-Pos_1	[Q96ST2 ]	NA	NA	[Q96ST2 Protein IWS1 homolog OS=Homo sapiens GN=IWS1 PE=1 SV=2 ]
<a href='/ip2/showLorikeet.html?sequence=R.VVS(79.9663)DADDS(79.9663)DS(79.9663)DAVSDK.S&amp;chargeState=2&amp;pid=4678&amp;experimentId=&amp;searchId=121012&amp;scan=28350&amp;fileName=24H-Phos-Pos_1&amp;sampleName=24H-Phos-Pos&amp;projectName=Breast+Cancer-+Phospho+analysis&amp;measuredMplush=2322.9055&amp;scanType=&amp;calculatedMplush=2322.9067&amp;createdDate=2017-12-01+13%3a59%3a09.0'> frag…	VVS*DADDS*DS*DAVSDK	R.VVS(79.9663)DADDS(79.9663)DS(79.9663)DAVSDK.S	28350	[77.71,52.41,40.46,]	100	5.0282	0.4952	28350	2	24H-Phos-Pos_1	[Q96ST2 ]	NA	NA	[Q96ST2 Protein IWS1 homolog OS=Homo sapiens GN=IWS1 PE=1 SV=2 ]
<a href='/ip2/showLorikeet.html?sequence=K.TIAS(79.9663)DS(79.9663)EEEAGK.E&amp;chargeState=2&amp;pid=4678&amp;experimentId=&amp;searchId=121012&amp;scan=26083&amp;fileName=24H-Phos-Pos_1&amp;sampleName=24H-Phos-Pos&amp;projectName=Breast+Cancer-+Phospho+analysis&amp;measuredMplush=1854.8198&amp;scanType=&amp;calculatedMplush=1854.8174&amp;createdDate=2017-12-01+13%3a59%3a09.0'> fragment ion view…	TIAS*DS*EEEAGK	K.TIAS(79.9663)DS(79.9663)EEEAGK.E	26083	[33.55,51.71,]	100	3.1723	0.3521	26083	2	24H-Phos-Pos_1	[Q96ST2 ]	NA	NA	[Q96ST2 Protein IWS1 homolog OS=Homo sapiens GN=IWS1 PE=1 SV=2 ]
<a href='/ip2/showLorikeet.html?sequence=K.EAEDS(79.9663)DS(79.9663)DDNIKR.G&amp;chargeState=2&amp;pid=4678&amp;experimentId=&amp;searchId=121012&amp;scan=24201&amp;fileName=24H-Phos-Pos_1&amp;sampleName=24H-Phos-Pos&amp;projectName=Breast+Cancer-+Phospho+analysis&amp;measuredMplush=2111.8884&amp;scanType=&amp;calculatedMplush=2111.8933&amp;createdDate=2017-12-01+13%3a59%3a09.0'> fragment ion vie…	EAEDS*DS*DDNIKR	K.EAEDS(79.9663)DS(79.9663)DDNIKR.G	24201	1000,	99.9	2.9442	0.0799	24201	2	24H-Phos-Pos_1	[Q96ST2 ]	NA	NA	[Q96ST2 Protein IWS1 homolog OS=Homo sapiens GN=IWS1 PE=1 SV=2 ]
<a href='/ip2/showLorikeet.html?sequence=K.IVEPEVVGES(79.9663)DSEVEGDAWR.M&amp;chargeState=2&amp;pid=4678&amp;experimentId=&amp;searchId=121012&amp;scan=54862&amp;fileName=24H-Phos-Pos_1&amp;sampleName=24H-Phos-Pos&amp;projectName=Breast+Cancer-+Phospho+analysis&amp;measuredMplush=2511.1511&amp;scanType=&amp;calculatedMplush=2511.149&amp;createdDate=2017-12-01+13%3a59%3a09.0'> fragment ion view <…	IVEPEVVGES*DSEVEGDAWR	K.IVEPEVVGES(79.9663)DSEVEGDAWR.M	54862	30.7,	100	3.0833	0.3481	54862	2	24H-Phos-Pos_1	[P55081 ]	NA	NA	[P55081 Microfibrillar-associated protein 1 OS=Homo sapiens GN=MFAP1 PE=1 SV=2 ]
<a href='/ip2/showLorikeet.html?sequence=K.IVEPEVVGESDS(79.9663)EVEGDAWR.M&amp;chargeState=3&amp;pid=4678&amp;experimentId=&amp;searchId=121012&amp;scan=55758&amp;fileName=24H-Phos-Pos_1&amp;sampleName=24H-Phos-Pos&amp;projectName=Breast+Cancer-+Phospho+analysis&amp;measuredMplush=2511.1506&amp;scanType=&amp;calculatedMplush=2511.149&amp;createdDate=2017-12-01+13%3a59%3a09.0'> fragment ion view <…	IVEPEVVGES*DSEVEGDAWR	K.IVEPEVVGESDS(79.9663)EVEGDAWR.M	55758	10.36,	99.9	3.1822	0.2069	55758	3	24H-Phos-Pos_1	[P55081 ]	NA	NA	[P55081 Microfibrillar-associated protein 1 OS=Homo sapiens GN=MFAP1 PE=1 SV=2 ]
<a href='/ip2/showLorikeet.html?sequence=K.IVEPEVVGES(79.9663)DS(79.9663)EVEGDAWR.M&amp;chargeState=2&amp;pid=4678&amp;experimentId=&amp;searchId=121012&amp;scan=53116&amp;fileName=24H-Phos-Pos_1&amp;sampleName=24H-Phos-Pos&amp;projectName=Breast+Cancer-+Phospho+analysis&amp;measuredMplush=2591.1187&amp;scanType=&amp;calculatedMplush=2591.1152&amp;createdDate=2017-12-01+13%3a59%3a09.0'> fragment …	IVEPEVVGES*DS*EVEGDAWR	K.IVEPEVVGES(79.9663)DS(79.9663)EVEGDAWR.M	53116	1000,	100	3.3217	0.3464	53116	2	24H-Phos-Pos_1	[P55081 ]	NA	NA	[P55081 Microfibrillar-associated protein 1 OS=Homo sapiens GN=MFAP1 PE=1 SV=2 ]
<a href='/ip2/showLorikeet.html?sequence=K.IVEPEVVGES(79.9663)DS(79.9663)EVEGDAWR.M&amp;chargeState=3&amp;pid=4678&amp;experimentId=&amp;searchId=121012&amp;scan=52589&amp;fileName=24H-Phos-Pos_1&amp;sampleName=24H-Phos-Pos&amp;projectName=Breast+Cancer-+Phospho+analysis&amp;measuredMplush=2591.1257&amp;scanType=&amp;calculatedMplush=2591.1152&amp;createdDate=2017-12-01+13%3a59%3a09.0'> fragment …	IVEPEVVGES*DS*EVEGDAWR	K.IVEPEVVGES(79.9663)DS(79.9663)EVEGDAWR.M	52589	1000,	99.9	2.8721	0.2827	52589	3	24H-Phos-Pos_1	[P55081 ]	NA	NA	[P55081 Microfibrillar-associated protein 1 OS=Homo sapiens GN=MFAP1 PE=1 SV=2 ]
<a href='/ip2/showLorikeet.html?sequence=R.MEREDS(79.9663)S(79.9663)EEEEEEIDDEEIER.R&amp;chargeState=3&amp;pid=4678&amp;experimentId=&amp;searchId=121012&amp;scan=40192&amp;fileName=24H-Phos-Pos_1&amp;sampleName=24H-Phos-Pos&amp;projectName=Breast+Cancer-+Phospho+analysis&amp;measuredMplush=3016.1414&amp;scanType=&amp;calculatedMplush=3016.1375&amp;createdDate=2017-12-01+13%3a59%3a09.0'> fragment…	MEREDS*S*EEEEEEIDDEEIER	R.MEREDS(79.9663)S(79.9663)EEEEEEIDDEEIER.R	40192	1000,	100	5.4964	0.382	40192	3	24H-Phos-Pos_1	[P55081 ]	NA	NA	[P55081 Microfibrillar-associated protein 1 OS=Homo sapiens GN=MFAP1 PE=1 SV=2 ]
<a href='/ip2/showLorikeet.html?sequence=R.EDS(79.9663)S(79.9663)EEEEEEIDDEEIER.R&amp;chargeState=2&amp;pid=4678&amp;experimentId=&amp;searchId=121012&amp;scan=33539&amp;fileName=24H-Phos-Pos_1&amp;sampleName=24H-Phos-Pos&amp;projectName=Breast+Cancer-+Phospho+analysis&amp;measuredMplush=2599.9556&amp;scanType=&amp;calculatedMplush=2599.9534&amp;createdDate=2017-12-01+13%3a59%3a09.0'> fragment io…	EDS*S*EEEEEEIDDEEIER	R.EDS(79.9663)S(79.9663)EEEEEEIDDEEIER.R	33539	1000,	100	4.0697	0.5564	33539	2	24H-Phos-Pos_1	[P55081 ]	NA	NA	[P55081 Microfibrillar-associated protein 1 OS=Homo sapiens GN=MFAP1 PE=1 SV=2 ]
<a href='/ip2/showLorikeet.html?sequence=K.NSSLLS(79.9663)FDNEDEN.E&amp;chargeState=2&amp;pid=4678&amp;experimentId=&amp;searchId=121012&amp;scan=46603&amp;fileName=24H-Phos-Pos_1&amp;sampleName=24H-Phos-Pos&amp;projectName=Breast+Cancer-+Phospho+analysis&amp;measuredMplush=1792.7502&amp;scanType=&amp;calculatedMplush=1792.7476&amp;createdDate=2017-12-01+13%3a59%3a09.0'> fragment ion view </a>	NSSLLS*FDNEDEN	K.NSSLLS(79.9663)FDNEDEN.E	46603	30.66,	100	4.7055	0.429	46603	2	24H-Phos-Pos_1	[Q96AT1 ]	NA	NA	[Q96AT1 Uncharacterized protein KIAA1143 OS=Homo sapiens GN=KIAA1143 PE=1 SV=2 ]
<a href='/ip2/showLorikeet.html?sequence=K.NSSLLS(79.9663)FDNEDENE.-&amp;chargeState=2&amp;pid=4678&amp;experimentId=&amp;searchId=121012&amp;scan=47062&amp;fileName=24H-Phos-Pos_1&amp;sampleName=24H-Phos-Pos&amp;projectName=Breast+Cancer-+Phospho+analysis&amp;measuredMplush=1921.7935&amp;scanType=&amp;calculatedMplush=1921.79&amp;createdDate=2017-12-01+13%3a59%3a09.0'> fragment ion view </a>	NSSLLS*FDNEDENE	K.NSSLLS(79.9663)FDNEDENE.-	47062	30.66,	100	5.0655	0.4816	47062	2	24H-Phos-Pos_1	[Q96AT1 ]	NA	NA	[Q96AT1 Uncharacterized protein KIAA1143 OS=Homo sapiens GN=KIAA1143 PE=1 SV=2 ]
<a href='/ip2/showLorikeet.html?sequence=R.STSADSAS(79.9663)SSDTSR.S&amp;chargeState=2&amp;pid=4678&amp;experimentId=&amp;searchId=121012&amp;scan=4503&amp;fileName=24H-Phos-Pos_1&amp;sampleName=24H-Phos-Pos&amp;projectName=Breast+Cancer-+Phospho+analysis&amp;measuredMplush=1667.6866&amp;scanType=&amp;calculatedMplush=1667.6958&amp;createdDate=2017-12-01+13%3a59%3a09.0'> fragment ion view </a>	STSADSAS*SSDTSR	R.STSADSAS(79.9663)SSDTSR.S	4503	8.65,	99.9	2.2451	0.244	4503	2	24H-Phos-Pos_1	[Q9UQ35 ]	NA	NA	[Q9UQ35 Serine/arginine repetitive matrix protein 2 OS=Homo sapiens GN=SRRM2 PE=1 SV=2 ]
<a href='/ip2/showLorikeet.html?sequence=R.STSADSASSSDT(79.9663)SR.S&amp;chargeState=2&amp;pid=4678&amp;experimentId=&amp;searchId=121012&amp;scan=4891&amp;fileName=24H-Phos-Pos_1&amp;sampleName=24H-Phos-Pos&amp;projectName=Breast+Cancer-+Phospho+analysis&amp;measuredMplush=1667.6912&amp;scanType=&amp;calculatedMplush=1667.6958&amp;createdDate=2017-12-01+13%3a59%3a09.0'> fragment ion view </a>	STSADSAS*SSDTSR	R.STSADSASSSDT(79.9663)SR.S	4891	6.9,	100	2.5104	0.2905	4891	2	24H-Phos-Pos_1	[Q9UQ35 ]	NA	NA	[Q9UQ35 Serine/arginine repetitive matrix protein 2 OS=Homo sapiens GN=SRRM2 PE=1 SV=2 ]
<a href='/ip2/showLorikeet.html?sequence=R.STSADSASSSDTS(79.9663)R.S&amp;chargeState=2&amp;pid=4678&amp;experimentId=&amp;searchId=121012&amp;scan=4980&amp;fileName=24H-Phos-Pos_1&amp;sampleName=24H-Phos-Pos&amp;projectName=Breast+Cancer-+Phospho+analysis&amp;measuredMplush=1667.6908&amp;scanType=&amp;calculatedMplush=1667.6958&amp;createdDate=2017-12-01+13%3a59%3a09.0'> fragment ion view </a>	STSADSASSSDTS*R	R.STSADSASSSDTS(79.9663)R.S	4980	8.58,	99.7	1.626	0.3125	4980	2	24H-Phos-Pos_1	[Q9UQ35 ]	NA	NA	[Q9UQ35 Serine/arginine repetitive matrix protein 2 OS=Homo sapiens GN=SRRM2 PE=1 SV=2 ]
<a href='/ip2/showLorikeet.html?sequence=R.STSADSASSS(79.9663)DTSR.S&amp;chargeState=2&amp;pid=4678&amp;experimentId=&amp;searchId=121012&amp;scan=5160&amp;fileName=24H-Phos-Pos_1&amp;sampleName=24H-Phos-Pos&amp;projectName=Breast+Cancer-+Phospho+analysis&amp;measuredMplush=1667.6909&amp;scanType=&amp;calculatedMplush=1667.6958&amp;createdDate=2017-12-01+13%3a59%3a09.0'> fragment ion view </a>	STSADS*ASSSDTSR	R.STSADSASSS(79.9663)DTSR.S	5160	0,	100	2.1304	0.3837	5160	2	24H-Phos-Pos_1	[Q9UQ35 ]	NA	NA	[Q9UQ35 Serine/arginine repetitive matrix protein 2 OS=Homo sapiens GN=SRRM2 PE=1 SV=2 ]
<a href='/ip2/showLorikeet.html?sequence=R.STSADSASSSDT(79.9663)SRSR.S&amp;chargeState=2&amp;pid=4678&amp;experimentId=&amp;searchId=121012&amp;scan=14630&amp;fileName=24H-Phos-Pos_1&amp;sampleName=24H-Phos-Pos&amp;projectName=Breast+Cancer-+Phospho+analysis&amp;measuredMplush=1910.8219&amp;scanType=&amp;calculatedMplush=1910.829&amp;createdDate=2017-12-01+13%3a59%3a09.0'> fragment ion view </a>	STSADSASSSDT*SRSR	R.STSADSASSSDT(79.9663)SRSR.S	14630	0,	100	2.127	0.2933	14630	2	24H-Phos-Pos_1	[Q9UQ35 ]	NA	NA	[Q9UQ35 Serine/arginine repetitive matrix protein 2 OS=Homo sapiens GN=SRRM2 PE=1 SV=2 ]
<a href='/ip2/showLorikeet.html?sequence=R.STSADS(79.9663)ASSSDTS(79.9663)RSR.S&amp;chargeState=2&amp;pid=4678&amp;experimentId=&amp;searchId=121012&amp;scan=4630&amp;fileName=24H-Phos-Pos_1&amp;sampleName=24H-Phos-Pos&amp;projectName=Breast+Cancer-+Phospho+analysis&amp;measuredMplush=1990.7886&amp;scanType=&amp;calculatedMplush=1990.7953&amp;createdDate=2017-12-01+13%3a59%3a09.0'> fragment ion v…	STSADS*AS*SSDTSRSR	R.STSADS(79.9663)ASSSDTS(79.9663)RSR.S	4630	[6.86,7.93,]	100	2.6815	0.2543	4630	2	24H-Phos-Pos_1	[Q9UQ35 ]	NA	NA	[Q9UQ35 Serine/arginine repetitive matrix protein 2 OS=Homo sapiens GN=SRRM2 PE=1 SV=2 ]
<a href='/ip2/showLorikeet.html?sequence=R.STSADSAS(79.9663)SSDTSRS(79.9663)R.S&amp;chargeState=2&amp;pid=4678&amp;experimentId=&amp;searchId=121012&amp;scan=4743&amp;fileName=24H-Phos-Pos_1&amp;sampleName=24H-Phos-Pos&amp;projectName=Breast+Cancer-+Phospho+analysis&amp;measuredMplush=1990.7887&amp;scanType=&amp;calculatedMplush=1990.7953&amp;createdDate=2017-12-01+13%3a59%3a09.0'> fragment ion v…	S*TSADS*ASSSDTSRSR	R.STSADSAS(79.9663)SSDTSRS(79.9663)R.S	4743	[13.19,7.23,]	99.9	2.1622	0.2488	4743	2	24H-Phos-Pos_1	[Q9UQ35 ]	NA	NA	[Q9UQ35 Serine/arginine repetitive matrix protein 2 OS=Homo sapiens GN=SRRM2 PE=1 SV=2 ]
<a href='/ip2/showLorikeet.html?sequence=R.STSADS(79.9663)ASSSDTSRS(79.9663)R.S&amp;chargeState=2&amp;pid=4678&amp;experimentId=&amp;searchId=121012&amp;scan=4909&amp;fileName=24H-Phos-Pos_1&amp;sampleName=24H-Phos-Pos&amp;projectName=Breast+Cancer-+Phospho+analysis&amp;measuredMplush=1990.7888&amp;scanType=&amp;calculatedMplush=1990.7953&amp;createdDate=2017-12-01+13%3a59%3a09.0'> fragment ion v…	STS*ADSAS*SSDTSRSR	R.STSADS(79.9663)ASSSDTSRS(79.9663)R.S	4909	[11.43,6.93,]	99.7	2.5171	0.1314	4909	2	24H-Phos-Pos_1	[Q9UQ35 ]	NA	NA	[Q9UQ35 Serine/arginine repetitive matrix protein 2 OS=Homo sapiens GN=SRRM2 PE=1 SV=2 ]
<a href='/ip2/showLorikeet.html?sequence=R.STSADSASS(79.9663)SDTSRS(79.9663)R.S&amp;chargeState=2&amp;pid=4678&amp;experimentId=&amp;searchId=121012&amp;scan=5001&amp;fileName=24H-Phos-Pos_1&amp;sampleName=24H-Phos-Pos&amp;projectName=Breast+Cancer-+Phospho+analysis&amp;measuredMplush=1990.7878&amp;scanType=&amp;calculatedMplush=1990.7953&amp;createdDate=2017-12-01+13%3a59%3a09.0'> fragment ion v…	STSADSAS*SSDT*SRSR	R.STSADSASS(79.9663)SDTSRS(79.9663)R.S	5001	[0,6.9,]	99.7	2.3122	0.1732	5001	2	24H-Phos-Pos_1	[Q9UQ35 ]	NA	NA	[Q9UQ35 Serine/arginine repetitive matrix protein 2 OS=Homo sapiens GN=SRRM2 PE=1 SV=2 ]
<a href='/ip2/showLorikeet.html?sequence=R.STSADSASSSDTS(79.9663)RS(79.9663)R.S&amp;chargeState=2&amp;pid=4678&amp;experimentId=&amp;searchId=121012&amp;scan=5491&amp;fileName=24H-Phos-Pos_1&amp;sampleName=24H-Phos-Pos&amp;projectName=Breast+Cancer-+Phospho+analysis&amp;measuredMplush=1990.7891&amp;scanType=&amp;calculatedMplush=1990.7953&amp;createdDate=2017-12-01+13%3a59%3a09.0'> fragment ion v…	STSADSASSSDT*SRS*R	R.STSADSASSSDTS(79.9663)RS(79.9663)R.S	5491	[13.27,8.63,]	100	2.9484	0.4153	5491	2	24H-Phos-Pos_1	[Q9UQ35 ]	NA	NA	[Q9UQ35 Serine/arginine repetitive matrix protein 2 OS=Homo sapiens GN=SRRM2 PE=1 SV=2 ]
<a href='/ip2/showLorikeet.html?sequence=R.STSADSASSSDT(79.9663)SRS(79.9663)R.S&amp;chargeState=2&amp;pid=4678&amp;experimentId=&amp;searchId=121012&amp;scan=5610&amp;fileName=24H-Phos-Pos_1&amp;sampleName=24H-Phos-Pos&amp;projectName=Breast+Cancer-+Phospho+analysis&amp;measuredMplush=1990.7883&amp;scanType=&amp;calculatedMplush=1990.7953&amp;createdDate=2017-12-01+13%3a59%3a09.0'> fragment ion v…	STSADSASSSDT*SRS*R	R.STSADSASSSDT(79.9663)SRS(79.9663)R.S	5610	[10.65,24.21,]	100	2.86	0.3667	5610	2	24H-Phos-Pos_1	[Q9UQ35 ]	NA	NA	[Q9UQ35 Serine/arginine repetitive matrix protein 2 OS=Homo sapiens GN=SRRM2 PE=1 SV=2 ]
<a href='/ip2/showLorikeet.html?sequence=R.STSADSASSSDT(79.9663)S(79.9663)RSR.S&amp;chargeState=2&amp;pid=4678&amp;experimentId=&amp;searchId=121012&amp;scan=6309&amp;fileName=24H-Phos-Pos_1&amp;sampleName=24H-Phos-Pos&amp;projectName=Breast+Cancer-+Phospho+analysis&amp;measuredMplush=1990.79&amp;scanType=&amp;calculatedMplush=1990.7953&amp;createdDate=2017-12-01+13%3a59%3a09.0'> fragment ion vie…	STSADSAS*SSDTSRS*R	R.STSADSASSSDT(79.9663)S(79.9663)RSR.S	6309	[0,7.71,]	100	2.0194	0.3333	6309	2	24H-Phos-Pos_1	[Q9UQ35 ]	NA	NA	[Q9UQ35 Serine/arginine repetitive matrix protein 2 OS=Homo sapiens GN=SRRM2 PE=1 SV=2 ]
<a href='/ip2/showLorikeet.html?sequence=R.SPS(79.9663)PASGR.R&amp;chargeState=2&amp;pid=4678&amp;experimentId=&amp;searchId=121012&amp;scan=7163&amp;fileName=24H-Phos-Pos_1&amp;sampleName=24H-Phos-Pos&amp;projectName=Breast+Cancer-+Phospho+analysis&amp;measuredMplush=1067.5048&amp;scanType=&amp;calculatedMplush=1067.5083&amp;createdDate=2017-12-01+13%3a59%3a09.0'> fragment ion view </a>	SPS*PASGR	R.SPS(79.9663)PASGR.R	7163	13.27,	99.6	1.8202	0.1822	7163	2	24H-Phos-Pos_1	[Q9UQ35 ]	NA	NA	[Q9UQ35 Serine/arginine repetitive matrix protein 2 OS=Homo sapiens GN=SRRM2 PE=1 SV=2 ]
<a href='/ip2/showLorikeet.html?sequence=R.EISSS(79.9663)PTSK.N&amp;chargeState=2&amp;pid=4678&amp;experimentId=&amp;searchId=121012&amp;scan=26382&amp;fileName=24H-Phos-Pos_1&amp;sampleName=24H-Phos-Pos&amp;projectName=Breast+Cancer-+Phospho+analysis&amp;measuredMplush=1473.7622&amp;scanType=&amp;calculatedMplush=1473.7601&amp;createdDate=2017-12-01+13%3a59%3a09.0'> fragment ion view </a>	EISSS*PTSK	R.EISSS(79.9663)PTSK.N	26382	10.33,	99.9	2.4048	0.1593	26382	2	24H-Phos-Pos_1	[Q9UQ35 ]	NA	NA	[Q9UQ35 Serine/arginine repetitive matrix protein 2 OS=Homo sapiens GN=SRRM2 PE=1 SV=2 ]
<a href='/ip2/showLorikeet.html?sequence=R.EIS(79.9663)SS(79.9663)PTSK.N&amp;chargeState=2&amp;pid=4678&amp;experimentId=&amp;searchId=121012&amp;scan=22717&amp;fileName=24H-Phos-Pos_1&amp;sampleName=24H-Phos-Pos&amp;projectName=Breast+Cancer-+Phospho+analysis&amp;measuredMplush=1553.722&amp;scanType=&amp;calculatedMplush=1553.7264&amp;createdDate=2017-12-01+13%3a59%3a09.0'> fragment ion view </a>	EIS*SS*PTSK	R.EIS(79.9663)SS(79.9663)PTSK.N	22717	[11.51,13.24,]	99.6	1.8828	0.1876	22717	2	24H-Phos-Pos_1	[Q9UQ35 ]	NA	NA	[Q9UQ35 Serine/arginine repetitive matrix protein 2 OS=Homo sapiens GN=SRRM2 PE=1 SV=2 ]
<a href='/ip2/showLorikeet.html?sequence=R.SGS(79.9663)S(79.9663)SERK.N&amp;chargeState=2&amp;pid=4678&amp;experimentId=&amp;searchId=121012&amp;scan=11913&amp;fileName=24H-Phos-Pos_1&amp;sampleName=24H-Phos-Pos&amp;projectName=Breast+Cancer-+Phospho+analysis&amp;measuredMplush=1455.6606&amp;scanType=&amp;calculatedMplush=1455.6644&amp;createdDate=2017-12-01+13%3a59%3a09.0'> fragment ion view </a>	SGS*S*SERK	R.SGS(79.9663)S(79.9663)SERK.N	11913	[13.27,0,]	99.6	1.7672	0.2027	11913	2	24H-Phos-Pos_1	[Q9UQ35 ]	NA	NA	[Q9UQ35 Serine/arginine repetitive matrix protein 2 OS=Homo sapiens GN=SRRM2 PE=1 SV=2 ]
<a href='/ip2/showLorikeet.html?sequence=R.HSCS(79.9663)GSSPPR.V&amp;chargeState=2&amp;pid=4678&amp;experimentId=&amp;searchId=121012&amp;scan=19533&amp;fileName=24H-Phos-Pos_1&amp;sampleName=24H-Phos-Pos&amp;projectName=Breast+Cancer-+Phospho+analysis&amp;measuredMplush=1380.5868&amp;scanType=&amp;calculatedMplush=1380.5928&amp;createdDate=2017-12-01+13%3a59%3a09.0'> fragment ion view </a>	HSCSGSS*PPR	R.HSCS(79.9663)GSSPPR.V	19533	0,	100	2.219	0.3789	19533	2	24H-Phos-Pos_1	[Q9UQ35 ]	NA	NA	[Q9UQ35 Serine/arginine repetitive matrix protein 2 OS=Homo sapiens GN=SRRM2 PE=1 SV=2 ]
<a href='/ip2/showLorikeet.html?sequence=R.HSCS(79.9663)GSS(79.9663)PPR.V&amp;chargeState=2&amp;pid=4678&amp;experimentId=&amp;searchId=121012&amp;scan=6527&amp;fileName=24H-Phos-Pos_1&amp;sampleName=24H-Phos-Pos&amp;projectName=Breast+Cancer-+Phospho+analysis&amp;measuredMplush=1460.5548&amp;scanType=&amp;calculatedMplush=1460.5591&amp;createdDate=2017-12-01+13%3a59%3a09.0'> fragment ion view </…	HSCS*GSS*PPR	R.HSCS(79.9663)GSS(79.9663)PPR.V	6527	[0,8.58,]	100	1.8407	0.3867	6527	2	24H-Phos-Pos_1	[Q9UQ35 ]	NA	NA	[Q9UQ35 Serine/arginine repetitive matrix protein 2 OS=Homo sapiens GN=SRRM2 PE=1 SV=2 ]
<a href='/ip2/showLorikeet.html?sequence=R.SHSGSSSPS(79.9663)PSR.V&amp;chargeState=3&amp;pid=4678&amp;experimentId=&amp;searchId=121012&amp;scan=14393&amp;fileName=24H-Phos-Pos_1&amp;sampleName=24H-Phos-Pos&amp;projectName=Breast+Cancer-+Phospho+analysis&amp;measuredMplush=1481.6528&amp;scanType=&amp;calculatedMplush=1481.6582&amp;createdDate=2017-12-01+13%3a59%3a09.0'> fragment ion view </a>	SHSGSSS*PSPSR	R.SHSGSSSPS(79.9663)PSR.V	14393	11.39,	100	3.1378	0.2962	14393	3	24H-Phos-Pos_1	[Q9UQ35 ]	NA	NA	[Q9UQ35 Serine/arginine repetitive matrix protein 2 OS=Homo sapiens GN=SRRM2 PE=1 SV=2 ]
<a href='/ip2/showLorikeet.html?sequence=R.SHSGSS(79.9663)SPS(79.9663)PSR.V&amp;chargeState=2&amp;pid=4678&amp;experimentId=&amp;searchId=121012&amp;scan=3611&amp;fileName=24H-Phos-Pos_1&amp;sampleName=24H-Phos-Pos&amp;projectName=Breast+Cancer-+Phospho+analysis&amp;measuredMplush=1561.6195&amp;scanType=&amp;calculatedMplush=1561.6245&amp;createdDate=2017-12-01+13%3a59%3a09.0'> fragment ion view …	SHSGSS*SPS*PSR	R.SHSGSS(79.9663)SPS(79.9663)PSR.V	3611	[14.27,22.62,]	99.7	1.9899	0.2089	3611	2	24H-Phos-Pos_1	[Q9UQ35 ]	NA	NA	[Q9UQ35 Serine/arginine repetitive matrix protein 2 OS=Homo sapiens GN=SRRM2 PE=1 SV=2 ]
<a href='/ip2/showLorikeet.html?sequence=R.SHS(79.9663)GSS(79.9663)SPSPSR.V&amp;chargeState=2&amp;pid=4678&amp;experimentId=&amp;searchId=121012&amp;scan=4212&amp;fileName=24H-Phos-Pos_1&amp;sampleName=24H-Phos-Pos&amp;projectName=Breast+Cancer-+Phospho+analysis&amp;measuredMplush=1561.6212&amp;scanType=&amp;calculatedMplush=1561.6245&amp;createdDate=2017-12-01+13%3a59%3a09.0'> fragment ion view …	SHS*GS*SSPSPSR	R.SHS(79.9663)GSS(79.9663)SPSPSR.V	4212	[16.99,9.34,]	99.7	1.8571	0.2599	4212	2	24H-Phos-Pos_1	[Q9UQ35 ]	NA	NA	[Q9UQ35 Serine/arginine repetitive matrix protein 2 OS=Homo sapiens GN=SRRM2 PE=1 SV=2 ]
<a href='/ip2/showLorikeet.html?sequence=R.SHSGS(79.9663)SSPS(79.9663)PSR.V&amp;chargeState=2&amp;pid=4678&amp;experimentId=&amp;searchId=121012&amp;scan=4900&amp;fileName=24H-Phos-Pos_1&amp;sampleName=24H-Phos-Pos&amp;projectName=Breast+Cancer-+Phospho+analysis&amp;measuredMplush=1561.6195&amp;scanType=&amp;calculatedMplush=1561.6245&amp;createdDate=2017-12-01+13%3a59%3a09.0'> fragment ion view …	S*HSGSSSPS*PSR	R.SHSGS(79.9663)SSPS(79.9663)PSR.V	4900	[0,6.06,]	99.6	1.7033	0.2578	4900	2	24H-Phos-Pos_1	[Q9UQ35 ]	NA	NA	[Q9UQ35 Serine/arginine repetitive matrix protein 2 OS=Homo sapiens GN=SRRM2 PE=1 SV=2 ]
<a href='/ip2/showLorikeet.html?sequence=R.SRS(79.9663)VS(79.9663)PCSNVESR.L&amp;chargeState=2&amp;pid=4678&amp;experimentId=&amp;searchId=121012&amp;scan=19013&amp;fileName=24H-Phos-Pos_1&amp;sampleName=24H-Phos-Pos&amp;projectName=Breast+Cancer-+Phospho+analysis&amp;measuredMplush=1853.7738&amp;scanType=&amp;calculatedMplush=1853.7815&amp;createdDate=2017-12-01+13%3a59%3a09.0'> fragment ion vie…	SRS*VSPCS*NVESR	R.SRS(79.9663)VS(79.9663)PCSNVESR.L	19013	[0.01,5.81,]	99.6	2.4021	0.1111	19013	2	24H-Phos-Pos_1	[Q9UQ35 ]	NA	NA	[Q9UQ35 Serine/arginine repetitive matrix protein 2 OS=Homo sapiens GN=SRRM2 PE=1 SV=2 ]
<a href='/ip2/showLorikeet.html?sequence=R.SVS(79.9663)PCSNVESR.L&amp;chargeState=2&amp;pid=4678&amp;experimentId=&amp;searchId=121012&amp;scan=22084&amp;fileName=24H-Phos-Pos_1&amp;sampleName=24H-Phos-Pos&amp;projectName=Breast+Cancer-+Phospho+analysis&amp;measuredMplush=1530.678&amp;scanType=&amp;calculatedMplush=1530.682&amp;createdDate=2017-12-01+13%3a59%3a09.0'> fragment ion view </a>	SVS*PCSNVESR	R.SVS(79.9663)PCSNVESR.L	22084	26.79,	100	2.6957	0.2778	22084	2	24H-Phos-Pos_1	[Q9UQ35 ]	NA	NA	[Q9UQ35 Serine/arginine repetitive matrix protein 2 OS=Homo sapiens GN=SRRM2 PE=1 SV=2 ]
<a href='/ip2/showLorikeet.html?sequence=R.SVS(79.9663)PCSNVESR.L&amp;chargeState=2&amp;pid=4678&amp;experimentId=&amp;searchId=121012&amp;scan=25547&amp;fileName=24H-Phos-Pos_2&amp;sampleName=24H-Phos-Pos&amp;projectName=Breast+Cancer-+Phospho+analysis&amp;measuredMplush=1530.6769&amp;scanType=&amp;calculatedMplush=1530.682&amp;createdDate=2017-12-01+13%3a59%3a09.0'> fragment ion view </a>	S*VSPCSNVESR	R.SVS(79.9663)PCSNVESR.L	25547	16.22,	99.9	2.1313	0.1954	25547	2	24H-Phos-Pos_2	[Q9UQ35 ]	NA	NA	[Q9UQ35 Serine/arginine repetitive matrix protein 2 OS=Homo sapiens GN=SRRM2 PE=1 SV=2 ]
<a href='/ip2/showLorikeet.html?sequence=R.YSHS(79.9663)GS(79.9663)SS(79.9663)PDTK.V&amp;chargeState=2&amp;pid=4678&amp;experimentId=&amp;searchId=121012&amp;scan=17226&amp;fileName=24H-Phos-Pos_1&amp;sampleName=24H-Phos-Pos&amp;projectName=Breast+Cancer-+Phospho+analysis&amp;measuredMplush=1950.7614&amp;scanType=&amp;calculatedMplush=1950.7687&amp;createdDate=2017-12-01+13%3a59%3a09.0'> fragment…	YSHS*GS*S*SPDTK	R.YSHS(79.9663)GS(79.9663)SS(79.9663)PDTK.V	17226	[6.59,5.29,0,]	99.6	1.9657	0.1819	17226	2	24H-Phos-Pos_1	[Q9UQ35 ]	NA	NA	[Q9UQ35 Serine/arginine repetitive matrix protein 2 OS=Homo sapiens GN=SRRM2 PE=1 SV=2 ]
<a href='/ip2/showLorikeet.html?sequence=R.YSHSGS(79.9663)S(79.9663)S(79.9663)PDTK.V&amp;chargeState=2&amp;pid=4678&amp;experimentId=&amp;searchId=121012&amp;scan=18436&amp;fileName=24H-Phos-Pos_1&amp;sampleName=24H-Phos-Pos&amp;projectName=Breast+Cancer-+Phospho+analysis&amp;measuredMplush=1950.7606&amp;scanType=&amp;calculatedMplush=1950.7687&amp;createdDate=2017-12-01+13%3a59%3a09.0'> fragment…	YS*HS*GSSS*PDTK	R.YSHSGS(79.9663)S(79.9663)S(79.9663)PDTK.V	18436	[5.97,3.04,4.79,]	100	2.2801	0.2634	18436	2	24H-Phos-Pos_1	[Q9UQ35 ]	NA	NA	[Q9UQ35 Serine/arginine repetitive matrix protein 2 OS=Homo sapiens GN=SRRM2 PE=1 SV=2 ]
<a href='/ip2/showLorikeet.html?sequence=K.GQSQTS(79.9663)PDHR.S&amp;chargeState=3&amp;pid=4678&amp;experimentId=&amp;searchId=121012&amp;scan=13065&amp;fileName=24H-Phos-Pos_1&amp;sampleName=24H-Phos-Pos&amp;projectName=Breast+Cancer-+Phospho+analysis&amp;measuredMplush=1421.6318&amp;scanType=&amp;calculatedMplush=1421.6371&amp;createdDate=2017-12-01+13%3a59%3a09.0'> fragment ion view </a>	GQSQTS*PDHR	K.GQSQTS(79.9663)PDHR.S	13065	8.65,	99.6	1.9494	0.2806	13065	3	24H-Phos-Pos_1	[Q9UQ35 ]	NA	NA	[Q9UQ35 Serine/arginine repetitive matrix protein 2 OS=Homo sapiens GN=SRRM2 PE=1 SV=2 ]
<a href='/ip2/showLorikeet.html?sequence=K.GQSQTS(79.9663)PDHRSDTSS(79.9663)PEVR.Q&amp;chargeState=3&amp;pid=4678&amp;experimentId=&amp;searchId=121012&amp;scan=26091&amp;fileName=24H-Phos-Pos_1&amp;sampleName=24H-Phos-Pos&amp;projectName=Breast+Cancer-+Phospho+analysis&amp;measuredMplush=2460.042&amp;scanType=&amp;calculatedMplush=2460.039&amp;createdDate=2017-12-01+13%3a59%3a09.0'> fragment ion…	GQSQTS*PDHRS*DTSSPEVR	K.GQSQTS(79.9663)PDHRSDTSS(79.9663)PEVR.Q	26091	[9.62,1.22,]	99.8	2.697	0.2132	26091	3	24H-Phos-Pos_1	[Q9UQ35 ]	NA	NA	[Q9UQ35 Serine/arginine repetitive matrix protein 2 OS=Homo sapiens GN=SRRM2 PE=1 SV=2 ]
<a href='/ip2/showLorikeet.html?sequence=K.GQS(79.9663)QTSPDHRSDTSS(79.9663)PEVR.Q&amp;chargeState=3&amp;pid=4678&amp;experimentId=&amp;searchId=121012&amp;scan=25679&amp;fileName=24H-Phos-Pos_2&amp;sampleName=24H-Phos-Pos&amp;projectName=Breast+Cancer-+Phospho+analysis&amp;measuredMplush=2460.0278&amp;scanType=&amp;calculatedMplush=2460.039&amp;createdDate=2017-12-01+13%3a59%3a09.0'> fragment io…	GQSQT*SPDHRSDTS*SPEVR	K.GQS(79.9663)QTSPDHRSDTSS(79.9663)PEVR.Q	25679	[13.27,0,]	99.6	2.28	0.2683	25679	3	24H-Phos-Pos_2	[Q9UQ35 ]	NA	NA	[Q9UQ35 Serine/arginine repetitive matrix protein 2 OS=Homo sapiens GN=SRRM2 PE=1 SV=2 ]
<a href='/ip2/showLorikeet.html?sequence=K.GQSQTS(79.9663)PDHRSDT(79.9663)SS(79.9663)PEVR.Q&amp;chargeState=3&amp;pid=4678&amp;experimentId=&amp;searchId=121012&amp;scan=12798&amp;fileName=24H-Phos-Pos_1&amp;sampleName=24H-Phos-Pos&amp;projectName=Breast+Cancer-+Phospho+analysis&amp;measuredMplush=2539.9978&amp;scanType=&amp;calculatedMplush=2540.0054&amp;createdDate=2017-12-01+13%3a59%3a09.0'> f…	GQSQT*S*PDHRSDTSS*PEVR	K.GQSQTS(79.9663)PDHRSDT(79.9663)SS(79.9663)PEVR.Q	12798	[2.95,1.74,10.36,]	99.8	2.4176	0.2629	12798	3	24H-Phos-Pos_1	[Q9UQ35 ]	NA	NA	[Q9UQ35 Serine/arginine repetitive matrix protein 2 OS=Homo sapiens GN=SRRM2 PE=1 SV=2 ]
<a href='/ip2/showLorikeet.html?sequence=K.GQSQT(79.9663)SPDHRSDT(79.9663)SS(79.9663)PEVR.Q&amp;chargeState=3&amp;pid=4678&amp;experimentId=&amp;searchId=121012&amp;scan=14540&amp;fileName=24H-Phos-Pos_1&amp;sampleName=24H-Phos-Pos&amp;projectName=Breast+Cancer-+Phospho+analysis&amp;measuredMplush=2539.9968&amp;scanType=&amp;calculatedMplush=2540.0054&amp;createdDate=2017-12-01+13%3a59%3a09.0'> f…	GQS*QTSPDHRSDTS*S*PEVR	K.GQSQT(79.9663)SPDHRSDT(79.9663)SS(79.9663)PEVR.Q	14540	[9.42,0,11.01,]	100	2.2214	0.4049	14540	3	24H-Phos-Pos_1	[Q9UQ35 ]	NA	NA	[Q9UQ35 Serine/arginine repetitive matrix protein 2 OS=Homo sapiens GN=SRRM2 PE=1 SV=2 ]
<a href='/ip2/showLorikeet.html?sequence=K.GQSQTS(79.9663)PDHRSDT(79.9663)S(79.9663)SPEVR.Q&amp;chargeState=3&amp;pid=4678&amp;experimentId=&amp;searchId=121012&amp;scan=14969&amp;fileName=24H-Phos-Pos_1&amp;sampleName=24H-Phos-Pos&amp;projectName=Breast+Cancer-+Phospho+analysis&amp;measuredMplush=2539.9998&amp;scanType=&amp;calculatedMplush=2540.0054&amp;createdDate=2017-12-01+13%3a59%3a09.0'> f…	GQSQT*SPDHRSDTS*S*PEVR	K.GQSQTS(79.9663)PDHRSDT(79.9663)S(79.9663)SPEVR.Q	14969	[0,0,7.53,]	99.9	2.3306	0.304	14969	3	24H-Phos-Pos_1	[Q9UQ35 ]	NA	NA	[Q9UQ35 Serine/arginine repetitive matrix protein 2 OS=Homo sapiens GN=SRRM2 PE=1 SV=2 ]
<a href='/ip2/showLorikeet.html?sequence=K.GQSQT(79.9663)SPDHRSDT(79.9663)S(79.9663)SPEVR.Q&amp;chargeState=3&amp;pid=4678&amp;experimentId=&amp;searchId=121012&amp;scan=15176&amp;fileName=24H-Phos-Pos_1&amp;sampleName=24H-Phos-Pos&amp;projectName=Breast+Cancer-+Phospho+analysis&amp;measuredMplush=2539.9924&amp;scanType=&amp;calculatedMplush=2540.0054&amp;createdDate=2017-12-01+13%3a59%3a09.0'> f…	GQSQTS*PDHRSDTS*S*PEVR	K.GQSQT(79.9663)SPDHRSDT(79.9663)S(79.9663)SPEVR.Q	15176	[0,0,10.36,]	100	2.7361	0.3407	15176	3	24H-Phos-Pos_1	[Q9UQ35 ]	NA	NA	[Q9UQ35 Serine/arginine repetitive matrix protein 2 OS=Homo sapiens GN=SRRM2 PE=1 SV=2 ]
<a href='/ip2/showLorikeet.html?sequence=R.SDT(79.9663)SSPEVR.Q&amp;chargeState=2&amp;pid=4678&amp;experimentId=&amp;searchId=121012&amp;scan=13142&amp;fileName=24H-Phos-Pos_1&amp;sampleName=24H-Phos-Pos&amp;projectName=Breast+Cancer-+Phospho+analysis&amp;measuredMplush=1286.5786&amp;scanType=&amp;calculatedMplush=1286.5826&amp;createdDate=2017-12-01+13%3a59%3a09.0'> fragment ion view </a>	SDTS*SPEVR	R.SDT(79.9663)SSPEVR.Q	13142	6.47,	99.7	1.9581	0.186	13142	2	24H-Phos-Pos_1	[Q9UQ35 ]	NA	NA	[Q9UQ35 Serine/arginine repetitive matrix protein 2 OS=Homo sapiens GN=SRRM2 PE=1 SV=2 ]
<a href='/ip2/showLorikeet.html?sequence=R.SDT(79.9663)SS(79.9663)PEVR.Q&amp;chargeState=2&amp;pid=4678&amp;experimentId=&amp;searchId=121012&amp;scan=10291&amp;fileName=24H-Phos-Pos_1&amp;sampleName=24H-Phos-Pos&amp;projectName=Breast+Cancer-+Phospho+analysis&amp;measuredMplush=1366.545&amp;scanType=&amp;calculatedMplush=1366.549&amp;createdDate=2017-12-01+13%3a59%3a09.0'> fragment ion view </a>	SDTS*S*PEVR	R.SDT(79.9663)SS(79.9663)PEVR.Q	10291	[8.58,5.88,]	100	2.0388	0.2205	10291	2	24H-Phos-Pos_1	[Q9UQ35 ]	NA	NA	[Q9UQ35 Serine/arginine repetitive matrix protein 2 OS=Homo sapiens GN=SRRM2 PE=1 SV=2 ]
<a href='/ip2/showLorikeet.html?sequence=R.SDT(79.9663)S(79.9663)SPEVR.Q&amp;chargeState=2&amp;pid=4678&amp;experimentId=&amp;searchId=121012&amp;scan=10627&amp;fileName=24H-Phos-Pos_1&amp;sampleName=24H-Phos-Pos&amp;projectName=Breast+Cancer-+Phospho+analysis&amp;measuredMplush=1366.5446&amp;scanType=&amp;calculatedMplush=1366.549&amp;createdDate=2017-12-01+13%3a59%3a09.0'> fragment ion view </a>	SDT*S*SPEVR	R.SDT(79.9663)S(79.9663)SPEVR.Q	10627	[14.23,7.93,]	99.9	1.9727	0.2279	10627	2	24H-Phos-Pos_1	[Q9UQ35 ]	NA	NA	[Q9UQ35 Serine/arginine repetitive matrix protein 2 OS=Homo sapiens GN=SRRM2 PE=1 SV=2 ]
<a href='/ip2/showLorikeet.html?sequence=R.SDT(79.9663)S(79.9663)SPEVR.Q&amp;chargeState=2&amp;pid=4678&amp;experimentId=&amp;searchId=121012&amp;scan=310&amp;fileName=24H-Phos-Pos_2&amp;sampleName=24H-Phos-Pos&amp;projectName=Breast+Cancer-+Phospho+analysis&amp;measuredMplush=1366.5422&amp;scanType=&amp;calculatedMplush=1366.549&amp;createdDate=2017-12-01+13%3a59%3a09.0'> fragment ion view </a>	SDT*S*SPEVR	R.SDT(79.9663)S(79.9663)SPEVR.Q	310	[0,0,]	99.7	1.6766	0.2711	310	2	24H-Phos-Pos_2	[Q9UQ35 ]	NA	NA	[Q9UQ35 Serine/arginine repetitive matrix protein 2 OS=Homo sapiens GN=SRRM2 PE=1 SV=2 ]
<a href='/ip2/showLorikeet.html?sequence=K.SGMS(79.9663)PEQSR.F&amp;chargeState=2&amp;pid=4678&amp;experimentId=&amp;searchId=121012&amp;scan=14990&amp;fileName=24H-Phos-Pos_1&amp;sampleName=24H-Phos-Pos&amp;projectName=Breast+Cancer-+Phospho+analysis&amp;measuredMplush=1287.5558&amp;scanType=&amp;calculatedMplush=1287.56&amp;createdDate=2017-12-01+13%3a59%3a09.0'> fragment ion view </a>	SGMS*PEQSR	K.SGMS(79.9663)PEQSR.F	14990	4.02,	99.6	1.8383	0.2056	14990	2	24H-Phos-Pos_1	[Q9UQ35 ]	NA	NA	[Q9UQ35 Serine/arginine repetitive matrix protein 2 OS=Homo sapiens GN=SRRM2 PE=1 SV=2 ]
<a href='/ip2/showLorikeet.html?sequence=K.SGMS(79.9663)PEQSR.F&amp;chargeState=2&amp;pid=4678&amp;experimentId=&amp;searchId=121012&amp;scan=6342&amp;fileName=24H-Phos-Pos_2&amp;sampleName=24H-Phos-Pos&amp;projectName=Breast+Cancer-+Phospho+analysis&amp;measuredMplush=1287.5563&amp;scanType=&amp;calculatedMplush=1287.56&amp;createdDate=2017-12-01+13%3a59%3a09.0'> fragment ion view </a>	SGMS*PEQSR	K.SGMS(79.9663)PEQSR.F	6342	0,	99.6	1.9278	0.1534	6342	2	24H-Phos-Pos_2	[Q9UQ35 ]	NA	NA	[Q9UQ35 Serine/arginine repetitive matrix protein 2 OS=Homo sapiens GN=SRRM2 PE=1 SV=2 ]
<a href='/ip2/showLorikeet.html?sequence=R.SGAGSS(79.9663)PETK.E&amp;chargeState=2&amp;pid=4678&amp;experimentId=&amp;searchId=121012&amp;scan=15548&amp;fileName=24H-Phos-Pos_1&amp;sampleName=24H-Phos-Pos&amp;projectName=Breast+Cancer-+Phospho+analysis&amp;measuredMplush=1458.7195&amp;scanType=&amp;calculatedMplush=1458.724&amp;createdDate=2017-12-01+13%3a59%3a09.0'> fragment ion view </a>	SGAGSS*PETK	R.SGAGSS(79.9663)PETK.E	15548	0,	100	2.1728	0.3065	15548	2	24H-Phos-Pos_1	[Q9UQ35 ]	NA	NA	[Q9UQ35 Serine/arginine repetitive matrix protein 2 OS=Homo sapiens GN=SRRM2 PE=1 SV=2 ]
<a href='/ip2/showLorikeet.html?sequence=R.SGAGS(79.9663)SPETK.E&amp;chargeState=2&amp;pid=4678&amp;experimentId=&amp;searchId=121012&amp;scan=15637&amp;fileName=24H-Phos-Pos_1&amp;sampleName=24H-Phos-Pos&amp;projectName=Breast+Cancer-+Phospho+analysis&amp;measuredMplush=1458.7189&amp;scanType=&amp;calculatedMplush=1458.724&amp;createdDate=2017-12-01+13%3a59%3a09.0'> fragment ion view </a>	SGAGSS*PETK	R.SGAGS(79.9663)SPETK.E	15637	11.51,	100	2.3883	0.2573	15637	2	24H-Phos-Pos_1	[Q9UQ35 ]	NA	NA	[Q9UQ35 Serine/arginine repetitive matrix protein 2 OS=Homo sapiens GN=SRRM2 PE=1 SV=2 ]
<a href='/ip2/showLorikeet.html?sequence=R.SGAGS(79.9663)SPETK.E&amp;chargeState=2&amp;pid=4678&amp;experimentId=&amp;searchId=121012&amp;scan=10157&amp;fileName=24H-Phos-Pos_2&amp;sampleName=24H-Phos-Pos&amp;projectName=Breast+Cancer-+Phospho+analysis&amp;measuredMplush=1458.7208&amp;scanType=&amp;calculatedMplush=1458.724&amp;createdDate=2017-12-01+13%3a59%3a09.0'> fragment ion view </a>	SGAGS*SPETK	R.SGAGS(79.9663)SPETK.E	10157	11.51,	100	2.4807	0.2702	10157	2	24H-Phos-Pos_2	[Q9UQ35 ]	NA	NA	[Q9UQ35 Serine/arginine repetitive matrix protein 2 OS=Homo sapiens GN=SRRM2 PE=1 SV=2 ]
<a href='/ip2/showLorikeet.html?sequence=R.SGAGSS(79.9663)PETK.E&amp;chargeState=2&amp;pid=4678&amp;experimentId=&amp;searchId=121012&amp;scan=10239&amp;fileName=24H-Phos-Pos_2&amp;sampleName=24H-Phos-Pos&amp;projectName=Breast+Cancer-+Phospho+analysis&amp;measuredMplush=1458.7206&amp;scanType=&amp;calculatedMplush=1458.724&amp;createdDate=2017-12-01+13%3a59%3a09.0'> fragment ion view </a>	SGAGSS*PETK	R.SGAGSS(79.9663)PETK.E	10239	0,	100	2.7164	0.2944	10239	2	24H-Phos-Pos_2	[Q9UQ35 ]	NA	NA	[Q9UQ35 Serine/arginine repetitive matrix protein 2 OS=Homo sapiens GN=SRRM2 PE=1 SV=2 ]
<a href='/ip2/showLorikeet.html?sequence=R.SGAGS(79.9663)S(79.9663)PETK.E&amp;chargeState=2&amp;pid=4678&amp;experimentId=&amp;searchId=121012&amp;scan=12930&amp;fileName=24H-Phos-Pos_1&amp;sampleName=24H-Phos-Pos&amp;projectName=Breast+Cancer-+Phospho+analysis&amp;measuredMplush=1538.6859&amp;scanType=&amp;calculatedMplush=1538.6903&amp;createdDate=2017-12-01+13%3a59%3a09.0'> fragment ion view <…	SGAGS*S*PETK	R.SGAGS(79.9663)S(79.9663)PETK.E	12930	[5.36,11.79,]	99.9	1.8372	0.3037	12930	2	24H-Phos-Pos_1	[Q9UQ35 ]	NA	NA	[Q9UQ35 Serine/arginine repetitive matrix protein 2 OS=Homo sapiens GN=SRRM2 PE=1 SV=2 ]
<a href='/ip2/showLorikeet.html?sequence=R.SGSS(79.9663)PGLR.D&amp;chargeState=2&amp;pid=4678&amp;experimentId=&amp;searchId=121012&amp;scan=16465&amp;fileName=24H-Phos-Pos_1&amp;sampleName=24H-Phos-Pos&amp;projectName=Breast+Cancer-+Phospho+analysis&amp;measuredMplush=1069.5197&amp;scanType=&amp;calculatedMplush=1069.524&amp;createdDate=2017-12-01+13%3a59%3a09.0'> fragment ion view </a>	SGSS*PGLR	R.SGSS(79.9663)PGLR.D	16465	0,	99.9	2.0007	0.21	16465	2	24H-Phos-Pos_1	[Q9UQ35 ]	NA	NA	[Q9UQ35 Serine/arginine repetitive matrix protein 2 OS=Homo sapiens GN=SRRM2 PE=1 SV=2 ]
<a href='/ip2/showLorikeet.html?sequence=R.SGS(79.9663)S(79.9663)PGLR.D&amp;chargeState=2&amp;pid=4678&amp;experimentId=&amp;searchId=121012&amp;scan=13560&amp;fileName=24H-Phos-Pos_1&amp;sampleName=24H-Phos-Pos&amp;projectName=Breast+Cancer-+Phospho+analysis&amp;measuredMplush=1149.4866&amp;scanType=&amp;calculatedMplush=1149.4902&amp;createdDate=2017-12-01+13%3a59%3a09.0'> fragment ion view </a>	SGS*S*PGLR	R.SGS(79.9663)S(79.9663)PGLR.D	13560	[10.34,12.23,]	100	2.2971	0.2882	13560	2	24H-Phos-Pos_1	[Q9UQ35 ]	NA	NA	[Q9UQ35 Serine/arginine repetitive matrix protein 2 OS=Homo sapiens GN=SRRM2 PE=1 SV=2 ]
<a href='/ip2/showLorikeet.html?sequence=R.SGS(79.9663)S(79.9663)PGLRDGSGT(79.9663)PSR.H&amp;chargeState=2&amp;pid=4678&amp;experimentId=&amp;searchId=121012&amp;scan=13918&amp;fileName=24H-Phos-Pos_1&amp;sampleName=24H-Phos-Pos&amp;projectName=Breast+Cancer-+Phospho+analysis&amp;measuredMplush=1986.7847&amp;scanType=&amp;calculatedMplush=1986.7921&amp;createdDate=2017-12-01+13%3a59%3a09.0'> frag…	S*GS*SPGLRDGS*GTPSR	R.SGS(79.9663)S(79.9663)PGLRDGSGT(79.9663)PSR.H	13918	[13.27,16.22,3.98,]	99.9	2.0299	0.2492	13918	2	24H-Phos-Pos_1	[Q9UQ35 ]	NA	NA	[Q9UQ35 Serine/arginine repetitive matrix protein 2 OS=Homo sapiens GN=SRRM2 PE=1 SV=2 ]
<a href='/ip2/showLorikeet.html?sequence=R.SGSESS(79.9663)VDQK.T&amp;chargeState=2&amp;pid=4678&amp;experimentId=&amp;searchId=121012&amp;scan=17771&amp;fileName=24H-Phos-Pos_1&amp;sampleName=24H-Phos-Pos&amp;projectName=Breast+Cancer-+Phospho+analysis&amp;measuredMplush=1561.7455&amp;scanType=&amp;calculatedMplush=1561.751&amp;createdDate=2017-12-01+13%3a59%3a09.0'> fragment ion view </a>	SGSESS*VDQK	R.SGSESS(79.9663)VDQK.T	17771	10.28,	100	2.355	0.2391	17771	2	24H-Phos-Pos_1	[Q9UQ35 ]	NA	NA	[Q9UQ35 Serine/arginine repetitive matrix protein 2 OS=Homo sapiens GN=SRRM2 PE=1 SV=2 ]
<a href='/ip2/showLorikeet.html?sequence=R.SGSES(79.9663)SVDQK.T&amp;chargeState=2&amp;pid=4678&amp;experimentId=&amp;searchId=121012&amp;scan=20036&amp;fileName=24H-Phos-Pos_1&amp;sampleName=24H-Phos-Pos&amp;projectName=Breast+Cancer-+Phospho+analysis&amp;measuredMplush=1561.7458&amp;scanType=&amp;calculatedMplush=1561.751&amp;createdDate=2017-12-01+13%3a59%3a09.0'> fragment ion view </a>	SGSES*SVDQK	R.SGSES(79.9663)SVDQK.T	20036	16.22,	100	2.4108	0.2346	20036	2	24H-Phos-Pos_1	[Q9UQ35 ]	NA	NA	[Q9UQ35 Serine/arginine repetitive matrix protein 2 OS=Homo sapiens GN=SRRM2 PE=1 SV=2 ]
<a href='/ip2/showLorikeet.html?sequence=R.SGSESS(79.9663)VDQK.T&amp;chargeState=2&amp;pid=4678&amp;experimentId=&amp;searchId=121012&amp;scan=18556&amp;fileName=24H-Phos-Pos_2&amp;sampleName=24H-Phos-Pos&amp;projectName=Breast+Cancer-+Phospho+analysis&amp;measuredMplush=1561.7468&amp;scanType=&amp;calculatedMplush=1561.751&amp;createdDate=2017-12-01+13%3a59%3a09.0'> fragment ion view </a>	SGSESS*VDQK	R.SGSESS(79.9663)VDQK.T	18556	7.93,	99.7	2.1981	0.1356	18556	2	24H-Phos-Pos_2	[Q9UQ35 ]	NA	NA	[Q9UQ35 Serine/arginine repetitive matrix protein 2 OS=Homo sapiens GN=SRRM2 PE=1 SV=2 ]
<a href='/ip2/showLorikeet.html?sequence=R.SGSES(79.9663)SVDQK.T&amp;chargeState=2&amp;pid=4678&amp;experimentId=&amp;searchId=121012&amp;scan=19819&amp;fileName=24H-Phos-Pos_2&amp;sampleName=24H-Phos-Pos&amp;projectName=Breast+Cancer-+Phospho+analysis&amp;measuredMplush=1561.7495&amp;scanType=&amp;calculatedMplush=1561.751&amp;createdDate=2017-12-01+13%3a59%3a09.0'> fragment ion view </a>	SGS*ESSVDQK	R.SGSES(79.9663)SVDQK.T	19819	0.01,	99.6	2.0757	0.1452	19819	2	24H-Phos-Pos_2	[Q9UQ35 ]	NA	NA	[Q9UQ35 Serine/arginine repetitive matrix protein 2 OS=Homo sapiens GN=SRRM2 PE=1 SV=2 ]
<a href='/ip2/showLorikeet.html?sequence=R.SGS(79.9663)ESSVDQK.T&amp;chargeState=2&amp;pid=4678&amp;experimentId=&amp;searchId=121012&amp;scan=21716&amp;fileName=24H-Phos-Pos_2&amp;sampleName=24H-Phos-Pos&amp;projectName=Breast+Cancer-+Phospho+analysis&amp;measuredMplush=1561.7468&amp;scanType=&amp;calculatedMplush=1561.751&amp;createdDate=2017-12-01+13%3a59%3a09.0'> fragment ion view </a>	SGS*ESSVDQK	R.SGS(79.9663)ESSVDQK.T	21716	9.83,	100	2.07	0.2662	21716	2	24H-Phos-Pos_2	[Q9UQ35 ]	NA	NA	[Q9UQ35 Serine/arginine repetitive matrix protein 2 OS=Homo sapiens GN=SRRM2 PE=1 SV=2 ]
<a href='/ip2/showLorikeet.html?sequence=R.S(79.9663)GSESSVDQK.T&amp;chargeState=2&amp;pid=4678&amp;experimentId=&amp;searchId=121012&amp;scan=22426&amp;fileName=24H-Phos-Pos_2&amp;sampleName=24H-Phos-Pos&amp;projectName=Breast+Cancer-+Phospho+analysis&amp;measuredMplush=1561.7468&amp;scanType=&amp;calculatedMplush=1561.751&amp;createdDate=2017-12-01+13%3a59%3a09.0'> fragment ion view </a>	S*GSESSVDQK	R.S(79.9663)GSESSVDQK.T	22426	16.22,	99.9	2.0477	0.2247	22426	2	24H-Phos-Pos_2	[Q9UQ35 ]	NA	NA	[Q9UQ35 Serine/arginine repetitive matrix protein 2 OS=Homo sapiens GN=SRRM2 PE=1 SV=2 ]
<a href='/ip2/showLorikeet.html?sequence=R.SGSES(79.9663)S(79.9663)VDQK.T&amp;chargeState=2&amp;pid=4678&amp;experimentId=&amp;searchId=121012&amp;scan=16346&amp;fileName=24H-Phos-Pos_1&amp;sampleName=24H-Phos-Pos&amp;projectName=Breast+Cancer-+Phospho+analysis&amp;measuredMplush=1641.7123&amp;scanType=&amp;calculatedMplush=1641.7173&amp;createdDate=2017-12-01+13%3a59%3a09.0'> fragment ion view <…	SGSES*S*VDQK	R.SGSES(79.9663)S(79.9663)VDQK.T	16346	[8.65,17.53,]	100	2.6786	0.2741	16346	2	24H-Phos-Pos_1	[Q9UQ35 ]	NA	NA	[Q9UQ35 Serine/arginine repetitive matrix protein 2 OS=Homo sapiens GN=SRRM2 PE=1 SV=2 ]
<a href='/ip2/showLorikeet.html?sequence=R.SESDS(79.9663)SPDSK.A&amp;chargeState=2&amp;pid=4678&amp;experimentId=&amp;searchId=121012&amp;scan=14747&amp;fileName=24H-Phos-Pos_1&amp;sampleName=24H-Phos-Pos&amp;projectName=Breast+Cancer-+Phospho+analysis&amp;measuredMplush=1576.7091&amp;scanType=&amp;calculatedMplush=1576.7142&amp;createdDate=2017-12-01+13%3a59%3a09.0'> fragment ion view </a>	SESDS*SPDSK	R.SESDS(79.9663)SPDSK.A	14747	13.24,	99.6	1.886	0.1932	14747	2	24H-Phos-Pos_1	[Q9UQ35 ]	NA	NA	[Q9UQ35 Serine/arginine repetitive matrix protein 2 OS=Homo sapiens GN=SRRM2 PE=1 SV=2 ]
<a href='/ip2/showLorikeet.html?sequence=R.SESDS(79.9663)SPDSK.A&amp;chargeState=2&amp;pid=4678&amp;experimentId=&amp;searchId=121012&amp;scan=10065&amp;fileName=24H-Phos-Pos_2&amp;sampleName=24H-Phos-Pos&amp;projectName=Breast+Cancer-+Phospho+analysis&amp;measuredMplush=1576.71&amp;scanType=&amp;calculatedMplush=1576.7142&amp;createdDate=2017-12-01+13%3a59%3a09.0'> fragment ion view </a>	SESDS*SPDSK	R.SESDS(79.9663)SPDSK.A	10065	8.58,	100	2.4191	0.1989	10065	2	24H-Phos-Pos_2	[Q9UQ35 ]	NA	NA	[Q9UQ35 Serine/arginine repetitive matrix protein 2 OS=Homo sapiens GN=SRRM2 PE=1 SV=2 ]
<a href='/ip2/showLorikeet.html?sequence=R.SESDS(79.9663)S(79.9663)PDSK.A&amp;chargeState=2&amp;pid=4678&amp;experimentId=&amp;searchId=121012&amp;scan=11522&amp;fileName=24H-Phos-Pos_1&amp;sampleName=24H-Phos-Pos&amp;projectName=Breast+Cancer-+Phospho+analysis&amp;measuredMplush=1656.6755&amp;scanType=&amp;calculatedMplush=1656.6805&amp;createdDate=2017-12-01+13%3a59%3a09.0'> fragment ion view <…	SESDS*S*PDSK	R.SESDS(79.9663)S(79.9663)PDSK.A	11522	[13.27,17.53,]	100	2.683	0.2905	11522	2	24H-Phos-Pos_1	[Q9UQ35 ]	NA	NA	[Q9UQ35 Serine/arginine repetitive matrix protein 2 OS=Homo sapiens GN=SRRM2 PE=1 SV=2 ]
<a href='/ip2/showLorikeet.html?sequence=R.SESDS(79.9663)S(79.9663)PDSK.A&amp;chargeState=2&amp;pid=4678&amp;experimentId=&amp;searchId=121012&amp;scan=7295&amp;fileName=24H-Phos-Pos_2&amp;sampleName=24H-Phos-Pos&amp;projectName=Breast+Cancer-+Phospho+analysis&amp;measuredMplush=1656.6772&amp;scanType=&amp;calculatedMplush=1656.6805&amp;createdDate=2017-12-01+13%3a59%3a09.0'> fragment ion view </…	SESDS*S*PDSK	R.SESDS(79.9663)S(79.9663)PDSK.A	7295	[10.33,13.38,]	99.6	1.7788	0.2359	7295	2	24H-Phos-Pos_2	[Q9UQ35 ]	NA	NA	[Q9UQ35 Serine/arginine repetitive matrix protein 2 OS=Homo sapiens GN=SRRM2 PE=1 SV=2 ]
<a href='/ip2/showLorikeet.html?sequence=R.SES(79.9663)DS(79.9663)S(79.9663)PDSK.A&amp;chargeState=2&amp;pid=4678&amp;experimentId=&amp;searchId=121012&amp;scan=8484&amp;fileName=24H-Phos-Pos_1&amp;sampleName=24H-Phos-Pos&amp;projectName=Breast+Cancer-+Phospho+analysis&amp;measuredMplush=1736.6411&amp;scanType=&amp;calculatedMplush=1736.6469&amp;createdDate=2017-12-01+13%3a59%3a09.0'> fragment io…	SES*DS*S*PDSK	R.SES(79.9663)DS(79.9663)S(79.9663)PDSK.A	8484	[21.82,20.42,16.81,]	100	2.1085	0.3387	8484	2	24H-Phos-Pos_1	[Q9UQ35 ]	NA	NA	[Q9UQ35 Serine/arginine repetitive matrix protein 2 OS=Homo sapiens GN=SRRM2 PE=1 SV=2 ]
<a href='/ip2/showLorikeet.html?sequence=R.SGS(79.9663)SPEVDSK.S&amp;chargeState=2&amp;pid=4678&amp;experimentId=&amp;searchId=121012&amp;scan=22465&amp;fileName=24H-Phos-Pos_1&amp;sampleName=24H-Phos-Pos&amp;projectName=Breast+Cancer-+Phospho+analysis&amp;measuredMplush=1530.741&amp;scanType=&amp;calculatedMplush=1530.7452&amp;createdDate=2017-12-01+13%3a59%3a09.0'> fragment ion view </a>	SGS*SPEVDSK	R.SGS(79.9663)SPEVDSK.S	22465	15.06,	99.6	1.6691	0.2323	22465	2	24H-Phos-Pos_1	[Q9UQ35 ]	NA	NA	[Q9UQ35 Serine/arginine repetitive matrix protein 2 OS=Homo sapiens GN=SRRM2 PE=1 SV=2 ]
<a href='/ip2/showLorikeet.html?sequence=R.S(79.9663)GSSPEVDSK.S&amp;chargeState=2&amp;pid=4678&amp;experimentId=&amp;searchId=121012&amp;scan=22787&amp;fileName=24H-Phos-Pos_1&amp;sampleName=24H-Phos-Pos&amp;projectName=Breast+Cancer-+Phospho+analysis&amp;measuredMplush=1530.7427&amp;scanType=&amp;calculatedMplush=1530.7452&amp;createdDate=2017-12-01+13%3a59%3a09.0'> fragment ion view </a>	S*GSSPEVDSK	R.S(79.9663)GSSPEVDSK.S	22787	16.22,	99.9	2.2078	0.1762	22787	2	24H-Phos-Pos_1	[Q9UQ35 ]	NA	NA	[Q9UQ35 Serine/arginine repetitive matrix protein 2 OS=Homo sapiens GN=SRRM2 PE=1 SV=2 ]
<a href='/ip2/showLorikeet.html?sequence=R.SGS(79.9663)SPEVDSK.S&amp;chargeState=2&amp;pid=4678&amp;experimentId=&amp;searchId=121012&amp;scan=25094&amp;fileName=24H-Phos-Pos_2&amp;sampleName=24H-Phos-Pos&amp;projectName=Breast+Cancer-+Phospho+analysis&amp;measuredMplush=1530.7407&amp;scanType=&amp;calculatedMplush=1530.7452&amp;createdDate=2017-12-01+13%3a59%3a09.0'> fragment ion view </a>	SGSS*PEVDSK	R.SGS(79.9663)SPEVDSK.S	25094	7.93,	100	2.4045	0.1885	25094	2	24H-Phos-Pos_2	[Q9UQ35 ]	NA	NA	[Q9UQ35 Serine/arginine repetitive matrix protein 2 OS=Homo sapiens GN=SRRM2 PE=1 SV=2 ]
<a href='/ip2/showLorikeet.html?sequence=R.SGS(79.9663)S(79.9663)PEVDSK.S&amp;chargeState=2&amp;pid=4678&amp;experimentId=&amp;searchId=121012&amp;scan=19296&amp;fileName=24H-Phos-Pos_1&amp;sampleName=24H-Phos-Pos&amp;projectName=Breast+Cancer-+Phospho+analysis&amp;measuredMplush=1610.7063&amp;scanType=&amp;calculatedMplush=1610.7114&amp;createdDate=2017-12-01+13%3a59%3a09.0'> fragment ion view <…	SGS*S*PEVDSK	R.SGS(79.9663)S(79.9663)PEVDSK.S	19296	[0,4.35,]	99.9	1.9144	0.2584	19296	2	24H-Phos-Pos_1	[Q9UQ35 ]	NA	NA	[Q9UQ35 Serine/arginine repetitive matrix protein 2 OS=Homo sapiens GN=SRRM2 PE=1 SV=2 ]
<a href='/ip2/showLorikeet.html?sequence=R.AQSGSDS(79.9663)SPEPK.A&amp;chargeState=2&amp;pid=4678&amp;experimentId=&amp;searchId=121012&amp;scan=16956&amp;fileName=24H-Phos-Pos_1&amp;sampleName=24H-Phos-Pos&amp;projectName=Breast+Cancer-+Phospho+analysis&amp;measuredMplush=1727.8181&amp;scanType=&amp;calculatedMplush=1727.8252&amp;createdDate=2017-12-01+13%3a59%3a09.0'> fragment ion view </a>	AQSGSDSS*PEPK	R.AQSGSDS(79.9663)SPEPK.A	16956	0,	100	2.4085	0.2165	16956	2	24H-Phos-Pos_1	[Q9UQ35 ]	NA	NA	[Q9UQ35 Serine/arginine repetitive matrix protein 2 OS=Homo sapiens GN=SRRM2 PE=1 SV=2 ]
<a href='/ip2/showLorikeet.html?sequence=R.AQS(79.9663)GSDSSPEPK.A&amp;chargeState=2&amp;pid=4678&amp;experimentId=&amp;searchId=121012&amp;scan=18610&amp;fileName=24H-Phos-Pos_1&amp;sampleName=24H-Phos-Pos&amp;projectName=Breast+Cancer-+Phospho+analysis&amp;measuredMplush=1727.8177&amp;scanType=&amp;calculatedMplush=1727.8252&amp;createdDate=2017-12-01+13%3a59%3a09.0'> fragment ion view </a>	AQS*GSDSSPEPK	R.AQS(79.9663)GSDSSPEPK.A	18610	13.27,	100	2.3891	0.3284	18610	2	24H-Phos-Pos_1	[Q9UQ35 ]	NA	NA	[Q9UQ35 Serine/arginine repetitive matrix protein 2 OS=Homo sapiens GN=SRRM2 PE=1 SV=2 ]
<a href='/ip2/showLorikeet.html?sequence=R.AQSGS(79.9663)DSSPEPK.A&amp;chargeState=2&amp;pid=4678&amp;experimentId=&amp;searchId=121012&amp;scan=18782&amp;fileName=24H-Phos-Pos_1&amp;sampleName=24H-Phos-Pos&amp;projectName=Breast+Cancer-+Phospho+analysis&amp;measuredMplush=1727.8195&amp;scanType=&amp;calculatedMplush=1727.8252&amp;createdDate=2017-12-01+13%3a59%3a09.0'> fragment ion view </a>	AQSGS*DSSPEPK	R.AQSGS(79.9663)DSSPEPK.A	18782	22.01,	99.9	2.054	0.2413	18782	2	24H-Phos-Pos_1	[Q9UQ35 ]	NA	NA	[Q9UQ35 Serine/arginine repetitive matrix protein 2 OS=Homo sapiens GN=SRRM2 PE=1 SV=2 ]
<a href='/ip2/showLorikeet.html?sequence=R.AQS(79.9663)GSDSS(79.9663)PEPK.A&amp;chargeState=2&amp;pid=4678&amp;experimentId=&amp;searchId=121012&amp;scan=14684&amp;fileName=24H-Phos-Pos_1&amp;sampleName=24H-Phos-Pos&amp;projectName=Breast+Cancer-+Phospho+analysis&amp;measuredMplush=1807.7852&amp;scanType=&amp;calculatedMplush=1807.7915&amp;createdDate=2017-12-01+13%3a59%3a09.0'> fragment ion view…	AQS*GSDS*SPEPK	R.AQS(79.9663)GSDSS(79.9663)PEPK.A	14684	[13.27,0,]	99.9	2.3713	0.2061	14684	2	24H-Phos-Pos_1	[Q9UQ35 ]	NA	NA	[Q9UQ35 Serine/arginine repetitive matrix protein 2 OS=Homo sapiens GN=SRRM2 PE=1 SV=2 ]
<a href='/ip2/showLorikeet.html?sequence=R.AQSGS(79.9663)DSS(79.9663)PEPK.A&amp;chargeState=2&amp;pid=4678&amp;experimentId=&amp;searchId=121012&amp;scan=14816&amp;fileName=24H-Phos-Pos_1&amp;sampleName=24H-Phos-Pos&amp;projectName=Breast+Cancer-+Phospho+analysis&amp;measuredMplush=1807.7863&amp;scanType=&amp;calculatedMplush=1807.7915&amp;createdDate=2017-12-01+13%3a59%3a09.0'> fragment ion view…	AQSGS*DSS*PEPK	R.AQSGS(79.9663)DSS(79.9663)PEPK.A	14816	[5.29,0,]	99.9	2.2993	0.2011	14816	2	24H-Phos-Pos_1	[Q9UQ35 ]	NA	NA	[Q9UQ35 Serine/arginine repetitive matrix protein 2 OS=Homo sapiens GN=SRRM2 PE=1 SV=2 ]
<a href='/ip2/showLorikeet.html?sequence=R.AQSGSDS(79.9663)S(79.9663)PEPK.A&amp;chargeState=2&amp;pid=4678&amp;experimentId=&amp;searchId=121012&amp;scan=15094&amp;fileName=24H-Phos-Pos_1&amp;sampleName=24H-Phos-Pos&amp;projectName=Breast+Cancer-+Phospho+analysis&amp;measuredMplush=1807.7864&amp;scanType=&amp;calculatedMplush=1807.7915&amp;createdDate=2017-12-01+13%3a59%3a09.0'> fragment ion view…	AQSGSDS*S*PEPK	R.AQSGSDS(79.9663)S(79.9663)PEPK.A	15094	[12.2,14.04,]	100	2.2272	0.301	15094	2	24H-Phos-Pos_1	[Q9UQ35 ]	NA	NA	[Q9UQ35 Serine/arginine repetitive matrix protein 2 OS=Homo sapiens GN=SRRM2 PE=1 SV=2 ]
<a href='/ip2/showLorikeet.html?sequence=R.AQS(79.9663)GSDS(79.9663)SPEPK.A&amp;chargeState=2&amp;pid=4678&amp;experimentId=&amp;searchId=121012&amp;scan=16053&amp;fileName=24H-Phos-Pos_1&amp;sampleName=24H-Phos-Pos&amp;projectName=Breast+Cancer-+Phospho+analysis&amp;measuredMplush=1807.7863&amp;scanType=&amp;calculatedMplush=1807.7915&amp;createdDate=2017-12-01+13%3a59%3a09.0'> fragment ion view…	AQS*GSDS*SPEPK	R.AQS(79.9663)GSDS(79.9663)SPEPK.A	16053	[12.2,13.27,]	99.6	2.1337	0.1526	16053	2	24H-Phos-Pos_1	[Q9UQ35 ]	NA	NA	[Q9UQ35 Serine/arginine repetitive matrix protein 2 OS=Homo sapiens GN=SRRM2 PE=1 SV=2 ]
<a href='/ip2/showLorikeet.html?sequence=R.AQS(79.9663)GSDS(79.9663)S(79.9663)PEPK.A&amp;chargeState=2&amp;pid=4678&amp;experimentId=&amp;searchId=121012&amp;scan=12487&amp;fileName=24H-Phos-Pos_1&amp;sampleName=24H-Phos-Pos&amp;projectName=Breast+Cancer-+Phospho+analysis&amp;measuredMplush=1887.7511&amp;scanType=&amp;calculatedMplush=1887.7578&amp;createdDate=2017-12-01+13%3a59%3a09.0'> fragment…	AQS*GSDS*S*PEPK	R.AQS(79.9663)GSDS(79.9663)S(79.9663)PEPK.A	12487	[13.27,13.27,13.12,]	99.6	2.2347	0.1263	12487	2	24H-Phos-Pos_1	[Q9UQ35 ]	NA	NA	[Q9UQ35 Serine/arginine repetitive matrix protein 2 OS=Homo sapiens GN=SRRM2 PE=1 SV=2 ]
<a href='/ip2/showLorikeet.html?sequence=R.S(79.9663)SRSS(79.9663)PELTR.K&amp;chargeState=2&amp;pid=4678&amp;experimentId=&amp;searchId=121012&amp;scan=18002&amp;fileName=24H-Phos-Pos_1&amp;sampleName=24H-Phos-Pos&amp;projectName=Breast+Cancer-+Phospho+analysis&amp;measuredMplush=1508.6638&amp;scanType=&amp;calculatedMplush=1508.6708&amp;createdDate=2017-12-01+13%3a59%3a09.0'> fragment ion view <…	S*SRSS*PELTR	R.S(79.9663)SRSS(79.9663)PELTR.K	18002	[12.22,0,]	99.6	1.8423	0.2072	18002	2	24H-Phos-Pos_1	[Q9UQ35 ]	NA	NA	[Q9UQ35 Serine/arginine repetitive matrix protein 2 OS=Homo sapiens GN=SRRM2 PE=1 SV=2 ]
<a href='/ip2/showLorikeet.html?sequence=R.SS(79.9663)RS(79.9663)S(79.9663)PELTR.K&amp;chargeState=2&amp;pid=4678&amp;experimentId=&amp;searchId=121012&amp;scan=13885&amp;fileName=24H-Phos-Pos_1&amp;sampleName=24H-Phos-Pos&amp;projectName=Breast+Cancer-+Phospho+analysis&amp;measuredMplush=1588.6329&amp;scanType=&amp;calculatedMplush=1588.6371&amp;createdDate=2017-12-01+13%3a59%3a09.0'> fragment i…	SS*RS*S*PELTR	R.SS(79.9663)RS(79.9663)S(79.9663)PELTR.K	13885	[16.2,16.42,18.34,]	99.9	2.1196	0.2329	13885	2	24H-Phos-Pos_1	[Q9UQ35 ]	NA	NA	[Q9UQ35 Serine/arginine repetitive matrix protein 2 OS=Homo sapiens GN=SRRM2 PE=1 SV=2 ]
<a href='/ip2/showLorikeet.html?sequence=R.SS(79.9663)PELTR.K&amp;chargeState=2&amp;pid=4678&amp;experimentId=&amp;searchId=121012&amp;scan=20041&amp;fileName=24H-Phos-Pos_1&amp;sampleName=24H-Phos-Pos&amp;projectName=Breast+Cancer-+Phospho+analysis&amp;measuredMplush=1098.5349&amp;scanType=&amp;calculatedMplush=1098.5393&amp;createdDate=2017-12-01+13%3a59%3a09.0'> fragment ion view </a>	SS*PELTR	R.SS(79.9663)PELTR.K	20041	0.06,	100	2.1623	0.1927	20041	2	24H-Phos-Pos_1	[Q9UQ35 ]	NA	NA	[Q9UQ35 Serine/arginine repetitive matrix protein 2 OS=Homo sapiens GN=SRRM2 PE=1 SV=2 ]
<a href='/ip2/showLorikeet.html?sequence=R.S(79.9663)SPELTR.K&amp;chargeState=2&amp;pid=4678&amp;experimentId=&amp;searchId=121012&amp;scan=20124&amp;fileName=24H-Phos-Pos_1&amp;sampleName=24H-Phos-Pos&amp;projectName=Breast+Cancer-+Phospho+analysis&amp;measuredMplush=1098.5353&amp;scanType=&amp;calculatedMplush=1098.5393&amp;createdDate=2017-12-01+13%3a59%3a09.0'> fragment ion view </a>	SS*PELTR	R.S(79.9663)SPELTR.K	20124	0.06,	99.9	1.9254	0.2141	20124	2	24H-Phos-Pos_1	[Q9UQ35 ]	NA	NA	[Q9UQ35 Serine/arginine repetitive matrix protein 2 OS=Homo sapiens GN=SRRM2 PE=1 SV=2 ]
<a href='/ip2/showLorikeet.html?sequence=R.DRS(79.9663)GSS(79.9663)QSTSR.R&amp;chargeState=2&amp;pid=4678&amp;experimentId=&amp;searchId=121012&amp;scan=2678&amp;fileName=24H-Phos-Pos_1&amp;sampleName=24H-Phos-Pos&amp;projectName=Breast+Cancer-+Phospho+analysis&amp;measuredMplush=1556.6255&amp;scanType=&amp;calculatedMplush=1556.6304&amp;createdDate=2017-12-01+13%3a59%3a09.0'> fragment ion view <…	DRS*GSS*QSTSR	R.DRS(79.9663)GSS(79.9663)QSTSR.R	2678	[21.3,9.34,]	99.6	1.8283	0.2163	2678	2	24H-Phos-Pos_1	[Q9UQ35 ]	NA	NA	[Q9UQ35 Serine/arginine repetitive matrix protein 2 OS=Homo sapiens GN=SRRM2 PE=1 SV=2 ]
<a href='/ip2/showLorikeet.html?sequence=R.S(79.9663)RS(79.9663)RTS(79.9663)PVTR.R&amp;chargeState=2&amp;pid=4678&amp;experimentId=&amp;searchId=121012&amp;scan=10819&amp;fileName=24H-Phos-Pos_1&amp;sampleName=24H-Phos-Pos&amp;projectName=Breast+Cancer-+Phospho+analysis&amp;measuredMplush=1615.6906&amp;scanType=&amp;calculatedMplush=1615.6956&amp;createdDate=2017-12-01+13%3a59%3a09.0'> fragment i…	S*RS*RTS*PVTR	R.S(79.9663)RS(79.9663)RTS(79.9663)PVTR.R	10819	[10.55,8.92,7.93,]	100	2.0554	0.3406	10819	2	24H-Phos-Pos_1	[Q9UQ35 ]	NA	NA	[Q9UQ35 Serine/arginine repetitive matrix protein 2 OS=Homo sapiens GN=SRRM2 PE=1 SV=2 ]
<a href='/ip2/showLorikeet.html?sequence=R.SASGS(79.9663)SS(79.9663)DRSR.S&amp;chargeState=2&amp;pid=4678&amp;experimentId=&amp;searchId=121012&amp;scan=2754&amp;fileName=24H-Phos-Pos_1&amp;sampleName=24H-Phos-Pos&amp;projectName=Breast+Cancer-+Phospho+analysis&amp;measuredMplush=1485.5879&amp;scanType=&amp;calculatedMplush=1485.5933&amp;createdDate=2017-12-01+13%3a59%3a09.0'> fragment ion view <…	SAS*GSSS*DRSR	R.SASGS(79.9663)SS(79.9663)DRSR.S	2754	[5.84,7.93,]	99.7	1.8998	0.2346	2754	2	24H-Phos-Pos_1	[Q9UQ35 ]	NA	NA	[Q9UQ35 Serine/arginine repetitive matrix protein 2 OS=Homo sapiens GN=SRRM2 PE=1 SV=2 ]
<a href='/ip2/showLorikeet.html?sequence=R.SLS(79.9663)YS(79.9663)PVER.R&amp;chargeState=2&amp;pid=4678&amp;experimentId=&amp;searchId=121012&amp;scan=32885&amp;fileName=24H-Phos-Pos_1&amp;sampleName=24H-Phos-Pos&amp;projectName=Breast+Cancer-+Phospho+analysis&amp;measuredMplush=1426.6229&amp;scanType=&amp;calculatedMplush=1426.6217&amp;createdDate=2017-12-01+13%3a59%3a09.0'> fragment ion view </…	SLS*YS*PVER	R.SLS(79.9663)YS(79.9663)PVER.R	32885	[9.82,9.34,]	99.9	2.2777	0.1731	32885	2	24H-Phos-Pos_1	[Q9UQ35 ]	NA	NA	[Q9UQ35 Serine/arginine repetitive matrix protein 2 OS=Homo sapiens GN=SRRM2 PE=1 SV=2 ]
<a href='/ip2/showLorikeet.html?sequence=R.S(79.9663)LSYS(79.9663)PVER.R&amp;chargeState=2&amp;pid=4678&amp;experimentId=&amp;searchId=121012&amp;scan=33340&amp;fileName=24H-Phos-Pos_1&amp;sampleName=24H-Phos-Pos&amp;projectName=Breast+Cancer-+Phospho+analysis&amp;measuredMplush=1426.6208&amp;scanType=&amp;calculatedMplush=1426.6217&amp;createdDate=2017-12-01+13%3a59%3a09.0'> fragment ion view </…	S*LS*YSPVER	R.S(79.9663)LSYS(79.9663)PVER.R	33340	[10.69,8.65,]	100	2.2201	0.215	33340	2	24H-Phos-Pos_1	[Q9UQ35 ]	NA	NA	[Q9UQ35 Serine/arginine repetitive matrix protein 2 OS=Homo sapiens GN=SRRM2 PE=1 SV=2 ]
<a href='/ip2/showLorikeet.html?sequence=R.DQQS(79.9663)S(79.9663)SSERGSR.R&amp;chargeState=2&amp;pid=4678&amp;experimentId=&amp;searchId=121012&amp;scan=3043&amp;fileName=24H-Phos-Pos_1&amp;sampleName=24H-Phos-Pos&amp;projectName=Breast+Cancer-+Phospho+analysis&amp;measuredMplush=1712.6776&amp;scanType=&amp;calculatedMplush=1712.6838&amp;createdDate=2017-12-01+13%3a59%3a09.0'> fragment ion view …	DQQSS*SS*ERGSR	R.DQQS(79.9663)S(79.9663)SSERGSR.R	3043	[0,0,]	99.7	2.0029	0.2097	3043	2	24H-Phos-Pos_1	[Q9UQ35 ]	NA	NA	[Q9UQ35 Serine/arginine repetitive matrix protein 2 OS=Homo sapiens GN=SRRM2 PE=1 SV=2 ]
<a href='/ip2/showLorikeet.html?sequence=R.LSSETGGMGS(79.9663)S.-&amp;chargeState=2&amp;pid=4678&amp;experimentId=&amp;searchId=121012&amp;scan=26996&amp;fileName=24H-Phos-Pos_1&amp;sampleName=24H-Phos-Pos&amp;projectName=Breast+Cancer-+Phospho+analysis&amp;measuredMplush=1321.5563&amp;scanType=&amp;calculatedMplush=1321.5543&amp;createdDate=2017-12-01+13%3a59%3a09.0'> fragment ion view </a>	LSSETGGMGS*S	R.LSSETGGMGS(79.9663)S.-	26996	0.06,	100	3.0747	0.5274	26996	2	24H-Phos-Pos_1	[Q15366 ]	NA	NA	[Q15366 Poly(rC)-binding protein 2 OS=Homo sapiens GN=PCBP2 PE=1 SV=1 ]
<a href='/ip2/showLorikeet.html?sequence=R.IVSAQS(79.9663)LAEDDVE.-&amp;chargeState=2&amp;pid=4678&amp;experimentId=&amp;searchId=121012&amp;scan=46140&amp;fileName=24H-Phos-Pos_1&amp;sampleName=24H-Phos-Pos&amp;projectName=Breast+Cancer-+Phospho+analysis&amp;measuredMplush=1684.7905&amp;scanType=&amp;calculatedMplush=1684.788&amp;createdDate=2017-12-01+13%3a59%3a09.0'> fragment ion view </a>	IVSAQS*LAEDDVE	R.IVSAQS(79.9663)LAEDDVE.-	46140	7.04,	100	3.0894	0.3542	46140	2	24H-Phos-Pos_1	[Q15388 ]	NA	NA	[Q15388 Mitochondrial import receptor subunit TOM20 homolog OS=Homo sapiens GN=TOMM20 PE=1 SV=1 ]
<a href='/ip2/showLorikeet.html?sequence=K.FGS(79.9663)NINLEADES.-&amp;chargeState=2&amp;pid=4678&amp;experimentId=&amp;searchId=121012&amp;scan=45977&amp;fileName=24H-Phos-Pos_1&amp;sampleName=24H-Phos-Pos&amp;projectName=Breast+Cancer-+Phospho+analysis&amp;measuredMplush=1604.7068&amp;scanType=&amp;calculatedMplush=1604.7042&amp;createdDate=2017-12-01+13%3a59%3a09.0'> fragment ion view </a>	FGS*NINLEADES	K.FGS(79.9663)NINLEADES.-	45977	40.2,	100	3.1882	0.3834	45977	2	24H-Phos-Pos_1	[Q9NQP4 ]	NA	NA	[Q9NQP4 Prefoldin subunit 4 OS=Homo sapiens GN=PFDN4 PE=1 SV=1 ]
<a href='/ip2/showLorikeet.html?sequence=K.TAENATSGET(79.9663)LEENEAGD.-&amp;chargeState=2&amp;pid=4678&amp;experimentId=&amp;searchId=121012&amp;scan=24008&amp;fileName=24H-Phos-Pos_1&amp;sampleName=24H-Phos-Pos&amp;projectName=Breast+Cancer-+Phospho+analysis&amp;measuredMplush=2146.8787&amp;scanType=&amp;calculatedMplush=2146.8862&amp;createdDate=2017-12-01+13%3a59%3a09.0'> fragment ion view </…	TAENATSGET*LEENEAGD	K.TAENATSGET(79.9663)LEENEAGD.-	24008	7.04,	100	6.4451	0.4488	24008	2	24H-Phos-Pos_1	[Q9UQ80 ]	NA	NA	[Q9UQ80 Proliferation-associated protein 2G4 OS=Homo sapiens GN=PA2G4 PE=1 SV=3 ]
<a href='/ip2/showLorikeet.html?sequence=K.TAENATS(79.9663)GETLEENEAGD.-&amp;chargeState=2&amp;pid=4678&amp;experimentId=&amp;searchId=121012&amp;scan=24438&amp;fileName=24H-Phos-Pos_1&amp;sampleName=24H-Phos-Pos&amp;projectName=Breast+Cancer-+Phospho+analysis&amp;measuredMplush=2146.8777&amp;scanType=&amp;calculatedMplush=2146.8862&amp;createdDate=2017-12-01+13%3a59%3a09.0'> fragment ion view </…	TAENATS*GETLEENEAGD	K.TAENATS(79.9663)GETLEENEAGD.-	24438	0,	100	6.1826	0.4991	24438	2	24H-Phos-Pos_1	[Q9UQ80 ]	NA	NA	[Q9UQ80 Proliferation-associated protein 2G4 OS=Homo sapiens GN=PA2G4 PE=1 SV=3 ]
<a href='/ip2/showLorikeet.html?sequence=K.TAENATSGET(79.9663)LEENEAGD.-&amp;chargeState=2&amp;pid=4678&amp;experimentId=&amp;searchId=121012&amp;scan=28925&amp;fileName=24H-Phos-Pos_2&amp;sampleName=24H-Phos-Pos&amp;projectName=Breast+Cancer-+Phospho+analysis&amp;measuredMplush=2146.881&amp;scanType=&amp;calculatedMplush=2146.8862&amp;createdDate=2017-12-01+13%3a59%3a09.0'> fragment ion view </a>	TAENATSGET*LEENEAGD	K.TAENATSGET(79.9663)LEENEAGD.-	28925	7.04,	100	3.4555	0.3646	28925	2	24H-Phos-Pos_2	[Q9UQ80 ]	NA	NA	[Q9UQ80 Proliferation-associated protein 2G4 OS=Homo sapiens GN=PA2G4 PE=1 SV=3 ]
<a href='/ip2/showLorikeet.html?sequence=K.TAENAT(79.9663)SGETLEENEAGD.-&amp;chargeState=2&amp;pid=4678&amp;experimentId=&amp;searchId=121012&amp;scan=29210&amp;fileName=24H-Phos-Pos_2&amp;sampleName=24H-Phos-Pos&amp;projectName=Breast+Cancer-+Phospho+analysis&amp;measuredMplush=2146.8796&amp;scanType=&amp;calculatedMplush=2146.8862&amp;createdDate=2017-12-01+13%3a59%3a09.0'> fragment ion view </…	TAENATS*GETLEENEAGD	K.TAENAT(79.9663)SGETLEENEAGD.-	29210	0,	100	3.0243	0.2764	29210	2	24H-Phos-Pos_2	[Q9UQ80 ]	NA	NA	[Q9UQ80 Proliferation-associated protein 2G4 OS=Homo sapiens GN=PA2G4 PE=1 SV=3 ]
<a href='/ip2/showLorikeet.html?sequence=K.TAENATS(79.9663)GETLEENEAGD.-&amp;chargeState=2&amp;pid=4678&amp;experimentId=&amp;searchId=121012&amp;scan=29232&amp;fileName=24H-Phos-Pos_2&amp;sampleName=24H-Phos-Pos&amp;projectName=Breast+Cancer-+Phospho+analysis&amp;measuredMplush=2146.8813&amp;scanType=&amp;calculatedMplush=2146.8862&amp;createdDate=2017-12-01+13%3a59%3a09.0'> fragment ion view </…	TAENATSGET*LEENEAGD	K.TAENATS(79.9663)GETLEENEAGD.-	29232	0,	100	2.6543	0.3346	29232	2	24H-Phos-Pos_2	[Q9UQ80 ]	NA	NA	[Q9UQ80 Proliferation-associated protein 2G4 OS=Homo sapiens GN=PA2G4 PE=1 SV=3 ]
<a href='/ip2/showLorikeet.html?sequence=R.TADSSSS(79.9663)EDEEEYVVEK.V&amp;chargeState=2&amp;pid=4678&amp;experimentId=&amp;searchId=121012&amp;scan=38509&amp;fileName=24H-Phos-Pos_1&amp;sampleName=24H-Phos-Pos&amp;projectName=Breast+Cancer-+Phospho+analysis&amp;measuredMplush=2442.0857&amp;scanType=&amp;calculatedMplush=2442.0847&amp;createdDate=2017-12-01+13%3a59%3a09.0'> fragment ion view </a>	TADSSSS*EDEEEYVVEK	R.TADSSSS(79.9663)EDEEEYVVEK.V	38509	11.51,	100	3.9445	0.5056	38509	2	24H-Phos-Pos_1	[P45973 ]	NA	NA	[P45973 Chromobox protein homolog 5 OS=Homo sapiens GN=CBX5 PE=1 SV=1 ]
<a href='/ip2/showLorikeet.html?sequence=R.TADSS(79.9663)S(79.9663)SEDEEEYVVEK.V&amp;chargeState=3&amp;pid=4678&amp;experimentId=&amp;searchId=121012&amp;scan=36990&amp;fileName=24H-Phos-Pos_1&amp;sampleName=24H-Phos-Pos&amp;projectName=Breast+Cancer-+Phospho+analysis&amp;measuredMplush=2522.0544&amp;scanType=&amp;calculatedMplush=2522.051&amp;createdDate=2017-12-01+13%3a59%3a09.0'> fragment ion …	T*ADSSS*SEDEEEYVVEK	R.TADSS(79.9663)S(79.9663)SEDEEEYVVEK.V	36990	[7.48,0,]	100	4.5208	0.4461	36990	3	24H-Phos-Pos_1	[P45973 ]	NA	NA	[P45973 Chromobox protein homolog 5 OS=Homo sapiens GN=CBX5 PE=1 SV=1 ]
<a href='/ip2/showLorikeet.html?sequence=R.TADSS(79.9663)S(79.9663)S(79.9663)EDEEEYVVEK.V&amp;chargeState=3&amp;pid=4678&amp;experimentId=&amp;searchId=121012&amp;scan=36403&amp;fileName=24H-Phos-Pos_1&amp;sampleName=24H-Phos-Pos&amp;projectName=Breast+Cancer-+Phospho+analysis&amp;measuredMplush=2602.0198&amp;scanType=&amp;calculatedMplush=2602.0173&amp;createdDate=2017-12-01+13%3a59%3a09.0'> fra…	T*ADSS*SSEDEEEY*VVEK	R.TADSS(79.9663)S(79.9663)S(79.9663)EDEEEYVVEK.V	36403	[5.29,0,11.67,]	100	3.9205	0.4537	36403	3	24H-Phos-Pos_1	[P45973 ]	NA	NA	[P45973 Chromobox protein homolog 5 OS=Homo sapiens GN=CBX5 PE=1 SV=1 ]
<a href='/ip2/showLorikeet.html?sequence=R.TADS(79.9663)SS(79.9663)S(79.9663)EDEEEYVVEK.V&amp;chargeState=3&amp;pid=4678&amp;experimentId=&amp;searchId=121012&amp;scan=37408&amp;fileName=24H-Phos-Pos_1&amp;sampleName=24H-Phos-Pos&amp;projectName=Breast+Cancer-+Phospho+analysis&amp;measuredMplush=2602.0183&amp;scanType=&amp;calculatedMplush=2602.0173&amp;createdDate=2017-12-01+13%3a59%3a09.0'> fra…	TADSS*S*SEDEEEY*VVEK	R.TADS(79.9663)SS(79.9663)S(79.9663)EDEEEYVVEK.V	37408	[10.91,10.91,3.34,]	100	3.9151	0.451	37408	3	24H-Phos-Pos_1	[P45973 ]	NA	NA	[P45973 Chromobox protein homolog 5 OS=Homo sapiens GN=CBX5 PE=1 SV=1 ]
<a href='/ip2/showLorikeet.html?sequence=R.SRT(79.9663)GS(79.9663)ESSQTGTSTTSSR.N&amp;chargeState=2&amp;pid=4678&amp;experimentId=&amp;searchId=121012&amp;scan=4806&amp;fileName=24H-Phos-Pos_1&amp;sampleName=24H-Phos-Pos&amp;projectName=Breast+Cancer-+Phospho+analysis&amp;measuredMplush=2205.9172&amp;scanType=&amp;calculatedMplush=2205.922&amp;createdDate=2017-12-01+13%3a59%3a09.0'> fragment ion …	SRT*GS*ESSQTGTSTTSSR	R.SRT(79.9663)GS(79.9663)ESSQTGTSTTSSR.N	4806	[0.01,4.54,]	100	3.0284	0.5248	4806	2	24H-Phos-Pos_1	[P23588 ]	NA	NA	[P23588 Eukaryotic translation initiation factor 4B OS=Homo sapiens GN=EIF4B PE=1 SV=2 ]
<a href='/ip2/showLorikeet.html?sequence=R.SRT(79.9663)GSESS(79.9663)QTGTSTTSSR.N&amp;chargeState=2&amp;pid=4678&amp;experimentId=&amp;searchId=121012&amp;scan=5157&amp;fileName=24H-Phos-Pos_1&amp;sampleName=24H-Phos-Pos&amp;projectName=Breast+Cancer-+Phospho+analysis&amp;measuredMplush=2205.915&amp;scanType=&amp;calculatedMplush=2205.922&amp;createdDate=2017-12-01+13%3a59%3a09.0'> fragment ion v…	S*RTGS*ESSQTGTSTTSSR	R.SRT(79.9663)GSESS(79.9663)QTGTSTTSSR.N	5157	[11.51,0,]	99.6	2.1605	0.1647	5157	2	24H-Phos-Pos_1	[P23588 ]	NA	NA	[P23588 Eukaryotic translation initiation factor 4B OS=Homo sapiens GN=EIF4B PE=1 SV=2 ]
<a href='/ip2/showLorikeet.html?sequence=R.SRTGSES(79.9663)S(79.9663)QTGTSTTSSR.N&amp;chargeState=2&amp;pid=4678&amp;experimentId=&amp;searchId=121012&amp;scan=5329&amp;fileName=24H-Phos-Pos_1&amp;sampleName=24H-Phos-Pos&amp;projectName=Breast+Cancer-+Phospho+analysis&amp;measuredMplush=2205.915&amp;scanType=&amp;calculatedMplush=2205.922&amp;createdDate=2017-12-01+13%3a59%3a09.0'> fragment ion v…	SRT*GS*ESSQTGTSTTSSR	R.SRTGSES(79.9663)S(79.9663)QTGTSTTSSR.N	5329	[0.01,5.36,]	100	3.3458	0.4007	5329	2	24H-Phos-Pos_1	[P23588 ]	NA	NA	[P23588 Eukaryotic translation initiation factor 4B OS=Homo sapiens GN=EIF4B PE=1 SV=2 ]
<a href='/ip2/showLorikeet.html?sequence=R.SRT(79.9663)GS(79.9663)ESSQTGTSTTSSR.N&amp;chargeState=3&amp;pid=4678&amp;experimentId=&amp;searchId=121012&amp;scan=4464&amp;fileName=24H-Phos-Pos_1&amp;sampleName=24H-Phos-Pos&amp;projectName=Breast+Cancer-+Phospho+analysis&amp;measuredMplush=2205.913&amp;scanType=&amp;calculatedMplush=2205.922&amp;createdDate=2017-12-01+13%3a59%3a09.0'> fragment ion v…	S*RT*GSESSQTGTSTTSSR	R.SRT(79.9663)GS(79.9663)ESSQTGTSTTSSR.N	4464	[2.72,3.78,]	100	2.6845	0.3073	4464	3	24H-Phos-Pos_1	[P23588 ]	NA	NA	[P23588 Eukaryotic translation initiation factor 4B OS=Homo sapiens GN=EIF4B PE=1 SV=2 ]
<a href='/ip2/showLorikeet.html?sequence=R.SRT(79.9663)GSES(79.9663)SQTGTSTTSSR.N&amp;chargeState=3&amp;pid=4678&amp;experimentId=&amp;searchId=121012&amp;scan=5244&amp;fileName=24H-Phos-Pos_1&amp;sampleName=24H-Phos-Pos&amp;projectName=Breast+Cancer-+Phospho+analysis&amp;measuredMplush=2205.9158&amp;scanType=&amp;calculatedMplush=2205.922&amp;createdDate=2017-12-01+13%3a59%3a09.0'> fragment ion …	SRTGS*ESS*QTGTSTTSSR	R.SRT(79.9663)GSES(79.9663)SQTGTSTTSSR.N	5244	[2.22,9.62,]	99.8	2.7774	0.2033	5244	3	24H-Phos-Pos_1	[P23588 ]	NA	NA	[P23588 Eukaryotic translation initiation factor 4B OS=Homo sapiens GN=EIF4B PE=1 SV=2 ]
<a href='/ip2/showLorikeet.html?sequence=R.SRTGS(79.9663)ESS(79.9663)QTGTSTTSSR.N&amp;chargeState=3&amp;pid=4678&amp;experimentId=&amp;searchId=121012&amp;scan=5419&amp;fileName=24H-Phos-Pos_1&amp;sampleName=24H-Phos-Pos&amp;projectName=Breast+Cancer-+Phospho+analysis&amp;measuredMplush=2205.9165&amp;scanType=&amp;calculatedMplush=2205.922&amp;createdDate=2017-12-01+13%3a59%3a09.0'> fragment ion …	S*RT*GSESSQTGTSTTSSR	R.SRTGS(79.9663)ESS(79.9663)QTGTSTTSSR.N	5419	[2.58,4.08,]	99.7	2.4994	0.2315	5419	3	24H-Phos-Pos_1	[P23588 ]	NA	NA	[P23588 Eukaryotic translation initiation factor 4B OS=Homo sapiens GN=EIF4B PE=1 SV=2 ]
<a href='/ip2/showLorikeet.html?sequence=R.TGS(79.9663)ESSQTGTSTTSSR.N&amp;chargeState=2&amp;pid=4678&amp;experimentId=&amp;searchId=121012&amp;scan=6585&amp;fileName=24H-Phos-Pos_1&amp;sampleName=24H-Phos-Pos&amp;projectName=Breast+Cancer-+Phospho+analysis&amp;measuredMplush=1882.8169&amp;scanType=&amp;calculatedMplush=1882.8228&amp;createdDate=2017-12-01+13%3a59%3a09.0'> fragment ion view </a>	TGS*ESSQTGTSTTSSR	R.TGS(79.9663)ESSQTGTSTTSSR.N	6585	33.68,	100	2.6038	0.4973	6585	2	24H-Phos-Pos_1	[P23588 ]	NA	NA	[P23588 Eukaryotic translation initiation factor 4B OS=Homo sapiens GN=EIF4B PE=1 SV=2 ]
<a href='/ip2/showLorikeet.html?sequence=R.SQSSDTEQQS(79.9663)PTSGGGK.V&amp;chargeState=2&amp;pid=4678&amp;experimentId=&amp;searchId=121012&amp;scan=14292&amp;fileName=24H-Phos-Pos_1&amp;sampleName=24H-Phos-Pos&amp;projectName=Breast+Cancer-+Phospho+analysis&amp;measuredMplush=2219.0156&amp;scanType=&amp;calculatedMplush=2219.0227&amp;createdDate=2017-12-01+13%3a59%3a09.0'> fragment ion view </a>	SQSSDTEQQS*PTSGGGK	R.SQSSDTEQQS(79.9663)PTSGGGK.V	14292	5.95,	100	3.9711	0.3652	14292	2	24H-Phos-Pos_1	[P23588 ]	NA	NA	[P23588 Eukaryotic translation initiation factor 4B OS=Homo sapiens GN=EIF4B PE=1 SV=2 ]
<a href='/ip2/showLorikeet.html?sequence=R.SQS(79.9663)SDTEQQSPTSGGGK.V&amp;chargeState=2&amp;pid=4678&amp;experimentId=&amp;searchId=121012&amp;scan=16391&amp;fileName=24H-Phos-Pos_1&amp;sampleName=24H-Phos-Pos&amp;projectName=Breast+Cancer-+Phospho+analysis&amp;measuredMplush=2219.0176&amp;scanType=&amp;calculatedMplush=2219.0227&amp;createdDate=2017-12-01+13%3a59%3a09.0'> fragment ion view </a>	SQS*SDTEQQSPTSGGGK	R.SQS(79.9663)SDTEQQSPTSGGGK.V	16391	11.51,	100	4.6233	0.5492	16391	2	24H-Phos-Pos_1	[P23588 ]	NA	NA	[P23588 Eukaryotic translation initiation factor 4B OS=Homo sapiens GN=EIF4B PE=1 SV=2 ]
<a href='/ip2/showLorikeet.html?sequence=R.SQSSDTEQQS(79.9663)PTSGGGK.V&amp;chargeState=2&amp;pid=4678&amp;experimentId=&amp;searchId=121012&amp;scan=9309&amp;fileName=24H-Phos-Pos_2&amp;sampleName=24H-Phos-Pos&amp;projectName=Breast+Cancer-+Phospho+analysis&amp;measuredMplush=2219.0154&amp;scanType=&amp;calculatedMplush=2219.0227&amp;createdDate=2017-12-01+13%3a59%3a09.0'> fragment ion view </a>	SQSSDTEQQS*PTSGGGK	R.SQSSDTEQQS(79.9663)PTSGGGK.V	9309	0,	100	2.5976	0.2532	9309	2	24H-Phos-Pos_2	[P23588 ]	NA	NA	[P23588 Eukaryotic translation initiation factor 4B OS=Homo sapiens GN=EIF4B PE=1 SV=2 ]
<a href='/ip2/showLorikeet.html?sequence=R.SQSSDTEQQS(79.9663)PTSGGGK.V&amp;chargeState=3&amp;pid=4678&amp;experimentId=&amp;searchId=121012&amp;scan=14110&amp;fileName=24H-Phos-Pos_1&amp;sampleName=24H-Phos-Pos&amp;projectName=Breast+Cancer-+Phospho+analysis&amp;measuredMplush=2219.016&amp;scanType=&amp;calculatedMplush=2219.0227&amp;createdDate=2017-12-01+13%3a59%3a09.0'> fragment ion view </a>	SQSSDTEQQS*PTSGGGK	R.SQSSDTEQQS(79.9663)PTSGGGK.V	14110	39.8,	100	4.0043	0.3632	14110	3	24H-Phos-Pos_1	[P23588 ]	NA	NA	[P23588 Eukaryotic translation initiation factor 4B OS=Homo sapiens GN=EIF4B PE=1 SV=2 ]
<a href='/ip2/showLorikeet.html?sequence=R.SQSS(79.9663)DTEQQSPTSGGGK.V&amp;chargeState=3&amp;pid=4678&amp;experimentId=&amp;searchId=121012&amp;scan=16041&amp;fileName=24H-Phos-Pos_1&amp;sampleName=24H-Phos-Pos&amp;projectName=Breast+Cancer-+Phospho+analysis&amp;measuredMplush=2219.0154&amp;scanType=&amp;calculatedMplush=2219.0227&amp;createdDate=2017-12-01+13%3a59%3a09.0'> fragment ion view </a>	SQSS*DTEQQSPTSGGGK	R.SQSS(79.9663)DTEQQSPTSGGGK.V	16041	0,	100	4.9768	0.3971	16041	3	24H-Phos-Pos_1	[P23588 ]	NA	NA	[P23588 Eukaryotic translation initiation factor 4B OS=Homo sapiens GN=EIF4B PE=1 SV=2 ]
<a href='/ip2/showLorikeet.html?sequence=R.S(79.9663)QSSDTEQQSPTSGGGK.V&amp;chargeState=3&amp;pid=4678&amp;experimentId=&amp;searchId=121012&amp;scan=16491&amp;fileName=24H-Phos-Pos_1&amp;sampleName=24H-Phos-Pos&amp;projectName=Breast+Cancer-+Phospho+analysis&amp;measuredMplush=2219.0142&amp;scanType=&amp;calculatedMplush=2219.0227&amp;createdDate=2017-12-01+13%3a59%3a09.0'> fragment ion view </a>	SQSSDT*EQQSPTSGGGK	R.S(79.9663)QSSDTEQQSPTSGGGK.V	16491	3.53,	100	4.9396	0.3736	16491	3	24H-Phos-Pos_1	[P23588 ]	NA	NA	[P23588 Eukaryotic translation initiation factor 4B OS=Homo sapiens GN=EIF4B PE=1 SV=2 ]
<a href='/ip2/showLorikeet.html?sequence=R.SQSSDTEQQS(79.9663)PTSGGGK.V&amp;chargeState=3&amp;pid=4678&amp;experimentId=&amp;searchId=121012&amp;scan=10062&amp;fileName=24H-Phos-Pos_2&amp;sampleName=24H-Phos-Pos&amp;projectName=Breast+Cancer-+Phospho+analysis&amp;measuredMplush=2219.0178&amp;scanType=&amp;calculatedMplush=2219.0227&amp;createdDate=2017-12-01+13%3a59%3a09.0'> fragment ion view </a>	SQSSDTEQQS*PTSGGGK	R.SQSSDTEQQS(79.9663)PTSGGGK.V	10062	11.22,	100	3.8749	0.4104	10062	3	24H-Phos-Pos_2	[P23588 ]	NA	NA	[P23588 Eukaryotic translation initiation factor 4B OS=Homo sapiens GN=EIF4B PE=1 SV=2 ]
<a href='/ip2/showLorikeet.html?sequence=R.SQSSDTEQQSPT(79.9663)SGGGK.V&amp;chargeState=3&amp;pid=4678&amp;experimentId=&amp;searchId=121012&amp;scan=10218&amp;fileName=24H-Phos-Pos_2&amp;sampleName=24H-Phos-Pos&amp;projectName=Breast+Cancer-+Phospho+analysis&amp;measuredMplush=2219.0173&amp;scanType=&amp;calculatedMplush=2219.0227&amp;createdDate=2017-12-01+13%3a59%3a09.0'> fragment ion view </a>	SQSSDTEQQS*PTSGGGK	R.SQSSDTEQQSPT(79.9663)SGGGK.V	10218	5.95,	100	3.0414	0.3641	10218	3	24H-Phos-Pos_2	[P23588 ]	NA	NA	[P23588 Eukaryotic translation initiation factor 4B OS=Homo sapiens GN=EIF4B PE=1 SV=2 ]
<a href='/ip2/showLorikeet.html?sequence=R.S(79.9663)QSSDTEQQSPTSGGGK.V&amp;chargeState=3&amp;pid=4678&amp;experimentId=&amp;searchId=121012&amp;scan=16526&amp;fileName=24H-Phos-Pos_2&amp;sampleName=24H-Phos-Pos&amp;projectName=Breast+Cancer-+Phospho+analysis&amp;measuredMplush=2219.014&amp;scanType=&amp;calculatedMplush=2219.0227&amp;createdDate=2017-12-01+13%3a59%3a09.0'> fragment ion view </a>	SQSS*DTEQQSPTSGGGK	R.S(79.9663)QSSDTEQQSPTSGGGK.V	16526	0,	99.6	2.704	0.1888	16526	3	24H-Phos-Pos_2	[P23588 ]	NA	NA	[P23588 Eukaryotic translation initiation factor 4B OS=Homo sapiens GN=EIF4B PE=1 SV=2 ]
<a href='/ip2/showLorikeet.html?sequence=R.SQSS(79.9663)DTEQQSPTSGGGK.V&amp;chargeState=3&amp;pid=4678&amp;experimentId=&amp;searchId=121012&amp;scan=16886&amp;fileName=24H-Phos-Pos_2&amp;sampleName=24H-Phos-Pos&amp;projectName=Breast+Cancer-+Phospho+analysis&amp;measuredMplush=2219.022&amp;scanType=&amp;calculatedMplush=2219.0227&amp;createdDate=2017-12-01+13%3a59%3a09.0'> fragment ion view </a>	SQSSDT*EQQSPTSGGGK	R.SQSS(79.9663)DTEQQSPTSGGGK.V	16886	0,	100	3.3649	0.2834	16886	3	24H-Phos-Pos_2	[P23588 ]	NA	NA	[P23588 Eukaryotic translation initiation factor 4B OS=Homo sapiens GN=EIF4B PE=1 SV=2 ]
<a href='/ip2/showLorikeet.html?sequence=R.SQS(79.9663)SDTEQQSPTSGGGK.V&amp;chargeState=3&amp;pid=4678&amp;experimentId=&amp;searchId=121012&amp;scan=17034&amp;fileName=24H-Phos-Pos_2&amp;sampleName=24H-Phos-Pos&amp;projectName=Breast+Cancer-+Phospho+analysis&amp;measuredMplush=2219.0142&amp;scanType=&amp;calculatedMplush=2219.0227&amp;createdDate=2017-12-01+13%3a59%3a09.0'> fragment ion view </a>	SQSS*DTEQQSPTSGGGK	R.SQS(79.9663)SDTEQQSPTSGGGK.V	17034	0,	100	4.2413	0.3523	17034	3	24H-Phos-Pos_2	[P23588 ]	NA	NA	[P23588 Eukaryotic translation initiation factor 4B OS=Homo sapiens GN=EIF4B PE=1 SV=2 ]
<a href='/ip2/showLorikeet.html?sequence=R.SQSSDT(79.9663)EQQSPTSGGGK.V&amp;chargeState=3&amp;pid=4678&amp;experimentId=&amp;searchId=121012&amp;scan=19204&amp;fileName=24H-Phos-Pos_2&amp;sampleName=24H-Phos-Pos&amp;projectName=Breast+Cancer-+Phospho+analysis&amp;measuredMplush=2219.0183&amp;scanType=&amp;calculatedMplush=2219.0227&amp;createdDate=2017-12-01+13%3a59%3a09.0'> fragment ion view </a>	SQSS*DTEQQSPTSGGGK	R.SQSSDT(79.9663)EQQSPTSGGGK.V	19204	0,	100	4.0911	0.3152	19204	3	24H-Phos-Pos_2	[P23588 ]	NA	NA	[P23588 Eukaryotic translation initiation factor 4B OS=Homo sapiens GN=EIF4B PE=1 SV=2 ]
<a href='/ip2/showLorikeet.html?sequence=R.SQSS(79.9663)DTEQQSPT(79.9663)SGGGK.V&amp;chargeState=2&amp;pid=4678&amp;experimentId=&amp;searchId=121012&amp;scan=11939&amp;fileName=24H-Phos-Pos_1&amp;sampleName=24H-Phos-Pos&amp;projectName=Breast+Cancer-+Phospho+analysis&amp;measuredMplush=2298.9778&amp;scanType=&amp;calculatedMplush=2298.989&amp;createdDate=2017-12-01+13%3a59%3a09.0'> fragment ion …	SQSS*DTEQQS*PTSGGGK	R.SQSS(79.9663)DTEQQSPT(79.9663)SGGGK.V	11939	[0.06,10.36,]	100	3.9303	0.4546	11939	2	24H-Phos-Pos_1	[P23588 ]	NA	NA	[P23588 Eukaryotic translation initiation factor 4B OS=Homo sapiens GN=EIF4B PE=1 SV=2 ]
<a href='/ip2/showLorikeet.html?sequence=R.SQS(79.9663)SDTEQQS(79.9663)PTSGGGK.V&amp;chargeState=2&amp;pid=4678&amp;experimentId=&amp;searchId=121012&amp;scan=12193&amp;fileName=24H-Phos-Pos_1&amp;sampleName=24H-Phos-Pos&amp;projectName=Breast+Cancer-+Phospho+analysis&amp;measuredMplush=2298.9797&amp;scanType=&amp;calculatedMplush=2298.989&amp;createdDate=2017-12-01+13%3a59%3a09.0'> fragment ion …	S*QSSDTEQQS*PTSGGGK	R.SQS(79.9663)SDTEQQS(79.9663)PTSGGGK.V	12193	[9.34,7.53,]	100	3.0157	0.4156	12193	2	24H-Phos-Pos_1	[P23588 ]	NA	NA	[P23588 Eukaryotic translation initiation factor 4B OS=Homo sapiens GN=EIF4B PE=1 SV=2 ]
<a href='/ip2/showLorikeet.html?sequence=R.SQS(79.9663)S(79.9663)DTEQQSPTSGGGK.V&amp;chargeState=2&amp;pid=4678&amp;experimentId=&amp;searchId=121012&amp;scan=14574&amp;fileName=24H-Phos-Pos_1&amp;sampleName=24H-Phos-Pos&amp;projectName=Breast+Cancer-+Phospho+analysis&amp;measuredMplush=2298.977&amp;scanType=&amp;calculatedMplush=2298.989&amp;createdDate=2017-12-01+13%3a59%3a09.0'> fragment ion v…	S*QS*SDTEQQSPTSGGGK	R.SQS(79.9663)S(79.9663)DTEQQSPTSGGGK.V	14574	[0,0,]	100	3.6128	0.5526	14574	2	24H-Phos-Pos_1	[P23588 ]	NA	NA	[P23588 Eukaryotic translation initiation factor 4B OS=Homo sapiens GN=EIF4B PE=1 SV=2 ]
<a href='/ip2/showLorikeet.html?sequence=R.SQSSDT(79.9663)EQQS(79.9663)PTSGGGK.V&amp;chargeState=3&amp;pid=4678&amp;experimentId=&amp;searchId=121012&amp;scan=11660&amp;fileName=24H-Phos-Pos_1&amp;sampleName=24H-Phos-Pos&amp;projectName=Breast+Cancer-+Phospho+analysis&amp;measuredMplush=2298.9814&amp;scanType=&amp;calculatedMplush=2298.989&amp;createdDate=2017-12-01+13%3a59%3a09.0'> fragment ion …	SQSS*DTEQQS*PTSGGGK	R.SQSSDT(79.9663)EQQS(79.9663)PTSGGGK.V	11660	[0,26.92,]	100	4.3081	0.364	11660	3	24H-Phos-Pos_1	[P23588 ]	NA	NA	[P23588 Eukaryotic translation initiation factor 4B OS=Homo sapiens GN=EIF4B PE=1 SV=2 ]
<a href='/ip2/showLorikeet.html?sequence=R.SQSS(79.9663)DTEQQS(79.9663)PTSGGGK.V&amp;chargeState=3&amp;pid=4678&amp;experimentId=&amp;searchId=121012&amp;scan=11755&amp;fileName=24H-Phos-Pos_1&amp;sampleName=24H-Phos-Pos&amp;projectName=Breast+Cancer-+Phospho+analysis&amp;measuredMplush=2298.9817&amp;scanType=&amp;calculatedMplush=2298.989&amp;createdDate=2017-12-01+13%3a59%3a09.0'> fragment ion …	SQSS*DTEQQS*PTSGGGK	R.SQSS(79.9663)DTEQQS(79.9663)PTSGGGK.V	11755	[0,14.07,]	100	4.1027	0.3725	11755	3	24H-Phos-Pos_1	[P23588 ]	NA	NA	[P23588 Eukaryotic translation initiation factor 4B OS=Homo sapiens GN=EIF4B PE=1 SV=2 ]
<a href='/ip2/showLorikeet.html?sequence=R.SQS(79.9663)SDTEQQS(79.9663)PTSGGGK.V&amp;chargeState=3&amp;pid=4678&amp;experimentId=&amp;searchId=121012&amp;scan=12286&amp;fileName=24H-Phos-Pos_1&amp;sampleName=24H-Phos-Pos&amp;projectName=Breast+Cancer-+Phospho+analysis&amp;measuredMplush=2298.9812&amp;scanType=&amp;calculatedMplush=2298.989&amp;createdDate=2017-12-01+13%3a59%3a09.0'> fragment ion …	SQS*SDTEQQS*PTSGGGK	R.SQS(79.9663)SDTEQQS(79.9663)PTSGGGK.V	12286	[0,23.88,]	100	4.2957	0.3467	12286	3	24H-Phos-Pos_1	[P23588 ]	NA	NA	[P23588 Eukaryotic translation initiation factor 4B OS=Homo sapiens GN=EIF4B PE=1 SV=2 ]
<a href='/ip2/showLorikeet.html?sequence=R.SQS(79.9663)SDT(79.9663)EQQSPTSGGGK.V&amp;chargeState=3&amp;pid=4678&amp;experimentId=&amp;searchId=121012&amp;scan=14735&amp;fileName=24H-Phos-Pos_1&amp;sampleName=24H-Phos-Pos&amp;projectName=Breast+Cancer-+Phospho+analysis&amp;measuredMplush=2298.983&amp;scanType=&amp;calculatedMplush=2298.989&amp;createdDate=2017-12-01+13%3a59%3a09.0'> fragment ion v…	S*QSSDT*EQQSPTSGGGK	R.SQS(79.9663)SDT(79.9663)EQQSPTSGGGK.V	14735	[4.88,2.97,]	100	4.8079	0.4067	14735	3	24H-Phos-Pos_1	[P23588 ]	NA	NA	[P23588 Eukaryotic translation initiation factor 4B OS=Homo sapiens GN=EIF4B PE=1 SV=2 ]
<a href='/ip2/showLorikeet.html?sequence=R.SQSS(79.9663)DT(79.9663)EQQSPTSGGGK.V&amp;chargeState=3&amp;pid=4678&amp;experimentId=&amp;searchId=121012&amp;scan=14824&amp;fileName=24H-Phos-Pos_1&amp;sampleName=24H-Phos-Pos&amp;projectName=Breast+Cancer-+Phospho+analysis&amp;measuredMplush=2298.9832&amp;scanType=&amp;calculatedMplush=2298.989&amp;createdDate=2017-12-01+13%3a59%3a09.0'> fragment ion …	SQS*S*DTEQQSPTSGGGK	R.SQSS(79.9663)DT(79.9663)EQQSPTSGGGK.V	14824	[0,0,]	100	4.3214	0.4116	14824	3	24H-Phos-Pos_1	[P23588 ]	NA	NA	[P23588 Eukaryotic translation initiation factor 4B OS=Homo sapiens GN=EIF4B PE=1 SV=2 ]
<a href='/ip2/showLorikeet.html?sequence=R.SQS(79.9663)SDTEQQS(79.9663)PTSGGGK.V&amp;chargeState=3&amp;pid=4678&amp;experimentId=&amp;searchId=121012&amp;scan=10007&amp;fileName=24H-Phos-Pos_2&amp;sampleName=24H-Phos-Pos&amp;projectName=Breast+Cancer-+Phospho+analysis&amp;measuredMplush=2298.9836&amp;scanType=&amp;calculatedMplush=2298.989&amp;createdDate=2017-12-01+13%3a59%3a09.0'> fragment ion …	SQS*SDTEQQSPT*SGGGK	R.SQS(79.9663)SDTEQQS(79.9663)PTSGGGK.V	10007	[4.97,14.52,]	100	4.0617	0.3463	10007	3	24H-Phos-Pos_2	[P23588 ]	NA	NA	[P23588 Eukaryotic translation initiation factor 4B OS=Homo sapiens GN=EIF4B PE=1 SV=2 ]
<a href='/ip2/showLorikeet.html?sequence=R.SQSSDT(79.9663)EQQS(79.9663)PTSGGGK.V&amp;chargeState=3&amp;pid=4678&amp;experimentId=&amp;searchId=121012&amp;scan=10076&amp;fileName=24H-Phos-Pos_2&amp;sampleName=24H-Phos-Pos&amp;projectName=Breast+Cancer-+Phospho+analysis&amp;measuredMplush=2298.9827&amp;scanType=&amp;calculatedMplush=2298.989&amp;createdDate=2017-12-01+13%3a59%3a09.0'> fragment ion …	SQSSDT*EQQSPT*SGGGK	R.SQSSDT(79.9663)EQQS(79.9663)PTSGGGK.V	10076	[0,7.86,]	99.9	3.2704	0.1924	10076	3	24H-Phos-Pos_2	[P23588 ]	NA	NA	[P23588 Eukaryotic translation initiation factor 4B OS=Homo sapiens GN=EIF4B PE=1 SV=2 ]
<a href='/ip2/showLorikeet.html?sequence=R.SQSS(79.9663)DTEQQS(79.9663)PTSGGGK.V&amp;chargeState=3&amp;pid=4678&amp;experimentId=&amp;searchId=121012&amp;scan=10166&amp;fileName=24H-Phos-Pos_2&amp;sampleName=24H-Phos-Pos&amp;projectName=Breast+Cancer-+Phospho+analysis&amp;measuredMplush=2298.9822&amp;scanType=&amp;calculatedMplush=2298.989&amp;createdDate=2017-12-01+13%3a59%3a09.0'> fragment ion …	S*QSSDTEQQS*PTSGGGK	R.SQSS(79.9663)DTEQQS(79.9663)PTSGGGK.V	10166	[4.08,17.26,]	100	4.1768	0.2933	10166	3	24H-Phos-Pos_2	[P23588 ]	NA	NA	[P23588 Eukaryotic translation initiation factor 4B OS=Homo sapiens GN=EIF4B PE=1 SV=2 ]
<a href='/ip2/showLorikeet.html?sequence=R.S(79.9663)QSSDTEQQS(79.9663)PTSGGGK.V&amp;chargeState=3&amp;pid=4678&amp;experimentId=&amp;searchId=121012&amp;scan=10927&amp;fileName=24H-Phos-Pos_2&amp;sampleName=24H-Phos-Pos&amp;projectName=Breast+Cancer-+Phospho+analysis&amp;measuredMplush=2298.9858&amp;scanType=&amp;calculatedMplush=2298.989&amp;createdDate=2017-12-01+13%3a59%3a09.0'> fragment ion …	SQSSDT*EQQSPTS*GGGK	R.S(79.9663)QSSDTEQQS(79.9663)PTSGGGK.V	10927	[0,0,]	100	3.3763	0.3731	10927	3	24H-Phos-Pos_2	[P23588 ]	NA	NA	[P23588 Eukaryotic translation initiation factor 4B OS=Homo sapiens GN=EIF4B PE=1 SV=2 ]
<a href='/ip2/showLorikeet.html?sequence=R.S(79.9663)QSS(79.9663)DTEQQSPTSGGGK.V&amp;chargeState=3&amp;pid=4678&amp;experimentId=&amp;searchId=121012&amp;scan=12945&amp;fileName=24H-Phos-Pos_2&amp;sampleName=24H-Phos-Pos&amp;projectName=Breast+Cancer-+Phospho+analysis&amp;measuredMplush=2298.9783&amp;scanType=&amp;calculatedMplush=2298.989&amp;createdDate=2017-12-01+13%3a59%3a09.0'> fragment ion …	SQSS*DTEQQS*PTSGGGK	R.S(79.9663)QSS(79.9663)DTEQQSPTSGGGK.V	12945	[3.9,4.92,]	99.9	2.4642	0.2888	12945	3	24H-Phos-Pos_2	[P23588 ]	NA	NA	[P23588 Eukaryotic translation initiation factor 4B OS=Homo sapiens GN=EIF4B PE=1 SV=2 ]
<a href='/ip2/showLorikeet.html?sequence=R.SQSSDT(79.9663)EQQSPT(79.9663)SGGGK.V&amp;chargeState=3&amp;pid=4678&amp;experimentId=&amp;searchId=121012&amp;scan=17332&amp;fileName=24H-Phos-Pos_2&amp;sampleName=24H-Phos-Pos&amp;projectName=Breast+Cancer-+Phospho+analysis&amp;measuredMplush=2298.9868&amp;scanType=&amp;calculatedMplush=2298.989&amp;createdDate=2017-12-01+13%3a59%3a09.0'> fragment ion …	SQSSDT*EQQS*PTSGGGK	R.SQSSDT(79.9663)EQQSPT(79.9663)SGGGK.V	17332	[0,10.36,]	99.9	2.9165	0.2554	17332	3	24H-Phos-Pos_2	[P23588 ]	NA	NA	[P23588 Eukaryotic translation initiation factor 4B OS=Homo sapiens GN=EIF4B PE=1 SV=2 ]
<a href='/ip2/showLorikeet.html?sequence=R.S(79.9663)QSSDT(79.9663)EQQSPTSGGGK.V&amp;chargeState=3&amp;pid=4678&amp;experimentId=&amp;searchId=121012&amp;scan=21057&amp;fileName=24H-Phos-Pos_2&amp;sampleName=24H-Phos-Pos&amp;projectName=Breast+Cancer-+Phospho+analysis&amp;measuredMplush=2298.9832&amp;scanType=&amp;calculatedMplush=2298.989&amp;createdDate=2017-12-01+13%3a59%3a09.0'> fragment ion …	SQSSDT*EQQS*PTSGGGK	R.S(79.9663)QSSDT(79.9663)EQQSPTSGGGK.V	21057	[4.79,4.38,]	100	3.4383	0.3513	21057	3	24H-Phos-Pos_2	[P23588 ]	NA	NA	[P23588 Eukaryotic translation initiation factor 4B OS=Homo sapiens GN=EIF4B PE=1 SV=2 ]
<a href='/ip2/showLorikeet.html?sequence=R.SQS(79.9663)S(79.9663)DTEQQS(79.9663)PTSGGGK.V&amp;chargeState=3&amp;pid=4678&amp;experimentId=&amp;searchId=121012&amp;scan=12236&amp;fileName=24H-Phos-Pos_1&amp;sampleName=24H-Phos-Pos&amp;projectName=Breast+Cancer-+Phospho+analysis&amp;measuredMplush=2378.9504&amp;scanType=&amp;calculatedMplush=2378.9553&amp;createdDate=2017-12-01+13%3a59%3a09.0'> fra…	S*QS*SDTEQQS*PTSGGGK	R.SQS(79.9663)S(79.9663)DTEQQS(79.9663)PTSGGGK.V	12236	[6.91,6.3,16.15,]	100	4.0922	0.4275	12236	3	24H-Phos-Pos_1	[P23588 ]	NA	NA	[P23588 Eukaryotic translation initiation factor 4B OS=Homo sapiens GN=EIF4B PE=1 SV=2 ]
<a href='/ip2/showLorikeet.html?sequence=K.YAALS(79.9663)VDGEDENEGEDYAE.-&amp;chargeState=2&amp;pid=4678&amp;experimentId=&amp;searchId=121012&amp;scan=40501&amp;fileName=24H-Phos-Pos_1&amp;sampleName=24H-Phos-Pos&amp;projectName=Breast+Cancer-+Phospho+analysis&amp;measuredMplush=2384.9517&amp;scanType=&amp;calculatedMplush=2384.9492&amp;createdDate=2017-12-01+13%3a59%3a09.0'> fragment ion view <…	YAALS*VDGEDENEGEDYAE	K.YAALS(79.9663)VDGEDENEGEDYAE.-	40501	10.74,	100	6.7146	0.5717	40501	2	24H-Phos-Pos_1	[P23588 ]	NA	NA	[P23588 Eukaryotic translation initiation factor 4B OS=Homo sapiens GN=EIF4B PE=1 SV=2 ]
<a href='/ip2/showLorikeet.html?sequence=K.EQLDTSNESAEPKAEGDEEGPSGAS(79.9663)EEEDT.-&amp;chargeState=3&amp;pid=4678&amp;experimentId=&amp;searchId=121012&amp;scan=31608&amp;fileName=24H-Phos-Pos_1&amp;sampleName=24H-Phos-Pos&amp;projectName=Breast+Cancer-+Phospho+analysis&amp;measuredMplush=3675.562&amp;scanType=&amp;calculatedMplush=3675.5593&amp;createdDate=2017-12-01+13%3a59%3a09.0'> fragment …	EQLDTSNESAEPKAEGDEEGPSGAS*EEEDT	K.EQLDTSNESAEPKAEGDEEGPSGAS(79.9663)EEEDT.-	31608	9.87,	100	4.7382	0.4189	31608	3	24H-Phos-Pos_1	[Q96DX7 ]	NA	NA	[Q96DX7 Tripartite motif-containing protein 44 OS=Homo sapiens GN=TRIM44 PE=1 SV=1 ]
<a href='/ip2/showLorikeet.html?sequence=K.EQLDTSNESAEPKAEGDEEGPS(79.9663)GAS(79.9663)EEEDT.-&amp;chargeState=3&amp;pid=4678&amp;experimentId=&amp;searchId=121012&amp;scan=29456&amp;fileName=24H-Phos-Pos_1&amp;sampleName=24H-Phos-Pos&amp;projectName=Breast+Cancer-+Phospho+analysis&amp;measuredMplush=3755.529&amp;scanType=&amp;calculatedMplush=3755.5256&amp;createdDate=2017-12-01+13%3a59%3a09.0'> …	EQLDTSNESAEPKAEGDEEGPS*GAS*EEEDT	K.EQLDTSNESAEPKAEGDEEGPS(79.9663)GAS(79.9663)EEEDT.-	29456	[17.12,9.87,]	100	6.2154	0.5544	29456	3	24H-Phos-Pos_1	[Q96DX7 ]	NA	NA	[Q96DX7 Tripartite motif-containing protein 44 OS=Homo sapiens GN=TRIM44 PE=1 SV=1 ]
<a href='/ip2/showLorikeet.html?sequence=K.EQLDTSNESAEPKAEGDEEGPS(79.9663)GASEEEDT(79.9663).-&amp;chargeState=3&amp;pid=4678&amp;experimentId=&amp;searchId=121012&amp;scan=33822&amp;fileName=24H-Phos-Pos_2&amp;sampleName=24H-Phos-Pos&amp;projectName=Breast+Cancer-+Phospho+analysis&amp;measuredMplush=3755.507&amp;scanType=&amp;calculatedMplush=3755.5256&amp;createdDate=2017-12-01+13%3a59%3a09.0'> …	EQLDT*S*NESAEPKAEGDEEGPSGASEEEDT	K.EQLDTSNESAEPKAEGDEEGPS(79.9663)GASEEEDT(79.9663).-	33822	[8.59,10.09,]	100	2.5781	0.4283	33822	3	24H-Phos-Pos_2	[Q96DX7 ]	NA	NA	[Q96DX7 Tripartite motif-containing protein 44 OS=Homo sapiens GN=TRIM44 PE=1 SV=1 ]
<a href='/ip2/showLorikeet.html?sequence=K.EQLDTSNESAEPKAEGDEEGPS(79.9663)GAS(79.9663)EEEDT.-&amp;chargeState=4&amp;pid=4678&amp;experimentId=&amp;searchId=121012&amp;scan=29583&amp;fileName=24H-Phos-Pos_1&amp;sampleName=24H-Phos-Pos&amp;projectName=Breast+Cancer-+Phospho+analysis&amp;measuredMplush=3755.5383&amp;scanType=&amp;calculatedMplush=3755.5256&amp;createdDate=2017-12-01+13%3a59%3a09.0'>…	EQLDTSNESAEPKAEGDEEGPSGAS*EEEDT*	K.EQLDTSNESAEPKAEGDEEGPS(79.9663)GAS(79.9663)EEEDT.-	29583	[7.81,13.26,]	100	3.8864	0.3674	29583	4	24H-Phos-Pos_1	[Q96DX7 ]	NA	NA	[Q96DX7 Tripartite motif-containing protein 44 OS=Homo sapiens GN=TRIM44 PE=1 SV=1 ]
<a href='/ip2/showLorikeet.html?sequence=K.AEGDEEGPS(79.9663)GAS(79.9663)EEEDT.-&amp;chargeState=2&amp;pid=4678&amp;experimentId=&amp;searchId=121012&amp;scan=13932&amp;fileName=24H-Phos-Pos_1&amp;sampleName=24H-Phos-Pos&amp;projectName=Breast+Cancer-+Phospho+analysis&amp;measuredMplush=2097.7183&amp;scanType=&amp;calculatedMplush=2097.7258&amp;createdDate=2017-12-01+13%3a59%3a09.0'> fragment ion…	AEGDEEGPS*GAS*EEEDT	K.AEGDEEGPS(79.9663)GAS(79.9663)EEEDT.-	13932	[45.94,11.79,]	100	3.6993	0.6077	13932	2	24H-Phos-Pos_1	[Q96DX7 ]	NA	NA	[Q96DX7 Tripartite motif-containing protein 44 OS=Homo sapiens GN=TRIM44 PE=1 SV=1 ]
<a href='/ip2/showLorikeet.html?sequence=R.GEDPGNLNES(79.9663)EEEEEEDDNNEGDGDEEGENEEEEEDAEAGSEKEEEAR.L&amp;chargeState=5&amp;pid=4678&amp;experimentId=&amp;searchId=121012&amp;scan=39588&amp;fileName=24H-Phos-Pos_1&amp;sampleName=24H-Phos-Pos&amp;projectName=Breast+Cancer-+Phospho+analysis&amp;measuredMplush=5880.2603&amp;scanType=&amp;calculatedMplush=5880.2603&amp;createdDate=2017-12-01+13%3a59…	GEDPGNLNES*EEEEEEDDNNEGDGDEEGENEEEEEDAEAGSEKEEEAR	R.GEDPGNLNES(79.9663)EEEEEEDDNNEGDGDEEGENEEEEEDAEAGSEKEEEAR.L	39588	36.67,	100	5.4685	0.4406	39588	5	24H-Phos-Pos_1	[O00541 ]	NA	NA	[O00541 Pescadillo homolog OS=Homo sapiens GN=PES1 PE=1 SV=1 ]
<a href='/ip2/showLorikeet.html?sequence=R.GEDPGNLNES(79.9663)EEEEEEDDNNEGDGDEEGENEEEEEDAEAGS(79.9663)EKEEEAR.L&amp;chargeState=5&amp;pid=4678&amp;experimentId=&amp;searchId=121012&amp;scan=31779&amp;fileName=24H-Phos-Pos_1&amp;sampleName=24H-Phos-Pos&amp;projectName=Breast+Cancer-+Phospho+analysis&amp;measuredMplush=5960.2515&amp;scanType=&amp;calculatedMplush=5960.2266&amp;createdDate=2017-12-0…	GEDPGNLNES*EEEEEEDDNNEGDGDEEGENEEEEEDAEAGS*EKEEEAR	R.GEDPGNLNES(79.9663)EEEEEEDDNNEGDGDEEGENEEEEEDAEAGS(79.9663)EKEEEAR.L	31779	1000,	100	6.1106	0.5011	31779	5	24H-Phos-Pos_1	[O00541 ]	NA	NA	[O00541 Pescadillo homolog OS=Homo sapiens GN=PES1 PE=1 SV=1 ]
<a href='/ip2/showLorikeet.html?sequence=K.RTEARSS(79.9663)DEENGPPS(79.9663)SPDLDR.I&amp;chargeState=3&amp;pid=4678&amp;experimentId=&amp;searchId=121012&amp;scan=46629&amp;fileName=24H-Phos-Pos_1&amp;sampleName=24H-Phos-Pos&amp;projectName=Breast+Cancer-+Phospho+analysis&amp;measuredMplush=2704.151&amp;scanType=&amp;calculatedMplush=2704.1448&amp;createdDate=2017-12-01+13%3a59%3a09.0'> fragment …	RTEARS*SDEENGPPS*SPDLDR	K.RTEARSS(79.9663)DEENGPPS(79.9663)SPDLDR.I	46629	[0,0,]	100	3.2966	0.3355	46629	3	24H-Phos-Pos_1	[Q96B36 ]	NA	NA	[Q96B36 Proline-rich AKT1 substrate 1 OS=Homo sapiens GN=AKT1S1 PE=1 SV=1 ]
<a href='/ip2/showLorikeet.html?sequence=K.RTEARS(79.9663)SDEENGPPS(79.9663)SPDLDR.I&amp;chargeState=3&amp;pid=4678&amp;experimentId=&amp;searchId=121012&amp;scan=46721&amp;fileName=24H-Phos-Pos_1&amp;sampleName=24H-Phos-Pos&amp;projectName=Breast+Cancer-+Phospho+analysis&amp;measuredMplush=2704.1497&amp;scanType=&amp;calculatedMplush=2704.1448&amp;createdDate=2017-12-01+13%3a59%3a09.0'> fragment…	RT*EARS*SDEENGPPSSPDLDR	K.RTEARS(79.9663)SDEENGPPS(79.9663)SPDLDR.I	46721	[6.91,6.59,]	100	3.1602	0.3302	46721	3	24H-Phos-Pos_1	[Q96B36 ]	NA	NA	[Q96B36 Proline-rich AKT1 substrate 1 OS=Homo sapiens GN=AKT1S1 PE=1 SV=1 ]
<a href='/ip2/showLorikeet.html?sequence=K.RTEARS(79.9663)SDEENGPPSS(79.9663)PDLDR.I&amp;chargeState=3&amp;pid=4678&amp;experimentId=&amp;searchId=121012&amp;scan=46890&amp;fileName=24H-Phos-Pos_1&amp;sampleName=24H-Phos-Pos&amp;projectName=Breast+Cancer-+Phospho+analysis&amp;measuredMplush=2704.149&amp;scanType=&amp;calculatedMplush=2704.1448&amp;createdDate=2017-12-01+13%3a59%3a09.0'> fragment …	RT*EARSSDEENGPPS*SPDLDR	K.RTEARS(79.9663)SDEENGPPSS(79.9663)PDLDR.I	46890	[10.96,0,]	99.9	3.1712	0.2249	46890	3	24H-Phos-Pos_1	[Q96B36 ]	NA	NA	[Q96B36 Proline-rich AKT1 substrate 1 OS=Homo sapiens GN=AKT1S1 PE=1 SV=1 ]
<a href='/ip2/showLorikeet.html?sequence=K.RT(79.9663)EARSSDEENGPPSS(79.9663)PDLDR.I&amp;chargeState=3&amp;pid=4678&amp;experimentId=&amp;searchId=121012&amp;scan=47111&amp;fileName=24H-Phos-Pos_1&amp;sampleName=24H-Phos-Pos&amp;projectName=Breast+Cancer-+Phospho+analysis&amp;measuredMplush=2704.1458&amp;scanType=&amp;calculatedMplush=2704.1448&amp;createdDate=2017-12-01+13%3a59%3a09.0'> fragment…	RTEARS*SDEENGPPS*SPDLDR	K.RT(79.9663)EARSSDEENGPPSS(79.9663)PDLDR.I	47111	[0,0,]	100	3.4449	0.3065	47111	3	24H-Phos-Pos_1	[Q96B36 ]	NA	NA	[Q96B36 Proline-rich AKT1 substrate 1 OS=Homo sapiens GN=AKT1S1 PE=1 SV=1 ]
<a href='/ip2/showLorikeet.html?sequence=K.RTEARS(79.9663)S(79.9663)DEENGPPSS(79.9663)PDLDR.I&amp;chargeState=3&amp;pid=4678&amp;experimentId=&amp;searchId=121012&amp;scan=28469&amp;fileName=24H-Phos-Pos_1&amp;sampleName=24H-Phos-Pos&amp;projectName=Breast+Cancer-+Phospho+analysis&amp;measuredMplush=2784.1155&amp;scanType=&amp;calculatedMplush=2784.111&amp;createdDate=2017-12-01+13%3a59%3a09.0'> …	RT*EARS*SDEENGPPSS*PDLDR	K.RTEARS(79.9663)S(79.9663)DEENGPPSS(79.9663)PDLDR.I	28469	[6.2,6.59,0,]	100	3.8881	0.4116	28469	3	24H-Phos-Pos_1	[Q96B36 ]	NA	NA	[Q96B36 Proline-rich AKT1 substrate 1 OS=Homo sapiens GN=AKT1S1 PE=1 SV=1 ]
<a href='/ip2/showLorikeet.html?sequence=K.RTEARS(79.9663)S(79.9663)DEENGPPS(79.9663)SPDLDR.I&amp;chargeState=3&amp;pid=4678&amp;experimentId=&amp;searchId=121012&amp;scan=28555&amp;fileName=24H-Phos-Pos_1&amp;sampleName=24H-Phos-Pos&amp;projectName=Breast+Cancer-+Phospho+analysis&amp;measuredMplush=2784.1135&amp;scanType=&amp;calculatedMplush=2784.111&amp;createdDate=2017-12-01+13%3a59%3a09.0'> …	RTEARS*S*DEENGPPS*SPDLDR	K.RTEARS(79.9663)S(79.9663)DEENGPPS(79.9663)SPDLDR.I	28555	[10.9,7.95,0,]	99.9	3.1876	0.2203	28555	3	24H-Phos-Pos_1	[Q96B36 ]	NA	NA	[Q96B36 Proline-rich AKT1 substrate 1 OS=Homo sapiens GN=AKT1S1 PE=1 SV=1 ]
<a href='/ip2/showLorikeet.html?sequence=K.RT(79.9663)EARS(79.9663)SDEENGPPSS(79.9663)PDLDR.I&amp;chargeState=3&amp;pid=4678&amp;experimentId=&amp;searchId=121012&amp;scan=28882&amp;fileName=24H-Phos-Pos_1&amp;sampleName=24H-Phos-Pos&amp;projectName=Breast+Cancer-+Phospho+analysis&amp;measuredMplush=2784.1174&amp;scanType=&amp;calculatedMplush=2784.111&amp;createdDate=2017-12-01+13%3a59%3a09.0'> …	RTEARS*S*DEENGPPS*SPDLDR	K.RT(79.9663)EARS(79.9663)SDEENGPPSS(79.9663)PDLDR.I	28882	[2.9,3.18,0,]	100	3.343	0.3577	28882	3	24H-Phos-Pos_1	[Q96B36 ]	NA	NA	[Q96B36 Proline-rich AKT1 substrate 1 OS=Homo sapiens GN=AKT1S1 PE=1 SV=1 ]
<a href='/ip2/showLorikeet.html?sequence=R.TEARSS(79.9663)DEENGPPS(79.9663)SPDLDR.I&amp;chargeState=3&amp;pid=4678&amp;experimentId=&amp;searchId=121012&amp;scan=25037&amp;fileName=24H-Phos-Pos_1&amp;sampleName=24H-Phos-Pos&amp;projectName=Breast+Cancer-+Phospho+analysis&amp;measuredMplush=2548.0383&amp;scanType=&amp;calculatedMplush=2548.0437&amp;createdDate=2017-12-01+13%3a59%3a09.0'> fragment …	T*EARSSDEENGPPS*SPDLDR	R.TEARSS(79.9663)DEENGPPS(79.9663)SPDLDR.I	25037	[6.45,0,]	100	4.2528	0.4143	25037	3	24H-Phos-Pos_1	[Q96B36 ]	NA	NA	[Q96B36 Proline-rich AKT1 substrate 1 OS=Homo sapiens GN=AKT1S1 PE=1 SV=1 ]
<a href='/ip2/showLorikeet.html?sequence=R.TEARSS(79.9663)DEENGPPSS(79.9663)PDLDR.I&amp;chargeState=3&amp;pid=4678&amp;experimentId=&amp;searchId=121012&amp;scan=25121&amp;fileName=24H-Phos-Pos_1&amp;sampleName=24H-Phos-Pos&amp;projectName=Breast+Cancer-+Phospho+analysis&amp;measuredMplush=2548.0457&amp;scanType=&amp;calculatedMplush=2548.0437&amp;createdDate=2017-12-01+13%3a59%3a09.0'> fragment …	TEARSS*DEENGPPSS*PDLDR	R.TEARSS(79.9663)DEENGPPSS(79.9663)PDLDR.I	25121	[10.33,7.48,]	100	4.6806	0.3166	25121	3	24H-Phos-Pos_1	[Q96B36 ]	NA	NA	[Q96B36 Proline-rich AKT1 substrate 1 OS=Homo sapiens GN=AKT1S1 PE=1 SV=1 ]
<a href='/ip2/showLorikeet.html?sequence=R.TEARS(79.9663)S(79.9663)DEENGPPSS(79.9663)PDLDR.I&amp;chargeState=3&amp;pid=4678&amp;experimentId=&amp;searchId=121012&amp;scan=22700&amp;fileName=24H-Phos-Pos_1&amp;sampleName=24H-Phos-Pos&amp;projectName=Breast+Cancer-+Phospho+analysis&amp;measuredMplush=2628.0032&amp;scanType=&amp;calculatedMplush=2628.01&amp;createdDate=2017-12-01+13%3a59%3a09.0'> fr…	TEARS*S*DEENGPPSS*PDLDR	R.TEARS(79.9663)S(79.9663)DEENGPPSS(79.9663)PDLDR.I	22700	[7.07,5.67,4.35,]	100	5.5867	0.3906	22700	3	24H-Phos-Pos_1	[Q96B36 ]	NA	NA	[Q96B36 Proline-rich AKT1 substrate 1 OS=Homo sapiens GN=AKT1S1 PE=1 SV=1 ]
<a href='/ip2/showLorikeet.html?sequence=R.TEARS(79.9663)S(79.9663)DEENGPPS(79.9663)SPDLDR.I&amp;chargeState=3&amp;pid=4678&amp;experimentId=&amp;searchId=121012&amp;scan=23079&amp;fileName=24H-Phos-Pos_1&amp;sampleName=24H-Phos-Pos&amp;projectName=Breast+Cancer-+Phospho+analysis&amp;measuredMplush=2628.0032&amp;scanType=&amp;calculatedMplush=2628.01&amp;createdDate=2017-12-01+13%3a59%3a09.0'> fr…	TEARS*S*DEENGPPS*SPDLDR	R.TEARS(79.9663)S(79.9663)DEENGPPS(79.9663)SPDLDR.I	23079	[4.46,0,5.29,]	100	6.2116	0.5162	23079	3	24H-Phos-Pos_1	[Q96B36 ]	NA	NA	[Q96B36 Proline-rich AKT1 substrate 1 OS=Homo sapiens GN=AKT1S1 PE=1 SV=1 ]
<a href='/ip2/showLorikeet.html?sequence=R.SSDEENGPPSS(79.9663)PDLDR.I&amp;chargeState=2&amp;pid=4678&amp;experimentId=&amp;searchId=121012&amp;scan=24693&amp;fileName=24H-Phos-Pos_1&amp;sampleName=24H-Phos-Pos&amp;projectName=Breast+Cancer-+Phospho+analysis&amp;measuredMplush=2010.8418&amp;scanType=&amp;calculatedMplush=2010.849&amp;createdDate=2017-12-01+13%3a59%3a09.0'> fragment ion view </a>	SSDEENGPPSS*PDLDR	R.SSDEENGPPSS(79.9663)PDLDR.I	24693	13.24,	100	3.93	0.1943	24693	2	24H-Phos-Pos_1	[Q96B36 ]	NA	NA	[Q96B36 Proline-rich AKT1 substrate 1 OS=Homo sapiens GN=AKT1S1 PE=1 SV=1 ]
<a href='/ip2/showLorikeet.html?sequence=R.SSDEENGPPSS(79.9663)PDLDR.I&amp;chargeState=2&amp;pid=4678&amp;experimentId=&amp;searchId=121012&amp;scan=28816&amp;fileName=24H-Phos-Pos_2&amp;sampleName=24H-Phos-Pos&amp;projectName=Breast+Cancer-+Phospho+analysis&amp;measuredMplush=2010.8441&amp;scanType=&amp;calculatedMplush=2010.849&amp;createdDate=2017-12-01+13%3a59%3a09.0'> fragment ion view </a>	SSDEENGPPSS*PDLDR	R.SSDEENGPPSS(79.9663)PDLDR.I	28816	0,	100	3.0909	0.2753	28816	2	24H-Phos-Pos_2	[Q96B36 ]	NA	NA	[Q96B36 Proline-rich AKT1 substrate 1 OS=Homo sapiens GN=AKT1S1 PE=1 SV=1 ]
<a href='/ip2/showLorikeet.html?sequence=R.SSDEENGPPS(79.9663)SPDLDR.I&amp;chargeState=2&amp;pid=4678&amp;experimentId=&amp;searchId=121012&amp;scan=29301&amp;fileName=24H-Phos-Pos_2&amp;sampleName=24H-Phos-Pos&amp;projectName=Breast+Cancer-+Phospho+analysis&amp;measuredMplush=2010.8418&amp;scanType=&amp;calculatedMplush=2010.849&amp;createdDate=2017-12-01+13%3a59%3a09.0'> fragment ion view </a>	SSDEENGPPSS*PDLDR	R.SSDEENGPPS(79.9663)SPDLDR.I	29301	0,	100	2.9496	0.2477	29301	2	24H-Phos-Pos_2	[Q96B36 ]	NA	NA	[Q96B36 Proline-rich AKT1 substrate 1 OS=Homo sapiens GN=AKT1S1 PE=1 SV=1 ]
<a href='/ip2/showLorikeet.html?sequence=K.VENMSSNQDGNDS(79.9663)DEFM.-&amp;chargeState=2&amp;pid=4678&amp;experimentId=&amp;searchId=121012&amp;scan=42408&amp;fileName=24H-Phos-Pos_1&amp;sampleName=24H-Phos-Pos&amp;projectName=Breast+Cancer-+Phospho+analysis&amp;measuredMplush=2227.8352&amp;scanType=&amp;calculatedMplush=2227.8357&amp;createdDate=2017-12-01+13%3a59%3a09.0'> fragment ion view </a>	VENMSSNQDGNDS*DEFM	K.VENMSSNQDGNDS(79.9663)DEFM.-	42408	31.48,	100	5.2153	0.5924	42408	2	24H-Phos-Pos_1	[Q86WR0 ]	NA	NA	[Q86WR0 Coiled-coil domain-containing protein 25 OS=Homo sapiens GN=CCDC25 PE=1 SV=2 ]
<a href='/ip2/showLorikeet.html?sequence=R.QIMKFSPESVAAFIAVLGILS(79.9663)IIAQT(79.9663)IVLSLLMRS(79.9663)IGNK.N&amp;chargeState=5&amp;pid=4678&amp;experimentId=&amp;searchId=121012&amp;scan=27709&amp;fileName=24H-Phos-Pos_1&amp;sampleName=24H-Phos-Pos&amp;projectName=Breast+Cancer-+Phospho+analysis&amp;measuredMplush=5099.763&amp;scanType=&amp;calculatedMplush=5099.7827&amp;createdDate=2017-12-01…	QIMKFSPESVAAFIAVLGILSIIAQT*IVLS*LLMRS*IGNK	R.QIMKFSPESVAAFIAVLGILS(79.9663)IIAQT(79.9663)IVLSLLMRS(79.9663)IGNK.N	27709	[5.06,6.79,13.84,]	100	3.3317	0.2902	27709	5	24H-Phos-Pos_1	[Q96MC6 ]	NA	NA	[Q96MC6 Hippocampus abundant transcript 1 protein OS=Homo sapiens GN=MFSD14A PE=2 SV=2 ]
<a href='/ip2/showLorikeet.html?sequence=K.VMDS(79.9663)DEDDDY.-&amp;chargeState=2&amp;pid=4678&amp;experimentId=&amp;searchId=121012&amp;scan=31029&amp;fileName=24H-Phos-Pos_1&amp;sampleName=24H-Phos-Pos&amp;projectName=Breast+Cancer-+Phospho+analysis&amp;measuredMplush=1512.5323&amp;scanType=&amp;calculatedMplush=1512.5286&amp;createdDate=2017-12-01+13%3a59%3a09.0'> fragment ion view </a>	VMDS*DEDDDY	K.VMDS(79.9663)DEDDDY.-	31029	25.88,	100	2.512	0.3654	31029	2	24H-Phos-Pos_1	[O14737 ]	NA	NA	[O14737 Programmed cell death protein 5 OS=Homo sapiens GN=PDCD5 PE=1 SV=3 ]
<a href='/ip2/showLorikeet.html?sequence=K.VMDS(79.9663)DEDDDY.-&amp;chargeState=2&amp;pid=4678&amp;experimentId=&amp;searchId=121012&amp;scan=36337&amp;fileName=24H-Phos-Pos_2&amp;sampleName=24H-Phos-Pos&amp;projectName=Breast+Cancer-+Phospho+analysis&amp;measuredMplush=1512.5237&amp;scanType=&amp;calculatedMplush=1512.5286&amp;createdDate=2017-12-01+13%3a59%3a09.0'> fragment ion view </a>	VMDS*DEDDDY	K.VMDS(79.9663)DEDDDY.-	36337	13.54,	100	1.6298	0.354	36337	2	24H-Phos-Pos_2	[O14737 ]	NA	NA	[O14737 Programmed cell death protein 5 OS=Homo sapiens GN=PDCD5 PE=1 SV=3 ]
<a href='/ip2/showLorikeet.html?sequence=R.HDT(79.9663)PDPS(79.9663)PLR.G&amp;chargeState=2&amp;pid=4678&amp;experimentId=&amp;searchId=121012&amp;scan=25824&amp;fileName=24H-Phos-Pos_1&amp;sampleName=24H-Phos-Pos&amp;projectName=Breast+Cancer-+Phospho+analysis&amp;measuredMplush=1523.6525&amp;scanType=&amp;calculatedMplush=1523.6493&amp;createdDate=2017-12-01+13%3a59%3a09.0'> fragment ion view <…	HDT*PDPS*PLR	R.HDT(79.9663)PDPS(79.9663)PLR.G	25824	1000,	99.6	2.2368	0.113	25824	2	24H-Phos-Pos_1	[Q9BRD0 ]	NA	NA	[Q9BRD0 BUD13 homolog OS=Homo sapiens GN=BUD13 PE=1 SV=1 ]
<a href='/ip2/showLorikeet.html?sequence=R.HDS(79.9663)DTS(79.9663)PPR.R&amp;chargeState=2&amp;pid=4678&amp;experimentId=&amp;searchId=121012&amp;scan=9086&amp;fileName=24H-Phos-Pos_1&amp;sampleName=24H-Phos-Pos&amp;projectName=Breast+Cancer-+Phospho+analysis&amp;measuredMplush=1400.54&amp;scanType=&amp;calculatedMplush=1400.5446&amp;createdDate=2017-12-01+13%3a59%3a09.0'> fragment ion view </a>	HDS*DT*SPPR	R.HDS(79.9663)DTS(79.9663)PPR.R	9086	[5.08,0,]	100	1.9815	0.306	9086	2	24H-Phos-Pos_1	[Q9BRD0 ]	NA	NA	[Q9BRD0 BUD13 homolog OS=Homo sapiens GN=BUD13 PE=1 SV=1 ]
<a href='/ip2/showLorikeet.html?sequence=R.HDS(79.9663)PDPS(79.9663)PPR.R&amp;chargeState=2&amp;pid=4678&amp;experimentId=&amp;searchId=121012&amp;scan=15543&amp;fileName=24H-Phos-Pos_1&amp;sampleName=24H-Phos-Pos&amp;projectName=Breast+Cancer-+Phospho+analysis&amp;measuredMplush=1493.598&amp;scanType=&amp;calculatedMplush=1493.6024&amp;createdDate=2017-12-01+13%3a59%3a09.0'> fragment ion view </…	HDS*PDPS*PPR	R.HDS(79.9663)PDPS(79.9663)PPR.R	15543	1000,	99.9	1.6146	0.3324	15543	2	24H-Phos-Pos_1	[Q9BRD0 ]	NA	NA	[Q9BRD0 BUD13 homolog OS=Homo sapiens GN=BUD13 PE=1 SV=1 ]
<a href='/ip2/showLorikeet.html?sequence=R.HGS(79.9663)SDISS(79.9663)PR.R&amp;chargeState=2&amp;pid=4678&amp;experimentId=&amp;searchId=121012&amp;scan=11934&amp;fileName=24H-Phos-Pos_1&amp;sampleName=24H-Phos-Pos&amp;projectName=Breast+Cancer-+Phospho+analysis&amp;measuredMplush=1431.5822&amp;scanType=&amp;calculatedMplush=1431.5867&amp;createdDate=2017-12-01+13%3a59%3a09.0'> fragment ion view <…	HGS*SDISS*PR	R.HGS(79.9663)SDISS(79.9663)PR.R	11934	[10.36,10.36,]	100	2.0024	0.3398	11934	2	24H-Phos-Pos_1	[Q9BRD0 ]	NA	NA	[Q9BRD0 BUD13 homolog OS=Homo sapiens GN=BUD13 PE=1 SV=1 ]
<a href='/ip2/showLorikeet.html?sequence=R.HGS(79.9663)SDIS(79.9663)SPR.R&amp;chargeState=2&amp;pid=4678&amp;experimentId=&amp;searchId=121012&amp;scan=12228&amp;fileName=24H-Phos-Pos_1&amp;sampleName=24H-Phos-Pos&amp;projectName=Breast+Cancer-+Phospho+analysis&amp;measuredMplush=1431.5822&amp;scanType=&amp;calculatedMplush=1431.5867&amp;createdDate=2017-12-01+13%3a59%3a09.0'> fragment ion view <…	HGS*SDIS*SPR	R.HGS(79.9663)SDIS(79.9663)SPR.R	12228	[16.22,13.24,]	100	2.2088	0.3946	12228	2	24H-Phos-Pos_1	[Q9BRD0 ]	NA	NA	[Q9BRD0 BUD13 homolog OS=Homo sapiens GN=BUD13 PE=1 SV=1 ]
<a href='/ip2/showLorikeet.html?sequence=K.ATDSDLSS(79.9663)PR.H&amp;chargeState=2&amp;pid=4678&amp;experimentId=&amp;searchId=121012&amp;scan=19877&amp;fileName=24H-Phos-Pos_1&amp;sampleName=24H-Phos-Pos&amp;projectName=Breast+Cancer-+Phospho+analysis&amp;measuredMplush=1357.615&amp;scanType=&amp;calculatedMplush=1357.6198&amp;createdDate=2017-12-01+13%3a59%3a09.0'> fragment ion view </a>	ATDSDLSS*PR	K.ATDSDLSS(79.9663)PR.H	19877	16.22,	99.9	2.0864	0.236	19877	2	24H-Phos-Pos_1	[Q9BRD0 ]	NA	NA	[Q9BRD0 BUD13 homolog OS=Homo sapiens GN=BUD13 PE=1 SV=1 ]
<a href='/ip2/showLorikeet.html?sequence=K.ATDSDLSS(79.9663)PR.H&amp;chargeState=2&amp;pid=4678&amp;experimentId=&amp;searchId=121012&amp;scan=21363&amp;fileName=24H-Phos-Pos_2&amp;sampleName=24H-Phos-Pos&amp;projectName=Breast+Cancer-+Phospho+analysis&amp;measuredMplush=1357.6166&amp;scanType=&amp;calculatedMplush=1357.6198&amp;createdDate=2017-12-01+13%3a59%3a09.0'> fragment ion view </a>	ATDSDLSS*PR	K.ATDSDLSS(79.9663)PR.H	21363	7.93,	99.9	1.6675	0.3132	21363	2	24H-Phos-Pos_2	[Q9BRD0 ]	NA	NA	[Q9BRD0 BUD13 homolog OS=Homo sapiens GN=BUD13 PE=1 SV=1 ]
<a href='/ip2/showLorikeet.html?sequence=K.ATDS(79.9663)DLSS(79.9663)PR.H&amp;chargeState=2&amp;pid=4678&amp;experimentId=&amp;searchId=121012&amp;scan=17173&amp;fileName=24H-Phos-Pos_1&amp;sampleName=24H-Phos-Pos&amp;projectName=Breast+Cancer-+Phospho+analysis&amp;measuredMplush=1437.5802&amp;scanType=&amp;calculatedMplush=1437.586&amp;createdDate=2017-12-01+13%3a59%3a09.0'> fragment ion view </…	ATDS*DLSS*PR	K.ATDS(79.9663)DLSS(79.9663)PR.H	17173	[8.65,13.24,]	100	2.0621	0.2678	17173	2	24H-Phos-Pos_1	[Q9BRD0 ]	NA	NA	[Q9BRD0 BUD13 homolog OS=Homo sapiens GN=BUD13 PE=1 SV=1 ]
<a href='/ip2/showLorikeet.html?sequence=K.MPAPEPGAAPSNEEDDS(79.9663)DDDDVLAPSGATAAGAGDEGDGQTTGST.-&amp;chargeState=4&amp;pid=4678&amp;experimentId=&amp;searchId=121012&amp;scan=41272&amp;fileName=24H-Phos-Pos_1&amp;sampleName=24H-Phos-Pos&amp;projectName=Breast+Cancer-+Phospho+analysis&amp;measuredMplush=4554.867&amp;scanType=&amp;calculatedMplush=4554.8574&amp;createdDate=2017-12-01+13%3a59%3a0…	MPAPEPGAAPSNEEDDS*DDDDVLAPSGATAAGAGDEGDGQTTGST	K.MPAPEPGAAPSNEEDDS(79.9663)DDDDVLAPSGATAAGAGDEGDGQTTGST.-	41272	18.87,	100	4.7393	0.2542	41272	4	24H-Phos-Pos_1	[Q9H6Z4 ]	NA	NA	[Q9H6Z4 Ran-binding protein 3 OS=Homo sapiens GN=RANBP3 PE=1 SV=1 ]
<a href='/ip2/showLorikeet.html?sequence=R.LLQQQEEEEACLEEEEEEEDS(79.9663)DEEDQR.S&amp;chargeState=3&amp;pid=4678&amp;experimentId=&amp;searchId=121012&amp;scan=50468&amp;fileName=24H-Phos-Pos_1&amp;sampleName=24H-Phos-Pos&amp;projectName=Breast+Cancer-+Phospho+analysis&amp;measuredMplush=3676.4673&amp;scanType=&amp;calculatedMplush=3676.469&amp;createdDate=2017-12-01+13%3a59%3a09.0'> fragment ion…	LLQQQEEEEACLEEEEEEEDS*DEEDQR	R.LLQQQEEEEACLEEEEEEEDS(79.9663)DEEDQR.S	50468	1000,	100	6.3436	0.3773	50468	3	24H-Phos-Pos_1	[Q96F63 ]	NA	NA	[Q96F63 Coiled-coil domain-containing protein 97 OS=Homo sapiens GN=CCDC97 PE=1 SV=1 ]
<a href='/ip2/showLorikeet.html?sequence=R.GTDDS(79.9663)PKDSQEDLQER.H&amp;chargeState=3&amp;pid=4678&amp;experimentId=&amp;searchId=121012&amp;scan=34588&amp;fileName=24H-Phos-Pos_1&amp;sampleName=24H-Phos-Pos&amp;projectName=Breast+Cancer-+Phospho+analysis&amp;measuredMplush=2358.0896&amp;scanType=&amp;calculatedMplush=2358.0862&amp;createdDate=2017-12-01+13%3a59%3a09.0'> fragment ion view </a>	GTDDS*PKDSQEDLQER	R.GTDDS(79.9663)PKDSQEDLQER.H	34588	16.42,	99.9	2.8731	0.2087	34588	3	24H-Phos-Pos_1	[Q6IPX3 , Q969E4 , Q5H9L2 ]	NA	NA	[Q6IPX3 Transcription elongation factor A protein-like 6 OS=Homo sapiens GN=TCEAL6 PE=2 SV=1 , Q969E4 Transcription elongation factor A protein-like 3 OS=Homo sapiens GN=TCEAL3 PE=1 SV=1 , Q5H9L2 Transcription elongation factor A protein-like 5 OS=Homo sapiens GN=TCEAL5 PE=1 SV=1 ]
<a href='/ip2/showLorikeet.html?sequence=R.GTDDS(79.9663)PKDS(79.9663)QEDLQER.H&amp;chargeState=3&amp;pid=4678&amp;experimentId=&amp;searchId=121012&amp;scan=23808&amp;fileName=24H-Phos-Pos_1&amp;sampleName=24H-Phos-Pos&amp;projectName=Breast+Cancer-+Phospho+analysis&amp;measuredMplush=2438.0474&amp;scanType=&amp;calculatedMplush=2438.0525&amp;createdDate=2017-12-01+13%3a59%3a09.0'> fragment ion …	GTDDS*PKDS*QEDLQER	R.GTDDS(79.9663)PKDS(79.9663)QEDLQER.H	23808	[9.44,24.39,]	99.9	2.66	0.2772	23808	3	24H-Phos-Pos_1	[Q6IPX3 , Q969E4 , Q5H9L2 ]	NA	NA	[Q6IPX3 Transcription elongation factor A protein-like 6 OS=Homo sapiens GN=TCEAL6 PE=2 SV=1 , Q969E4 Transcription elongation factor A protein-like 3 OS=Homo sapiens GN=TCEAL3 PE=1 SV=1 , Q5H9L2 Transcription elongation factor A protein-like 5 OS=Homo sapiens GN=TCEAL5 PE=1 SV=1 ]
<a href='/ip2/showLorikeet.html?sequence=R.AAGDS(79.9663)GEDS(79.9663)DDSDY(79.9663)ENLIDPTEPSNSEYSHSK.D&amp;chargeState=3&amp;pid=4678&amp;experimentId=&amp;searchId=121012&amp;scan=45347&amp;fileName=24H-Phos-Pos_1&amp;sampleName=24H-Phos-Pos&amp;projectName=Breast+Cancer-+Phospho+analysis&amp;measuredMplush=4129.612&amp;scanType=&amp;calculatedMplush=4129.6035&amp;createdDate=2017-12-01+13%3a5…	AAGDS*GEDS*DDS*DYENLIDPTEPSNSEYSHSK	R.AAGDS(79.9663)GEDS(79.9663)DDSDY(79.9663)ENLIDPTEPSNSEYSHSK.D	45347	[10.15,15.44,24.24,]	100	3.0731	0.3234	45347	3	24H-Phos-Pos_1	[Q15018 ]	NA	NA	[Q15018 BRISC complex subunit Abro1 OS=Homo sapiens GN=FAM175B PE=1 SV=2 ]
<a href='/ip2/showLorikeet.html?sequence=R.AAGDSGEDS(79.9663)DDS(79.9663)DY(79.9663)ENLIDPTEPSNSEYSHSK.D&amp;chargeState=4&amp;pid=4678&amp;experimentId=&amp;searchId=121012&amp;scan=45192&amp;fileName=24H-Phos-Pos_1&amp;sampleName=24H-Phos-Pos&amp;projectName=Breast+Cancer-+Phospho+analysis&amp;measuredMplush=4129.604&amp;scanType=&amp;calculatedMplush=4129.6035&amp;createdDate=2017-12-01+13%3a5…	AAGDS*GEDS*DDS*DYENLIDPTEPSNSEYSHSK	R.AAGDSGEDS(79.9663)DDS(79.9663)DY(79.9663)ENLIDPTEPSNSEYSHSK.D	45192	[10.34,7.87,4.6,]	100	3.8392	0.3393	45192	4	24H-Phos-Pos_1	[Q15018 ]	NA	NA	[Q15018 BRISC complex subunit Abro1 OS=Homo sapiens GN=FAM175B PE=1 SV=2 ]
<a href='/ip2/showLorikeet.html?sequence=R.AAGDS(79.9663)GEDSDDS(79.9663)DY(79.9663)ENLIDPTEPSNSEYSHSK.D&amp;chargeState=4&amp;pid=4678&amp;experimentId=&amp;searchId=121012&amp;scan=45454&amp;fileName=24H-Phos-Pos_1&amp;sampleName=24H-Phos-Pos&amp;projectName=Breast+Cancer-+Phospho+analysis&amp;measuredMplush=4129.6104&amp;scanType=&amp;calculatedMplush=4129.6035&amp;createdDate=2017-12-01+13%3a…	AAGDS*GEDS*DDS*DYENLIDPTEPSNSEYSHSK	R.AAGDS(79.9663)GEDSDDS(79.9663)DY(79.9663)ENLIDPTEPSNSEYSHSK.D	45454	[4.55,8.15,13.18,]	99.9	3.4603	0.2333	45454	4	24H-Phos-Pos_1	[Q15018 ]	NA	NA	[Q15018 BRISC complex subunit Abro1 OS=Homo sapiens GN=FAM175B PE=1 SV=2 ]
<a href='/ip2/showLorikeet.html?sequence=R.AAGDS(79.9663)GEDS(79.9663)DDS(79.9663)DYENLIDPTEPSNSEYSHSK.D&amp;chargeState=4&amp;pid=4678&amp;experimentId=&amp;searchId=121012&amp;scan=45612&amp;fileName=24H-Phos-Pos_1&amp;sampleName=24H-Phos-Pos&amp;projectName=Breast+Cancer-+Phospho+analysis&amp;measuredMplush=4129.6084&amp;scanType=&amp;calculatedMplush=4129.6035&amp;createdDate=2017-12-01+13%3a…	AAGDS*GEDS*DDS*DYENLIDPTEPSNSEYSHSK	R.AAGDS(79.9663)GEDS(79.9663)DDS(79.9663)DYENLIDPTEPSNSEYSHSK.D	45612	[2.17,3.2,0,]	99.7	2.7524	0.2136	45612	4	24H-Phos-Pos_1	[Q15018 ]	NA	NA	[Q15018 BRISC complex subunit Abro1 OS=Homo sapiens GN=FAM175B PE=1 SV=2 ]
<a href='/ip2/showLorikeet.html?sequence=R.YYDDIYFDS(79.9663)DS(79.9663)EDEDRAVQVTK.K&amp;chargeState=3&amp;pid=4678&amp;experimentId=&amp;searchId=121012&amp;scan=62307&amp;fileName=24H-Phos-Pos_1&amp;sampleName=24H-Phos-Pos&amp;projectName=Breast+Cancer-+Phospho+analysis&amp;measuredMplush=3291.402&amp;scanType=&amp;calculatedMplush=3291.4058&amp;createdDate=2017-12-01+13%3a59%3a09.0'> fragment…	Y*YDDIYFDSDS*EDEDRAVQVTK	R.YYDDIYFDS(79.9663)DS(79.9663)EDEDRAVQVTK.K	62307	[0,17.14,]	99.8	2.9282	0.2038	62307	3	24H-Phos-Pos_1	[Q56P03 ]	NA	NA	[Q56P03 E2F-associated phosphoprotein OS=Homo sapiens GN=EAPP PE=1 SV=4 ]
<a href='/ip2/showLorikeet.html?sequence=R.SASSGAEGDVSS(79.9663)EREP.-&amp;chargeState=2&amp;pid=4678&amp;experimentId=&amp;searchId=121012&amp;scan=19780&amp;fileName=24H-Phos-Pos_1&amp;sampleName=24H-Phos-Pos&amp;projectName=Breast+Cancer-+Phospho+analysis&amp;measuredMplush=1873.7943&amp;scanType=&amp;calculatedMplush=1873.8013&amp;createdDate=2017-12-01+13%3a59%3a09.0'> fragment ion view </a>	SASSGAEGDVSS*EREP	R.SASSGAEGDVSS(79.9663)EREP.-	19780	0,	100	2.1276	0.3918	19780	2	24H-Phos-Pos_1	[Q8TEA8 ]	NA	NA	[Q8TEA8 D-tyrosyl-tRNA(Tyr) deacylase 1 OS=Homo sapiens GN=DTD1 PE=1 SV=2 ]
<a href='/ip2/showLorikeet.html?sequence=R.SAS(79.9663)SGAEGDVSSEREP.-&amp;chargeState=2&amp;pid=4678&amp;experimentId=&amp;searchId=121012&amp;scan=21844&amp;fileName=24H-Phos-Pos_1&amp;sampleName=24H-Phos-Pos&amp;projectName=Breast+Cancer-+Phospho+analysis&amp;measuredMplush=1873.7949&amp;scanType=&amp;calculatedMplush=1873.8013&amp;createdDate=2017-12-01+13%3a59%3a09.0'> fragment ion view </a>	SAS*SGAEGDVSSEREP	R.SAS(79.9663)SGAEGDVSSEREP.-	21844	16.1,	100	3.0902	0.4519	21844	2	24H-Phos-Pos_1	[Q8TEA8 ]	NA	NA	[Q8TEA8 D-tyrosyl-tRNA(Tyr) deacylase 1 OS=Homo sapiens GN=DTD1 PE=1 SV=2 ]
<a href='/ip2/showLorikeet.html?sequence=R.SASS(79.9663)GAEGDVSSEREP.-&amp;chargeState=2&amp;pid=4678&amp;experimentId=&amp;searchId=121012&amp;scan=22010&amp;fileName=24H-Phos-Pos_1&amp;sampleName=24H-Phos-Pos&amp;projectName=Breast+Cancer-+Phospho+analysis&amp;measuredMplush=1873.7953&amp;scanType=&amp;calculatedMplush=1873.8013&amp;createdDate=2017-12-01+13%3a59%3a09.0'> fragment ion view </a>	SASS*GAEGDVSSEREP	R.SASS(79.9663)GAEGDVSSEREP.-	22010	6.75,	100	3.0461	0.4844	22010	2	24H-Phos-Pos_1	[Q8TEA8 ]	NA	NA	[Q8TEA8 D-tyrosyl-tRNA(Tyr) deacylase 1 OS=Homo sapiens GN=DTD1 PE=1 SV=2 ]
<a href='/ip2/showLorikeet.html?sequence=R.SAS(79.9663)SGAEGDVSSEREP.-&amp;chargeState=2&amp;pid=4678&amp;experimentId=&amp;searchId=121012&amp;scan=25755&amp;fileName=24H-Phos-Pos_2&amp;sampleName=24H-Phos-Pos&amp;projectName=Breast+Cancer-+Phospho+analysis&amp;measuredMplush=1873.7948&amp;scanType=&amp;calculatedMplush=1873.8013&amp;createdDate=2017-12-01+13%3a59%3a09.0'> fragment ion view </a>	SAS*SGAEGDVSSEREP	R.SAS(79.9663)SGAEGDVSSEREP.-	25755	0,	99.7	2.0467	0.211	25755	2	24H-Phos-Pos_2	[Q8TEA8 ]	NA	NA	[Q8TEA8 D-tyrosyl-tRNA(Tyr) deacylase 1 OS=Homo sapiens GN=DTD1 PE=1 SV=2 ]
<a href='/ip2/showLorikeet.html?sequence=R.SASS(79.9663)GAEGDVSSEREP.-&amp;chargeState=2&amp;pid=4678&amp;experimentId=&amp;searchId=121012&amp;scan=25836&amp;fileName=24H-Phos-Pos_2&amp;sampleName=24H-Phos-Pos&amp;projectName=Breast+Cancer-+Phospho+analysis&amp;measuredMplush=1873.7955&amp;scanType=&amp;calculatedMplush=1873.8013&amp;createdDate=2017-12-01+13%3a59%3a09.0'> fragment ion view </a>	SASS*GAEGDVSSEREP	R.SASS(79.9663)GAEGDVSSEREP.-	25836	0.06,	100	2.6573	0.4132	25836	2	24H-Phos-Pos_2	[Q8TEA8 ]	NA	NA	[Q8TEA8 D-tyrosyl-tRNA(Tyr) deacylase 1 OS=Homo sapiens GN=DTD1 PE=1 SV=2 ]
<a href='/ip2/showLorikeet.html?sequence=R.SASS(79.9663)GAEGDVSSEREP.-&amp;chargeState=3&amp;pid=4678&amp;experimentId=&amp;searchId=121012&amp;scan=26291&amp;fileName=24H-Phos-Pos_2&amp;sampleName=24H-Phos-Pos&amp;projectName=Breast+Cancer-+Phospho+analysis&amp;measuredMplush=1873.7942&amp;scanType=&amp;calculatedMplush=1873.8013&amp;createdDate=2017-12-01+13%3a59%3a09.0'> fragment ion view </a>	SAS*SGAEGDVSSEREP	R.SASS(79.9663)GAEGDVSSEREP.-	26291	0,	100	2.5967	0.3154	26291	3	24H-Phos-Pos_2	[Q8TEA8 ]	NA	NA	[Q8TEA8 D-tyrosyl-tRNA(Tyr) deacylase 1 OS=Homo sapiens GN=DTD1 PE=1 SV=2 ]
<a href='/ip2/showLorikeet.html?sequence=R.SASSGAEGDVS(79.9663)S(79.9663)EREP.-&amp;chargeState=2&amp;pid=4678&amp;experimentId=&amp;searchId=121012&amp;scan=16624&amp;fileName=24H-Phos-Pos_1&amp;sampleName=24H-Phos-Pos&amp;projectName=Breast+Cancer-+Phospho+analysis&amp;measuredMplush=1953.7665&amp;scanType=&amp;calculatedMplush=1953.7676&amp;createdDate=2017-12-01+13%3a59%3a09.0'> fragment ion …	SASSGAEGDVS*S*EREP	R.SASSGAEGDVS(79.9663)S(79.9663)EREP.-	16624	[18.95,16.36,]	100	2.6819	0.5057	16624	2	24H-Phos-Pos_1	[Q8TEA8 ]	NA	NA	[Q8TEA8 D-tyrosyl-tRNA(Tyr) deacylase 1 OS=Homo sapiens GN=DTD1 PE=1 SV=2 ]
<a href='/ip2/showLorikeet.html?sequence=R.SASS(79.9663)GAEGDVS(79.9663)SEREP.-&amp;chargeState=2&amp;pid=4678&amp;experimentId=&amp;searchId=121012&amp;scan=17967&amp;fileName=24H-Phos-Pos_1&amp;sampleName=24H-Phos-Pos&amp;projectName=Breast+Cancer-+Phospho+analysis&amp;measuredMplush=1953.7616&amp;scanType=&amp;calculatedMplush=1953.7676&amp;createdDate=2017-12-01+13%3a59%3a09.0'> fragment ion …	SASS*GAEGDVS*SEREP	R.SASS(79.9663)GAEGDVS(79.9663)SEREP.-	17967	[7.15,9.34,]	100	2.8599	0.4404	17967	2	24H-Phos-Pos_1	[Q8TEA8 ]	NA	NA	[Q8TEA8 D-tyrosyl-tRNA(Tyr) deacylase 1 OS=Homo sapiens GN=DTD1 PE=1 SV=2 ]
<a href='/ip2/showLorikeet.html?sequence=R.SAS(79.9663)S(79.9663)GAEGDVSSEREP.-&amp;chargeState=2&amp;pid=4678&amp;experimentId=&amp;searchId=121012&amp;scan=19903&amp;fileName=24H-Phos-Pos_1&amp;sampleName=24H-Phos-Pos&amp;projectName=Breast+Cancer-+Phospho+analysis&amp;measuredMplush=1953.7601&amp;scanType=&amp;calculatedMplush=1953.7676&amp;createdDate=2017-12-01+13%3a59%3a09.0'> fragment ion …	S*AS*SGAEGDVSSEREP	R.SAS(79.9663)S(79.9663)GAEGDVSSEREP.-	19903	[13.27,16.22,]	100	4.0935	0.4964	19903	2	24H-Phos-Pos_1	[Q8TEA8 ]	NA	NA	[Q8TEA8 D-tyrosyl-tRNA(Tyr) deacylase 1 OS=Homo sapiens GN=DTD1 PE=1 SV=2 ]
<a href='/ip2/showLorikeet.html?sequence=R.ADGYEPPVQES(79.9663)V.-&amp;chargeState=2&amp;pid=4678&amp;experimentId=&amp;searchId=121012&amp;scan=34541&amp;fileName=24H-Phos-Pos_1&amp;sampleName=24H-Phos-Pos&amp;projectName=Breast+Cancer-+Phospho+analysis&amp;measuredMplush=1599.7153&amp;scanType=&amp;calculatedMplush=1599.714&amp;createdDate=2017-12-01+13%3a59%3a09.0'> fragment ion view </a>	ADGYEPPVQES*V	R.ADGYEPPVQES(79.9663)V.-	34541	65.29,	100	3.1262	0.3458	34541	2	24H-Phos-Pos_1	[P61247 ]	NA	NA	[P61247 40S ribosomal protein S3a OS=Homo sapiens GN=RPS3A PE=1 SV=2 ]
<a href='/ip2/showLorikeet.html?sequence=R.ADGYEPPVQES(79.9663)V.-&amp;chargeState=2&amp;pid=4678&amp;experimentId=&amp;searchId=121012&amp;scan=38197&amp;fileName=24H-Phos-Pos_2&amp;sampleName=24H-Phos-Pos&amp;projectName=Breast+Cancer-+Phospho+analysis&amp;measuredMplush=1599.7094&amp;scanType=&amp;calculatedMplush=1599.714&amp;createdDate=2017-12-01+13%3a59%3a09.0'> fragment ion view </a>	ADGYEPPVQES*V	R.ADGYEPPVQES(79.9663)V.-	38197	31.77,	100	2.4682	0.2668	38197	2	24H-Phos-Pos_2	[P61247 ]	NA	NA	[P61247 40S ribosomal protein S3a OS=Homo sapiens GN=RPS3A PE=1 SV=2 ]
<a href='/ip2/showLorikeet.html?sequence=R.SRSPS(79.9663)GS(79.9663)PR.R&amp;chargeState=2&amp;pid=4678&amp;experimentId=&amp;searchId=121012&amp;scan=4730&amp;fileName=24H-Phos-Pos_1&amp;sampleName=24H-Phos-Pos&amp;projectName=Breast+Cancer-+Phospho+analysis&amp;measuredMplush=1319.5663&amp;scanType=&amp;calculatedMplush=1319.5707&amp;createdDate=2017-12-01+13%3a59%3a09.0'> fragment ion view </a>	SRSPS*GS*PR	R.SRSPS(79.9663)GS(79.9663)PR.R	4730	[18.88,30.1,]	99.7	1.8731	0.2157	4730	2	24H-Phos-Pos_1	[Q16629 ]	NA	NA	[Q16629 Serine/arginine-rich splicing factor 7 OS=Homo sapiens GN=SRSF7 PE=1 SV=1 ]
<a href='/ip2/showLorikeet.html?sequence=R.SPS(79.9663)GS(79.9663)PRR.S&amp;chargeState=2&amp;pid=4678&amp;experimentId=&amp;searchId=121012&amp;scan=7745&amp;fileName=24H-Phos-Pos_1&amp;sampleName=24H-Phos-Pos&amp;projectName=Breast+Cancer-+Phospho+analysis&amp;measuredMplush=1232.5348&amp;scanType=&amp;calculatedMplush=1232.5386&amp;createdDate=2017-12-01+13%3a59%3a09.0'> fragment ion view </a>	SPS*GS*PRR	R.SPS(79.9663)GS(79.9663)PRR.S	7745	[0,11.46,]	99.9	1.7916	0.256	7745	2	24H-Phos-Pos_1	[Q16629 ]	NA	NA	[Q16629 Serine/arginine-rich splicing factor 7 OS=Homo sapiens GN=SRSF7 PE=1 SV=1 ]
<a href='/ip2/showLorikeet.html?sequence=R.SAS(79.9663)PERMD.-&amp;chargeState=2&amp;pid=4678&amp;experimentId=&amp;searchId=121012&amp;scan=11945&amp;fileName=24H-Phos-Pos_2&amp;sampleName=24H-Phos-Pos&amp;projectName=Breast+Cancer-+Phospho+analysis&amp;measuredMplush=1201.5082&amp;scanType=&amp;calculatedMplush=1201.5121&amp;createdDate=2017-12-01+13%3a59%3a09.0'> fragment ion view </a>	SAS*PERMD	R.SAS(79.9663)PERMD.-	11945	19.93,	99.6	1.7232	0.2255	11945	2	24H-Phos-Pos_2	[Q16629 ]	NA	NA	[Q16629 Serine/arginine-rich splicing factor 7 OS=Homo sapiens GN=SRSF7 PE=1 SV=1 ]
<a href='/ip2/showLorikeet.html?sequence=R.TASSSDS(79.9663)EEDPEALEK.Q&amp;chargeState=3&amp;pid=4678&amp;experimentId=&amp;searchId=121012&amp;scan=34133&amp;fileName=24H-Phos-Pos_1&amp;sampleName=24H-Phos-Pos&amp;projectName=Breast+Cancer-+Phospho+analysis&amp;measuredMplush=2233.0173&amp;scanType=&amp;calculatedMplush=2233.0159&amp;createdDate=2017-12-01+13%3a59%3a09.0'> fragment ion view </a>	TASSSDS*EEDPEALEK	R.TASSSDS(79.9663)EEDPEALEK.Q	34133	2.22,	100	4.0094	0.2867	34133	3	24H-Phos-Pos_1	[Q8N9T8 ]	NA	NA	[Q8N9T8 Protein KRI1 homolog OS=Homo sapiens GN=KRI1 PE=1 SV=3 ]
<a href='/ip2/showLorikeet.html?sequence=R.TASS(79.9663)SDSEEDPEALEK.Q&amp;chargeState=3&amp;pid=4678&amp;experimentId=&amp;searchId=121012&amp;scan=34516&amp;fileName=24H-Phos-Pos_1&amp;sampleName=24H-Phos-Pos&amp;projectName=Breast+Cancer-+Phospho+analysis&amp;measuredMplush=2233.0183&amp;scanType=&amp;calculatedMplush=2233.0159&amp;createdDate=2017-12-01+13%3a59%3a09.0'> fragment ion view </a>	TASSSDS*EEDPEALEK	R.TASS(79.9663)SDSEEDPEALEK.Q	34516	0,	100	3.5585	0.2582	34516	3	24H-Phos-Pos_1	[Q8N9T8 ]	NA	NA	[Q8N9T8 Protein KRI1 homolog OS=Homo sapiens GN=KRI1 PE=1 SV=3 ]
<a href='/ip2/showLorikeet.html?sequence=R.TASSS(79.9663)DS(79.9663)EEDPEALEK.Q&amp;chargeState=3&amp;pid=4678&amp;experimentId=&amp;searchId=121012&amp;scan=32680&amp;fileName=24H-Phos-Pos_1&amp;sampleName=24H-Phos-Pos&amp;projectName=Breast+Cancer-+Phospho+analysis&amp;measuredMplush=2312.9827&amp;scanType=&amp;calculatedMplush=2312.9822&amp;createdDate=2017-12-01+13%3a59%3a09.0'> fragment ion …	TAS*S*SDSEEDPEALEK	R.TASSS(79.9663)DS(79.9663)EEDPEALEK.Q	32680	[0,0,]	100	4.056	0.2548	32680	3	24H-Phos-Pos_1	[Q8N9T8 ]	NA	NA	[Q8N9T8 Protein KRI1 homolog OS=Homo sapiens GN=KRI1 PE=1 SV=3 ]
<a href='/ip2/showLorikeet.html?sequence=R.TASS(79.9663)S(79.9663)DSEEDPEALEK.Q&amp;chargeState=3&amp;pid=4678&amp;experimentId=&amp;searchId=121012&amp;scan=32770&amp;fileName=24H-Phos-Pos_1&amp;sampleName=24H-Phos-Pos&amp;projectName=Breast+Cancer-+Phospho+analysis&amp;measuredMplush=2312.9858&amp;scanType=&amp;calculatedMplush=2312.9822&amp;createdDate=2017-12-01+13%3a59%3a09.0'> fragment ion …	T*ASS*SDSEEDPEALEK	R.TASS(79.9663)S(79.9663)DSEEDPEALEK.Q	32770	[7.48,0,]	100	3.8017	0.2666	32770	3	24H-Phos-Pos_1	[Q8N9T8 ]	NA	NA	[Q8N9T8 Protein KRI1 homolog OS=Homo sapiens GN=KRI1 PE=1 SV=3 ]
<a href='/ip2/showLorikeet.html?sequence=R.TASS(79.9663)SDS(79.9663)EEDPEALEK.Q&amp;chargeState=3&amp;pid=4678&amp;experimentId=&amp;searchId=121012&amp;scan=32875&amp;fileName=24H-Phos-Pos_1&amp;sampleName=24H-Phos-Pos&amp;projectName=Breast+Cancer-+Phospho+analysis&amp;measuredMplush=2312.9846&amp;scanType=&amp;calculatedMplush=2312.9822&amp;createdDate=2017-12-01+13%3a59%3a09.0'> fragment ion …	TAS*S*SDSEEDPEALEK	R.TASS(79.9663)SDS(79.9663)EEDPEALEK.Q	32875	[4.42,6.97,]	100	4.4988	0.3066	32875	3	24H-Phos-Pos_1	[Q8N9T8 ]	NA	NA	[Q8N9T8 Protein KRI1 homolog OS=Homo sapiens GN=KRI1 PE=1 SV=3 ]
<a href='/ip2/showLorikeet.html?sequence=R.TAS(79.9663)S(79.9663)SDS(79.9663)EEDPEALEK.Q&amp;chargeState=3&amp;pid=4678&amp;experimentId=&amp;searchId=121012&amp;scan=31650&amp;fileName=24H-Phos-Pos_1&amp;sampleName=24H-Phos-Pos&amp;projectName=Breast+Cancer-+Phospho+analysis&amp;measuredMplush=2392.9539&amp;scanType=&amp;calculatedMplush=2392.9485&amp;createdDate=2017-12-01+13%3a59%3a09.0'> frag…	TAS*SS*DS*EEDPEALEK	R.TAS(79.9663)S(79.9663)SDS(79.9663)EEDPEALEK.Q	31650	[4.97,0,1.27,]	100	3.6191	0.1706	31650	3	24H-Phos-Pos_1	[Q8N9T8 ]	NA	NA	[Q8N9T8 Protein KRI1 homolog OS=Homo sapiens GN=KRI1 PE=1 SV=3 ]
<a href='/ip2/showLorikeet.html?sequence=R.TAS(79.9663)S(79.9663)S(79.9663)DSEEDPEALEK.Q&amp;chargeState=3&amp;pid=4678&amp;experimentId=&amp;searchId=121012&amp;scan=31733&amp;fileName=24H-Phos-Pos_1&amp;sampleName=24H-Phos-Pos&amp;projectName=Breast+Cancer-+Phospho+analysis&amp;measuredMplush=2392.9563&amp;scanType=&amp;calculatedMplush=2392.9485&amp;createdDate=2017-12-01+13%3a59%3a09.0'> frag…	TAS*S*SDS*EEDPEALEK	R.TAS(79.9663)S(79.9663)S(79.9663)DSEEDPEALEK.Q	31733	[3.43,5.83,4.6,]	99.9	3.6219	0.1584	31733	3	24H-Phos-Pos_1	[Q8N9T8 ]	NA	NA	[Q8N9T8 Protein KRI1 homolog OS=Homo sapiens GN=KRI1 PE=1 SV=3 ]
<a href='/ip2/showLorikeet.html?sequence=R.TASS(79.9663)S(79.9663)DS(79.9663)EEDPEALEK.Q&amp;chargeState=3&amp;pid=4678&amp;experimentId=&amp;searchId=121012&amp;scan=31941&amp;fileName=24H-Phos-Pos_1&amp;sampleName=24H-Phos-Pos&amp;projectName=Breast+Cancer-+Phospho+analysis&amp;measuredMplush=2392.9531&amp;scanType=&amp;calculatedMplush=2392.9485&amp;createdDate=2017-12-01+13%3a59%3a09.0'> frag…	T*AS*S*SDSEEDPEALEK	R.TASS(79.9663)S(79.9663)DS(79.9663)EEDPEALEK.Q	31941	[3.36,4.54,6.59,]	99.6	2.9653	0.1392	31941	3	24H-Phos-Pos_1	[Q8N9T8 ]	NA	NA	[Q8N9T8 Protein KRI1 homolog OS=Homo sapiens GN=KRI1 PE=1 SV=3 ]
<a href='/ip2/showLorikeet.html?sequence=K.YVDEENS(79.9663)DGETSNHR.L&amp;chargeState=3&amp;pid=4678&amp;experimentId=&amp;searchId=121012&amp;scan=39338&amp;fileName=24H-Phos-Pos_1&amp;sampleName=24H-Phos-Pos&amp;projectName=Breast+Cancer-+Phospho+analysis&amp;measuredMplush=2060.8408&amp;scanType=&amp;calculatedMplush=2060.8396&amp;createdDate=2017-12-01+13%3a59%3a09.0'> fragment ion view </a>	YVDEENS*DGETSNHR	K.YVDEENS(79.9663)DGETSNHR.L	39338	14.16,	99.9	3.1033	0.2209	39338	3	24H-Phos-Pos_1	[Q8N9T8 ]	NA	NA	[Q8N9T8 Protein KRI1 homolog OS=Homo sapiens GN=KRI1 PE=1 SV=3 ]
<a href='/ip2/showLorikeet.html?sequence=K.YVDEENS(79.9663)DGETSNHR.L&amp;chargeState=3&amp;pid=4678&amp;experimentId=&amp;searchId=121012&amp;scan=37500&amp;fileName=24H-Phos-Pos_2&amp;sampleName=24H-Phos-Pos&amp;projectName=Breast+Cancer-+Phospho+analysis&amp;measuredMplush=2060.8347&amp;scanType=&amp;calculatedMplush=2060.8396&amp;createdDate=2017-12-01+13%3a59%3a09.0'> fragment ion view </a>	Y*VDEENSDGETSNHR	K.YVDEENS(79.9663)DGETSNHR.L	37500	2.84,	99.8	2.4147	0.2535	37500	3	24H-Phos-Pos_2	[Q8N9T8 ]	NA	NA	[Q8N9T8 Protein KRI1 homolog OS=Homo sapiens GN=KRI1 PE=1 SV=3 ]
<a href='/ip2/showLorikeet.html?sequence=R.AFVEDS(79.9663)EDEDGAGEGGSSLLQK.R&amp;chargeState=3&amp;pid=4678&amp;experimentId=&amp;searchId=121012&amp;scan=50633&amp;fileName=24H-Phos-Pos_1&amp;sampleName=24H-Phos-Pos&amp;projectName=Breast+Cancer-+Phospho+analysis&amp;measuredMplush=2778.2778&amp;scanType=&amp;calculatedMplush=2778.276&amp;createdDate=2017-12-01+13%3a59%3a09.0'> fragment ion view…	AFVEDS*EDEDGAGEGGSSLLQK	R.AFVEDS(79.9663)EDEDGAGEGGSSLLQK.R	50633	22.32,	100	3.7986	0.2599	50633	3	24H-Phos-Pos_1	[Q8N9T8 ]	NA	NA	[Q8N9T8 Protein KRI1 homolog OS=Homo sapiens GN=KRI1 PE=1 SV=3 ]
<a href='/ip2/showLorikeet.html?sequence=R.QPESSPGGGSGGGGGS(79.9663)SPGEADTGR.R&amp;chargeState=3&amp;pid=4678&amp;experimentId=&amp;searchId=121012&amp;scan=13518&amp;fileName=24H-Phos-Pos_1&amp;sampleName=24H-Phos-Pos&amp;projectName=Breast+Cancer-+Phospho+analysis&amp;measuredMplush=2454.0288&amp;scanType=&amp;calculatedMplush=2454.0366&amp;createdDate=2017-12-01+13%3a59%3a09.0'> fragment ion …	QPESSPGGGSGGGGGSS*PGEADTGR	R.QPESSPGGGSGGGGGS(79.9663)SPGEADTGR.R	13518	13.27,	100	5.1301	0.498	13518	3	24H-Phos-Pos_1	[P19622 ]	NA	NA	[P19622 Homeobox protein engrailed-2 OS=Homo sapiens GN=EN2 PE=2 SV=3 ]
<a href='/ip2/showLorikeet.html?sequence=R.IQQFDDDEEEEDEEEAQGS(79.9663)GES(79.9663)DGEDGAWQGSQLAR.G&amp;chargeState=3&amp;pid=4678&amp;experimentId=&amp;searchId=121012&amp;scan=46151&amp;fileName=24H-Phos-Pos_1&amp;sampleName=24H-Phos-Pos&amp;projectName=Breast+Cancer-+Phospho+analysis&amp;measuredMplush=4374.69&amp;scanType=&amp;calculatedMplush=4374.683&amp;createdDate=2017-12-01+13%3a59%3a09.…	IQQFDDDEEEEDEEEAQGS*GES*DGEDGAWQGSQLAR	R.IQQFDDDEEEEDEEEAQGS(79.9663)GES(79.9663)DGEDGAWQGSQLAR.G	46151	[37.17,42.17,]	100	5.4526	0.4733	46151	3	24H-Phos-Pos_1	[Q9UPN7 ]	NA	NA	[Q9UPN7 Serine/threonine-protein phosphatase 6 regulatory subunit 1 OS=Homo sapiens GN=PPP6R1 PE=1 SV=5 ]
<a href='/ip2/showLorikeet.html?sequence=R.IQQFDDDEEEEDEEEAQGS(79.9663)GES(79.9663)DGEDGAWQGSQLAR.G&amp;chargeState=4&amp;pid=4678&amp;experimentId=&amp;searchId=121012&amp;scan=45948&amp;fileName=24H-Phos-Pos_1&amp;sampleName=24H-Phos-Pos&amp;projectName=Breast+Cancer-+Phospho+analysis&amp;measuredMplush=4374.6914&amp;scanType=&amp;calculatedMplush=4374.683&amp;createdDate=2017-12-01+13%3a59%3a0…	IQQFDDDEEEEDEEEAQGS*GES*DGEDGAWQGSQLAR	R.IQQFDDDEEEEDEEEAQGS(79.9663)GES(79.9663)DGEDGAWQGSQLAR.G	45948	[24.29,26.11,]	100	5.3751	0.3513	45948	4	24H-Phos-Pos_1	[Q9UPN7 ]	NA	NA	[Q9UPN7 Serine/threonine-protein phosphatase 6 regulatory subunit 1 OS=Homo sapiens GN=PPP6R1 PE=1 SV=5 ]
<a href='/ip2/showLorikeet.html?sequence=R.SGGSTDS(79.9663)EDEEEEDEEEEEDEEGIGCAAR.G&amp;chargeState=3&amp;pid=4678&amp;experimentId=&amp;searchId=121012&amp;scan=31747&amp;fileName=24H-Phos-Pos_1&amp;sampleName=24H-Phos-Pos&amp;projectName=Breast+Cancer-+Phospho+analysis&amp;measuredMplush=3498.301&amp;scanType=&amp;calculatedMplush=3498.2854&amp;createdDate=2017-12-01+13%3a59%3a09.0'> fragment i…	S*GGSTDSEDEEEEDEEEEEDEEGIGCAAR	R.SGGSTDS(79.9663)EDEEEEDEEEEEDEEGIGCAAR.G	31747	0,	100	5.9831	0.6281	31747	3	24H-Phos-Pos_1	[Q9UPN7 ]	NA	NA	[Q9UPN7 Serine/threonine-protein phosphatase 6 regulatory subunit 1 OS=Homo sapiens GN=PPP6R1 PE=1 SV=5 ]
<a href='/ip2/showLorikeet.html?sequence=R.SGGST(79.9663)DS(79.9663)EDEEEEDEEEEEDEEGIGCAAR.G&amp;chargeState=3&amp;pid=4678&amp;experimentId=&amp;searchId=121012&amp;scan=30225&amp;fileName=24H-Phos-Pos_1&amp;sampleName=24H-Phos-Pos&amp;projectName=Breast+Cancer-+Phospho+analysis&amp;measuredMplush=3578.2546&amp;scanType=&amp;calculatedMplush=3578.2517&amp;createdDate=2017-12-01+13%3a59%3a09.0'> …	SGGST*DS*EDEEEEDEEEEEDEEGIGCAAR	R.SGGST(79.9663)DS(79.9663)EDEEEEDEEEEEDEEGIGCAAR.G	30225	[0.06,3.7,]	100	6.389	0.4643	30225	3	24H-Phos-Pos_1	[Q9UPN7 ]	NA	NA	[Q9UPN7 Serine/threonine-protein phosphatase 6 regulatory subunit 1 OS=Homo sapiens GN=PPP6R1 PE=1 SV=5 ]
<a href='/ip2/showLorikeet.html?sequence=R.SGGS(79.9663)TDS(79.9663)EDEEEEDEEEEEDEEGIGCAAR.G&amp;chargeState=3&amp;pid=4678&amp;experimentId=&amp;searchId=121012&amp;scan=30484&amp;fileName=24H-Phos-Pos_1&amp;sampleName=24H-Phos-Pos&amp;projectName=Breast+Cancer-+Phospho+analysis&amp;measuredMplush=3578.2551&amp;scanType=&amp;calculatedMplush=3578.2517&amp;createdDate=2017-12-01+13%3a59%3a09.0'> …	SGGST*DS*EDEEEEDEEEEEDEEGIGCAAR	R.SGGS(79.9663)TDS(79.9663)EDEEEEDEEEEEDEEGIGCAAR.G	30484	[0.06,0,]	100	5.8389	0.4815	30484	3	24H-Phos-Pos_1	[Q9UPN7 ]	NA	NA	[Q9UPN7 Serine/threonine-protein phosphatase 6 regulatory subunit 1 OS=Homo sapiens GN=PPP6R1 PE=1 SV=5 ]
<a href='/ip2/showLorikeet.html?sequence=R.SGGS(79.9663)T(79.9663)DS(79.9663)EDEEEEDEEEEEDEEGIGCAAR.G&amp;chargeState=3&amp;pid=4678&amp;experimentId=&amp;searchId=121012&amp;scan=29665&amp;fileName=24H-Phos-Pos_1&amp;sampleName=24H-Phos-Pos&amp;projectName=Breast+Cancer-+Phospho+analysis&amp;measuredMplush=3658.2231&amp;scanType=&amp;calculatedMplush=3658.218&amp;createdDate=2017-12-01+13%3a59%3…	SGGS*T*DS*EDEEEEDEEEEEDEEGIGCAAR	R.SGGS(79.9663)T(79.9663)DS(79.9663)EDEEEEDEEEEEDEEGIGCAAR.G	29665	[0,0,0,]	100	6.0987	0.4975	29665	3	24H-Phos-Pos_1	[Q9UPN7 ]	NA	NA	[Q9UPN7 Serine/threonine-protein phosphatase 6 regulatory subunit 1 OS=Homo sapiens GN=PPP6R1 PE=1 SV=5 ]
<a href='/ip2/showLorikeet.html?sequence=R.S(79.9663)GGS(79.9663)TDS(79.9663)EDEEEEDEEEEEDEEGIGCAAR.G&amp;chargeState=3&amp;pid=4678&amp;experimentId=&amp;searchId=121012&amp;scan=29883&amp;fileName=24H-Phos-Pos_1&amp;sampleName=24H-Phos-Pos&amp;projectName=Breast+Cancer-+Phospho+analysis&amp;measuredMplush=3658.23&amp;scanType=&amp;calculatedMplush=3658.218&amp;createdDate=2017-12-01+13%3a59%3a0…	SGGS*T*DS*EDEEEEDEEEEEDEEGIGCAAR	R.S(79.9663)GGS(79.9663)TDS(79.9663)EDEEEEDEEEEEDEEGIGCAAR.G	29883	[0,0,0,]	100	4.5941	0.4508	29883	3	24H-Phos-Pos_1	[Q9UPN7 ]	NA	NA	[Q9UPN7 Serine/threonine-protein phosphatase 6 regulatory subunit 1 OS=Homo sapiens GN=PPP6R1 PE=1 SV=5 ]
<a href='/ip2/showLorikeet.html?sequence=R.NCS(79.9663)PFSPR.T&amp;chargeState=2&amp;pid=4678&amp;experimentId=&amp;searchId=121012&amp;scan=13931&amp;fileName=24H-Phos-Pos_1&amp;sampleName=24H-Phos-Pos&amp;projectName=Breast+Cancer-+Phospho+analysis&amp;measuredMplush=1273.5573&amp;scanType=&amp;calculatedMplush=1273.5597&amp;createdDate=2017-12-01+13%3a59%3a09.0'> fragment ion view </a>	NCS*PFSPR	R.NCS(79.9663)PFSPR.T	13931	17.08,	99.8	2.0662	0.1639	13931	2	24H-Phos-Pos_1	[Reverse_sp|Q8TBR5|CSAS1_HUMAN ]	NA	NA	[Reverse_sp|Q8TBR5|CSAS1_HUMAN Putative uncharacterized protein CIRBP-AS1 OS=Homo sapiens GN=CIRBP-AS1 PE=5 SV=1 ]
<a href='/ip2/showLorikeet.html?sequence=R.ELDEEGS(79.9663)DPPLPGR.A&amp;chargeState=3&amp;pid=4678&amp;experimentId=&amp;searchId=121012&amp;scan=38301&amp;fileName=24H-Phos-Pos_1&amp;sampleName=24H-Phos-Pos&amp;projectName=Breast+Cancer-+Phospho+analysis&amp;measuredMplush=1819.8315&amp;scanType=&amp;calculatedMplush=1819.8312&amp;createdDate=2017-12-01+13%3a59%3a09.0'> fragment ion view </a>	ELDEEGS*DPPLPGR	R.ELDEEGS(79.9663)DPPLPGR.A	38301	1000,	99.9	2.6273	0.2519	38301	3	24H-Phos-Pos_1	[Q9BRJ6 ]	NA	NA	[Q9BRJ6 Uncharacterized protein C7orf50 OS=Homo sapiens GN=C7orf50 PE=1 SV=1 ]
<a href='/ip2/showLorikeet.html?sequence=R.AEQPS(79.9663)PPNS(79.9663)DSGQDAHPDPDANPDAAR.M&amp;chargeState=3&amp;pid=4678&amp;experimentId=&amp;searchId=121012&amp;scan=22443&amp;fileName=24H-Phos-Pos_1&amp;sampleName=24H-Phos-Pos&amp;projectName=Breast+Cancer-+Phospho+analysis&amp;measuredMplush=3145.2678&amp;scanType=&amp;calculatedMplush=3145.2734&amp;createdDate=2017-12-01+13%3a59%3a09.0'> fr…	AEQPS*PPNS*DSGQDAHPDPDANPDAAR	R.AEQPS(79.9663)PPNS(79.9663)DSGQDAHPDPDANPDAAR.M	22443	[37.15,22.87,]	100	4.084	0.3852	22443	3	24H-Phos-Pos_1	[Q9BUA3 ]	NA	NA	[Q9BUA3 Uncharacterized protein C11orf84 OS=Homo sapiens GN=C11orf84 PE=1 SV=3 ]
<a href='/ip2/showLorikeet.html?sequence=K.CDSSPDS(79.9663)AEDVR.K&amp;chargeState=2&amp;pid=4678&amp;experimentId=&amp;searchId=121012&amp;scan=15562&amp;fileName=24H-Phos-Pos_1&amp;sampleName=24H-Phos-Pos&amp;projectName=Breast+Cancer-+Phospho+analysis&amp;measuredMplush=1646.6514&amp;scanType=&amp;calculatedMplush=1646.6566&amp;createdDate=2017-12-01+13%3a59%3a09.0'> fragment ion view </a>	CDSSPDS*AEDVR	K.CDSSPDS(79.9663)AEDVR.K	15562	17.53,	100	2.7821	0.5077	15562	2	24H-Phos-Pos_1	[P02765 ]	NA	NA	[P02765 Alpha-2-HS-glycoprotein OS=Homo sapiens GN=AHSG PE=1 SV=1 ]
<a href='/ip2/showLorikeet.html?sequence=K.CDSSPDS(79.9663)AEDVR.K&amp;chargeState=2&amp;pid=4678&amp;experimentId=&amp;searchId=121012&amp;scan=18391&amp;fileName=24H-Phos-Pos_2&amp;sampleName=24H-Phos-Pos&amp;projectName=Breast+Cancer-+Phospho+analysis&amp;measuredMplush=1646.6521&amp;scanType=&amp;calculatedMplush=1646.6566&amp;createdDate=2017-12-01+13%3a59%3a09.0'> fragment ion view </a>	CDSSPDS*AEDVR	K.CDSSPDS(79.9663)AEDVR.K	18391	8.85,	99.6	1.8553	0.2135	18391	2	24H-Phos-Pos_2	[P02765 ]	NA	NA	[P02765 Alpha-2-HS-glycoprotein OS=Homo sapiens GN=AHSG PE=1 SV=1 ]
<a href='/ip2/showLorikeet.html?sequence=K.CDS(79.9663)SPDSAEDVR.K&amp;chargeState=2&amp;pid=4678&amp;experimentId=&amp;searchId=121012&amp;scan=18659&amp;fileName=24H-Phos-Pos_2&amp;sampleName=24H-Phos-Pos&amp;projectName=Breast+Cancer-+Phospho+analysis&amp;measuredMplush=1646.6536&amp;scanType=&amp;calculatedMplush=1646.6566&amp;createdDate=2017-12-01+13%3a59%3a09.0'> fragment ion view </a>	CDS*SPDSAEDVR	K.CDS(79.9663)SPDSAEDVR.K	18659	8.58,	100	2.0076	0.306	18659	2	24H-Phos-Pos_2	[P02765 ]	NA	NA	[P02765 Alpha-2-HS-glycoprotein OS=Homo sapiens GN=AHSG PE=1 SV=1 ]
<a href='/ip2/showLorikeet.html?sequence=K.CDSSPDS(79.9663)AEDVRK.V&amp;chargeState=2&amp;pid=4678&amp;experimentId=&amp;searchId=121012&amp;scan=35465&amp;fileName=24H-Phos-Pos_1&amp;sampleName=24H-Phos-Pos&amp;projectName=Breast+Cancer-+Phospho+analysis&amp;measuredMplush=2003.915&amp;scanType=&amp;calculatedMplush=2003.9144&amp;createdDate=2017-12-01+13%3a59%3a09.0'> fragment ion view </a>	CDSSPDS*AEDVRK	K.CDSSPDS(79.9663)AEDVRK.V	35465	12.23,	100	2.8033	0.2848	35465	2	24H-Phos-Pos_1	[P02765 ]	NA	NA	[P02765 Alpha-2-HS-glycoprotein OS=Homo sapiens GN=AHSG PE=1 SV=1 ]
<a href='/ip2/showLorikeet.html?sequence=K.CDSS(79.9663)PDSAEDVRK.V&amp;chargeState=2&amp;pid=4678&amp;experimentId=&amp;searchId=121012&amp;scan=35693&amp;fileName=24H-Phos-Pos_2&amp;sampleName=24H-Phos-Pos&amp;projectName=Breast+Cancer-+Phospho+analysis&amp;measuredMplush=2003.9078&amp;scanType=&amp;calculatedMplush=2003.9144&amp;createdDate=2017-12-01+13%3a59%3a09.0'> fragment ion view </a>	CDSSPDS*AEDVRK	K.CDSS(79.9663)PDSAEDVRK.V	35693	8.68,	99.9	2.5054	0.1746	35693	2	24H-Phos-Pos_2	[P02765 ]	NA	NA	[P02765 Alpha-2-HS-glycoprotein OS=Homo sapiens GN=AHSG PE=1 SV=1 ]
<a href='/ip2/showLorikeet.html?sequence=K.CDSSPDS(79.9663)AEDVRK.V&amp;chargeState=2&amp;pid=4678&amp;experimentId=&amp;searchId=121012&amp;scan=35937&amp;fileName=24H-Phos-Pos_2&amp;sampleName=24H-Phos-Pos&amp;projectName=Breast+Cancer-+Phospho+analysis&amp;measuredMplush=2003.9071&amp;scanType=&amp;calculatedMplush=2003.9144&amp;createdDate=2017-12-01+13%3a59%3a09.0'> fragment ion view </a>	CDSSPDS*AEDVRK	K.CDSSPDS(79.9663)AEDVRK.V	35937	13.38,	100	3.4176	0.2563	35937	2	24H-Phos-Pos_2	[P02765 ]	NA	NA	[P02765 Alpha-2-HS-glycoprotein OS=Homo sapiens GN=AHSG PE=1 SV=1 ]
<a href='/ip2/showLorikeet.html?sequence=K.CDSSPDS(79.9663)AEDVRK.V&amp;chargeState=3&amp;pid=4678&amp;experimentId=&amp;searchId=121012&amp;scan=35285&amp;fileName=24H-Phos-Pos_1&amp;sampleName=24H-Phos-Pos&amp;projectName=Breast+Cancer-+Phospho+analysis&amp;measuredMplush=2003.9154&amp;scanType=&amp;calculatedMplush=2003.9144&amp;createdDate=2017-12-01+13%3a59%3a09.0'> fragment ion view </a>	CDSSPDS*AEDVRK	K.CDSSPDS(79.9663)AEDVRK.V	35285	17.56,	99.9	1.9591	0.3731	35285	3	24H-Phos-Pos_1	[P02765 ]	NA	NA	[P02765 Alpha-2-HS-glycoprotein OS=Homo sapiens GN=AHSG PE=1 SV=1 ]
<a href='/ip2/showLorikeet.html?sequence=K.CDSSPDS(79.9663)AEDVRK.V&amp;chargeState=3&amp;pid=4678&amp;experimentId=&amp;searchId=121012&amp;scan=36023&amp;fileName=24H-Phos-Pos_2&amp;sampleName=24H-Phos-Pos&amp;projectName=Breast+Cancer-+Phospho+analysis&amp;measuredMplush=2003.9095&amp;scanType=&amp;calculatedMplush=2003.9144&amp;createdDate=2017-12-01+13%3a59%3a09.0'> fragment ion view </a>	CDSSPDS*AEDVRK	K.CDSSPDS(79.9663)AEDVRK.V	36023	12.2,	99.6	2.3249	0.2182	36023	3	24H-Phos-Pos_2	[P02765 ]	NA	NA	[P02765 Alpha-2-HS-glycoprotein OS=Homo sapiens GN=AHSG PE=1 SV=1 ]
<a href='/ip2/showLorikeet.html?sequence=K.CDS(79.9663)SPDSAEDVRK.V&amp;chargeState=3&amp;pid=4678&amp;experimentId=&amp;searchId=121012&amp;scan=38458&amp;fileName=24H-Phos-Pos_2&amp;sampleName=24H-Phos-Pos&amp;projectName=Breast+Cancer-+Phospho+analysis&amp;measuredMplush=2003.9092&amp;scanType=&amp;calculatedMplush=2003.9144&amp;createdDate=2017-12-01+13%3a59%3a09.0'> fragment ion view </a>	CDSSPDS*AEDVRK	K.CDS(79.9663)SPDSAEDVRK.V	38458	14.96,	99.9	2.3607	0.2762	38458	3	24H-Phos-Pos_2	[P02765 ]	NA	NA	[P02765 Alpha-2-HS-glycoprotein OS=Homo sapiens GN=AHSG PE=1 SV=1 ]
<a href='/ip2/showLorikeet.html?sequence=K.VEEEQEADEEDVS(79.9663)EEEAESK.E&amp;chargeState=3&amp;pid=4678&amp;experimentId=&amp;searchId=121012&amp;scan=33850&amp;fileName=24H-Phos-Pos_1&amp;sampleName=24H-Phos-Pos&amp;projectName=Breast+Cancer-+Phospho+analysis&amp;measuredMplush=2848.2205&amp;scanType=&amp;calculatedMplush=2848.2183&amp;createdDate=2017-12-01+13%3a59%3a09.0'> fragment ion view …	VEEEQEADEEDVS*EEEAESK	K.VEEEQEADEEDVS(79.9663)EEEAESK.E	33850	51.55,	100	5.7543	0.471	33850	3	24H-Phos-Pos_1	[Q9H3N1 ]	NA	NA	[Q9H3N1 Thioredoxin-related transmembrane protein 1 OS=Homo sapiens GN=TMX1 PE=1 SV=1 ]
<a href='/ip2/showLorikeet.html?sequence=K.VEEEQEADEEDVS(79.9663)EEEAESK.E&amp;chargeState=3&amp;pid=4678&amp;experimentId=&amp;searchId=121012&amp;scan=36418&amp;fileName=24H-Phos-Pos_2&amp;sampleName=24H-Phos-Pos&amp;projectName=Breast+Cancer-+Phospho+analysis&amp;measuredMplush=2848.2131&amp;scanType=&amp;calculatedMplush=2848.2183&amp;createdDate=2017-12-01+13%3a59%3a09.0'> fragment ion view …	VEEEQEADEEDVS*EEEAESK	K.VEEEQEADEEDVS(79.9663)EEEAESK.E	36418	38.15,	100	5.6142	0.4422	36418	3	24H-Phos-Pos_2	[Q9H3N1 ]	NA	NA	[Q9H3N1 Thioredoxin-related transmembrane protein 1 OS=Homo sapiens GN=TMX1 PE=1 SV=1 ]
<a href='/ip2/showLorikeet.html?sequence=K.VEEEQEADEEDVS(79.9663)EEEAESK.E&amp;chargeState=4&amp;pid=4678&amp;experimentId=&amp;searchId=121012&amp;scan=33747&amp;fileName=24H-Phos-Pos_1&amp;sampleName=24H-Phos-Pos&amp;projectName=Breast+Cancer-+Phospho+analysis&amp;measuredMplush=2848.218&amp;scanType=&amp;calculatedMplush=2848.2183&amp;createdDate=2017-12-01+13%3a59%3a09.0'> fragment ion view <…	VEEEQEADEEDVS*EEEAESK	K.VEEEQEADEEDVS(79.9663)EEEAESK.E	33747	14.82,	100	5.4215	0.4354	33747	4	24H-Phos-Pos_1	[Q9H3N1 ]	NA	NA	[Q9H3N1 Thioredoxin-related transmembrane protein 1 OS=Homo sapiens GN=TMX1 PE=1 SV=1 ]
<a href='/ip2/showLorikeet.html?sequence=R.NAGS(79.9663)SSDGTEDSDFSTDLEHTDSSESDGTSR.R&amp;chargeState=3&amp;pid=4678&amp;experimentId=&amp;searchId=121012&amp;scan=45911&amp;fileName=24H-Phos-Pos_1&amp;sampleName=24H-Phos-Pos&amp;projectName=Breast+Cancer-+Phospho+analysis&amp;measuredMplush=3502.3757&amp;scanType=&amp;calculatedMplush=3502.3723&amp;createdDate=2017-12-01+13%3a59%3a09.0'> fragmen…	NAGS*SSDGTEDSDFSTDLEHTDSSESDGTSR	R.NAGS(79.9663)SSDGTEDSDFSTDLEHTDSSESDGTSR.R	45911	0,	100	3.9381	0.4983	45911	3	24H-Phos-Pos_1	[O95251 ]	NA	NA	[O95251 Histone acetyltransferase KAT7 OS=Homo sapiens GN=KAT7 PE=1 SV=1 ]
<a href='/ip2/showLorikeet.html?sequence=R.LSQS(79.9663)SQDSS(79.9663)PVR.N&amp;chargeState=2&amp;pid=4678&amp;experimentId=&amp;searchId=121012&amp;scan=20403&amp;fileName=24H-Phos-Pos_1&amp;sampleName=24H-Phos-Pos&amp;projectName=Breast+Cancer-+Phospho+analysis&amp;measuredMplush=1679.7177&amp;scanType=&amp;calculatedMplush=1679.7239&amp;createdDate=2017-12-01+13%3a59%3a09.0'> fragment ion view…	LSQS*SQDS*SPVR	R.LSQS(79.9663)SQDSS(79.9663)PVR.N	20403	[6.47,13.24,]	100	2.518	0.2799	20403	2	24H-Phos-Pos_1	[O95251 ]	NA	NA	[O95251 Histone acetyltransferase KAT7 OS=Homo sapiens GN=KAT7 PE=1 SV=1 ]
<a href='/ip2/showLorikeet.html?sequence=R.TLSNAEDYLDDEDS(79.9663)D.-&amp;chargeState=2&amp;pid=4678&amp;experimentId=&amp;searchId=121012&amp;scan=43863&amp;fileName=24H-Phos-Pos_1&amp;sampleName=24H-Phos-Pos&amp;projectName=Breast+Cancer-+Phospho+analysis&amp;measuredMplush=2010.7922&amp;scanType=&amp;calculatedMplush=2010.7902&amp;createdDate=2017-12-01+13%3a59%3a09.0'> fragment ion view </a>	TLSNAEDYLDDEDS*D	R.TLSNAEDYLDDEDS(79.9663)D.-	43863	101.67,	100	6.1609	0.5236	43863	2	24H-Phos-Pos_1	[Q92882 ]	NA	NA	[Q92882 Osteoclast-stimulating factor 1 OS=Homo sapiens GN=OSTF1 PE=1 SV=2 ]
<a href='/ip2/showLorikeet.html?sequence=R.TLS(79.9663)NAEDYLDDEDSD.-&amp;chargeState=2&amp;pid=4678&amp;experimentId=&amp;searchId=121012&amp;scan=47529&amp;fileName=24H-Phos-Pos_1&amp;sampleName=24H-Phos-Pos&amp;projectName=Breast+Cancer-+Phospho+analysis&amp;measuredMplush=2010.7931&amp;scanType=&amp;calculatedMplush=2010.7902&amp;createdDate=2017-12-01+13%3a59%3a09.0'> fragment ion view </a>	TLS*NAEDYLDDEDSD	R.TLS(79.9663)NAEDYLDDEDSD.-	47529	16.02,	100	4.6592	0.5296	47529	2	24H-Phos-Pos_1	[Q92882 ]	NA	NA	[Q92882 Osteoclast-stimulating factor 1 OS=Homo sapiens GN=OSTF1 PE=1 SV=2 ]
<a href='/ip2/showLorikeet.html?sequence=R.TLSNAEDY(79.9663)LDDEDSD.-&amp;chargeState=2&amp;pid=4678&amp;experimentId=&amp;searchId=121012&amp;scan=47637&amp;fileName=24H-Phos-Pos_1&amp;sampleName=24H-Phos-Pos&amp;projectName=Breast+Cancer-+Phospho+analysis&amp;measuredMplush=2010.794&amp;scanType=&amp;calculatedMplush=2010.7902&amp;createdDate=2017-12-01+13%3a59%3a09.0'> fragment ion view </a>	TLS*NAEDYLDDEDSD	R.TLSNAEDY(79.9663)LDDEDSD.-	47637	0.01,	100	3.3783	0.4106	47637	2	24H-Phos-Pos_1	[Q92882 ]	NA	NA	[Q92882 Osteoclast-stimulating factor 1 OS=Homo sapiens GN=OSTF1 PE=1 SV=2 ]
<a href='/ip2/showLorikeet.html?sequence=R.TLSNAEDYLDDEDS(79.9663)D.-&amp;chargeState=2&amp;pid=4678&amp;experimentId=&amp;searchId=121012&amp;scan=59857&amp;fileName=24H-Phos-Pos_2&amp;sampleName=24H-Phos-Pos&amp;projectName=Breast+Cancer-+Phospho+analysis&amp;measuredMplush=2010.7853&amp;scanType=&amp;calculatedMplush=2010.7902&amp;createdDate=2017-12-01+13%3a59%3a09.0'> fragment ion view </a>	TLSNAEDYLDDEDS*D	R.TLSNAEDYLDDEDS(79.9663)D.-	59857	24.96,	100	2.4621	0.3263	59857	2	24H-Phos-Pos_2	[Q92882 ]	NA	NA	[Q92882 Osteoclast-stimulating factor 1 OS=Homo sapiens GN=OSTF1 PE=1 SV=2 ]
<a href='/ip2/showLorikeet.html?sequence=R.TLS(79.9663)NAEDYLDDEDS(79.9663)D.-&amp;chargeState=2&amp;pid=4678&amp;experimentId=&amp;searchId=121012&amp;scan=44636&amp;fileName=24H-Phos-Pos_1&amp;sampleName=24H-Phos-Pos&amp;projectName=Breast+Cancer-+Phospho+analysis&amp;measuredMplush=2090.757&amp;scanType=&amp;calculatedMplush=2090.7563&amp;createdDate=2017-12-01+13%3a59%3a09.0'> fragment ion vi…	TLS*NAEDYLDDEDS*D	R.TLS(79.9663)NAEDYLDDEDS(79.9663)D.-	44636	[21.82,41.54,]	100	4.4543	0.472	44636	2	24H-Phos-Pos_1	[Q92882 ]	NA	NA	[Q92882 Osteoclast-stimulating factor 1 OS=Homo sapiens GN=OSTF1 PE=1 SV=2 ]
<a href='/ip2/showLorikeet.html?sequence=T.LSNAEDYLDDEDS(79.9663)D.-&amp;chargeState=2&amp;pid=4678&amp;experimentId=&amp;searchId=121012&amp;scan=43919&amp;fileName=24H-Phos-Pos_1&amp;sampleName=24H-Phos-Pos&amp;projectName=Breast+Cancer-+Phospho+analysis&amp;measuredMplush=1909.7439&amp;scanType=&amp;calculatedMplush=1909.7424&amp;createdDate=2017-12-01+13%3a59%3a09.0'> fragment ion view </a>	LSNAEDYLDDEDS*D	T.LSNAEDYLDDEDS(79.9663)D.-	43919	58.66,	100	4.8942	0.5117	43919	2	24H-Phos-Pos_1	[Q92882 ]	NA	NA	[Q92882 Osteoclast-stimulating factor 1 OS=Homo sapiens GN=OSTF1 PE=1 SV=2 ]
<a href='/ip2/showLorikeet.html?sequence=K.SITNGSDDGAQPSTSTAQEQDDVLIVDS(79.9663)DEEDSSNNADVSEEER.S&amp;chargeState=4&amp;pid=4678&amp;experimentId=&amp;searchId=121012&amp;scan=64039&amp;fileName=24H-Phos-Pos_1&amp;sampleName=24H-Phos-Pos&amp;projectName=Breast+Cancer-+Phospho+analysis&amp;measuredMplush=4965.0786&amp;scanType=&amp;calculatedMplush=4965.0874&amp;createdDate=2017-12-01+13%3a59%3a0…	SITNGSDDGAQPSTSTAQEQDDVLIVDSDEEDS*SNNADVSEEER	K.SITNGSDDGAQPSTSTAQEQDDVLIVDS(79.9663)DEEDSSNNADVSEEER.S	64039	14.44,	99.9	3.4988	0.2256	64039	4	24H-Phos-Pos_1	[Q9UBT2 ]	NA	NA	[Q9UBT2 SUMO-activating enzyme subunit 2 OS=Homo sapiens GN=UBA2 PE=1 SV=2 ]
<a href='/ip2/showLorikeet.html?sequence=K.YLDS(79.9663)EEDEE.-&amp;chargeState=2&amp;pid=4678&amp;experimentId=&amp;searchId=121012&amp;scan=29513&amp;fileName=24H-Phos-Pos_1&amp;sampleName=24H-Phos-Pos&amp;projectName=Breast+Cancer-+Phospho+analysis&amp;measuredMplush=1437.5504&amp;scanType=&amp;calculatedMplush=1437.5507&amp;createdDate=2017-12-01+13%3a59%3a09.0'> fragment ion view </a>	YLDS*EEDEE	K.YLDS(79.9663)EEDEE.-	29513	13.12,	100	2.6846	0.1756	29513	2	24H-Phos-Pos_1	[P09912 ]	NA	NA	[P09912 Interferon alpha-inducible protein 6 OS=Homo sapiens GN=IFI6 PE=2 SV=2 ]
<a href='/ip2/showLorikeet.html?sequence=R.DS(79.9663)SVEVR.S&amp;chargeState=2&amp;pid=4678&amp;experimentId=&amp;searchId=121012&amp;scan=18427&amp;fileName=24H-Phos-Pos_1&amp;sampleName=24H-Phos-Pos&amp;projectName=Breast+Cancer-+Phospho+analysis&amp;measuredMplush=1100.515&amp;scanType=&amp;calculatedMplush=1100.5186&amp;createdDate=2017-12-01+13%3a59%3a09.0'> fragment ion view </a>	DSS*VEVR	R.DS(79.9663)SVEVR.S	18427	6.47,	99.7	1.9827	0.1564	18427	2	24H-Phos-Pos_1	[O15371 ]	NA	NA	[O15371 Eukaryotic translation initiation factor 3 subunit D OS=Homo sapiens GN=EIF3D PE=1 SV=1 ]
<a href='/ip2/showLorikeet.html?sequence=R.DSS(79.9663)VEVR.S&amp;chargeState=2&amp;pid=4678&amp;experimentId=&amp;searchId=121012&amp;scan=18605&amp;fileName=24H-Phos-Pos_1&amp;sampleName=24H-Phos-Pos&amp;projectName=Breast+Cancer-+Phospho+analysis&amp;measuredMplush=1100.5151&amp;scanType=&amp;calculatedMplush=1100.5186&amp;createdDate=2017-12-01+13%3a59%3a09.0'> fragment ion view </a>	DSS*VEVR	R.DSS(79.9663)VEVR.S	18605	0,	100	2.1971	0.1758	18605	2	24H-Phos-Pos_1	[O15371 ]	NA	NA	[O15371 Eukaryotic translation initiation factor 3 subunit D OS=Homo sapiens GN=EIF3D PE=1 SV=1 ]
<a href='/ip2/showLorikeet.html?sequence=R.DS(79.9663)SVEVR.S&amp;chargeState=2&amp;pid=4678&amp;experimentId=&amp;searchId=121012&amp;scan=12680&amp;fileName=24H-Phos-Pos_2&amp;sampleName=24H-Phos-Pos&amp;projectName=Breast+Cancer-+Phospho+analysis&amp;measuredMplush=1100.5148&amp;scanType=&amp;calculatedMplush=1100.5186&amp;createdDate=2017-12-01+13%3a59%3a09.0'> fragment ion view </a>	DSS*VEVR	R.DS(79.9663)SVEVR.S	12680	0,	99.9	2.0853	0.1731	12680	2	24H-Phos-Pos_2	[O15371 ]	NA	NA	[O15371 Eukaryotic translation initiation factor 3 subunit D OS=Homo sapiens GN=EIF3D PE=1 SV=1 ]
<a href='/ip2/showLorikeet.html?sequence=R.DSS(79.9663)VEVR.S&amp;chargeState=2&amp;pid=4678&amp;experimentId=&amp;searchId=121012&amp;scan=12759&amp;fileName=24H-Phos-Pos_2&amp;sampleName=24H-Phos-Pos&amp;projectName=Breast+Cancer-+Phospho+analysis&amp;measuredMplush=1100.5145&amp;scanType=&amp;calculatedMplush=1100.5186&amp;createdDate=2017-12-01+13%3a59%3a09.0'> fragment ion view </a>	DSS*VEVR	R.DSS(79.9663)VEVR.S	12759	0,	99.9	1.9365	0.2259	12759	2	24H-Phos-Pos_2	[O15371 ]	NA	NA	[O15371 Eukaryotic translation initiation factor 3 subunit D OS=Homo sapiens GN=EIF3D PE=1 SV=1 ]
<a href='/ip2/showLorikeet.html?sequence=R.VYSLPDGTFS(79.9663)SDEDEEEEEEEEEEEEEEET.-&amp;chargeState=3&amp;pid=4678&amp;experimentId=&amp;searchId=121012&amp;scan=50620&amp;fileName=24H-Phos-Pos_1&amp;sampleName=24H-Phos-Pos&amp;projectName=Breast+Cancer-+Phospho+analysis&amp;measuredMplush=3877.464&amp;scanType=&amp;calculatedMplush=3877.4592&amp;createdDate=2017-12-01+13%3a59%3a09.0'> fragment …	VYSLPDGTFS*SDEDEEEEEEEEEEEEEEET	R.VYSLPDGTFS(79.9663)SDEDEEEEEEEEEEEEEEET.-	50620	6.97,	100	4.0379	0.3321	50620	3	24H-Phos-Pos_1	[O15371 ]	NA	NA	[O15371 Eukaryotic translation initiation factor 3 subunit D OS=Homo sapiens GN=EIF3D PE=1 SV=1 ]
<a href='/ip2/showLorikeet.html?sequence=R.VYSLPDGT(79.9663)FSS(79.9663)DEDEEEEEEEEEEEEEEET.-&amp;chargeState=3&amp;pid=4678&amp;experimentId=&amp;searchId=121012&amp;scan=48637&amp;fileName=24H-Phos-Pos_1&amp;sampleName=24H-Phos-Pos&amp;projectName=Breast+Cancer-+Phospho+analysis&amp;measuredMplush=3957.443&amp;scanType=&amp;calculatedMplush=3957.4255&amp;createdDate=2017-12-01+13%3a59%3a09.0'> …	VYSLPDGTFS*S*DEDEEEEEEEEEEEEEEET	R.VYSLPDGT(79.9663)FSS(79.9663)DEDEEEEEEEEEEEEEEET.-	48637	[4.54,6.91,]	100	3.6648	0.4412	48637	3	24H-Phos-Pos_1	[O15371 ]	NA	NA	[O15371 Eukaryotic translation initiation factor 3 subunit D OS=Homo sapiens GN=EIF3D PE=1 SV=1 ]
<a href='/ip2/showLorikeet.html?sequence=R.VYSLPDGTFS(79.9663)S(79.9663)DEDEEEEEEEEEEEEEEET.-&amp;chargeState=3&amp;pid=4678&amp;experimentId=&amp;searchId=121012&amp;scan=49138&amp;fileName=24H-Phos-Pos_1&amp;sampleName=24H-Phos-Pos&amp;projectName=Breast+Cancer-+Phospho+analysis&amp;measuredMplush=3957.4314&amp;scanType=&amp;calculatedMplush=3957.4255&amp;createdDate=2017-12-01+13%3a59%3a09.0'>…	VYSLPDGTFS*S*DEDEEEEEEEEEEEEEEET	R.VYSLPDGTFS(79.9663)S(79.9663)DEDEEEEEEEEEEEEEEET.-	49138	[10.74,14.7,]	100	6.3162	0.6247	49138	3	24H-Phos-Pos_1	[O15371 ]	NA	NA	[O15371 Eukaryotic translation initiation factor 3 subunit D OS=Homo sapiens GN=EIF3D PE=1 SV=1 ]
<a href='/ip2/showLorikeet.html?sequence=R.VYSLPDGT(79.9663)FS(79.9663)SDEDEEEEEEEEEEEEEEET.-&amp;chargeState=3&amp;pid=4678&amp;experimentId=&amp;searchId=121012&amp;scan=53970&amp;fileName=24H-Phos-Pos_1&amp;sampleName=24H-Phos-Pos&amp;projectName=Breast+Cancer-+Phospho+analysis&amp;measuredMplush=3957.4175&amp;scanType=&amp;calculatedMplush=3957.4255&amp;createdDate=2017-12-01+13%3a59%3a09.0'>…	VYSLPDGT*FSS*DEDEEEEEEEEEEEEEEET	R.VYSLPDGT(79.9663)FS(79.9663)SDEDEEEEEEEEEEEEEEET.-	53970	[4.21,11.53,]	100	4.0966	0.3527	53970	3	24H-Phos-Pos_1	[O15371 ]	NA	NA	[O15371 Eukaryotic translation initiation factor 3 subunit D OS=Homo sapiens GN=EIF3D PE=1 SV=1 ]
<a href='/ip2/showLorikeet.html?sequence=R.VYSLPDGTFS(79.9663)S(79.9663)DEDEEEEEEEEEEEEEEET.-&amp;chargeState=3&amp;pid=4678&amp;experimentId=&amp;searchId=121012&amp;scan=49943&amp;fileName=24H-Phos-Pos_2&amp;sampleName=24H-Phos-Pos&amp;projectName=Breast+Cancer-+Phospho+analysis&amp;measuredMplush=3957.4102&amp;scanType=&amp;calculatedMplush=3957.4255&amp;createdDate=2017-12-01+13%3a59%3a09.0'>…	VYSLPDGTFS*S*DEDEEEEEEEEEEEEEEET	R.VYSLPDGTFS(79.9663)S(79.9663)DEDEEEEEEEEEEEEEEET.-	49943	[10.74,14.7,]	100	3.768	0.3453	49943	3	24H-Phos-Pos_2	[O15371 ]	NA	NA	[O15371 Eukaryotic translation initiation factor 3 subunit D OS=Homo sapiens GN=EIF3D PE=1 SV=1 ]
<a href='/ip2/showLorikeet.html?sequence=R.VYSLPDGT(79.9663)FSS(79.9663)DEDEEEEEEEEEEEEEEET.-&amp;chargeState=3&amp;pid=4678&amp;experimentId=&amp;searchId=121012&amp;scan=51418&amp;fileName=24H-Phos-Pos_2&amp;sampleName=24H-Phos-Pos&amp;projectName=Breast+Cancer-+Phospho+analysis&amp;measuredMplush=3957.4192&amp;scanType=&amp;calculatedMplush=3957.4255&amp;createdDate=2017-12-01+13%3a59%3a09.0'>…	VYS*LPDGT*FSSDEDEEEEEEEEEEEEEEET	R.VYSLPDGT(79.9663)FSS(79.9663)DEDEEEEEEEEEEEEEEET.-	51418	[0,0,]	99.9	2.863	0.2421	51418	3	24H-Phos-Pos_2	[O15371 ]	NA	NA	[O15371 Eukaryotic translation initiation factor 3 subunit D OS=Homo sapiens GN=EIF3D PE=1 SV=1 ]
<a href='/ip2/showLorikeet.html?sequence=K.SPLNDMS(79.9663)DDDDDDDSSD.-&amp;chargeState=2&amp;pid=4678&amp;experimentId=&amp;searchId=121012&amp;scan=30821&amp;fileName=24H-Phos-Pos_1&amp;sampleName=24H-Phos-Pos&amp;projectName=Breast+Cancer-+Phospho+analysis&amp;measuredMplush=2166.7402&amp;scanType=&amp;calculatedMplush=2166.7378&amp;createdDate=2017-12-01+13%3a59%3a09.0'> fragment ion view </a>	SPLNDMS*DDDDDDDSSD	K.SPLNDMS(79.9663)DDDDDDDSSD.-	30821	35.28,	100	7.2467	0.6811	30821	2	24H-Phos-Pos_1	[Q9H8W4 ]	NA	NA	[Q9H8W4 Pleckstrin homology domain-containing family F member 2 OS=Homo sapiens GN=PLEKHF2 PE=1 SV=1 ]
<a href='/ip2/showLorikeet.html?sequence=K.SPLNDMSDDDDDDDSS(79.9663)D.-&amp;chargeState=2&amp;pid=4678&amp;experimentId=&amp;searchId=121012&amp;scan=33158&amp;fileName=24H-Phos-Pos_1&amp;sampleName=24H-Phos-Pos&amp;projectName=Breast+Cancer-+Phospho+analysis&amp;measuredMplush=2166.7385&amp;scanType=&amp;calculatedMplush=2166.7378&amp;createdDate=2017-12-01+13%3a59%3a09.0'> fragment ion view </a>	SPLNDMSDDDDDDDSS*D	K.SPLNDMSDDDDDDDSS(79.9663)D.-	33158	0,	100	7.1792	0.6107	33158	2	24H-Phos-Pos_1	[Q9H8W4 ]	NA	NA	[Q9H8W4 Pleckstrin homology domain-containing family F member 2 OS=Homo sapiens GN=PLEKHF2 PE=1 SV=1 ]
<a href='/ip2/showLorikeet.html?sequence=K.SPLNDMS(79.9663)DDDDDDDSS(79.9663)D.-&amp;chargeState=2&amp;pid=4678&amp;experimentId=&amp;searchId=121012&amp;scan=28840&amp;fileName=24H-Phos-Pos_1&amp;sampleName=24H-Phos-Pos&amp;projectName=Breast+Cancer-+Phospho+analysis&amp;measuredMplush=2246.7065&amp;scanType=&amp;calculatedMplush=2246.704&amp;createdDate=2017-12-01+13%3a59%3a09.0'> fragment ion …	SPLNDMS*DDDDDDDSS*D	K.SPLNDMS(79.9663)DDDDDDDSS(79.9663)D.-	28840	[72.08,0,]	100	6.7621	0.6697	28840	2	24H-Phos-Pos_1	[Q9H8W4 ]	NA	NA	[Q9H8W4 Pleckstrin homology domain-containing family F member 2 OS=Homo sapiens GN=PLEKHF2 PE=1 SV=1 ]
<a href='/ip2/showLorikeet.html?sequence=K.GAGATSGS(79.9663)PPAGRN.-&amp;chargeState=2&amp;pid=4678&amp;experimentId=&amp;searchId=121012&amp;scan=8675&amp;fileName=24H-Phos-Pos_1&amp;sampleName=24H-Phos-Pos&amp;projectName=Breast+Cancer-+Phospho+analysis&amp;measuredMplush=1508.7014&amp;scanType=&amp;calculatedMplush=1508.7056&amp;createdDate=2017-12-01+13%3a59%3a09.0'> fragment ion view </a>	GAGATSGS*PPAGRN	K.GAGATSGS(79.9663)PPAGRN.-	8675	4.35,	100	2.0321	0.3425	8675	2	24H-Phos-Pos_1	[P16455 ]	NA	NA	[P16455 Methylated-DNA--protein-cysteine methyltransferase OS=Homo sapiens GN=MGMT PE=1 SV=1 ]
<a href='/ip2/showLorikeet.html?sequence=K.VQEAQDS(79.9663)DS(79.9663)DSEGGAAGGEADMDFLR.N&amp;chargeState=3&amp;pid=4678&amp;experimentId=&amp;searchId=121012&amp;scan=49394&amp;fileName=24H-Phos-Pos_1&amp;sampleName=24H-Phos-Pos&amp;projectName=Breast+Cancer-+Phospho+analysis&amp;measuredMplush=3046.1938&amp;scanType=&amp;calculatedMplush=3046.1858&amp;createdDate=2017-12-01+13%3a59%3a09.0'> fra…	VQEAQDS*DSDS*EGGAAGGEADMDFLR	K.VQEAQDS(79.9663)DS(79.9663)DSEGGAAGGEADMDFLR.N	49394	[12.09,7.53,]	100	7.8256	0.5007	49394	3	24H-Phos-Pos_1	[Q8IXJ6 ]	NA	NA	[Q8IXJ6 NAD-dependent protein deacetylase sirtuin-2 OS=Homo sapiens GN=SIRT2 PE=1 SV=2 ]
<a href='/ip2/showLorikeet.html?sequence=K.VQEAQDSDS(79.9663)DS(79.9663)EGGAAGGEADMDFLR.N&amp;chargeState=3&amp;pid=4678&amp;experimentId=&amp;searchId=121012&amp;scan=49627&amp;fileName=24H-Phos-Pos_1&amp;sampleName=24H-Phos-Pos&amp;projectName=Breast+Cancer-+Phospho+analysis&amp;measuredMplush=3046.192&amp;scanType=&amp;calculatedMplush=3046.1858&amp;createdDate=2017-12-01+13%3a59%3a09.0'> frag…	VQEAQDSDS*DS*EGGAAGGEADMDFLR	K.VQEAQDSDS(79.9663)DS(79.9663)EGGAAGGEADMDFLR.N	49627	[0,7.55,]	100	4.1077	0.3726	49627	3	24H-Phos-Pos_1	[Q8IXJ6 ]	NA	NA	[Q8IXJ6 NAD-dependent protein deacetylase sirtuin-2 OS=Homo sapiens GN=SIRT2 PE=1 SV=2 ]
<a href='/ip2/showLorikeet.html?sequence=R.EFITGDVEPTDAESEWHS(79.9663)ENEEEEK.L&amp;chargeState=3&amp;pid=4678&amp;experimentId=&amp;searchId=121012&amp;scan=65229&amp;fileName=24H-Phos-Pos_1&amp;sampleName=24H-Phos-Pos&amp;projectName=Breast+Cancer-+Phospho+analysis&amp;measuredMplush=3474.5083&amp;scanType=&amp;calculatedMplush=3474.515&amp;createdDate=2017-12-01+13%3a59%3a09.0'> fragment ion v…	EFIT*GDVEPTDAESEWHSENEEEEK	R.EFITGDVEPTDAESEWHS(79.9663)ENEEEEK.L	65229	5.37,	100	4.3026	0.39	65229	3	24H-Phos-Pos_1	[Q99733 ]	NA	NA	[Q99733 Nucleosome assembly protein 1-like 4 OS=Homo sapiens GN=NAP1L4 PE=1 SV=1 ]
<a href='/ip2/showLorikeet.html?sequence=K.LS(79.9663)SEDEEEDEAEDDQSEASGK.K&amp;chargeState=3&amp;pid=4678&amp;experimentId=&amp;searchId=121012&amp;scan=35092&amp;fileName=24H-Phos-Pos_2&amp;sampleName=24H-Phos-Pos&amp;projectName=Breast+Cancer-+Phospho+analysis&amp;measuredMplush=2837.1743&amp;scanType=&amp;calculatedMplush=2837.1772&amp;createdDate=2017-12-01+13%3a59%3a09.0'> fragment ion view…	LSS*EDEEEDEAEDDQSEASGK	K.LS(79.9663)SEDEEEDEAEDDQSEASGK.K	35092	13.29,	100	4.2148	0.4631	35092	3	24H-Phos-Pos_2	[Q8NEJ9 ]	NA	NA	[Q8NEJ9 Neuroguidin OS=Homo sapiens GN=NGDN PE=1 SV=1 ]
<a href='/ip2/showLorikeet.html?sequence=R.SQSPAAS(79.9663)DCSSSSSSASLPSSGR.S&amp;chargeState=3&amp;pid=4678&amp;experimentId=&amp;searchId=121012&amp;scan=20259&amp;fileName=24H-Phos-Pos_1&amp;sampleName=24H-Phos-Pos&amp;projectName=Breast+Cancer-+Phospho+analysis&amp;measuredMplush=2509.0627&amp;scanType=&amp;calculatedMplush=2509.071&amp;createdDate=2017-12-01+13%3a59%3a09.0'> fragment ion vie…	SQS*PAASDCSSSSSSASLPSSGR	R.SQSPAAS(79.9663)DCSSSSSSASLPSSGR.S	20259	0.03,	100	4.3233	0.3152	20259	3	24H-Phos-Pos_1	[O95817 ]	NA	NA	[O95817 BAG family molecular chaperone regulator 3 OS=Homo sapiens GN=BAG3 PE=1 SV=3 ]
<a href='/ip2/showLorikeet.html?sequence=R.SSVQGASS(79.9663)REGS(79.9663)PAR.S&amp;chargeState=2&amp;pid=4678&amp;experimentId=&amp;searchId=121012&amp;scan=11734&amp;fileName=24H-Phos-Pos_1&amp;sampleName=24H-Phos-Pos&amp;projectName=Breast+Cancer-+Phospho+analysis&amp;measuredMplush=1864.8087&amp;scanType=&amp;calculatedMplush=1864.8152&amp;createdDate=2017-12-01+13%3a59%3a09.0'> fragment ion v…	SSVQGASS*REGS*PAR	R.SSVQGASS(79.9663)REGS(79.9663)PAR.S	11734	[7.38,10,]	100	2.4626	0.3914	11734	2	24H-Phos-Pos_1	[O95817 ]	NA	NA	[O95817 BAG family molecular chaperone regulator 3 OS=Homo sapiens GN=BAG3 PE=1 SV=3 ]
<a href='/ip2/showLorikeet.html?sequence=K.EQSSSS(79.9663)FSQGQSS.-&amp;chargeState=2&amp;pid=4678&amp;experimentId=&amp;searchId=121012&amp;scan=13730&amp;fileName=24H-Phos-Pos_1&amp;sampleName=24H-Phos-Pos&amp;projectName=Breast+Cancer-+Phospho+analysis&amp;measuredMplush=1654.6732&amp;scanType=&amp;calculatedMplush=1654.6794&amp;createdDate=2017-12-01+13%3a59%3a09.0'> fragment ion view </a>	EQSSS*SFSQGQSS	K.EQSSSS(79.9663)FSQGQSS.-	13730	0,	100	3.2457	0.484	13730	2	24H-Phos-Pos_1	[P08779 ]	NA	NA	[P08779 Keratin, type I cytoskeletal 16 OS=Homo sapiens GN=KRT16 PE=1 SV=4 ]
<a href='/ip2/showLorikeet.html?sequence=S.EQSSSS(79.9663)FSQGQSS.-&amp;chargeState=2&amp;pid=4678&amp;experimentId=&amp;searchId=121012&amp;scan=13730&amp;fileName=24H-Phos-Pos_1&amp;sampleName=24H-Phos-Pos&amp;projectName=Breast+Cancer-+Phospho+analysis&amp;measuredMplush=1654.6732&amp;scanType=&amp;calculatedMplush=1654.6794&amp;createdDate=2017-12-01+13%3a59%3a09.0'> fragment ion view </a>	EQSSS*SFSQGQSS	S.EQSSSS(79.9663)FSQGQSS.-	13730	0,	100	3.2457	0.484	13730	2	24H-Phos-Pos_1	[contaminant_KERATIN08 ]	NA	NA	[contaminant_KERATIN08 no description ]
<a href='/ip2/showLorikeet.html?sequence=R.DGTAPPPQSPGSPGTGQDEEWS(79.9663)DEESPR.K&amp;chargeState=3&amp;pid=4678&amp;experimentId=&amp;searchId=121012&amp;scan=31791&amp;fileName=24H-Phos-Pos_1&amp;sampleName=24H-Phos-Pos&amp;projectName=Breast+Cancer-+Phospho+analysis&amp;measuredMplush=3219.359&amp;scanType=&amp;calculatedMplush=3219.359&amp;createdDate=2017-12-01+13%3a59%3a09.0'> fragment ion…	DGTAPPPQSPGSPGTGQDEEWS*DEESPR	R.DGTAPPPQSPGSPGTGQDEEWS(79.9663)DEESPR.K	31791	10.89,	100	4.2313	0.2803	31791	3	24H-Phos-Pos_1	[Q9UKS6 ]	NA	NA	[Q9UKS6 Protein kinase C and casein kinase substrate in neurons protein 3 OS=Homo sapiens GN=PACSIN3 PE=1 SV=2 ]
<a href='/ip2/showLorikeet.html?sequence=K.QGGS(79.9663)PDEPDSK.A&amp;chargeState=2&amp;pid=4678&amp;experimentId=&amp;searchId=121012&amp;scan=17873&amp;fileName=24H-Phos-Pos_1&amp;sampleName=24H-Phos-Pos&amp;projectName=Breast+Cancer-+Phospho+analysis&amp;measuredMplush=1654.7671&amp;scanType=&amp;calculatedMplush=1654.7725&amp;createdDate=2017-12-01+13%3a59%3a09.0'> fragment ion view </a>	QGGS*PDEPDSK	K.QGGS(79.9663)PDEPDSK.A	17873	50.22,	100	2.2731	0.3517	17873	2	24H-Phos-Pos_1	[Q9ULX6 ]	NA	NA	[Q9ULX6 A-kinase anchor protein 8-like OS=Homo sapiens GN=AKAP8L PE=1 SV=3 ]
<a href='/ip2/showLorikeet.html?sequence=K.QGGS(79.9663)PDEPDSK.A&amp;chargeState=2&amp;pid=4678&amp;experimentId=&amp;searchId=121012&amp;scan=19981&amp;fileName=24H-Phos-Pos_2&amp;sampleName=24H-Phos-Pos&amp;projectName=Breast+Cancer-+Phospho+analysis&amp;measuredMplush=1654.7677&amp;scanType=&amp;calculatedMplush=1654.7725&amp;createdDate=2017-12-01+13%3a59%3a09.0'> fragment ion view </a>	QGGS*PDEPDSK	K.QGGS(79.9663)PDEPDSK.A	19981	34.55,	99.9	2.0453	0.247	19981	2	24H-Phos-Pos_2	[Q9ULX6 ]	NA	NA	[Q9ULX6 A-kinase anchor protein 8-like OS=Homo sapiens GN=AKAP8L PE=1 SV=3 ]
<a href='/ip2/showLorikeet.html?sequence=R.TDCS(79.9663)DNSDS(79.9663)DNDEGTEGEATEGLEGTEAVEK.G&amp;chargeState=3&amp;pid=4678&amp;experimentId=&amp;searchId=121012&amp;scan=37440&amp;fileName=24H-Phos-Pos_1&amp;sampleName=24H-Phos-Pos&amp;projectName=Breast+Cancer-+Phospho+analysis&amp;measuredMplush=3879.517&amp;scanType=&amp;calculatedMplush=3879.5198&amp;createdDate=2017-12-01+13%3a59%3a09.0'>…	TDCSDNS*DS*DNDEGTEGEATEGLEGTEAVEK	R.TDCS(79.9663)DNSDS(79.9663)DNDEGTEGEATEGLEGTEAVEK.G	37440	[3.9,5.67,]	100	4.0817	0.4453	37440	3	24H-Phos-Pos_1	[Q9ULX6 ]	NA	NA	[Q9ULX6 A-kinase anchor protein 8-like OS=Homo sapiens GN=AKAP8L PE=1 SV=3 ]
<a href='/ip2/showLorikeet.html?sequence=R.TDCS(79.9663)DNS(79.9663)DS(79.9663)DNDEGTEGEATEGLEGTEAVEK.G&amp;chargeState=3&amp;pid=4678&amp;experimentId=&amp;searchId=121012&amp;scan=37103&amp;fileName=24H-Phos-Pos_1&amp;sampleName=24H-Phos-Pos&amp;projectName=Breast+Cancer-+Phospho+analysis&amp;measuredMplush=3959.4854&amp;scanType=&amp;calculatedMplush=3959.486&amp;createdDate=2017-12-01+13%3a59…	TDCS*DNS*DS*DNDEGTEGEATEGLEGTEAVEK	R.TDCS(79.9663)DNS(79.9663)DS(79.9663)DNDEGTEGEATEGLEGTEAVEK.G	37103	[0,10.24,15.88,]	100	6.3236	0.5271	37103	3	24H-Phos-Pos_1	[Q9ULX6 ]	NA	NA	[Q9ULX6 A-kinase anchor protein 8-like OS=Homo sapiens GN=AKAP8L PE=1 SV=3 ]
<a href='/ip2/showLorikeet.html?sequence=R.T(79.9663)DCSDNS(79.9663)DS(79.9663)DNDEGTEGEATEGLEGTEAVEK.G&amp;chargeState=3&amp;pid=4678&amp;experimentId=&amp;searchId=121012&amp;scan=37532&amp;fileName=24H-Phos-Pos_1&amp;sampleName=24H-Phos-Pos&amp;projectName=Breast+Cancer-+Phospho+analysis&amp;measuredMplush=3959.4836&amp;scanType=&amp;calculatedMplush=3959.486&amp;createdDate=2017-12-01+13%3a59…	T*DCSDNS*DS*DNDEGTEGEATEGLEGTEAVEK	R.T(79.9663)DCSDNS(79.9663)DS(79.9663)DNDEGTEGEATEGLEGTEAVEK.G	37532	[6.59,6.45,22.83,]	100	5.2455	0.3967	37532	3	24H-Phos-Pos_1	[Q9ULX6 ]	NA	NA	[Q9ULX6 A-kinase anchor protein 8-like OS=Homo sapiens GN=AKAP8L PE=1 SV=3 ]
<a href='/ip2/showLorikeet.html?sequence=R.T(79.9663)DCS(79.9663)DNSDS(79.9663)DNDEGTEGEATEGLEGTEAVEK.G&amp;chargeState=4&amp;pid=4678&amp;experimentId=&amp;searchId=121012&amp;scan=37279&amp;fileName=24H-Phos-Pos_1&amp;sampleName=24H-Phos-Pos&amp;projectName=Breast+Cancer-+Phospho+analysis&amp;measuredMplush=3959.488&amp;scanType=&amp;calculatedMplush=3959.486&amp;createdDate=2017-12-01+13%3a59%…	TDCS*DNS*DS*DNDEGTEGEATEGLEGTEAVEK	R.T(79.9663)DCS(79.9663)DNSDS(79.9663)DNDEGTEGEATEGLEGTEAVEK.G	37279	[0,0,1.68,]	100	4.262	0.3436	37279	4	24H-Phos-Pos_1	[Q9ULX6 ]	NA	NA	[Q9ULX6 A-kinase anchor protein 8-like OS=Homo sapiens GN=AKAP8L PE=1 SV=3 ]
<a href='/ip2/showLorikeet.html?sequence=R.AGGPTT(79.9663)PLS(79.9663)PTR.L&amp;chargeState=2&amp;pid=4678&amp;experimentId=&amp;searchId=121012&amp;scan=22925&amp;fileName=24H-Phos-Pos_1&amp;sampleName=24H-Phos-Pos&amp;projectName=Breast+Cancer-+Phospho+analysis&amp;measuredMplush=1543.7069&amp;scanType=&amp;calculatedMplush=1543.7119&amp;createdDate=2017-12-01+13%3a59%3a09.0'> fragment ion view…	AGGPTT*PLS*PTR	R.AGGPTT(79.9663)PLS(79.9663)PTR.L	22925	[16.22,30.7,]	100	2.5715	0.2725	22925	2	24H-Phos-Pos_1	[P20700 ]	NA	NA	[P20700 Lamin-B1 OS=Homo sapiens GN=LMNB1 PE=1 SV=2 ]
<a href='/ip2/showLorikeet.html?sequence=K.DFQDYMEPEEGCQGS(79.9663)PQR.R&amp;chargeState=3&amp;pid=4678&amp;experimentId=&amp;searchId=121012&amp;scan=46051&amp;fileName=24H-Phos-Pos_1&amp;sampleName=24H-Phos-Pos&amp;projectName=Breast+Cancer-+Phospho+analysis&amp;measuredMplush=2481.9966&amp;scanType=&amp;calculatedMplush=2481.9888&amp;createdDate=2017-12-01+13%3a59%3a09.0'> fragment ion view </…	DFQDYMEPEEGCQGS*PQR	K.DFQDYMEPEEGCQGS(79.9663)PQR.R	46051	72.91,	100	3.8665	0.4287	46051	3	24H-Phos-Pos_1	[O43237 ]	NA	NA	[O43237 Cytoplasmic dynein 1 light intermediate chain 2 OS=Homo sapiens GN=DYNC1LI2 PE=1 SV=1 ]
<a href='/ip2/showLorikeet.html?sequence=R.ASES(79.9663)PARGPS(79.9663)GSPR.T&amp;chargeState=2&amp;pid=4678&amp;experimentId=&amp;searchId=121012&amp;scan=11317&amp;fileName=24H-Phos-Pos_1&amp;sampleName=24H-Phos-Pos&amp;projectName=Breast+Cancer-+Phospho+analysis&amp;measuredMplush=1744.7549&amp;scanType=&amp;calculatedMplush=1744.7617&amp;createdDate=2017-12-01+13%3a59%3a09.0'> fragment ion vi…	ASES*PARGPS*GSPR	R.ASES(79.9663)PARGPS(79.9663)GSPR.T	11317	[24.21,6.59,]	100	3.0295	0.2948	11317	2	24H-Phos-Pos_1	[O43237 ]	NA	NA	[O43237 Cytoplasmic dynein 1 light intermediate chain 2 OS=Homo sapiens GN=DYNC1LI2 PE=1 SV=1 ]
<a href='/ip2/showLorikeet.html?sequence=R.ASES(79.9663)PARGPSGS(79.9663)PR.T&amp;chargeState=2&amp;pid=4678&amp;experimentId=&amp;searchId=121012&amp;scan=11418&amp;fileName=24H-Phos-Pos_1&amp;sampleName=24H-Phos-Pos&amp;projectName=Breast+Cancer-+Phospho+analysis&amp;measuredMplush=1744.757&amp;scanType=&amp;calculatedMplush=1744.7617&amp;createdDate=2017-12-01+13%3a59%3a09.0'> fragment ion vie…	AS*ESPARGPSGS*PR	R.ASES(79.9663)PARGPSGS(79.9663)PR.T	11418	[6.36,7.48,]	100	2.1527	0.3444	11418	2	24H-Phos-Pos_1	[O43237 ]	NA	NA	[O43237 Cytoplasmic dynein 1 light intermediate chain 2 OS=Homo sapiens GN=DYNC1LI2 PE=1 SV=1 ]
<a href='/ip2/showLorikeet.html?sequence=K.HTGPNS(79.9663)PDTANDGFVR.L&amp;chargeState=3&amp;pid=4678&amp;experimentId=&amp;searchId=121012&amp;scan=45676&amp;fileName=24H-Phos-Pos_1&amp;sampleName=24H-Phos-Pos&amp;projectName=Breast+Cancer-+Phospho+analysis&amp;measuredMplush=1993.8995&amp;scanType=&amp;calculatedMplush=1993.8966&amp;createdDate=2017-12-01+13%3a59%3a09.0'> fragment ion view </a>	HTGPNS*PDTANDGFVR	K.HTGPNS(79.9663)PDTANDGFVR.L	45676	1.89,	100	2.9594	0.2563	45676	3	24H-Phos-Pos_1	[P31943 , P55795 ]	NA	NA	[P31943 Heterogeneous nuclear ribonucleoprotein H OS=Homo sapiens GN=HNRNPH1 PE=1 SV=4 , P55795 Heterogeneous nuclear ribonucleoprotein H2 OS=Homo sapiens GN=HNRNPH2 PE=1 SV=1 ]
<a href='/ip2/showLorikeet.html?sequence=K.HT(79.9663)GPNSPDTANDGFVR.L&amp;chargeState=3&amp;pid=4678&amp;experimentId=&amp;searchId=121012&amp;scan=43214&amp;fileName=24H-Phos-Pos_2&amp;sampleName=24H-Phos-Pos&amp;projectName=Breast+Cancer-+Phospho+analysis&amp;measuredMplush=1993.8893&amp;scanType=&amp;calculatedMplush=1993.8966&amp;createdDate=2017-12-01+13%3a59%3a09.0'> fragment ion view </a>	HT*GPNSPDTANDGFVR	K.HT(79.9663)GPNSPDTANDGFVR.L	43214	8.08,	99.8	2.5369	0.2214	43214	3	24H-Phos-Pos_2	[P31943 , P55795 ]	NA	NA	[P31943 Heterogeneous nuclear ribonucleoprotein H OS=Homo sapiens GN=HNRNPH1 PE=1 SV=4 , P55795 Heterogeneous nuclear ribonucleoprotein H2 OS=Homo sapiens GN=HNRNPH2 PE=1 SV=1 ]
<a href='/ip2/showLorikeet.html?sequence=K.HTGPNS(79.9663)PDTANDGFVR.L&amp;chargeState=3&amp;pid=4678&amp;experimentId=&amp;searchId=121012&amp;scan=43308&amp;fileName=24H-Phos-Pos_2&amp;sampleName=24H-Phos-Pos&amp;projectName=Breast+Cancer-+Phospho+analysis&amp;measuredMplush=1993.8905&amp;scanType=&amp;calculatedMplush=1993.8966&amp;createdDate=2017-12-01+13%3a59%3a09.0'> fragment ion view </a>	HTGPNS*PDTANDGFVR	K.HTGPNS(79.9663)PDTANDGFVR.L	43308	22.95,	99.9	2.9359	0.2505	43308	3	24H-Phos-Pos_2	[P31943 , P55795 ]	NA	NA	[P31943 Heterogeneous nuclear ribonucleoprotein H OS=Homo sapiens GN=HNRNPH1 PE=1 SV=4 , P55795 Heterogeneous nuclear ribonucleoprotein H2 OS=Homo sapiens GN=HNRNPH2 PE=1 SV=1 ]
<a href='/ip2/showLorikeet.html?sequence=K.LNSDDTYQTALLSGS(79.9663)DEE.-&amp;chargeState=2&amp;pid=4678&amp;experimentId=&amp;searchId=121012&amp;scan=46176&amp;fileName=24H-Phos-Pos_1&amp;sampleName=24H-Phos-Pos&amp;projectName=Breast+Cancer-+Phospho+analysis&amp;measuredMplush=2266.9827&amp;scanType=&amp;calculatedMplush=2266.98&amp;createdDate=2017-12-01+13%3a59%3a09.0'> fragment ion view </a>	LNSDDTYQTALLSGS*DEE	K.LNSDDTYQTALLSGS(79.9663)DEE.-	46176	7.48,	100	5.4933	0.444	46176	2	24H-Phos-Pos_1	[Q96B21 ]	NA	NA	[Q96B21 Transmembrane protein 45B OS=Homo sapiens GN=TMEM45B PE=1 SV=1 ]
<a href='/ip2/showLorikeet.html?sequence=K.LNSDDTYQTALLS(79.9663)GS(79.9663)DEE.-&amp;chargeState=2&amp;pid=4678&amp;experimentId=&amp;searchId=121012&amp;scan=41958&amp;fileName=24H-Phos-Pos_1&amp;sampleName=24H-Phos-Pos&amp;projectName=Breast+Cancer-+Phospho+analysis&amp;measuredMplush=2346.9526&amp;scanType=&amp;calculatedMplush=2346.9463&amp;createdDate=2017-12-01+13%3a59%3a09.0'> fragment io…	LNSDDTYQTALLS*GS*DEE	K.LNSDDTYQTALLS(79.9663)GS(79.9663)DEE.-	41958	[39.8,45.03,]	100	3.7661	0.2413	41958	2	24H-Phos-Pos_1	[Q96B21 ]	NA	NA	[Q96B21 Transmembrane protein 45B OS=Homo sapiens GN=TMEM45B PE=1 SV=1 ]
<a href='/ip2/showLorikeet.html?sequence=K.QKS(79.9663)DAEEDGGTVSQEEEDR.K&amp;chargeState=3&amp;pid=4678&amp;experimentId=&amp;searchId=121012&amp;scan=31668&amp;fileName=24H-Phos-Pos_1&amp;sampleName=24H-Phos-Pos&amp;projectName=Breast+Cancer-+Phospho+analysis&amp;measuredMplush=2647.179&amp;scanType=&amp;calculatedMplush=2647.177&amp;createdDate=2017-12-01+13%3a59%3a09.0'> fragment ion view </a>	QKS*DAEEDGGTVSQEEEDR	K.QKS(79.9663)DAEEDGGTVSQEEEDR.K	31668	24.55,	100	2.9746	0.3181	31668	3	24H-Phos-Pos_1	[P27824 ]	NA	NA	[P27824 Calnexin OS=Homo sapiens GN=CANX PE=1 SV=2 ]
<a href='/ip2/showLorikeet.html?sequence=K.QKS(79.9663)DAEEDGGTVS(79.9663)QEEEDR.K&amp;chargeState=3&amp;pid=4678&amp;experimentId=&amp;searchId=121012&amp;scan=22503&amp;fileName=24H-Phos-Pos_1&amp;sampleName=24H-Phos-Pos&amp;projectName=Breast+Cancer-+Phospho+analysis&amp;measuredMplush=2727.1357&amp;scanType=&amp;calculatedMplush=2727.1433&amp;createdDate=2017-12-01+13%3a59%3a09.0'> fragment i…	QKS*DAEEDGGTVS*QEEEDR	K.QKS(79.9663)DAEEDGGTVS(79.9663)QEEEDR.K	22503	[47.29,7.53,]	100	3.3238	0.3795	22503	3	24H-Phos-Pos_1	[P27824 ]	NA	NA	[P27824 Calnexin OS=Homo sapiens GN=CANX PE=1 SV=2 ]
<a href='/ip2/showLorikeet.html?sequence=K.AEEDEILNRS(79.9663)PR.N&amp;chargeState=2&amp;pid=4678&amp;experimentId=&amp;searchId=121012&amp;scan=53703&amp;fileName=24H-Phos-Pos_1&amp;sampleName=24H-Phos-Pos&amp;projectName=Breast+Cancer-+Phospho+analysis&amp;measuredMplush=1737.8383&amp;scanType=&amp;calculatedMplush=1737.8369&amp;createdDate=2017-12-01+13%3a59%3a09.0'> fragment ion view </a>	AEEDEILNRS*PR	K.AEEDEILNRS(79.9663)PR.N	53703	1000,	100	2.2559	0.2908	53703	2	24H-Phos-Pos_1	[P27824 ]	NA	NA	[P27824 Calnexin OS=Homo sapiens GN=CANX PE=1 SV=2 ]
<a href='/ip2/showLorikeet.html?sequence=K.AEEDEILNRS(79.9663)PR.N&amp;chargeState=2&amp;pid=4678&amp;experimentId=&amp;searchId=121012&amp;scan=52307&amp;fileName=24H-Phos-Pos_2&amp;sampleName=24H-Phos-Pos&amp;projectName=Breast+Cancer-+Phospho+analysis&amp;measuredMplush=1737.8329&amp;scanType=&amp;calculatedMplush=1737.8369&amp;createdDate=2017-12-01+13%3a59%3a09.0'> fragment ion view </a>	AEEDEILNRS*PR	K.AEEDEILNRS(79.9663)PR.N	52307	1000,	99.7	2.0427	0.1996	52307	2	24H-Phos-Pos_2	[P27824 ]	NA	NA	[P27824 Calnexin OS=Homo sapiens GN=CANX PE=1 SV=2 ]
<a href='/ip2/showLorikeet.html?sequence=K.AEEDEILNRS(79.9663)PR.N&amp;chargeState=3&amp;pid=4678&amp;experimentId=&amp;searchId=121012&amp;scan=54400&amp;fileName=24H-Phos-Pos_1&amp;sampleName=24H-Phos-Pos&amp;projectName=Breast+Cancer-+Phospho+analysis&amp;measuredMplush=1737.8368&amp;scanType=&amp;calculatedMplush=1737.8369&amp;createdDate=2017-12-01+13%3a59%3a09.0'> fragment ion view </a>	AEEDEILNRS*PR	K.AEEDEILNRS(79.9663)PR.N	54400	1000,	100	2.4611	0.3383	54400	3	24H-Phos-Pos_1	[P27824 ]	NA	NA	[P27824 Calnexin OS=Homo sapiens GN=CANX PE=1 SV=2 ]
[truncated: 1,065 more rows]
