# Supplementary material for: Proteomics Profiling of KAIMRC1 in Comparison to MDA-MB231 and MCF-7
Source: Int J Mol Sci. 2020 Jun 18;21(12):4328. doi: 10.3390/ijms21124328 (PMC7352455; doi:10.3390/ijms21124328)
Supplement: Supplementary file 1 [file ijms-21-04328-s001.zip › ijms-706332supplementry/Table_S2.xlsx]

## Sheet: ascore_list (2)
frag view	localization analysis sequence	identified sequence	Scan Num	localization Score(-10xlog(P))	DTASelect Confidence Score	Xcorr	DeltaCN	Scan	Charge State	File Name	Proteins	PTM Indices	Gene	Protein Descriptions
<a href='/ip2/showLorikeet.html?sequence=R.GDVTAEEAAGAS(79.9663)PAK.A&amp;chargeState=3&amp;pid=4678&amp;experimentId=&amp;searchId=121195&amp;scan=33695&amp;fileName=24H-Phos-Neg_2&amp;sampleName=24H-Phos-Neg&amp;projectName=Breast+Cancer-+Phospho+analysis&amp;measuredMplush=1911.9424&amp;scanType=&amp;calculatedMplush=1911.9464&amp;createdDate=2017-12-04+10%3a55%3a19.0'> fragment ion view </a>	GDVTAEEAAGAS*PAK	R.GDVTAEEAAGAS(79.9663)PAK.A	33695	27.97,	100	3.8169	0.207	33695	3	24H-Phos-Neg_2	[P49006 ]	NA	NA	[P49006 MARCKS-related protein OS=Homo sapiens GN=MARCKSL1 PE=1 SV=2 ]
<a href='/ip2/showLorikeet.html?sequence=K.EGGGDSSASS(79.9663)PTEEEQEQGEIGACSDEGTAQEGK.A&amp;chargeState=3&amp;pid=4678&amp;experimentId=&amp;searchId=121195&amp;scan=34245&amp;fileName=24H-Phos-Neg_2&amp;sampleName=24H-Phos-Neg&amp;projectName=Breast+Cancer-+Phospho+analysis&amp;measuredMplush=3951.6433&amp;scanType=&amp;calculatedMplush=3951.6597&amp;createdDate=2017-12-04+10%3a55%3a19.0'> frag…	EGGGDSSASSPT*EEEQEQGEIGACSDEGTAQEGK	K.EGGGDSSASS(79.9663)PTEEEQEQGEIGACSDEGTAQEGK.A	34245	0,	100	8.0625	0.5484	34245	3	24H-Phos-Neg_2	[P49006 ]	NA	NA	[P49006 MARCKS-related protein OS=Homo sapiens GN=MARCKSL1 PE=1 SV=2 ]
<a href='/ip2/showLorikeet.html?sequence=K.EGGGDSSASSPTEEEQEQGEIGACS(79.9663)DEGTAQEGK.A&amp;chargeState=4&amp;pid=4678&amp;experimentId=&amp;searchId=121195&amp;scan=64179&amp;fileName=24H-Phos-Neg_1_171201094127&amp;sampleName=24H-Phos-Neg&amp;projectName=Breast+Cancer-+Phospho+analysis&amp;measuredMplush=3951.651&amp;scanType=&amp;calculatedMplush=3951.6597&amp;createdDate=2017-12-04+10%3a55%3…	EGGGDSSASSPTEEEQEQGEIGACS*DEGTAQEGK	K.EGGGDSSASSPTEEEQEQGEIGACS(79.9663)DEGTAQEGK.A	64179	6.92,	100	7.1093	0.5163	64179	4	24H-Phos-Neg_1_171201094127	[P49006 ]	NA	NA	[P49006 MARCKS-related protein OS=Homo sapiens GN=MARCKSL1 PE=1 SV=2 ]
<a href='/ip2/showLorikeet.html?sequence=K.EGGGDSSASS(79.9663)PTEEEQEQGEIGACSDEGTAQEGK.A&amp;chargeState=4&amp;pid=4678&amp;experimentId=&amp;searchId=121195&amp;scan=64318&amp;fileName=24H-Phos-Neg_1_171201094127&amp;sampleName=24H-Phos-Neg&amp;projectName=Breast+Cancer-+Phospho+analysis&amp;measuredMplush=3951.647&amp;scanType=&amp;calculatedMplush=3951.6597&amp;createdDate=2017-12-04+10%3a55%3…	EGGGDSS*ASSPTEEEQEQGEIGACSDEGTAQEGK	K.EGGGDSSASS(79.9663)PTEEEQEQGEIGACSDEGTAQEGK.A	64318	0,	100	6.9653	0.6118	64318	4	24H-Phos-Neg_1_171201094127	[P49006 ]	NA	NA	[P49006 MARCKS-related protein OS=Homo sapiens GN=MARCKSL1 PE=1 SV=2 ]
<a href='/ip2/showLorikeet.html?sequence=K.EGGGDSSASSPT(79.9663)EEEQEQGEIGACSDEGTAQEGK.A&amp;chargeState=4&amp;pid=4678&amp;experimentId=&amp;searchId=121195&amp;scan=64449&amp;fileName=24H-Phos-Neg_1_171201094127&amp;sampleName=24H-Phos-Neg&amp;projectName=Breast+Cancer-+Phospho+analysis&amp;measuredMplush=3951.643&amp;scanType=&amp;calculatedMplush=3951.6597&amp;createdDate=2017-12-04+10%3a55%3…	EGGGDS*SASSPTEEEQEQGEIGACSDEGTAQEGK	K.EGGGDSSASSPT(79.9663)EEEQEQGEIGACSDEGTAQEGK.A	64449	7.71,	100	6.9729	0.5298	64449	4	24H-Phos-Neg_1_171201094127	[P49006 ]	NA	NA	[P49006 MARCKS-related protein OS=Homo sapiens GN=MARCKSL1 PE=1 SV=2 ]
<a href='/ip2/showLorikeet.html?sequence=K.EGGGDSSASSPTEEEQEQGEIGACSDEGT(79.9663)AQEGK.A&amp;chargeState=4&amp;pid=4678&amp;experimentId=&amp;searchId=121195&amp;scan=33672&amp;fileName=24H-Phos-Neg_2&amp;sampleName=24H-Phos-Neg&amp;projectName=Breast+Cancer-+Phospho+analysis&amp;measuredMplush=3951.657&amp;scanType=&amp;calculatedMplush=3951.6597&amp;createdDate=2017-12-04+10%3a55%3a19.0'> fragm…	EGGGDSSASSPTEEEQEQGEIGACS*DEGTAQEGK	K.EGGGDSSASSPTEEEQEQGEIGACSDEGT(79.9663)AQEGK.A	33672	3.69,	100	5.7021	0.4218	33672	4	24H-Phos-Neg_2	[P49006 ]	NA	NA	[P49006 MARCKS-related protein OS=Homo sapiens GN=MARCKSL1 PE=1 SV=2 ]
<a href='/ip2/showLorikeet.html?sequence=K.EGGGDSSASSPT(79.9663)EEEQEQGEIGACSDEGTAQEGK.A&amp;chargeState=4&amp;pid=4678&amp;experimentId=&amp;searchId=121195&amp;scan=34410&amp;fileName=24H-Phos-Neg_2&amp;sampleName=24H-Phos-Neg&amp;projectName=Breast+Cancer-+Phospho+analysis&amp;measuredMplush=3951.6438&amp;scanType=&amp;calculatedMplush=3951.6597&amp;createdDate=2017-12-04+10%3a55%3a19.0'> frag…	EGGGDSSASSPT*EEEQEQGEIGACSDEGTAQEGK	K.EGGGDSSASSPT(79.9663)EEEQEQGEIGACSDEGTAQEGK.A	34410	0.98,	100	5.8374	0.4969	34410	4	24H-Phos-Neg_2	[P49006 ]	NA	NA	[P49006 MARCKS-related protein OS=Homo sapiens GN=MARCKSL1 PE=1 SV=2 ]
<a href='/ip2/showLorikeet.html?sequence=K.EGGGDSSAS(79.9663)SPTEEEQEQGEIGACSDEGTAQEGK.A&amp;chargeState=4&amp;pid=4678&amp;experimentId=&amp;searchId=121195&amp;scan=34522&amp;fileName=24H-Phos-Neg_2&amp;sampleName=24H-Phos-Neg&amp;projectName=Breast+Cancer-+Phospho+analysis&amp;measuredMplush=3951.6484&amp;scanType=&amp;calculatedMplush=3951.6597&amp;createdDate=2017-12-04+10%3a55%3a19.0'> frag…	EGGGDSS*ASSPTEEEQEQGEIGACSDEGTAQEGK	K.EGGGDSSAS(79.9663)SPTEEEQEQGEIGACSDEGTAQEGK.A	34522	0,	100	6.9109	0.5307	34522	4	24H-Phos-Neg_2	[P49006 ]	NA	NA	[P49006 MARCKS-related protein OS=Homo sapiens GN=MARCKSL1 PE=1 SV=2 ]
<a href='/ip2/showLorikeet.html?sequence=K.EGGGDSSASS(79.9663)PT(79.9663)EEEQEQGEIGACSDEGTAQEGK.A&amp;chargeState=4&amp;pid=4678&amp;experimentId=&amp;searchId=121195&amp;scan=63682&amp;fileName=24H-Phos-Neg_1_171201094127&amp;sampleName=24H-Phos-Neg&amp;projectName=Breast+Cancer-+Phospho+analysis&amp;measuredMplush=4031.6033&amp;scanType=&amp;calculatedMplush=4031.626&amp;createdDate=2017-12-04+…	EGGGDSSAS*SPTEEEQEQGEIGACS*DEGTAQEGK	K.EGGGDSSASS(79.9663)PT(79.9663)EEEQEQGEIGACSDEGTAQEGK.A	63682	[0,13.2,]	100	3.8523	0.2589	63682	4	24H-Phos-Neg_1_171201094127	[P49006 ]	NA	NA	[P49006 MARCKS-related protein OS=Homo sapiens GN=MARCKSL1 PE=1 SV=2 ]
<a href='/ip2/showLorikeet.html?sequence=K.GAEASAASEEEAGPQATEPST(79.9663)PSGPESGPTPASAEQNE.-&amp;chargeState=4&amp;pid=4678&amp;experimentId=&amp;searchId=121195&amp;scan=63402&amp;fileName=24H-Phos-Neg_1_171201094127&amp;sampleName=24H-Phos-Neg&amp;projectName=Breast+Cancer-+Phospho+analysis&amp;measuredMplush=3934.6704&amp;scanType=&amp;calculatedMplush=3934.6824&amp;createdDate=2017-12-04+10%3…	GAEASAASEEEAGPQATEPST*PSGPESGPTPASAEQNE	K.GAEASAASEEEAGPQATEPST(79.9663)PSGPESGPTPASAEQNE.-	63402	6.3,	100	7.234	0.5025	63402	4	24H-Phos-Neg_1_171201094127	[P49006 ]	NA	NA	[P49006 MARCKS-related protein OS=Homo sapiens GN=MARCKSL1 PE=1 SV=2 ]
<a href='/ip2/showLorikeet.html?sequence=K.GAEASAASEEEAGPQATEPSTPSGPESGPT(79.9663)PASAEQNE.-&amp;chargeState=4&amp;pid=4678&amp;experimentId=&amp;searchId=121195&amp;scan=63515&amp;fileName=24H-Phos-Neg_1_171201094127&amp;sampleName=24H-Phos-Neg&amp;projectName=Breast+Cancer-+Phospho+analysis&amp;measuredMplush=3934.6655&amp;scanType=&amp;calculatedMplush=3934.6824&amp;createdDate=2017-12-04+10%3…	GAEASAASEEEAGPQATEPST*PSGPESGPTPASAEQNE	K.GAEASAASEEEAGPQATEPSTPSGPESGPT(79.9663)PASAEQNE.-	63515	12.99,	100	5.4088	0.3805	63515	4	24H-Phos-Neg_1_171201094127	[P49006 ]	NA	NA	[P49006 MARCKS-related protein OS=Homo sapiens GN=MARCKSL1 PE=1 SV=2 ]
<a href='/ip2/showLorikeet.html?sequence=K.GAEASAAS(79.9663)EEEAGPQATEPSTPSGPESGPTPASAEQNE.-&amp;chargeState=4&amp;pid=4678&amp;experimentId=&amp;searchId=121195&amp;scan=63628&amp;fileName=24H-Phos-Neg_1_171201094127&amp;sampleName=24H-Phos-Neg&amp;projectName=Breast+Cancer-+Phospho+analysis&amp;measuredMplush=3934.6729&amp;scanType=&amp;calculatedMplush=3934.6824&amp;createdDate=2017-12-04+10%3…	GAEASAASEEEAGPQAT*EPSTPSGPESGPTPASAEQNE	K.GAEASAAS(79.9663)EEEAGPQATEPSTPSGPESGPTPASAEQNE.-	63628	3.85,	100	6.0939	0.419	63628	4	24H-Phos-Neg_1_171201094127	[P49006 ]	NA	NA	[P49006 MARCKS-related protein OS=Homo sapiens GN=MARCKSL1 PE=1 SV=2 ]
<a href='/ip2/showLorikeet.html?sequence=K.GAEASAASEEEAGPQATEPST(79.9663)PSGPESGPTPASAEQNE.-&amp;chargeState=4&amp;pid=4678&amp;experimentId=&amp;searchId=121195&amp;scan=32906&amp;fileName=24H-Phos-Neg_2&amp;sampleName=24H-Phos-Neg&amp;projectName=Breast+Cancer-+Phospho+analysis&amp;measuredMplush=3934.6714&amp;scanType=&amp;calculatedMplush=3934.6824&amp;createdDate=2017-12-04+10%3a55%3a19.0'> …	GAEASAASEEEAGPQATEPST*PSGPESGPTPASAEQNE	K.GAEASAASEEEAGPQATEPST(79.9663)PSGPESGPTPASAEQNE.-	32906	15.18,	100	6.9021	0.4614	32906	4	24H-Phos-Neg_2	[P49006 ]	NA	NA	[P49006 MARCKS-related protein OS=Homo sapiens GN=MARCKSL1 PE=1 SV=2 ]
<a href='/ip2/showLorikeet.html?sequence=K.GAEASAASEEEAGPQATEPSTPSGPESGPTPAS(79.9663)AEQNE.-&amp;chargeState=4&amp;pid=4678&amp;experimentId=&amp;searchId=121195&amp;scan=33412&amp;fileName=24H-Phos-Neg_2&amp;sampleName=24H-Phos-Neg&amp;projectName=Breast+Cancer-+Phospho+analysis&amp;measuredMplush=3934.6719&amp;scanType=&amp;calculatedMplush=3934.6824&amp;createdDate=2017-12-04+10%3a55%3a19.0'> …	GAEASAASEEEAGPQATEPSTPSGPESGPT*PASAEQNE	K.GAEASAASEEEAGPQATEPSTPSGPESGPTPAS(79.9663)AEQNE.-	33412	5.13,	100	4.8595	0.3813	33412	4	24H-Phos-Neg_2	[P49006 ]	NA	NA	[P49006 MARCKS-related protein OS=Homo sapiens GN=MARCKSL1 PE=1 SV=2 ]
<a href='/ip2/showLorikeet.html?sequence=K.GAEASAASEEEAGPQAT(79.9663)EPSTPSGPESGPTPASAEQNE.-&amp;chargeState=4&amp;pid=4678&amp;experimentId=&amp;searchId=121195&amp;scan=33691&amp;fileName=24H-Phos-Neg_2&amp;sampleName=24H-Phos-Neg&amp;projectName=Breast+Cancer-+Phospho+analysis&amp;measuredMplush=3934.6697&amp;scanType=&amp;calculatedMplush=3934.6824&amp;createdDate=2017-12-04+10%3a55%3a19.0'> …	GAEASAASEEEAGPQAT*EPSTPSGPESGPTPASAEQNE	K.GAEASAASEEEAGPQAT(79.9663)EPSTPSGPESGPTPASAEQNE.-	33691	19.27,	100	5.3289	0.3814	33691	4	24H-Phos-Neg_2	[P49006 ]	NA	NA	[P49006 MARCKS-related protein OS=Homo sapiens GN=MARCKSL1 PE=1 SV=2 ]
<a href='/ip2/showLorikeet.html?sequence=K.GAEASAAS(79.9663)EEEAGPQATEPSTPSGPESGPTPASAEQNE.-&amp;chargeState=4&amp;pid=4678&amp;experimentId=&amp;searchId=121195&amp;scan=33778&amp;fileName=24H-Phos-Neg_2&amp;sampleName=24H-Phos-Neg&amp;projectName=Breast+Cancer-+Phospho+analysis&amp;measuredMplush=3934.669&amp;scanType=&amp;calculatedMplush=3934.6824&amp;createdDate=2017-12-04+10%3a55%3a19.0'> f…	GAEASAASEEEAGPQAT*EPSTPSGPESGPTPASAEQNE	K.GAEASAAS(79.9663)EEEAGPQATEPSTPSGPESGPTPASAEQNE.-	33778	2.74,	100	5.6779	0.273	33778	4	24H-Phos-Neg_2	[P49006 ]	NA	NA	[P49006 MARCKS-related protein OS=Homo sapiens GN=MARCKSL1 PE=1 SV=2 ]
<a href='/ip2/showLorikeet.html?sequence=R.TGS(79.9663)QGQCTQVR.V&amp;chargeState=2&amp;pid=4678&amp;experimentId=&amp;searchId=121195&amp;scan=52967&amp;fileName=24H-Phos-Neg_1_171201094127&amp;sampleName=24H-Phos-Neg&amp;projectName=Breast+Cancer-+Phospho+analysis&amp;measuredMplush=1530.6891&amp;scanType=&amp;calculatedMplush=1530.6932&amp;createdDate=2017-12-04+10%3a55%3a19.0'> fragment ion v…	TGS*QGQCTQVR	R.TGS(79.9663)QGQCTQVR.V	52967	0.01,	99.7	2.457	0.3154	52967	2	24H-Phos-Neg_1_171201094127	[P62857 ]	NA	NA	[P62857 40S ribosomal protein S28 OS=Homo sapiens GN=RPS28 PE=1 SV=1 ]
<a href='/ip2/showLorikeet.html?sequence=R.S(79.9663)YTSGPGSR.I&amp;chargeState=2&amp;pid=4678&amp;experimentId=&amp;searchId=121195&amp;scan=20049&amp;fileName=24H-Phos-Neg_2&amp;sampleName=24H-Phos-Neg&amp;projectName=Breast+Cancer-+Phospho+analysis&amp;measuredMplush=1220.5472&amp;scanType=&amp;calculatedMplush=1220.5509&amp;createdDate=2017-12-04+10%3a55%3a19.0'> fragment ion view </a>	S*YTSGPGSR	R.S(79.9663)YTSGPGSR.I	20049	19.21,	99.8	1.9372	0.2399	20049	2	24H-Phos-Neg_2	[P05787 , contaminant_KERATIN20 ]	NA	NA	[contaminant_KERATIN20 no description , P05787 Keratin, type II cytoskeletal 8 OS=Homo sapiens GN=KRT8 PE=1 SV=7 ]
<a href='/ip2/showLorikeet.html?sequence=K.VVDYSQFQES(79.9663)DDADEDYGR.D&amp;chargeState=3&amp;pid=4678&amp;experimentId=&amp;searchId=121195&amp;scan=47903&amp;fileName=24H-Phos-Neg_2&amp;sampleName=24H-Phos-Neg&amp;projectName=Breast+Cancer-+Phospho+analysis&amp;measuredMplush=2547.0393&amp;scanType=&amp;calculatedMplush=2547.0398&amp;createdDate=2017-12-04+10%3a55%3a19.0'> fragment ion view <…	VVDYSQFQES*DDADEDYGR	K.VVDYSQFQES(79.9663)DDADEDYGR.D	47903	13.69,	100	4.6134	0.3856	47903	3	24H-Phos-Neg_2	[Q9H1E3 ]	NA	NA	[Q9H1E3 Nuclear ubiquitous casein and cyclin-dependent kinase substrate 1 OS=Homo sapiens GN=NUCKS1 PE=1 SV=1 ]
<a href='/ip2/showLorikeet.html?sequence=K.VVDYSQFQESDDADEDY(79.9663)GRDSGPPTK.K&amp;chargeState=4&amp;pid=4678&amp;experimentId=&amp;searchId=121195&amp;scan=61952&amp;fileName=24H-Phos-Neg_2&amp;sampleName=24H-Phos-Neg&amp;projectName=Breast+Cancer-+Phospho+analysis&amp;measuredMplush=3458.5308&amp;scanType=&amp;calculatedMplush=3458.5312&amp;createdDate=2017-12-04+10%3a55%3a19.0'> fragment ion…	VVDYSQFQES*DDADEDYGRDSGPPTK	K.VVDYSQFQESDDADEDY(79.9663)GRDSGPPTK.K	61952	6.02,	100	3.7148	0.2445	61952	4	24H-Phos-Neg_2	[Q9H1E3 ]	NA	NA	[Q9H1E3 Nuclear ubiquitous casein and cyclin-dependent kinase substrate 1 OS=Homo sapiens GN=NUCKS1 PE=1 SV=1 ]
<a href='/ip2/showLorikeet.html?sequence=K.NSQEDSEDS(79.9663)EDKDVK.T&amp;chargeState=3&amp;pid=4678&amp;experimentId=&amp;searchId=121195&amp;scan=71677&amp;fileName=24H-Phos-Neg_1_171201094127&amp;sampleName=24H-Phos-Neg&amp;projectName=Breast+Cancer-+Phospho+analysis&amp;measuredMplush=2492.1575&amp;scanType=&amp;calculatedMplush=2492.1643&amp;createdDate=2017-12-04+10%3a55%3a19.0'> fragment i…	NSQEDS*EDSEDKDVK	K.NSQEDSEDS(79.9663)EDKDVK.T	71677	0,	99.9	2.9034	0.2171	71677	3	24H-Phos-Neg_1_171201094127	[Q9H1E3 ]	NA	NA	[Q9H1E3 Nuclear ubiquitous casein and cyclin-dependent kinase substrate 1 OS=Homo sapiens GN=NUCKS1 PE=1 SV=1 ]
<a href='/ip2/showLorikeet.html?sequence=K.NSQEDSEDS(79.9663)EDKDVK.T&amp;chargeState=3&amp;pid=4678&amp;experimentId=&amp;searchId=121195&amp;scan=40073&amp;fileName=24H-Phos-Neg_2&amp;sampleName=24H-Phos-Neg&amp;projectName=Breast+Cancer-+Phospho+analysis&amp;measuredMplush=2492.1567&amp;scanType=&amp;calculatedMplush=2492.1643&amp;createdDate=2017-12-04+10%3a55%3a19.0'> fragment ion view </a>	NSQEDS*EDSEDKDVK	K.NSQEDSEDS(79.9663)EDKDVK.T	40073	8.22,	100	3.645	0.1985	40073	3	24H-Phos-Neg_2	[Q9H1E3 ]	NA	NA	[Q9H1E3 Nuclear ubiquitous casein and cyclin-dependent kinase substrate 1 OS=Homo sapiens GN=NUCKS1 PE=1 SV=1 ]
<a href='/ip2/showLorikeet.html?sequence=K.NSQEDS(79.9663)EDSEDKDVK.T&amp;chargeState=3&amp;pid=4678&amp;experimentId=&amp;searchId=121195&amp;scan=40375&amp;fileName=24H-Phos-Neg_2&amp;sampleName=24H-Phos-Neg&amp;projectName=Breast+Cancer-+Phospho+analysis&amp;measuredMplush=2492.158&amp;scanType=&amp;calculatedMplush=2492.1643&amp;createdDate=2017-12-04+10%3a55%3a19.0'> fragment ion view </a>	NSQEDS*EDSEDKDVK	K.NSQEDS(79.9663)EDSEDKDVK.T	40375	17.56,	100	3.4377	0.1656	40375	3	24H-Phos-Neg_2	[Q9H1E3 ]	NA	NA	[Q9H1E3 Nuclear ubiquitous casein and cyclin-dependent kinase substrate 1 OS=Homo sapiens GN=NUCKS1 PE=1 SV=1 ]
<a href='/ip2/showLorikeet.html?sequence=K.NSQEDS(79.9663)EDS(79.9663)EDKDVK.T&amp;chargeState=3&amp;pid=4678&amp;experimentId=&amp;searchId=121195&amp;scan=64178&amp;fileName=24H-Phos-Neg_1_171201094127&amp;sampleName=24H-Phos-Neg&amp;projectName=Breast+Cancer-+Phospho+analysis&amp;measuredMplush=2572.1223&amp;scanType=&amp;calculatedMplush=2572.1306&amp;createdDate=2017-12-04+10%3a55%3a19.0'> f…	NSQEDS*EDS*EDKDVK	K.NSQEDS(79.9663)EDS(79.9663)EDKDVK.T	64178	[8.38,8.6,]	100	3.1067	0.2793	64178	3	24H-Phos-Neg_1_171201094127	[Q9H1E3 ]	NA	NA	[Q9H1E3 Nuclear ubiquitous casein and cyclin-dependent kinase substrate 1 OS=Homo sapiens GN=NUCKS1 PE=1 SV=1 ]
<a href='/ip2/showLorikeet.html?sequence=K.NSQEDS(79.9663)EDS(79.9663)EDKDVK.T&amp;chargeState=3&amp;pid=4678&amp;experimentId=&amp;searchId=121195&amp;scan=32003&amp;fileName=24H-Phos-Neg_2&amp;sampleName=24H-Phos-Neg&amp;projectName=Breast+Cancer-+Phospho+analysis&amp;measuredMplush=2572.1223&amp;scanType=&amp;calculatedMplush=2572.1306&amp;createdDate=2017-12-04+10%3a55%3a19.0'> fragment ion v…	NSQEDS*EDS*EDKDVK	K.NSQEDS(79.9663)EDS(79.9663)EDKDVK.T	32003	[3.57,9.99,]	99.9	2.6657	0.2444	32003	3	24H-Phos-Neg_2	[Q9H1E3 ]	NA	NA	[Q9H1E3 Nuclear ubiquitous casein and cyclin-dependent kinase substrate 1 OS=Homo sapiens GN=NUCKS1 PE=1 SV=1 ]
<a href='/ip2/showLorikeet.html?sequence=K.TSTS(79.9663)PPPEKSGDEGSEDEAPSGED.-&amp;chargeState=3&amp;pid=4678&amp;experimentId=&amp;searchId=121195&amp;scan=62250&amp;fileName=24H-Phos-Neg_1_171201094127&amp;sampleName=24H-Phos-Neg&amp;projectName=Breast+Cancer-+Phospho+analysis&amp;measuredMplush=2943.2583&amp;scanType=&amp;calculatedMplush=2943.2666&amp;createdDate=2017-12-04+10%3a55%3a19.0'> f…	TS*TSPPPEKSGDEGSEDEAPSGED	K.TSTS(79.9663)PPPEKSGDEGSEDEAPSGED.-	62250	12.22,	100	4.0489	0.4481	62250	3	24H-Phos-Neg_1_171201094127	[Q9H1E3 ]	NA	NA	[Q9H1E3 Nuclear ubiquitous casein and cyclin-dependent kinase substrate 1 OS=Homo sapiens GN=NUCKS1 PE=1 SV=1 ]
<a href='/ip2/showLorikeet.html?sequence=K.TSTSPPPEKS(79.9663)GDEGSEDEAPSGED.-&amp;chargeState=3&amp;pid=4678&amp;experimentId=&amp;searchId=121195&amp;scan=62465&amp;fileName=24H-Phos-Neg_1_171201094127&amp;sampleName=24H-Phos-Neg&amp;projectName=Breast+Cancer-+Phospho+analysis&amp;measuredMplush=2943.2576&amp;scanType=&amp;calculatedMplush=2943.2666&amp;createdDate=2017-12-04+10%3a55%3a19.0'> f…	TSTSPPPEKSGDEGS*EDEAPSGED	K.TSTSPPPEKS(79.9663)GDEGSEDEAPSGED.-	62465	4.7,	100	4.0756	0.4043	62465	3	24H-Phos-Neg_1_171201094127	[Q9H1E3 ]	NA	NA	[Q9H1E3 Nuclear ubiquitous casein and cyclin-dependent kinase substrate 1 OS=Homo sapiens GN=NUCKS1 PE=1 SV=1 ]
<a href='/ip2/showLorikeet.html?sequence=K.TSTSPPPEKSGDEGS(79.9663)EDEAPSGED.-&amp;chargeState=3&amp;pid=4678&amp;experimentId=&amp;searchId=121195&amp;scan=62573&amp;fileName=24H-Phos-Neg_1_171201094127&amp;sampleName=24H-Phos-Neg&amp;projectName=Breast+Cancer-+Phospho+analysis&amp;measuredMplush=2943.2554&amp;scanType=&amp;calculatedMplush=2943.2666&amp;createdDate=2017-12-04+10%3a55%3a19.0'> f…	TSTSPPPEKS*GDEGSEDEAPSGED	K.TSTSPPPEKSGDEGS(79.9663)EDEAPSGED.-	62573	6.7,	100	3.2341	0.4699	62573	3	24H-Phos-Neg_1_171201094127	[Q9H1E3 ]	NA	NA	[Q9H1E3 Nuclear ubiquitous casein and cyclin-dependent kinase substrate 1 OS=Homo sapiens GN=NUCKS1 PE=1 SV=1 ]
<a href='/ip2/showLorikeet.html?sequence=K.TSTSPPPEKSGDEGSEDEAPS(79.9663)GED.-&amp;chargeState=3&amp;pid=4678&amp;experimentId=&amp;searchId=121195&amp;scan=28130&amp;fileName=24H-Phos-Neg_2&amp;sampleName=24H-Phos-Neg&amp;projectName=Breast+Cancer-+Phospho+analysis&amp;measuredMplush=2943.259&amp;scanType=&amp;calculatedMplush=2943.2666&amp;createdDate=2017-12-04+10%3a55%3a19.0'> fragment ion vi…	TSTSPPPEKSGDEGS*EDEAPSGED	K.TSTSPPPEKSGDEGSEDEAPS(79.9663)GED.-	28130	6.69,	99.8	2.7734	0.2533	28130	3	24H-Phos-Neg_2	[Q9H1E3 ]	NA	NA	[Q9H1E3 Nuclear ubiquitous casein and cyclin-dependent kinase substrate 1 OS=Homo sapiens GN=NUCKS1 PE=1 SV=1 ]
<a href='/ip2/showLorikeet.html?sequence=K.TSTS(79.9663)PPPEKSGDEGSEDEAPSGED.-&amp;chargeState=3&amp;pid=4678&amp;experimentId=&amp;searchId=121195&amp;scan=28232&amp;fileName=24H-Phos-Neg_2&amp;sampleName=24H-Phos-Neg&amp;projectName=Breast+Cancer-+Phospho+analysis&amp;measuredMplush=2943.2559&amp;scanType=&amp;calculatedMplush=2943.2666&amp;createdDate=2017-12-04+10%3a55%3a19.0'> fragment ion v…	TSTS*PPPEKSGDEGSEDEAPSGED	K.TSTS(79.9663)PPPEKSGDEGSEDEAPSGED.-	28232	9.82,	100	3.5637	0.4022	28232	3	24H-Phos-Neg_2	[Q9H1E3 ]	NA	NA	[Q9H1E3 Nuclear ubiquitous casein and cyclin-dependent kinase substrate 1 OS=Homo sapiens GN=NUCKS1 PE=1 SV=1 ]
<a href='/ip2/showLorikeet.html?sequence=K.TST(79.9663)SPPPEKSGDEGSEDEAPSGED.-&amp;chargeState=3&amp;pid=4678&amp;experimentId=&amp;searchId=121195&amp;scan=28462&amp;fileName=24H-Phos-Neg_2&amp;sampleName=24H-Phos-Neg&amp;projectName=Breast+Cancer-+Phospho+analysis&amp;measuredMplush=2943.2576&amp;scanType=&amp;calculatedMplush=2943.2666&amp;createdDate=2017-12-04+10%3a55%3a19.0'> fragment ion v…	TSTSPPPEKSGDEGS*EDEAPSGED	K.TST(79.9663)SPPPEKSGDEGSEDEAPSGED.-	28462	16.43,	100	4.0498	0.4186	28462	3	24H-Phos-Neg_2	[Q9H1E3 ]	NA	NA	[Q9H1E3 Nuclear ubiquitous casein and cyclin-dependent kinase substrate 1 OS=Homo sapiens GN=NUCKS1 PE=1 SV=1 ]
<a href='/ip2/showLorikeet.html?sequence=K.TSTSPPPEKS(79.9663)GDEGSEDEAPSGED.-&amp;chargeState=3&amp;pid=4678&amp;experimentId=&amp;searchId=121195&amp;scan=28719&amp;fileName=24H-Phos-Neg_2&amp;sampleName=24H-Phos-Neg&amp;projectName=Breast+Cancer-+Phospho+analysis&amp;measuredMplush=2943.2588&amp;scanType=&amp;calculatedMplush=2943.2666&amp;createdDate=2017-12-04+10%3a55%3a19.0'> fragment ion v…	TSTS*PPPEKSGDEGSEDEAPSGED	K.TSTSPPPEKS(79.9663)GDEGSEDEAPSGED.-	28719	9.82,	100	3.1545	0.4131	28719	3	24H-Phos-Neg_2	[Q9H1E3 ]	NA	NA	[Q9H1E3 Nuclear ubiquitous casein and cyclin-dependent kinase substrate 1 OS=Homo sapiens GN=NUCKS1 PE=1 SV=1 ]
<a href='/ip2/showLorikeet.html?sequence=K.TSTSPPPEKSGDEGS(79.9663)EDEAPSGED.-&amp;chargeState=3&amp;pid=4678&amp;experimentId=&amp;searchId=121195&amp;scan=29158&amp;fileName=24H-Phos-Neg_2&amp;sampleName=24H-Phos-Neg&amp;projectName=Breast+Cancer-+Phospho+analysis&amp;measuredMplush=2943.2554&amp;scanType=&amp;calculatedMplush=2943.2666&amp;createdDate=2017-12-04+10%3a55%3a19.0'> fragment ion v…	TSTSPPPEKSGDEGS*EDEAPSGED	K.TSTSPPPEKSGDEGS(79.9663)EDEAPSGED.-	29158	4.15,	100	3.5173	0.2086	29158	3	24H-Phos-Neg_2	[Q9H1E3 ]	NA	NA	[Q9H1E3 Nuclear ubiquitous casein and cyclin-dependent kinase substrate 1 OS=Homo sapiens GN=NUCKS1 PE=1 SV=1 ]
<a href='/ip2/showLorikeet.html?sequence=K.TSTSPPPEKS(79.9663)GDEGSEDEAPSGED.-&amp;chargeState=4&amp;pid=4678&amp;experimentId=&amp;searchId=121195&amp;scan=62351&amp;fileName=24H-Phos-Neg_1_171201094127&amp;sampleName=24H-Phos-Neg&amp;projectName=Breast+Cancer-+Phospho+analysis&amp;measuredMplush=2943.2588&amp;scanType=&amp;calculatedMplush=2943.2666&amp;createdDate=2017-12-04+10%3a55%3a19.0'> f…	TSTSPPPEKS*GDEGSEDEAPSGED	K.TSTSPPPEKS(79.9663)GDEGSEDEAPSGED.-	62351	10.69,	100	3.4557	0.372	62351	4	24H-Phos-Neg_1_171201094127	[Q9H1E3 ]	NA	NA	[Q9H1E3 Nuclear ubiquitous casein and cyclin-dependent kinase substrate 1 OS=Homo sapiens GN=NUCKS1 PE=1 SV=1 ]
<a href='/ip2/showLorikeet.html?sequence=K.TSTSPPPEKS(79.9663)GDEGSEDEAPSGED.-&amp;chargeState=4&amp;pid=4678&amp;experimentId=&amp;searchId=121195&amp;scan=28371&amp;fileName=24H-Phos-Neg_2&amp;sampleName=24H-Phos-Neg&amp;projectName=Breast+Cancer-+Phospho+analysis&amp;measuredMplush=2943.258&amp;scanType=&amp;calculatedMplush=2943.2666&amp;createdDate=2017-12-04+10%3a55%3a19.0'> fragment ion vi…	TSTSPPPEKSGDEGS*EDEAPSGED	K.TSTSPPPEKS(79.9663)GDEGSEDEAPSGED.-	28371	2.69,	100	4.3772	0.333	28371	4	24H-Phos-Neg_2	[Q9H1E3 ]	NA	NA	[Q9H1E3 Nuclear ubiquitous casein and cyclin-dependent kinase substrate 1 OS=Homo sapiens GN=NUCKS1 PE=1 SV=1 ]
<a href='/ip2/showLorikeet.html?sequence=K.TSTSPPPEKS(79.9663)GDEGSEDEAPS(79.9663)GED.-&amp;chargeState=3&amp;pid=4678&amp;experimentId=&amp;searchId=121195&amp;scan=60204&amp;fileName=24H-Phos-Neg_1_171201094127&amp;sampleName=24H-Phos-Neg&amp;projectName=Breast+Cancer-+Phospho+analysis&amp;measuredMplush=3023.2253&amp;scanType=&amp;calculatedMplush=3023.233&amp;createdDate=2017-12-04+10%3a55%3a…	TST*SPPPEKSGDEGSEDEAPS*GED	K.TSTSPPPEKS(79.9663)GDEGSEDEAPS(79.9663)GED.-	60204	[10.28,25.9,]	100	3.6989	0.5273	60204	3	24H-Phos-Neg_1_171201094127	[Q9H1E3 ]	NA	NA	[Q9H1E3 Nuclear ubiquitous casein and cyclin-dependent kinase substrate 1 OS=Homo sapiens GN=NUCKS1 PE=1 SV=1 ]
<a href='/ip2/showLorikeet.html?sequence=K.TSTS(79.9663)PPPEKSGDEGS(79.9663)EDEAPSGED.-&amp;chargeState=3&amp;pid=4678&amp;experimentId=&amp;searchId=121195&amp;scan=60682&amp;fileName=24H-Phos-Neg_1_171201094127&amp;sampleName=24H-Phos-Neg&amp;projectName=Breast+Cancer-+Phospho+analysis&amp;measuredMplush=3023.2239&amp;scanType=&amp;calculatedMplush=3023.233&amp;createdDate=2017-12-04+10%3a55%3a…	TSTSPPPEKS*GDEGS*EDEAPSGED	K.TSTS(79.9663)PPPEKSGDEGS(79.9663)EDEAPSGED.-	60682	[6.49,27.23,]	100	3.2237	0.3891	60682	3	24H-Phos-Neg_1_171201094127	[Q9H1E3 ]	NA	NA	[Q9H1E3 Nuclear ubiquitous casein and cyclin-dependent kinase substrate 1 OS=Homo sapiens GN=NUCKS1 PE=1 SV=1 ]
<a href='/ip2/showLorikeet.html?sequence=K.TSTS(79.9663)PPPEKS(79.9663)GDEGSEDEAPSGED.-&amp;chargeState=3&amp;pid=4678&amp;experimentId=&amp;searchId=121195&amp;scan=60785&amp;fileName=24H-Phos-Neg_1_171201094127&amp;sampleName=24H-Phos-Neg&amp;projectName=Breast+Cancer-+Phospho+analysis&amp;measuredMplush=3023.2258&amp;scanType=&amp;calculatedMplush=3023.233&amp;createdDate=2017-12-04+10%3a55%3a…	TSTS*PPPEKS*GDEGSEDEAPSGED	K.TSTS(79.9663)PPPEKS(79.9663)GDEGSEDEAPSGED.-	60785	[5.83,1.71,]	100	3.1396	0.2931	60785	3	24H-Phos-Neg_1_171201094127	[Q9H1E3 ]	NA	NA	[Q9H1E3 Nuclear ubiquitous casein and cyclin-dependent kinase substrate 1 OS=Homo sapiens GN=NUCKS1 PE=1 SV=1 ]
<a href='/ip2/showLorikeet.html?sequence=K.TSTSPPPEKS(79.9663)GDEGS(79.9663)EDEAPSGED.-&amp;chargeState=3&amp;pid=4678&amp;experimentId=&amp;searchId=121195&amp;scan=61175&amp;fileName=24H-Phos-Neg_1_171201094127&amp;sampleName=24H-Phos-Neg&amp;projectName=Breast+Cancer-+Phospho+analysis&amp;measuredMplush=3023.2244&amp;scanType=&amp;calculatedMplush=3023.233&amp;createdDate=2017-12-04+10%3a55%3a…	TSTS*PPPEKSGDEGSEDEAPS*GED	K.TSTSPPPEKS(79.9663)GDEGS(79.9663)EDEAPSGED.-	61175	[0,16.14,]	100	2.8236	0.2998	61175	3	24H-Phos-Neg_1_171201094127	[Q9H1E3 ]	NA	NA	[Q9H1E3 Nuclear ubiquitous casein and cyclin-dependent kinase substrate 1 OS=Homo sapiens GN=NUCKS1 PE=1 SV=1 ]
<a href='/ip2/showLorikeet.html?sequence=K.TSTS(79.9663)PPPEKSGDEGSEDEAPS(79.9663)GED.-&amp;chargeState=3&amp;pid=4678&amp;experimentId=&amp;searchId=121195&amp;scan=25155&amp;fileName=24H-Phos-Neg_2&amp;sampleName=24H-Phos-Neg&amp;projectName=Breast+Cancer-+Phospho+analysis&amp;measuredMplush=3023.2266&amp;scanType=&amp;calculatedMplush=3023.233&amp;createdDate=2017-12-04+10%3a55%3a19.0'> fragme…	TSTS*PPPEKSGDEGSEDEAPS*GED	K.TSTS(79.9663)PPPEKSGDEGSEDEAPS(79.9663)GED.-	25155	[0,16.14,]	100	3.1562	0.3636	25155	3	24H-Phos-Neg_2	[Q9H1E3 ]	NA	NA	[Q9H1E3 Nuclear ubiquitous casein and cyclin-dependent kinase substrate 1 OS=Homo sapiens GN=NUCKS1 PE=1 SV=1 ]
<a href='/ip2/showLorikeet.html?sequence=K.TSTS(79.9663)PPPEKSGDEGS(79.9663)EDEAPSGED.-&amp;chargeState=3&amp;pid=4678&amp;experimentId=&amp;searchId=121195&amp;scan=25453&amp;fileName=24H-Phos-Neg_2&amp;sampleName=24H-Phos-Neg&amp;projectName=Breast+Cancer-+Phospho+analysis&amp;measuredMplush=3023.2236&amp;scanType=&amp;calculatedMplush=3023.233&amp;createdDate=2017-12-04+10%3a55%3a19.0'> fragme…	TST*SPPPEKS*GDEGSEDEAPSGED	K.TSTS(79.9663)PPPEKSGDEGS(79.9663)EDEAPSGED.-	25453	[0,4.01,]	100	3.1888	0.269	25453	3	24H-Phos-Neg_2	[Q9H1E3 ]	NA	NA	[Q9H1E3 Nuclear ubiquitous casein and cyclin-dependent kinase substrate 1 OS=Homo sapiens GN=NUCKS1 PE=1 SV=1 ]
<a href='/ip2/showLorikeet.html?sequence=K.TSTSPPPEKS(79.9663)GDEGSEDEAPS(79.9663)GED.-&amp;chargeState=3&amp;pid=4678&amp;experimentId=&amp;searchId=121195&amp;scan=26195&amp;fileName=24H-Phos-Neg_2&amp;sampleName=24H-Phos-Neg&amp;projectName=Breast+Cancer-+Phospho+analysis&amp;measuredMplush=3023.2268&amp;scanType=&amp;calculatedMplush=3023.233&amp;createdDate=2017-12-04+10%3a55%3a19.0'> fragme…	TSTSPPPEKS*GDEGSEDEAPS*GED	K.TSTSPPPEKS(79.9663)GDEGSEDEAPS(79.9663)GED.-	26195	[9.61,16.14,]	100	3.2442	0.3555	26195	3	24H-Phos-Neg_2	[Q9H1E3 ]	NA	NA	[Q9H1E3 Nuclear ubiquitous casein and cyclin-dependent kinase substrate 1 OS=Homo sapiens GN=NUCKS1 PE=1 SV=1 ]
<a href='/ip2/showLorikeet.html?sequence=K.TSTS(79.9663)PPPEKS(79.9663)GDEGSEDEAPSGED.-&amp;chargeState=3&amp;pid=4678&amp;experimentId=&amp;searchId=121195&amp;scan=26553&amp;fileName=24H-Phos-Neg_2&amp;sampleName=24H-Phos-Neg&amp;projectName=Breast+Cancer-+Phospho+analysis&amp;measuredMplush=3023.225&amp;scanType=&amp;calculatedMplush=3023.233&amp;createdDate=2017-12-04+10%3a55%3a19.0'> fragmen…	TSTSPPPEKS*GDEGSEDEAPS*GED	K.TSTS(79.9663)PPPEKS(79.9663)GDEGSEDEAPSGED.-	26553	[9.09,22.19,]	100	3.0614	0.3644	26553	3	24H-Phos-Neg_2	[Q9H1E3 ]	NA	NA	[Q9H1E3 Nuclear ubiquitous casein and cyclin-dependent kinase substrate 1 OS=Homo sapiens GN=NUCKS1 PE=1 SV=1 ]
<a href='/ip2/showLorikeet.html?sequence=K.TSTSPPPEKS(79.9663)GDEGS(79.9663)EDEAPSGED.-&amp;chargeState=3&amp;pid=4678&amp;experimentId=&amp;searchId=121195&amp;scan=27227&amp;fileName=24H-Phos-Neg_2&amp;sampleName=24H-Phos-Neg&amp;projectName=Breast+Cancer-+Phospho+analysis&amp;measuredMplush=3023.2253&amp;scanType=&amp;calculatedMplush=3023.233&amp;createdDate=2017-12-04+10%3a55%3a19.0'> fragme…	TSTS*PPPEKS*GDEGSEDEAPSGED	K.TSTSPPPEKS(79.9663)GDEGS(79.9663)EDEAPSGED.-	27227	[8.58,7.93,]	100	2.7373	0.3135	27227	3	24H-Phos-Neg_2	[Q9H1E3 ]	NA	NA	[Q9H1E3 Nuclear ubiquitous casein and cyclin-dependent kinase substrate 1 OS=Homo sapiens GN=NUCKS1 PE=1 SV=1 ]
<a href='/ip2/showLorikeet.html?sequence=K.TSTSPPPEKS(79.9663)GDEGSEDEAPS(79.9663)GED.-&amp;chargeState=4&amp;pid=4678&amp;experimentId=&amp;searchId=121195&amp;scan=25841&amp;fileName=24H-Phos-Neg_2&amp;sampleName=24H-Phos-Neg&amp;projectName=Breast+Cancer-+Phospho+analysis&amp;measuredMplush=3023.2302&amp;scanType=&amp;calculatedMplush=3023.233&amp;createdDate=2017-12-04+10%3a55%3a19.0'> fragme…	TSTSPPPEKS*GDEGSEDEAPS*GED	K.TSTSPPPEKS(79.9663)GDEGSEDEAPS(79.9663)GED.-	25841	[5.88,12.31,]	100	3.0686	0.4247	25841	4	24H-Phos-Neg_2	[Q9H1E3 ]	NA	NA	[Q9H1E3 Nuclear ubiquitous casein and cyclin-dependent kinase substrate 1 OS=Homo sapiens GN=NUCKS1 PE=1 SV=1 ]
<a href='/ip2/showLorikeet.html?sequence=K.TST(79.9663)SPPPEKSGDEGSEDEAPS(79.9663)GED.-&amp;chargeState=4&amp;pid=4678&amp;experimentId=&amp;searchId=121195&amp;scan=26084&amp;fileName=24H-Phos-Neg_2&amp;sampleName=24H-Phos-Neg&amp;projectName=Breast+Cancer-+Phospho+analysis&amp;measuredMplush=3023.2273&amp;scanType=&amp;calculatedMplush=3023.233&amp;createdDate=2017-12-04+10%3a55%3a19.0'> fragme…	TSTSPPPEKS*GDEGSEDEAPS*GED	K.TST(79.9663)SPPPEKSGDEGSEDEAPS(79.9663)GED.-	26084	[7.25,34.2,]	100	3.1805	0.2938	26084	4	24H-Phos-Neg_2	[Q9H1E3 ]	NA	NA	[Q9H1E3 Nuclear ubiquitous casein and cyclin-dependent kinase substrate 1 OS=Homo sapiens GN=NUCKS1 PE=1 SV=1 ]
<a href='/ip2/showLorikeet.html?sequence=K.TST(79.9663)SPPPEKSGDEGS(79.9663)EDEAPSGED.-&amp;chargeState=4&amp;pid=4678&amp;experimentId=&amp;searchId=121195&amp;scan=26467&amp;fileName=24H-Phos-Neg_2&amp;sampleName=24H-Phos-Neg&amp;projectName=Breast+Cancer-+Phospho+analysis&amp;measuredMplush=3023.2278&amp;scanType=&amp;calculatedMplush=3023.233&amp;createdDate=2017-12-04+10%3a55%3a19.0'> fragme…	TSTSPPPEKS*GDEGSEDEAPS*GED	K.TST(79.9663)SPPPEKSGDEGS(79.9663)EDEAPSGED.-	26467	[2.86,19.54,]	100	3.0772	0.297	26467	4	24H-Phos-Neg_2	[Q9H1E3 ]	NA	NA	[Q9H1E3 Nuclear ubiquitous casein and cyclin-dependent kinase substrate 1 OS=Homo sapiens GN=NUCKS1 PE=1 SV=1 ]
<a href='/ip2/showLorikeet.html?sequence=K.TSTS(79.9663)PPPEKS(79.9663)GDEGSEDEAPS(79.9663)GED.-&amp;chargeState=3&amp;pid=4678&amp;experimentId=&amp;searchId=121195&amp;scan=58773&amp;fileName=24H-Phos-Neg_1_171201094127&amp;sampleName=24H-Phos-Neg&amp;projectName=Breast+Cancer-+Phospho+analysis&amp;measuredMplush=3103.191&amp;scanType=&amp;calculatedMplush=3103.1992&amp;createdDate=2017-12-04+1…	TSTS*PPPEKS*GDEGSEDEAPS*GED	K.TSTS(79.9663)PPPEKS(79.9663)GDEGSEDEAPS(79.9663)GED.-	58773	[7.61,17.8,30.65,]	100	3.7662	0.4573	58773	3	24H-Phos-Neg_1_171201094127	[Q9H1E3 ]	NA	NA	[Q9H1E3 Nuclear ubiquitous casein and cyclin-dependent kinase substrate 1 OS=Homo sapiens GN=NUCKS1 PE=1 SV=1 ]
<a href='/ip2/showLorikeet.html?sequence=K.TSTS(79.9663)PPPEKSGDEGS(79.9663)EDEAPS(79.9663)GED.-&amp;chargeState=3&amp;pid=4678&amp;experimentId=&amp;searchId=121195&amp;scan=58967&amp;fileName=24H-Phos-Neg_1_171201094127&amp;sampleName=24H-Phos-Neg&amp;projectName=Breast+Cancer-+Phospho+analysis&amp;measuredMplush=3103.189&amp;scanType=&amp;calculatedMplush=3103.1992&amp;createdDate=2017-12-04+1…	TSTS*PPPEKSGDEGS*EDEAPS*GED	K.TSTS(79.9663)PPPEKSGDEGS(79.9663)EDEAPS(79.9663)GED.-	58967	[0.06,9.61,37.09,]	100	3.0704	0.4515	58967	3	24H-Phos-Neg_1_171201094127	[Q9H1E3 ]	NA	NA	[Q9H1E3 Nuclear ubiquitous casein and cyclin-dependent kinase substrate 1 OS=Homo sapiens GN=NUCKS1 PE=1 SV=1 ]
<a href='/ip2/showLorikeet.html?sequence=K.TSTSPPPEKS(79.9663)GDEGS(79.9663)EDEAPS(79.9663)GED.-&amp;chargeState=3&amp;pid=4678&amp;experimentId=&amp;searchId=121195&amp;scan=59452&amp;fileName=24H-Phos-Neg_1_171201094127&amp;sampleName=24H-Phos-Neg&amp;projectName=Breast+Cancer-+Phospho+analysis&amp;measuredMplush=3103.1895&amp;scanType=&amp;calculatedMplush=3103.1992&amp;createdDate=2017-12-04+…	TSTS*PPPEKSGDEGS*EDEAPS*GED	K.TSTSPPPEKS(79.9663)GDEGS(79.9663)EDEAPS(79.9663)GED.-	59452	[0.06,10.85,40.13,]	100	3.29	0.4098	59452	3	24H-Phos-Neg_1_171201094127	[Q9H1E3 ]	NA	NA	[Q9H1E3 Nuclear ubiquitous casein and cyclin-dependent kinase substrate 1 OS=Homo sapiens GN=NUCKS1 PE=1 SV=1 ]
<a href='/ip2/showLorikeet.html?sequence=K.TSTS(79.9663)PPPEKSGDEGS(79.9663)EDEAPS(79.9663)GED.-&amp;chargeState=3&amp;pid=4678&amp;experimentId=&amp;searchId=121195&amp;scan=23720&amp;fileName=24H-Phos-Neg_2&amp;sampleName=24H-Phos-Neg&amp;projectName=Breast+Cancer-+Phospho+analysis&amp;measuredMplush=3103.191&amp;scanType=&amp;calculatedMplush=3103.1992&amp;createdDate=2017-12-04+10%3a55%3a19.0…	TSTS*PPPEKS*GDEGSEDEAPS*GED	K.TSTS(79.9663)PPPEKSGDEGS(79.9663)EDEAPS(79.9663)GED.-	23720	[12.73,11.89,37.18,]	100	3.2997	0.4212	23720	3	24H-Phos-Neg_2	[Q9H1E3 ]	NA	NA	[Q9H1E3 Nuclear ubiquitous casein and cyclin-dependent kinase substrate 1 OS=Homo sapiens GN=NUCKS1 PE=1 SV=1 ]
<a href='/ip2/showLorikeet.html?sequence=K.TSTS(79.9663)PPPEKS(79.9663)GDEGSEDEAPS(79.9663)GED.-&amp;chargeState=3&amp;pid=4678&amp;experimentId=&amp;searchId=121195&amp;scan=25858&amp;fileName=24H-Phos-Neg_2&amp;sampleName=24H-Phos-Neg&amp;projectName=Breast+Cancer-+Phospho+analysis&amp;measuredMplush=3103.192&amp;scanType=&amp;calculatedMplush=3103.1992&amp;createdDate=2017-12-04+10%3a55%3a19.0…	TSTSPPPEKS*GDEGS*EDEAPS*GED	K.TSTS(79.9663)PPPEKS(79.9663)GDEGSEDEAPS(79.9663)GED.-	25858	[20.34,20.83,27.6,]	100	3.4064	0.3543	25858	3	24H-Phos-Neg_2	[Q9H1E3 ]	NA	NA	[Q9H1E3 Nuclear ubiquitous casein and cyclin-dependent kinase substrate 1 OS=Homo sapiens GN=NUCKS1 PE=1 SV=1 ]
<a href='/ip2/showLorikeet.html?sequence=K.TSTSPPPEKS(79.9663)GDEGS(79.9663)EDEAPS(79.9663)GED.-&amp;chargeState=3&amp;pid=4678&amp;experimentId=&amp;searchId=121195&amp;scan=26253&amp;fileName=24H-Phos-Neg_2&amp;sampleName=24H-Phos-Neg&amp;projectName=Breast+Cancer-+Phospho+analysis&amp;measuredMplush=3103.1887&amp;scanType=&amp;calculatedMplush=3103.1992&amp;createdDate=2017-12-04+10%3a55%3a19.…	TS*TSPPPEKSGDEGS*EDEAPS*GED	K.TSTSPPPEKS(79.9663)GDEGS(79.9663)EDEAPS(79.9663)GED.-	26253	[0,3.12,26.42,]	100	2.7545	0.4211	26253	3	24H-Phos-Neg_2	[Q9H1E3 ]	NA	NA	[Q9H1E3 Nuclear ubiquitous casein and cyclin-dependent kinase substrate 1 OS=Homo sapiens GN=NUCKS1 PE=1 SV=1 ]
<a href='/ip2/showLorikeet.html?sequence=K.TST(79.9663)SPPPEKS(79.9663)GDEGSEDEAPS(79.9663)GED.-&amp;chargeState=3&amp;pid=4678&amp;experimentId=&amp;searchId=121195&amp;scan=29265&amp;fileName=24H-Phos-Neg_2&amp;sampleName=24H-Phos-Neg&amp;projectName=Breast+Cancer-+Phospho+analysis&amp;measuredMplush=3103.197&amp;scanType=&amp;calculatedMplush=3103.1992&amp;createdDate=2017-12-04+10%3a55%3a19.0…	TS*TSPPPEKSGDEGS*EDEAPS*GED	K.TST(79.9663)SPPPEKS(79.9663)GDEGSEDEAPS(79.9663)GED.-	29265	[0,7.93,19.11,]	100	2.7236	0.3028	29265	3	24H-Phos-Neg_2	[Q9H1E3 ]	NA	NA	[Q9H1E3 Nuclear ubiquitous casein and cyclin-dependent kinase substrate 1 OS=Homo sapiens GN=NUCKS1 PE=1 SV=1 ]
<a href='/ip2/showLorikeet.html?sequence=K.TS(79.9663)TSPPPEKS(79.9663)GDEGSEDEAPS(79.9663)GED.-&amp;chargeState=4&amp;pid=4678&amp;experimentId=&amp;searchId=121195&amp;scan=23921&amp;fileName=24H-Phos-Neg_2&amp;sampleName=24H-Phos-Neg&amp;projectName=Breast+Cancer-+Phospho+analysis&amp;measuredMplush=3103.193&amp;scanType=&amp;calculatedMplush=3103.1992&amp;createdDate=2017-12-04+10%3a55%3a19.0…	TSTSPPPEKS*GDEGS*EDEAPS*GED	K.TS(79.9663)TSPPPEKS(79.9663)GDEGSEDEAPS(79.9663)GED.-	23921	[2.7,5.14,13,]	100	3.0833	0.3312	23921	4	24H-Phos-Neg_2	[Q9H1E3 ]	NA	NA	[Q9H1E3 Nuclear ubiquitous casein and cyclin-dependent kinase substrate 1 OS=Homo sapiens GN=NUCKS1 PE=1 SV=1 ]
<a href='/ip2/showLorikeet.html?sequence=K.SGDEGSEDEAPS(79.9663)GED.-&amp;chargeState=2&amp;pid=4678&amp;experimentId=&amp;searchId=121195&amp;scan=45604&amp;fileName=24H-Phos-Neg_1_171201094127&amp;sampleName=24H-Phos-Neg&amp;projectName=Breast+Cancer-+Phospho+analysis&amp;measuredMplush=1789.6443&amp;scanType=&amp;calculatedMplush=1789.6486&amp;createdDate=2017-12-04+10%3a55%3a19.0'> fragment i…	SGDEGSEDEAPS*GED	K.SGDEGSEDEAPS(79.9663)GED.-	45604	27.16,	99.8	2.3966	0.4131	45604	2	24H-Phos-Neg_1_171201094127	[Q9H1E3 ]	NA	NA	[Q9H1E3 Nuclear ubiquitous casein and cyclin-dependent kinase substrate 1 OS=Homo sapiens GN=NUCKS1 PE=1 SV=1 ]
<a href='/ip2/showLorikeet.html?sequence=K.SGDEGS(79.9663)EDEAPSGED.-&amp;chargeState=2&amp;pid=4678&amp;experimentId=&amp;searchId=121195&amp;scan=48219&amp;fileName=24H-Phos-Neg_1_171201094127&amp;sampleName=24H-Phos-Neg&amp;projectName=Breast+Cancer-+Phospho+analysis&amp;measuredMplush=1789.6453&amp;scanType=&amp;calculatedMplush=1789.6486&amp;createdDate=2017-12-04+10%3a55%3a19.0'> fragment i…	SGDEGS*EDEAPSGED	K.SGDEGS(79.9663)EDEAPSGED.-	48219	7.53,	99.8	2.1949	0.2413	48219	2	24H-Phos-Neg_1_171201094127	[Q9H1E3 ]	NA	NA	[Q9H1E3 Nuclear ubiquitous casein and cyclin-dependent kinase substrate 1 OS=Homo sapiens GN=NUCKS1 PE=1 SV=1 ]
<a href='/ip2/showLorikeet.html?sequence=K.S(79.9663)GDEGSEDEAPSGED.-&amp;chargeState=2&amp;pid=4678&amp;experimentId=&amp;searchId=121195&amp;scan=48391&amp;fileName=24H-Phos-Neg_1_171201094127&amp;sampleName=24H-Phos-Neg&amp;projectName=Breast+Cancer-+Phospho+analysis&amp;measuredMplush=1789.6445&amp;scanType=&amp;calculatedMplush=1789.6486&amp;createdDate=2017-12-04+10%3a55%3a19.0'> fragment i…	SGDEGS*EDEAPSGED	K.S(79.9663)GDEGSEDEAPSGED.-	48391	4.08,	99.7	2.5759	0.2212	48391	2	24H-Phos-Neg_1_171201094127	[Q9H1E3 ]	NA	NA	[Q9H1E3 Nuclear ubiquitous casein and cyclin-dependent kinase substrate 1 OS=Homo sapiens GN=NUCKS1 PE=1 SV=1 ]
<a href='/ip2/showLorikeet.html?sequence=K.SGDEGSEDEAPS(79.9663)GED.-&amp;chargeState=2&amp;pid=4678&amp;experimentId=&amp;searchId=121195&amp;scan=3200&amp;fileName=24H-Phos-Neg_2&amp;sampleName=24H-Phos-Neg&amp;projectName=Breast+Cancer-+Phospho+analysis&amp;measuredMplush=1789.6431&amp;scanType=&amp;calculatedMplush=1789.6486&amp;createdDate=2017-12-04+10%3a55%3a19.0'> fragment ion view </a>	SGDEGSEDEAPS*GED	K.SGDEGSEDEAPS(79.9663)GED.-	3200	14.07,	99.7	2.1848	0.3031	3200	2	24H-Phos-Neg_2	[Q9H1E3 ]	NA	NA	[Q9H1E3 Nuclear ubiquitous casein and cyclin-dependent kinase substrate 1 OS=Homo sapiens GN=NUCKS1 PE=1 SV=1 ]
<a href='/ip2/showLorikeet.html?sequence=K.SGDEGS(79.9663)EDEAPS(79.9663)GED.-&amp;chargeState=2&amp;pid=4678&amp;experimentId=&amp;searchId=121195&amp;scan=29380&amp;fileName=24H-Phos-Neg_1_171201094127&amp;sampleName=24H-Phos-Neg&amp;projectName=Breast+Cancer-+Phospho+analysis&amp;measuredMplush=1869.6096&amp;scanType=&amp;calculatedMplush=1869.6149&amp;createdDate=2017-12-04+10%3a55%3a19.0'> f…	SGDEGS*EDEAPS*GED	K.SGDEGS(79.9663)EDEAPS(79.9663)GED.-	29380	[7.57,36.25,]	99.7	2.2802	0.3735	29380	2	24H-Phos-Neg_1_171201094127	[Q9H1E3 ]	NA	NA	[Q9H1E3 Nuclear ubiquitous casein and cyclin-dependent kinase substrate 1 OS=Homo sapiens GN=NUCKS1 PE=1 SV=1 ]
<a href='/ip2/showLorikeet.html?sequence=R.QLS(79.9663)SGVSEIR.H&amp;chargeState=2&amp;pid=4678&amp;experimentId=&amp;searchId=121195&amp;scan=40669&amp;fileName=24H-Phos-Neg_2&amp;sampleName=24H-Phos-Neg&amp;projectName=Breast+Cancer-+Phospho+analysis&amp;measuredMplush=1384.6995&amp;scanType=&amp;calculatedMplush=1384.7034&amp;createdDate=2017-12-04+10%3a55%3a19.0'> fragment ion view </a>	QLS*SGVSEIR	R.QLS(79.9663)SGVSEIR.H	40669	16.22,	99.7	2.1054	0.1863	40669	2	24H-Phos-Neg_2	[P04792 ]	NA	NA	[P04792 Heat shock protein beta-1 OS=Homo sapiens GN=HSPB1 PE=1 SV=2 ]
<a href='/ip2/showLorikeet.html?sequence=R.DGQVINETS(79.9663)QHHDDLE.-&amp;chargeState=3&amp;pid=4678&amp;experimentId=&amp;searchId=121195&amp;scan=29030&amp;fileName=24H-Phos-Neg_2&amp;sampleName=24H-Phos-Neg&amp;projectName=Breast+Cancer-+Phospho+analysis&amp;measuredMplush=2145.9243&amp;scanType=&amp;calculatedMplush=2145.9287&amp;createdDate=2017-12-04+10%3a55%3a19.0'> fragment ion view </a>	DGQVINETS*QHHDDLE	R.DGQVINETS(79.9663)QHHDDLE.-	29030	5.29,	100	3.0532	0.2427	29030	3	24H-Phos-Neg_2	[P08670 ]	NA	NA	[P08670 Vimentin OS=Homo sapiens GN=VIM PE=1 SV=4 ]
<a href='/ip2/showLorikeet.html?sequence=R.DNLTLWTSDS(79.9663)AGEECDAAEGAEN.-&amp;chargeState=2&amp;pid=4678&amp;experimentId=&amp;searchId=121195&amp;scan=68702&amp;fileName=24H-Phos-Neg_1_171201094127&amp;sampleName=24H-Phos-Neg&amp;projectName=Breast+Cancer-+Phospho+analysis&amp;measuredMplush=2764.1042&amp;scanType=&amp;calculatedMplush=2764.113&amp;createdDate=2017-12-04+10%3a55%3a19.0'> fra…	DNLTLWTSDS*AGEECDAAEGAEN	R.DNLTLWTSDS(79.9663)AGEECDAAEGAEN.-	68702	0,	100	4.6696	0.5135	68702	2	24H-Phos-Neg_1_171201094127	[P27348 ]	NA	NA	[P27348 14-3-3 protein theta OS=Homo sapiens GN=YWHAQ PE=1 SV=1 ]
<a href='/ip2/showLorikeet.html?sequence=R.DNLTLWTSDS(79.9663)AGEECDAAEGAEN.-&amp;chargeState=3&amp;pid=4678&amp;experimentId=&amp;searchId=121195&amp;scan=51138&amp;fileName=24H-Phos-Neg_2&amp;sampleName=24H-Phos-Neg&amp;projectName=Breast+Cancer-+Phospho+analysis&amp;measuredMplush=2764.1091&amp;scanType=&amp;calculatedMplush=2764.113&amp;createdDate=2017-12-04+10%3a55%3a19.0'> fragment ion vie…	DNLTLWT*SDSAGEECDAAEGAEN	R.DNLTLWTSDS(79.9663)AGEECDAAEGAEN.-	51138	4.79,	100	4.3354	0.4147	51138	3	24H-Phos-Neg_2	[P27348 ]	NA	NA	[P27348 14-3-3 protein theta OS=Homo sapiens GN=YWHAQ PE=1 SV=1 ]
<a href='/ip2/showLorikeet.html?sequence=K.IVRGDQPAASGDS(79.9663)DDDEPPPLPR.L&amp;chargeState=3&amp;pid=4678&amp;experimentId=&amp;searchId=121195&amp;scan=57139&amp;fileName=24H-Phos-Neg_2&amp;sampleName=24H-Phos-Neg&amp;projectName=Breast+Cancer-+Phospho+analysis&amp;measuredMplush=2713.2651&amp;scanType=&amp;calculatedMplush=2713.2666&amp;createdDate=2017-12-04+10%3a55%3a19.0'> fragment ion vi…	IVRGDQPAASGDS*DDDEPPPLPR	K.IVRGDQPAASGDS(79.9663)DDDEPPPLPR.L	57139	9.57,	100	3.2433	0.2845	57139	3	24H-Phos-Neg_2	[O00264 ]	NA	NA	[O00264 Membrane-associated progesterone receptor component 1 OS=Homo sapiens GN=PGRMC1 PE=1 SV=3 ]
<a href='/ip2/showLorikeet.html?sequence=R.GDQPAASGDS(79.9663)DDDEPPPLPR.L&amp;chargeState=3&amp;pid=4678&amp;experimentId=&amp;searchId=121195&amp;scan=66156&amp;fileName=24H-Phos-Neg_1_171201094127&amp;sampleName=24H-Phos-Neg&amp;projectName=Breast+Cancer-+Phospho+analysis&amp;measuredMplush=2345.0046&amp;scanType=&amp;calculatedMplush=2345.0132&amp;createdDate=2017-12-04+10%3a55%3a19.0'> fragm…	GDQPAASGDS*DDDEPPPLPR	R.GDQPAASGDS(79.9663)DDDEPPPLPR.L	66156	14.07,	100	4.8839	0.5354	66156	3	24H-Phos-Neg_1_171201094127	[O00264 ]	NA	NA	[O00264 Membrane-associated progesterone receptor component 1 OS=Homo sapiens GN=PGRMC1 PE=1 SV=3 ]
<a href='/ip2/showLorikeet.html?sequence=R.GDQPAASGDS(79.9663)DDDEPPPLPR.L&amp;chargeState=3&amp;pid=4678&amp;experimentId=&amp;searchId=121195&amp;scan=38374&amp;fileName=24H-Phos-Neg_2&amp;sampleName=24H-Phos-Neg&amp;projectName=Breast+Cancer-+Phospho+analysis&amp;measuredMplush=2345.0115&amp;scanType=&amp;calculatedMplush=2345.0132&amp;createdDate=2017-12-04+10%3a55%3a19.0'> fragment ion view …	GDQPAAS*GDSDDDEPPPLPR	R.GDQPAASGDS(79.9663)DDDEPPPLPR.L	38374	6.06,	100	3.2667	0.2938	38374	3	24H-Phos-Neg_2	[O00264 ]	NA	NA	[O00264 Membrane-associated progesterone receptor component 1 OS=Homo sapiens GN=PGRMC1 PE=1 SV=3 ]
<a href='/ip2/showLorikeet.html?sequence=R.GDQPAAS(79.9663)GDSDDDEPPPLPR.L&amp;chargeState=3&amp;pid=4678&amp;experimentId=&amp;searchId=121195&amp;scan=39688&amp;fileName=24H-Phos-Neg_2&amp;sampleName=24H-Phos-Neg&amp;projectName=Breast+Cancer-+Phospho+analysis&amp;measuredMplush=2345.0095&amp;scanType=&amp;calculatedMplush=2345.0132&amp;createdDate=2017-12-04+10%3a55%3a19.0'> fragment ion view …	GDQPAAS*GDSDDDEPPPLPR	R.GDQPAAS(79.9663)GDSDDDEPPPLPR.L	39688	8.7,	99.9	2.924	0.2499	39688	3	24H-Phos-Neg_2	[O00264 ]	NA	NA	[O00264 Membrane-associated progesterone receptor component 1 OS=Homo sapiens GN=PGRMC1 PE=1 SV=3 ]
<a href='/ip2/showLorikeet.html?sequence=K.EGEEPTVYS(79.9663)DEEEPKDESAR.K&amp;chargeState=3&amp;pid=4678&amp;experimentId=&amp;searchId=121195&amp;scan=30027&amp;fileName=24H-Phos-Neg_2&amp;sampleName=24H-Phos-Neg&amp;projectName=Breast+Cancer-+Phospho+analysis&amp;measuredMplush=2834.2576&amp;scanType=&amp;calculatedMplush=2834.2656&amp;createdDate=2017-12-04+10%3a55%3a19.0'> fragment ion view …	EGEEPTVYS*DEEEPKDESAR	K.EGEEPTVYS(79.9663)DEEEPKDESAR.K	30027	0,	99.9	3.1488	0.2163	30027	3	24H-Phos-Neg_2	[O00264 ]	NA	NA	[O00264 Membrane-associated progesterone receptor component 1 OS=Homo sapiens GN=PGRMC1 PE=1 SV=3 ]
<a href='/ip2/showLorikeet.html?sequence=K.EGEEPT(79.9663)VYSDEEEPKDESAR.K&amp;chargeState=3&amp;pid=4678&amp;experimentId=&amp;searchId=121195&amp;scan=31592&amp;fileName=24H-Phos-Neg_2&amp;sampleName=24H-Phos-Neg&amp;projectName=Breast+Cancer-+Phospho+analysis&amp;measuredMplush=2834.2551&amp;scanType=&amp;calculatedMplush=2834.2656&amp;createdDate=2017-12-04+10%3a55%3a19.0'> fragment ion view …	EGEEPTVYS*DEEEPKDESAR	K.EGEEPT(79.9663)VYSDEEEPKDESAR.K	31592	0,	100	3.6921	0.1845	31592	3	24H-Phos-Neg_2	[O00264 ]	NA	NA	[O00264 Membrane-associated progesterone receptor component 1 OS=Homo sapiens GN=PGRMC1 PE=1 SV=3 ]
<a href='/ip2/showLorikeet.html?sequence=K.EGEEPTVY(79.9663)SDEEEPKDESAR.K&amp;chargeState=3&amp;pid=4678&amp;experimentId=&amp;searchId=121195&amp;scan=39923&amp;fileName=24H-Phos-Neg_2&amp;sampleName=24H-Phos-Neg&amp;projectName=Breast+Cancer-+Phospho+analysis&amp;measuredMplush=2834.2517&amp;scanType=&amp;calculatedMplush=2834.2656&amp;createdDate=2017-12-04+10%3a55%3a19.0'> fragment ion view …	EGEEPTVYS*DEEEPKDESAR	K.EGEEPTVY(79.9663)SDEEEPKDESAR.K	39923	0,	99.6	3.1058	0.1584	39923	3	24H-Phos-Neg_2	[O00264 ]	NA	NA	[O00264 Membrane-associated progesterone receptor component 1 OS=Homo sapiens GN=PGRMC1 PE=1 SV=3 ]
<a href='/ip2/showLorikeet.html?sequence=K.EGEEPTVYS(79.9663)DEEEPKDESAR.K&amp;chargeState=4&amp;pid=4678&amp;experimentId=&amp;searchId=121195&amp;scan=30201&amp;fileName=24H-Phos-Neg_2&amp;sampleName=24H-Phos-Neg&amp;projectName=Breast+Cancer-+Phospho+analysis&amp;measuredMplush=2834.2612&amp;scanType=&amp;calculatedMplush=2834.2656&amp;createdDate=2017-12-04+10%3a55%3a19.0'> fragment ion view …	EGEEPTVYS*DEEEPKDESAR	K.EGEEPTVYS(79.9663)DEEEPKDESAR.K	30201	11.94,	100	4.477	0.3813	30201	4	24H-Phos-Neg_2	[O00264 ]	NA	NA	[O00264 Membrane-associated progesterone receptor component 1 OS=Homo sapiens GN=PGRMC1 PE=1 SV=3 ]
<a href='/ip2/showLorikeet.html?sequence=K.IEDVGS(79.9663)DEEDDSGK.D&amp;chargeState=3&amp;pid=4678&amp;experimentId=&amp;searchId=121195&amp;scan=38826&amp;fileName=24H-Phos-Neg_2&amp;sampleName=24H-Phos-Neg&amp;projectName=Breast+Cancer-+Phospho+analysis&amp;measuredMplush=2032.8945&amp;scanType=&amp;calculatedMplush=2032.8999&amp;createdDate=2017-12-04+10%3a55%3a19.0'> fragment ion view </a>	IEDVGS*DEEDDSGK	K.IEDVGS(79.9663)DEEDDSGK.D	38826	24.92,	100	3.3151	0.3441	38826	3	24H-Phos-Neg_2	[Q58FF8 , P08238 ]	NA	NA	[Q58FF8 Putative heat shock protein HSP 90-beta 2 OS=Homo sapiens GN=HSP90AB2P PE=1 SV=2 , P08238 Heat shock protein HSP 90-beta OS=Homo sapiens GN=HSP90AB1 PE=1 SV=4 ]
<a href='/ip2/showLorikeet.html?sequence=K.IEDVGS(79.9663)DEEDDSGKDK.K&amp;chargeState=3&amp;pid=4678&amp;experimentId=&amp;searchId=121195&amp;scan=49915&amp;fileName=24H-Phos-Neg_2&amp;sampleName=24H-Phos-Neg&amp;projectName=Breast+Cancer-+Phospho+analysis&amp;measuredMplush=2505.1777&amp;scanType=&amp;calculatedMplush=2505.1846&amp;createdDate=2017-12-04+10%3a55%3a19.0'> fragment ion view </a>	IEDVGS*DEEDDSGKDK	K.IEDVGS(79.9663)DEEDDSGKDK.K	49915	28.56,	100	3.1169	0.2583	49915	3	24H-Phos-Neg_2	[Q58FF8 , P08238 ]	NA	NA	[Q58FF8 Putative heat shock protein HSP 90-beta 2 OS=Homo sapiens GN=HSP90AB2P PE=1 SV=2 , P08238 Heat shock protein HSP 90-beta OS=Homo sapiens GN=HSP90AB1 PE=1 SV=4 ]
<a href='/ip2/showLorikeet.html?sequence=K.IEDVGS(79.9663)DEEDDSGKDK.K&amp;chargeState=4&amp;pid=4678&amp;experimentId=&amp;searchId=121195&amp;scan=50204&amp;fileName=24H-Phos-Neg_2&amp;sampleName=24H-Phos-Neg&amp;projectName=Breast+Cancer-+Phospho+analysis&amp;measuredMplush=2505.1843&amp;scanType=&amp;calculatedMplush=2505.1846&amp;createdDate=2017-12-04+10%3a55%3a19.0'> fragment ion view </a>	IEDVGS*DEEDDSGKDK	K.IEDVGS(79.9663)DEEDDSGKDK.K	50204	15.31,	100	2.8044	0.4298	50204	4	24H-Phos-Neg_2	[Q58FF8 , P08238 ]	NA	NA	[Q58FF8 Putative heat shock protein HSP 90-beta 2 OS=Homo sapiens GN=HSP90AB2P PE=1 SV=2 , P08238 Heat shock protein HSP 90-beta OS=Homo sapiens GN=HSP90AB1 PE=1 SV=4 ]
<a href='/ip2/showLorikeet.html?sequence=K.MESEGGADDS(79.9663)AEEGD.L&amp;chargeState=2&amp;pid=4678&amp;experimentId=&amp;searchId=121195&amp;scan=57802&amp;fileName=24H-Phos-Neg_1_171201094127&amp;sampleName=24H-Phos-Neg&amp;projectName=Breast+Cancer-+Phospho+analysis&amp;measuredMplush=1807.6349&amp;scanType=&amp;calculatedMplush=1807.6414&amp;createdDate=2017-12-04+10%3a55%3a19.0'> fragment i…	MESEGGADDS*AEEGD	K.MESEGGADDS(79.9663)AEEGD.L	57802	35.63,	100	3.7498	0.6015	57802	2	24H-Phos-Neg_1_171201094127	[P07910 ]	NA	NA	[P07910 Heterogeneous nuclear ribonucleoproteins C1/C2 OS=Homo sapiens GN=HNRNPC PE=1 SV=4 ]
<a href='/ip2/showLorikeet.html?sequence=K.EAEEGEDDRDS(79.9663)ANGEDDS.-&amp;chargeState=3&amp;pid=4678&amp;experimentId=&amp;searchId=121195&amp;scan=51016&amp;fileName=24H-Phos-Neg_1_171201094127&amp;sampleName=24H-Phos-Neg&amp;projectName=Breast+Cancer-+Phospho+analysis&amp;measuredMplush=2248.8145&amp;scanType=&amp;calculatedMplush=2248.8198&amp;createdDate=2017-12-04+10%3a55%3a19.0'> fragmen…	EAEEGEDDRDS*ANGEDDS	K.EAEEGEDDRDS(79.9663)ANGEDDS.-	51016	36.36,	99.7	2.2928	0.2669	51016	3	24H-Phos-Neg_1_171201094127	[P07910 ]	NA	NA	[P07910 Heterogeneous nuclear ribonucleoproteins C1/C2 OS=Homo sapiens GN=HNRNPC PE=1 SV=4 ]
<a href='/ip2/showLorikeet.html?sequence=K.KEDS(79.9663)DEEEDDDS(79.9663)EEDEED.D&amp;chargeState=3&amp;pid=4678&amp;experimentId=&amp;searchId=121195&amp;scan=57187&amp;fileName=24H-Phos-Neg_1_171201094127&amp;sampleName=24H-Phos-Neg&amp;projectName=Breast+Cancer-+Phospho+analysis&amp;measuredMplush=2776.9539&amp;scanType=&amp;calculatedMplush=2776.9646&amp;createdDate=2017-12-04+10%3a55%3a19.0'…	KEDS*DEEEDDDS*EEDEED	K.KEDS(79.9663)DEEEDDDS(79.9663)EEDEED.D	57187	1000,	100	4.8014	0.553	57187	3	24H-Phos-Neg_1_171201094127	[P19338 ]	NA	NA	[P19338 Nucleolin OS=Homo sapiens GN=NCL PE=1 SV=3 ]
<a href='/ip2/showLorikeet.html?sequence=K.KEDS(79.9663)DEEEDDDS(79.9663)EEDEEDD.E&amp;chargeState=3&amp;pid=4678&amp;experimentId=&amp;searchId=121195&amp;scan=57394&amp;fileName=24H-Phos-Neg_1_171201094127&amp;sampleName=24H-Phos-Neg&amp;projectName=Breast+Cancer-+Phospho+analysis&amp;measuredMplush=2891.9827&amp;scanType=&amp;calculatedMplush=2891.9915&amp;createdDate=2017-12-04+10%3a55%3a19.0…	KEDS*DEEEDDDS*EEDEEDD	K.KEDS(79.9663)DEEEDDDS(79.9663)EEDEEDD.E	57394	1000,	100	4.6596	0.3758	57394	3	24H-Phos-Neg_1_171201094127	[P19338 ]	NA	NA	[P19338 Nucleolin OS=Homo sapiens GN=NCL PE=1 SV=3 ]
<a href='/ip2/showLorikeet.html?sequence=K.KEDS(79.9663)DEEEDDDS(79.9663)EEDEEDDED.E&amp;chargeState=3&amp;pid=4678&amp;experimentId=&amp;searchId=121195&amp;scan=58159&amp;fileName=24H-Phos-Neg_1_171201094127&amp;sampleName=24H-Phos-Neg&amp;projectName=Breast+Cancer-+Phospho+analysis&amp;measuredMplush=3136.0527&amp;scanType=&amp;calculatedMplush=3136.061&amp;createdDate=2017-12-04+10%3a55%3a19.…	KEDS*DEEEDDDS*EEDEEDDED	K.KEDS(79.9663)DEEEDDDS(79.9663)EEDEEDDED.E	58159	1000,	100	5.2953	0.5639	58159	3	24H-Phos-Neg_1_171201094127	[P19338 ]	NA	NA	[P19338 Nucleolin OS=Homo sapiens GN=NCL PE=1 SV=3 ]
<a href='/ip2/showLorikeet.html?sequence=K.KEDS(79.9663)DEEEDDDS(79.9663)EEDEEDDEDED.E&amp;chargeState=3&amp;pid=4678&amp;experimentId=&amp;searchId=121195&amp;scan=58712&amp;fileName=24H-Phos-Neg_1_171201094127&amp;sampleName=24H-Phos-Neg&amp;projectName=Breast+Cancer-+Phospho+analysis&amp;measuredMplush=3380.1191&amp;scanType=&amp;calculatedMplush=3380.1306&amp;createdDate=2017-12-04+10%3a55%3a…	KEDS*DEEEDDDS*EEDEEDDEDED	K.KEDS(79.9663)DEEEDDDS(79.9663)EEDEEDDEDED.E	58712	1000,	100	5.9132	0.4669	58712	3	24H-Phos-Neg_1_171201094127	[P19338 ]	NA	NA	[P19338 Nucleolin OS=Homo sapiens GN=NCL PE=1 SV=3 ]
<a href='/ip2/showLorikeet.html?sequence=K.KEDS(79.9663)DEEEDDDS(79.9663)EEDEEDDEDEDED.E&amp;chargeState=3&amp;pid=4678&amp;experimentId=&amp;searchId=121195&amp;scan=59163&amp;fileName=24H-Phos-Neg_1_171201094127&amp;sampleName=24H-Phos-Neg&amp;projectName=Breast+Cancer-+Phospho+analysis&amp;measuredMplush=3624.1904&amp;scanType=&amp;calculatedMplush=3624.2&amp;createdDate=2017-12-04+10%3a55%3a1…	KEDS*DEEEDDDS*EEDEEDDEDEDED	K.KEDS(79.9663)DEEEDDDS(79.9663)EEDEEDDEDEDED.E	59163	1000,	100	6.7386	0.5313	59163	3	24H-Phos-Neg_1_171201094127	[P19338 ]	NA	NA	[P19338 Nucleolin OS=Homo sapiens GN=NCL PE=1 SV=3 ]
<a href='/ip2/showLorikeet.html?sequence=K.KEDS(79.9663)DEEEDDDS(79.9663)EEDEEDDEDEDEDED.E&amp;chargeState=3&amp;pid=4678&amp;experimentId=&amp;searchId=121195&amp;scan=59612&amp;fileName=24H-Phos-Neg_1_171201094127&amp;sampleName=24H-Phos-Neg&amp;projectName=Breast+Cancer-+Phospho+analysis&amp;measuredMplush=3868.262&amp;scanType=&amp;calculatedMplush=3868.2695&amp;createdDate=2017-12-04+10%3a55…	KEDS*DEEEDDDS*EEDEEDDEDEDEDED	K.KEDS(79.9663)DEEEDDDS(79.9663)EEDEEDDEDEDEDED.E	59612	1000,	100	6.8511	0.3874	59612	3	24H-Phos-Neg_1_171201094127	[P19338 ]	NA	NA	[P19338 Nucleolin OS=Homo sapiens GN=NCL PE=1 SV=3 ]
<a href='/ip2/showLorikeet.html?sequence=K.KEDS(79.9663)DEEEDDDSEEDEEDDEDEDEDEDEIEPAAMK.A&amp;chargeState=4&amp;pid=4678&amp;experimentId=&amp;searchId=121195&amp;scan=72519&amp;fileName=24H-Phos-Neg_1_171201094127&amp;sampleName=24H-Phos-Neg&amp;projectName=Breast+Cancer-+Phospho+analysis&amp;measuredMplush=4886.88&amp;scanType=&amp;calculatedMplush=4886.898&amp;createdDate=2017-12-04+10%3a55%3a…	KEDS*DEEEDDDSEEDEEDDEDEDEDEDEIEPAAMK	K.KEDS(79.9663)DEEEDDDSEEDEEDDEDEDEDEDEIEPAAMK.A	72519	19.96,	100	4.2073	0.3768	72519	4	24H-Phos-Neg_1_171201094127	[P19338 ]	NA	NA	[P19338 Nucleolin OS=Homo sapiens GN=NCL PE=1 SV=3 ]
<a href='/ip2/showLorikeet.html?sequence=K.KEDS(79.9663)DEEEDDDSEEDEEDDEDEDEDEDEIEPAAMK.A&amp;chargeState=4&amp;pid=4678&amp;experimentId=&amp;searchId=121195&amp;scan=52145&amp;fileName=24H-Phos-Neg_2&amp;sampleName=24H-Phos-Neg&amp;projectName=Breast+Cancer-+Phospho+analysis&amp;measuredMplush=4886.8745&amp;scanType=&amp;calculatedMplush=4886.898&amp;createdDate=2017-12-04+10%3a55%3a19.0'> frag…	KEDS*DEEEDDDSEEDEEDDEDEDEDEDEIEPAAMK	K.KEDS(79.9663)DEEEDDDSEEDEEDDEDEDEDEDEIEPAAMK.A	52145	23.48,	100	5.4241	0.1962	52145	4	24H-Phos-Neg_2	[P19338 ]	NA	NA	[P19338 Nucleolin OS=Homo sapiens GN=NCL PE=1 SV=3 ]
<a href='/ip2/showLorikeet.html?sequence=K.KEDSDEEEDDDS(79.9663)EEDEEDDEDEDEDEDEIEPAAMK.A&amp;chargeState=4&amp;pid=4678&amp;experimentId=&amp;searchId=121195&amp;scan=52296&amp;fileName=24H-Phos-Neg_2&amp;sampleName=24H-Phos-Neg&amp;projectName=Breast+Cancer-+Phospho+analysis&amp;measuredMplush=4886.8906&amp;scanType=&amp;calculatedMplush=4886.898&amp;createdDate=2017-12-04+10%3a55%3a19.0'> frag…	KEDS*DEEEDDDSEEDEEDDEDEDEDEDEIEPAAMK	K.KEDSDEEEDDDS(79.9663)EEDEEDDEDEDEDEDEIEPAAMK.A	52296	11.38,	100	5.2391	0.2605	52296	4	24H-Phos-Neg_2	[P19338 ]	NA	NA	[P19338 Nucleolin OS=Homo sapiens GN=NCL PE=1 SV=3 ]
<a href='/ip2/showLorikeet.html?sequence=K.KEDS(79.9663)DEEEDDDS(79.9663)EEDEEDDEDEDEDEDEIEPAAMK.A&amp;chargeState=4&amp;pid=4678&amp;experimentId=&amp;searchId=121195&amp;scan=67442&amp;fileName=24H-Phos-Neg_1_171201094127&amp;sampleName=24H-Phos-Neg&amp;projectName=Breast+Cancer-+Phospho+analysis&amp;measuredMplush=4966.867&amp;scanType=&amp;calculatedMplush=4966.8643&amp;createdDate=2017-12-04…	KEDS*DEEEDDDS*EEDEEDDEDEDEDEDEIEPAAMK	K.KEDS(79.9663)DEEEDDDS(79.9663)EEDEEDDEDEDEDEDEIEPAAMK.A	67442	1000,	100	4.9953	0.4073	67442	4	24H-Phos-Neg_1_171201094127	[P19338 ]	NA	NA	[P19338 Nucleolin OS=Homo sapiens GN=NCL PE=1 SV=3 ]
<a href='/ip2/showLorikeet.html?sequence=K.KEDS(79.9663)DEEEDDDS(79.9663)EEDEEDDEDEDEDEDEIEPAAMK.A&amp;chargeState=4&amp;pid=4678&amp;experimentId=&amp;searchId=121195&amp;scan=42247&amp;fileName=24H-Phos-Neg_2&amp;sampleName=24H-Phos-Neg&amp;projectName=Breast+Cancer-+Phospho+analysis&amp;measuredMplush=4966.864&amp;scanType=&amp;calculatedMplush=4966.8643&amp;createdDate=2017-12-04+10%3a55%3a19…	KEDS*DEEEDDDS*EEDEEDDEDEDEDEDEIEPAAMK	K.KEDS(79.9663)DEEEDDDS(79.9663)EEDEEDDEDEDEDEDEIEPAAMK.A	42247	1000,	99.8	3.7041	0.1535	42247	4	24H-Phos-Neg_2	[P19338 ]	NA	NA	[P19338 Nucleolin OS=Homo sapiens GN=NCL PE=1 SV=3 ]
<a href='/ip2/showLorikeet.html?sequence=K.KEDS(79.9663)DEEEDDDS(79.9663)EEDEEDDEDEDEDEDEIEPAAMK.A&amp;chargeState=5&amp;pid=4678&amp;experimentId=&amp;searchId=121195&amp;scan=49672&amp;fileName=24H-Phos-Neg_2&amp;sampleName=24H-Phos-Neg&amp;projectName=Breast+Cancer-+Phospho+analysis&amp;measuredMplush=4966.839&amp;scanType=&amp;calculatedMplush=4966.8643&amp;createdDate=2017-12-04+10%3a55%3a19…	KEDS*DEEEDDDS*EEDEEDDEDEDEDEDEIEPAAMK	K.KEDS(79.9663)DEEEDDDS(79.9663)EEDEEDDEDEDEDEDEIEPAAMK.A	49672	1000,	100	4.5735	0.3943	49672	5	24H-Phos-Neg_2	[P19338 ]	NA	NA	[P19338 Nucleolin OS=Homo sapiens GN=NCL PE=1 SV=3 ]
<a href='/ip2/showLorikeet.html?sequence=K.AAAAAPAS(79.9663)EDED.D&amp;chargeState=2&amp;pid=4678&amp;experimentId=&amp;searchId=121195&amp;scan=51693&amp;fileName=24H-Phos-Neg_1_171201094127&amp;sampleName=24H-Phos-Neg&amp;projectName=Breast+Cancer-+Phospho+analysis&amp;measuredMplush=1426.5914&amp;scanType=&amp;calculatedMplush=1426.5936&amp;createdDate=2017-12-04+10%3a55%3a19.0'> fragment ion …	AAAAAPAS*EDED	K.AAAAAPAS(79.9663)EDED.D	51693	1000,	100	4.1237	0.479	51693	2	24H-Phos-Neg_1_171201094127	[P19338 ]	NA	NA	[P19338 Nucleolin OS=Homo sapiens GN=NCL PE=1 SV=3 ]
<a href='/ip2/showLorikeet.html?sequence=K.AAAAAPAS(79.9663)EDEDDE.D&amp;chargeState=2&amp;pid=4678&amp;experimentId=&amp;searchId=121195&amp;scan=55667&amp;fileName=24H-Phos-Neg_1_171201094127&amp;sampleName=24H-Phos-Neg&amp;projectName=Breast+Cancer-+Phospho+analysis&amp;measuredMplush=1670.6593&amp;scanType=&amp;calculatedMplush=1670.6631&amp;createdDate=2017-12-04+10%3a55%3a19.0'> fragment io…	AAAAAPAS*EDEDDE	K.AAAAAPAS(79.9663)EDEDDE.D	55667	1000,	100	4.6558	0.425	55667	2	24H-Phos-Neg_1_171201094127	[P19338 ]	NA	NA	[P19338 Nucleolin OS=Homo sapiens GN=NCL PE=1 SV=3 ]
<a href='/ip2/showLorikeet.html?sequence=K.AAAAAPAS(79.9663)EDEDDED.D&amp;chargeState=2&amp;pid=4678&amp;experimentId=&amp;searchId=121195&amp;scan=55393&amp;fileName=24H-Phos-Neg_1_171201094127&amp;sampleName=24H-Phos-Neg&amp;projectName=Breast+Cancer-+Phospho+analysis&amp;measuredMplush=1785.6833&amp;scanType=&amp;calculatedMplush=1785.6901&amp;createdDate=2017-12-04+10%3a55%3a19.0'> fragment i…	AAAAAPAS*EDEDDED	K.AAAAAPAS(79.9663)EDEDDED.D	55393	1000,	100	4.6505	0.4936	55393	2	24H-Phos-Neg_1_171201094127	[P19338 ]	NA	NA	[P19338 Nucleolin OS=Homo sapiens GN=NCL PE=1 SV=3 ]
<a href='/ip2/showLorikeet.html?sequence=K.AAAAAPAS(79.9663)EDEDDEDD.E&amp;chargeState=2&amp;pid=4678&amp;experimentId=&amp;searchId=121195&amp;scan=55843&amp;fileName=24H-Phos-Neg_1_171201094127&amp;sampleName=24H-Phos-Neg&amp;projectName=Breast+Cancer-+Phospho+analysis&amp;measuredMplush=1900.7115&amp;scanType=&amp;calculatedMplush=1900.717&amp;createdDate=2017-12-04+10%3a55%3a19.0'> fragment i…	AAAAAPAS*EDEDDEDD	K.AAAAAPAS(79.9663)EDEDDEDD.E	55843	1000,	100	6.0681	0.5986	55843	2	24H-Phos-Neg_1_171201094127	[P19338 ]	NA	NA	[P19338 Nucleolin OS=Homo sapiens GN=NCL PE=1 SV=3 ]
<a href='/ip2/showLorikeet.html?sequence=K.AAAAAPAS(79.9663)EDEDDEDDE.D&amp;chargeState=2&amp;pid=4678&amp;experimentId=&amp;searchId=121195&amp;scan=57293&amp;fileName=24H-Phos-Neg_1_171201094127&amp;sampleName=24H-Phos-Neg&amp;projectName=Breast+Cancer-+Phospho+analysis&amp;measuredMplush=2029.7524&amp;scanType=&amp;calculatedMplush=2029.7595&amp;createdDate=2017-12-04+10%3a55%3a19.0'> fragment…	AAAAAPAS*EDEDDEDDE	K.AAAAAPAS(79.9663)EDEDDEDDE.D	57293	1000,	100	5.0018	0.5716	57293	2	24H-Phos-Neg_1_171201094127	[P19338 ]	NA	NA	[P19338 Nucleolin OS=Homo sapiens GN=NCL PE=1 SV=3 ]
<a href='/ip2/showLorikeet.html?sequence=K.AAAAAPAS(79.9663)EDEDDEDDED.D&amp;chargeState=2&amp;pid=4678&amp;experimentId=&amp;searchId=121195&amp;scan=57039&amp;fileName=24H-Phos-Neg_1_171201094127&amp;sampleName=24H-Phos-Neg&amp;projectName=Breast+Cancer-+Phospho+analysis&amp;measuredMplush=2144.7776&amp;scanType=&amp;calculatedMplush=2144.7866&amp;createdDate=2017-12-04+10%3a55%3a19.0'> fragmen…	AAAAAPAS*EDEDDEDDED	K.AAAAAPAS(79.9663)EDEDDEDDED.D	57039	1000,	100	6.0985	0.4958	57039	2	24H-Phos-Neg_1_171201094127	[P19338 ]	NA	NA	[P19338 Nucleolin OS=Homo sapiens GN=NCL PE=1 SV=3 ]
<a href='/ip2/showLorikeet.html?sequence=K.AAAAAPAS(79.9663)EDEDDEDDEDD.E&amp;chargeState=2&amp;pid=4678&amp;experimentId=&amp;searchId=121195&amp;scan=57256&amp;fileName=24H-Phos-Neg_1_171201094127&amp;sampleName=24H-Phos-Neg&amp;projectName=Breast+Cancer-+Phospho+analysis&amp;measuredMplush=2259.805&amp;scanType=&amp;calculatedMplush=2259.8135&amp;createdDate=2017-12-04+10%3a55%3a19.0'> fragmen…	AAAAAPAS*EDEDDEDDEDD	K.AAAAAPAS(79.9663)EDEDDEDDEDD.E	57256	1000,	100	5.9296	0.6405	57256	2	24H-Phos-Neg_1_171201094127	[P19338 ]	NA	NA	[P19338 Nucleolin OS=Homo sapiens GN=NCL PE=1 SV=3 ]
<a href='/ip2/showLorikeet.html?sequence=K.AAAAAPAS(79.9663)EDEDDEDDEDDED.D&amp;chargeState=2&amp;pid=4678&amp;experimentId=&amp;searchId=121195&amp;scan=58035&amp;fileName=24H-Phos-Neg_1_171201094127&amp;sampleName=24H-Phos-Neg&amp;projectName=Breast+Cancer-+Phospho+analysis&amp;measuredMplush=2503.874&amp;scanType=&amp;calculatedMplush=2503.883&amp;createdDate=2017-12-04+10%3a55%3a19.0'> fragme…	AAAAAPAS*EDEDDEDDEDDED	K.AAAAAPAS(79.9663)EDEDDEDDEDDED.D	58035	1000,	100	6.1535	0.6564	58035	2	24H-Phos-Neg_1_171201094127	[P19338 ]	NA	NA	[P19338 Nucleolin OS=Homo sapiens GN=NCL PE=1 SV=3 ]
<a href='/ip2/showLorikeet.html?sequence=K.AAAAAPAS(79.9663)EDEDDEDDEDDEDD.D&amp;chargeState=2&amp;pid=4678&amp;experimentId=&amp;searchId=121195&amp;scan=58174&amp;fileName=24H-Phos-Neg_1_171201094127&amp;sampleName=24H-Phos-Neg&amp;projectName=Breast+Cancer-+Phospho+analysis&amp;measuredMplush=2618.9011&amp;scanType=&amp;calculatedMplush=2618.91&amp;createdDate=2017-12-04+10%3a55%3a19.0'> fragm…	AAAAAPAS*EDEDDEDDEDDEDD	K.AAAAAPAS(79.9663)EDEDDEDDEDDEDD.D	58174	1000,	100	5.4872	0.561	58174	2	24H-Phos-Neg_1_171201094127	[P19338 ]	NA	NA	[P19338 Nucleolin OS=Homo sapiens GN=NCL PE=1 SV=3 ]
<a href='/ip2/showLorikeet.html?sequence=K.AAAAAPAS(79.9663)EDEDDEDDEDDEDDD.D&amp;chargeState=3&amp;pid=4678&amp;experimentId=&amp;searchId=121195&amp;scan=58306&amp;fileName=24H-Phos-Neg_1_171201094127&amp;sampleName=24H-Phos-Neg&amp;projectName=Breast+Cancer-+Phospho+analysis&amp;measuredMplush=2733.9297&amp;scanType=&amp;calculatedMplush=2733.9368&amp;createdDate=2017-12-04+10%3a55%3a19.0'> fr…	AAAAAPAS*EDEDDEDDEDDEDDD	K.AAAAAPAS(79.9663)EDEDDEDDEDDEDDD.D	58306	1000,	100	6.2211	0.5771	58306	3	24H-Phos-Neg_1_171201094127	[P19338 ]	NA	NA	[P19338 Nucleolin OS=Homo sapiens GN=NCL PE=1 SV=3 ]
<a href='/ip2/showLorikeet.html?sequence=K.AAAAAPAS(79.9663)EDEDDEDDEDDEDDDD.D&amp;chargeState=3&amp;pid=4678&amp;experimentId=&amp;searchId=121195&amp;scan=58403&amp;fileName=24H-Phos-Neg_1_171201094127&amp;sampleName=24H-Phos-Neg&amp;projectName=Breast+Cancer-+Phospho+analysis&amp;measuredMplush=2848.9553&amp;scanType=&amp;calculatedMplush=2848.9639&amp;createdDate=2017-12-04+10%3a55%3a19.0'> f…	AAAAAPAS*EDEDDEDDEDDEDDDD	K.AAAAAPAS(79.9663)EDEDDEDDEDDEDDDD.D	58403	1000,	100	6.431	0.5901	58403	3	24H-Phos-Neg_1_171201094127	[P19338 ]	NA	NA	[P19338 Nucleolin OS=Homo sapiens GN=NCL PE=1 SV=3 ]
<a href='/ip2/showLorikeet.html?sequence=K.AAAAAPAS(79.9663)EDEDDEDDEDDEDDDDD.E&amp;chargeState=3&amp;pid=4678&amp;experimentId=&amp;searchId=121195&amp;scan=58490&amp;fileName=24H-Phos-Neg_1_171201094127&amp;sampleName=24H-Phos-Neg&amp;projectName=Breast+Cancer-+Phospho+analysis&amp;measuredMplush=2963.9822&amp;scanType=&amp;calculatedMplush=2963.9907&amp;createdDate=2017-12-04+10%3a55%3a19.0'> …	AAAAAPAS*EDEDDEDDEDDEDDDDD	K.AAAAAPAS(79.9663)EDEDDEDDEDDEDDDDD.E	58490	1000,	100	6.9897	0.5283	58490	3	24H-Phos-Neg_1_171201094127	[P19338 ]	NA	NA	[P19338 Nucleolin OS=Homo sapiens GN=NCL PE=1 SV=3 ]
<a href='/ip2/showLorikeet.html?sequence=K.AAAAAPAS(79.9663)EDEDDEDDEDDEDDDDDE.E&amp;chargeState=3&amp;pid=4678&amp;experimentId=&amp;searchId=121195&amp;scan=59085&amp;fileName=24H-Phos-Neg_1_171201094127&amp;sampleName=24H-Phos-Neg&amp;projectName=Breast+Cancer-+Phospho+analysis&amp;measuredMplush=3093.026&amp;scanType=&amp;calculatedMplush=3093.0334&amp;createdDate=2017-12-04+10%3a55%3a19.0'> …	AAAAAPAS*EDEDDEDDEDDEDDDDDE	K.AAAAAPAS(79.9663)EDEDDEDDEDDEDDDDDE.E	59085	1000,	100	6.4782	0.526	59085	3	24H-Phos-Neg_1_171201094127	[P19338 ]	NA	NA	[P19338 Nucleolin OS=Homo sapiens GN=NCL PE=1 SV=3 ]
<a href='/ip2/showLorikeet.html?sequence=K.AAAAAPAS(79.9663)EDEDDEDDEDDEDDDDDEE.D&amp;chargeState=3&amp;pid=4678&amp;experimentId=&amp;searchId=121195&amp;scan=59448&amp;fileName=24H-Phos-Neg_1_171201094127&amp;sampleName=24H-Phos-Neg&amp;projectName=Breast+Cancer-+Phospho+analysis&amp;measuredMplush=3222.0618&amp;scanType=&amp;calculatedMplush=3222.076&amp;createdDate=2017-12-04+10%3a55%3a19.0'>…	AAAAAPAS*EDEDDEDDEDDEDDDDDEE	K.AAAAAPAS(79.9663)EDEDDEDDEDDEDDDDDEE.D	59448	1000,	100	4.9579	0.3925	59448	3	24H-Phos-Neg_1_171201094127	[P19338 ]	NA	NA	[P19338 Nucleolin OS=Homo sapiens GN=NCL PE=1 SV=3 ]
<a href='/ip2/showLorikeet.html?sequence=K.AAAAAPAS(79.9663)EDEDDEDDEDDEDDDDDEED.D&amp;chargeState=3&amp;pid=4678&amp;experimentId=&amp;searchId=121195&amp;scan=59275&amp;fileName=24H-Phos-Neg_1_171201094127&amp;sampleName=24H-Phos-Neg&amp;projectName=Breast+Cancer-+Phospho+analysis&amp;measuredMplush=3337.0906&amp;scanType=&amp;calculatedMplush=3337.1028&amp;createdDate=2017-12-04+10%3a55%3a19.0…	AAAAAPAS*EDEDDEDDEDDEDDDDDEED	K.AAAAAPAS(79.9663)EDEDDEDDEDDEDDDDDEED.D	59275	1000,	100	6.496	0.4759	59275	3	24H-Phos-Neg_1_171201094127	[P19338 ]	NA	NA	[P19338 Nucleolin OS=Homo sapiens GN=NCL PE=1 SV=3 ]
<a href='/ip2/showLorikeet.html?sequence=K.AAAAAPAS(79.9663)EDEDDEDDEDDEDDDDDEEDD.S&amp;chargeState=3&amp;pid=4678&amp;experimentId=&amp;searchId=121195&amp;scan=59336&amp;fileName=24H-Phos-Neg_1_171201094127&amp;sampleName=24H-Phos-Neg&amp;projectName=Breast+Cancer-+Phospho+analysis&amp;measuredMplush=3452.1116&amp;scanType=&amp;calculatedMplush=3452.13&amp;createdDate=2017-12-04+10%3a55%3a19.0'…	AAAAAPAS*EDEDDEDDEDDEDDDDDEEDD	K.AAAAAPAS(79.9663)EDEDDEDDEDDEDDDDDEEDD.S	59336	1000,	100	5.874	0.4003	59336	3	24H-Phos-Neg_1_171201094127	[P19338 ]	NA	NA	[P19338 Nucleolin OS=Homo sapiens GN=NCL PE=1 SV=3 ]
<a href='/ip2/showLorikeet.html?sequence=K.AAAAAPAS(79.9663)EDEDDEDDEDDEDDDDDEEDDS(79.9663).E&amp;chargeState=3&amp;pid=4678&amp;experimentId=&amp;searchId=121195&amp;scan=57400&amp;fileName=24H-Phos-Neg_1_171201094127&amp;sampleName=24H-Phos-Neg&amp;projectName=Breast+Cancer-+Phospho+analysis&amp;measuredMplush=3619.1194&amp;scanType=&amp;calculatedMplush=3619.1282&amp;createdDate=2017-12-04+10%…	AAAAAPAS*EDEDDEDDEDDEDDDDDEEDDS*	K.AAAAAPAS(79.9663)EDEDDEDDEDDEDDDDDEEDDS(79.9663).E	57400	1000,	100	5.0947	0.5039	57400	3	24H-Phos-Neg_1_171201094127	[P19338 ]	NA	NA	[P19338 Nucleolin OS=Homo sapiens GN=NCL PE=1 SV=3 ]
<a href='/ip2/showLorikeet.html?sequence=K.AAAAAPAS(79.9663)EDEDDEDDEDDEDDDDDEEDDSE.E&amp;chargeState=3&amp;pid=4678&amp;experimentId=&amp;searchId=121195&amp;scan=57241&amp;fileName=24H-Phos-Neg_1_171201094127&amp;sampleName=24H-Phos-Neg&amp;projectName=Breast+Cancer-+Phospho+analysis&amp;measuredMplush=3668.187&amp;scanType=&amp;calculatedMplush=3668.2043&amp;createdDate=2017-12-04+10%3a55%3a19…	AAAAAPAS*EDEDDEDDEDDEDDDDDEEDDSE	K.AAAAAPAS(79.9663)EDEDDEDDEDDEDDDDDEEDDSE.E	57241	47.36,	100	4.1873	0.5325	57241	3	24H-Phos-Neg_1_171201094127	[P19338 ]	NA	NA	[P19338 Nucleolin OS=Homo sapiens GN=NCL PE=1 SV=3 ]
<a href='/ip2/showLorikeet.html?sequence=K.AAAAAPASEDEDDEDDEDDEDDDDDEEDDS(79.9663)EEEAMETTPAK.G&amp;chargeState=4&amp;pid=4678&amp;experimentId=&amp;searchId=121195&amp;scan=65444&amp;fileName=24H-Phos-Neg_1_171201094127&amp;sampleName=24H-Phos-Neg&amp;projectName=Breast+Cancer-+Phospho+analysis&amp;measuredMplush=4984.842&amp;scanType=&amp;calculatedMplush=4984.853&amp;createdDate=2017-12-04+10%…	AAAAAPASEDEDDEDDEDDEDDDDDEEDDS*EEEAMETTPAK	K.AAAAAPASEDEDDEDDEDDEDDDDDEEDDS(79.9663)EEEAMETTPAK.G	65444	15.04,	100	9.6802	0.5381	65444	4	24H-Phos-Neg_1_171201094127	[P19338 ]	NA	NA	[P19338 Nucleolin OS=Homo sapiens GN=NCL PE=1 SV=3 ]
<a href='/ip2/showLorikeet.html?sequence=K.AAAAAPAS(79.9663)EDEDDEDDEDDEDDDDDEEDDSEEEAMET(79.9663)TPAK.G&amp;chargeState=4&amp;pid=4678&amp;experimentId=&amp;searchId=121195&amp;scan=64063&amp;fileName=24H-Phos-Neg_1_171201094127&amp;sampleName=24H-Phos-Neg&amp;projectName=Breast+Cancer-+Phospho+analysis&amp;measuredMplush=5064.785&amp;scanType=&amp;calculatedMplush=5064.8193&amp;createdDate=2017…	AAAAAPASEDEDDEDDEDDEDDDDDEEDDS*EEEAMET*TPAK	K.AAAAAPAS(79.9663)EDEDDEDDEDDEDDDDDEEDDSEEEAMET(79.9663)TPAK.G	64063	[4.87,14.49,]	99.9	3.5073	0.1797	64063	4	24H-Phos-Neg_1_171201094127	[P19338 ]	NA	NA	[P19338 Nucleolin OS=Homo sapiens GN=NCL PE=1 SV=3 ]
<a href='/ip2/showLorikeet.html?sequence=K.AAAAAPAS(79.9663)EDEDDEDDEDDEDDDDDEEDDS(79.9663)EEEAMETTPAK.G&amp;chargeState=4&amp;pid=4678&amp;experimentId=&amp;searchId=121195&amp;scan=64554&amp;fileName=24H-Phos-Neg_1_171201094127&amp;sampleName=24H-Phos-Neg&amp;projectName=Breast+Cancer-+Phospho+analysis&amp;measuredMplush=5064.8096&amp;scanType=&amp;calculatedMplush=5064.8193&amp;createdDate=201…	AAAAAPAS*EDEDDEDDEDDEDDDDDEEDDS*EEEAMETTPAK	K.AAAAAPAS(79.9663)EDEDDEDDEDDEDDDDDEEDDS(79.9663)EEEAMETTPAK.G	64554	[42.22,23.55,]	100	5.2117	0.4105	64554	4	24H-Phos-Neg_1_171201094127	[P19338 ]	NA	NA	[P19338 Nucleolin OS=Homo sapiens GN=NCL PE=1 SV=3 ]
<a href='/ip2/showLorikeet.html?sequence=K.AAAAAPAS(79.9663)EDEDDEDDEDDEDDDDDEEDDS(79.9663)EEEAMETTPAK.G&amp;chargeState=4&amp;pid=4678&amp;experimentId=&amp;searchId=121195&amp;scan=35899&amp;fileName=24H-Phos-Neg_2&amp;sampleName=24H-Phos-Neg&amp;projectName=Breast+Cancer-+Phospho+analysis&amp;measuredMplush=5064.8066&amp;scanType=&amp;calculatedMplush=5064.8193&amp;createdDate=2017-12-04+10%3a…	AAAAAPAS*EDEDDEDDEDDEDDDDDEEDDS*EEEAMETTPAK	K.AAAAAPAS(79.9663)EDEDDEDDEDDEDDDDDEEDDS(79.9663)EEEAMETTPAK.G	35899	[42.22,16.59,]	100	4.5065	0.3895	35899	4	24H-Phos-Neg_2	[P19338 ]	NA	NA	[P19338 Nucleolin OS=Homo sapiens GN=NCL PE=1 SV=3 ]
<a href='/ip2/showLorikeet.html?sequence=K.AAAAAPAS(79.9663)EDEDDEDDEDDEDDDDDEEDDSEEEAMET(79.9663)TPAK.G&amp;chargeState=4&amp;pid=4678&amp;experimentId=&amp;searchId=121195&amp;scan=38849&amp;fileName=24H-Phos-Neg_2&amp;sampleName=24H-Phos-Neg&amp;projectName=Breast+Cancer-+Phospho+analysis&amp;measuredMplush=5064.7993&amp;scanType=&amp;calculatedMplush=5064.8193&amp;createdDate=2017-12-04+10%3a…	AAAAAPAS*EDEDDEDDEDDEDDDDDEEDDS*EEEAMETTPAK	K.AAAAAPAS(79.9663)EDEDDEDDEDDEDDDDDEEDDSEEEAMET(79.9663)TPAK.G	38849	[33.96,15.12,]	100	4.2555	0.3891	38849	4	24H-Phos-Neg_2	[P19338 ]	NA	NA	[P19338 Nucleolin OS=Homo sapiens GN=NCL PE=1 SV=3 ]
<a href='/ip2/showLorikeet.html?sequence=K.AAAAAPAS(79.9663)EDEDDEDDEDDEDDDDDEEDDS(79.9663)EEEAMETTPAK.G&amp;chargeState=5&amp;pid=4678&amp;experimentId=&amp;searchId=121195&amp;scan=63065&amp;fileName=24H-Phos-Neg_1_171201094127&amp;sampleName=24H-Phos-Neg&amp;projectName=Breast+Cancer-+Phospho+analysis&amp;measuredMplush=5064.777&amp;scanType=&amp;calculatedMplush=5064.8193&amp;createdDate=2017…	AAAAAPAS*EDEDDEDDEDDEDDDDDEEDDS*EEEAMETTPAK	K.AAAAAPAS(79.9663)EDEDDEDDEDDEDDDDDEEDDS(79.9663)EEEAMETTPAK.G	63065	[8.6,22.32,]	100	3.2228	0.2594	63065	5	24H-Phos-Neg_1_171201094127	[P19338 ]	NA	NA	[P19338 Nucleolin OS=Homo sapiens GN=NCL PE=1 SV=3 ]
<a href='/ip2/showLorikeet.html?sequence=K.AAAAAPAS(79.9663)EDEDDEDDEDDEDDDDDEEDDS(79.9663)EEEAMETTPAK.G&amp;chargeState=5&amp;pid=4678&amp;experimentId=&amp;searchId=121195&amp;scan=37908&amp;fileName=24H-Phos-Neg_2&amp;sampleName=24H-Phos-Neg&amp;projectName=Breast+Cancer-+Phospho+analysis&amp;measuredMplush=5064.8257&amp;scanType=&amp;calculatedMplush=5064.8193&amp;createdDate=2017-12-04+10%3a…	AAAAAPAS*EDEDDEDDEDDEDDDDDEEDDS*EEEAMETTPAK	K.AAAAAPAS(79.9663)EDEDDEDDEDDEDDDDDEEDDS(79.9663)EEEAMETTPAK.G	37908	[13.19,13.92,]	100	3.7309	0.2827	37908	5	24H-Phos-Neg_2	[P19338 ]	NA	NA	[P19338 Nucleolin OS=Homo sapiens GN=NCL PE=1 SV=3 ]
<a href='/ip2/showLorikeet.html?sequence=K.AAAAAPAS(79.9663)EDEDDEDDEDDEDDDDDEEDDSEEEAMET(79.9663)TPAK.G&amp;chargeState=5&amp;pid=4678&amp;experimentId=&amp;searchId=121195&amp;scan=38437&amp;fileName=24H-Phos-Neg_2&amp;sampleName=24H-Phos-Neg&amp;projectName=Breast+Cancer-+Phospho+analysis&amp;measuredMplush=5064.8086&amp;scanType=&amp;calculatedMplush=5064.8193&amp;createdDate=2017-12-04+10%3a…	AAAAAPAS*EDEDDEDDEDDEDDDDDEEDDS*EEEAMETTPAK	K.AAAAAPAS(79.9663)EDEDDEDDEDDEDDDDDEEDDSEEEAMET(79.9663)TPAK.G	38437	[12.91,8.96,]	100	4.2866	0.1983	38437	5	24H-Phos-Neg_2	[P19338 ]	NA	NA	[P19338 Nucleolin OS=Homo sapiens GN=NCL PE=1 SV=3 ]
<a href='/ip2/showLorikeet.html?sequence=K.AAAAAPAS(79.9663)EDEDDEDDEDDEDDDDDEEDDSEEEAMETT(79.9663)PAK.G&amp;chargeState=5&amp;pid=4678&amp;experimentId=&amp;searchId=121195&amp;scan=42074&amp;fileName=24H-Phos-Neg_2&amp;sampleName=24H-Phos-Neg&amp;projectName=Breast+Cancer-+Phospho+analysis&amp;measuredMplush=5064.821&amp;scanType=&amp;calculatedMplush=5064.8193&amp;createdDate=2017-12-04+10%3a5…	AAAAAPAS*EDEDDEDDEDDEDDDDDEEDDS*EEEAMETTPAK	K.AAAAAPAS(79.9663)EDEDDEDDEDDEDDDDDEEDDSEEEAMETT(79.9663)PAK.G	42074	[6.29,4.53,]	100	4.1425	0.357	42074	5	24H-Phos-Neg_2	[P19338 ]	NA	NA	[P19338 Nucleolin OS=Homo sapiens GN=NCL PE=1 SV=3 ]
<a href='/ip2/showLorikeet.html?sequence=K.AAAAAPAS(79.9663)EDEDDEDDEDDEDDDDDEEDDS(79.9663)EEEAMETTPAK.G&amp;chargeState=6&amp;pid=4678&amp;experimentId=&amp;searchId=121195&amp;scan=36135&amp;fileName=24H-Phos-Neg_2&amp;sampleName=24H-Phos-Neg&amp;projectName=Breast+Cancer-+Phospho+analysis&amp;measuredMplush=5064.842&amp;scanType=&amp;calculatedMplush=5064.8193&amp;createdDate=2017-12-04+10%3a5…	AAAAAPAS*EDEDDEDDEDDEDDDDDEEDDS*EEEAMETTPAK	K.AAAAAPAS(79.9663)EDEDDEDDEDDEDDDDDEEDDS(79.9663)EEEAMETTPAK.G	36135	[18.85,12.1,]	99.7	3.5427	0.1405	36135	6	24H-Phos-Neg_2	[P19338 ]	NA	NA	[P19338 Nucleolin OS=Homo sapiens GN=NCL PE=1 SV=3 ]
<a href='/ip2/showLorikeet.html?sequence=K.AAAAAPAS(79.9663)EDEDDEDDEDDEDDDDDEEDDS(79.9663)EEEAMET(79.9663)TPAK.G&amp;chargeState=4&amp;pid=4678&amp;experimentId=&amp;searchId=121195&amp;scan=63544&amp;fileName=24H-Phos-Neg_1_171201094127&amp;sampleName=24H-Phos-Neg&amp;projectName=Breast+Cancer-+Phospho+analysis&amp;measuredMplush=5144.7637&amp;scanType=&amp;calculatedMplush=5144.7856&amp;create…	AAAAAPAS*EDEDDEDDEDDEDDDDDEEDDS*EEEAMETT*PAK	K.AAAAAPAS(79.9663)EDEDDEDDEDDEDDDDDEEDDS(79.9663)EEEAMET(79.9663)TPAK.G	63544	[32.03,4.94,28.87,]	100	4.9094	0.3551	63544	4	24H-Phos-Neg_1_171201094127	[P19338 ]	NA	NA	[P19338 Nucleolin OS=Homo sapiens GN=NCL PE=1 SV=3 ]
<a href='/ip2/showLorikeet.html?sequence=K.YGPADVEDTTGSGATDSKDDDDIDLFGS(79.9663)DDEEESEEAK.R&amp;chargeState=4&amp;pid=4678&amp;experimentId=&amp;searchId=121195&amp;scan=62575&amp;fileName=24H-Phos-Neg_2&amp;sampleName=24H-Phos-Neg&amp;projectName=Breast+Cancer-+Phospho+analysis&amp;measuredMplush=4792.0713&amp;scanType=&amp;calculatedMplush=4792.077&amp;createdDate=2017-12-04+10%3a55%3a19.0'> f…	YGPADVEDTTGSGATDSKDDDDIDLFGS*DDEEESEEAK	K.YGPADVEDTTGSGATDSKDDDDIDLFGS(79.9663)DDEEESEEAK.R	62575	22.96,	100	5.6772	0.405	62575	4	24H-Phos-Neg_2	[P24534 ]	NA	NA	[P24534 Elongation factor 1-beta OS=Homo sapiens GN=EEF1B2 PE=1 SV=3 ]
<a href='/ip2/showLorikeet.html?sequence=K.GGSGSGPT(79.9663)IEEVD.-&amp;chargeState=2&amp;pid=4678&amp;experimentId=&amp;searchId=121195&amp;scan=64173&amp;fileName=24H-Phos-Neg_1_171201094127&amp;sampleName=24H-Phos-Neg&amp;projectName=Breast+Cancer-+Phospho+analysis&amp;measuredMplush=1513.657&amp;scanType=&amp;calculatedMplush=1513.662&amp;createdDate=2017-12-04+10%3a55%3a19.0'> fragment ion v…	GGSGSGPT*IEEVD	K.GGSGSGPT(79.9663)IEEVD.-	64173	9.44,	99.8	2.1252	0.2351	64173	2	24H-Phos-Neg_1_171201094127	[P0DMV8 , P0DMV9 ]	NA	NA	[P0DMV8 Heat shock 70 kDa protein 1A OS=Homo sapiens GN=HSPA1A PE=1 SV=1 , P0DMV9 Heat shock 70 kDa protein 1B OS=Homo sapiens GN=HSPA1B PE=1 SV=1 ]
<a href='/ip2/showLorikeet.html?sequence=K.GGSGS(79.9663)GPTIEEVD.-&amp;chargeState=2&amp;pid=4678&amp;experimentId=&amp;searchId=121195&amp;scan=64817&amp;fileName=24H-Phos-Neg_1_171201094127&amp;sampleName=24H-Phos-Neg&amp;projectName=Breast+Cancer-+Phospho+analysis&amp;measuredMplush=1513.6577&amp;scanType=&amp;calculatedMplush=1513.662&amp;createdDate=2017-12-04+10%3a55%3a19.0'> fragment ion …	GGSGS*GPTIEEVD	K.GGSGS(79.9663)GPTIEEVD.-	64817	13.27,	99.7	2.9144	0.2409	64817	2	24H-Phos-Neg_1_171201094127	[P0DMV8 , P0DMV9 ]	NA	NA	[P0DMV8 Heat shock 70 kDa protein 1A OS=Homo sapiens GN=HSPA1A PE=1 SV=1 , P0DMV9 Heat shock 70 kDa protein 1B OS=Homo sapiens GN=HSPA1B PE=1 SV=1 ]
<a href='/ip2/showLorikeet.html?sequence=K.GGS(79.9663)GSGPTIEEVD.-&amp;chargeState=2&amp;pid=4678&amp;experimentId=&amp;searchId=121195&amp;scan=64976&amp;fileName=24H-Phos-Neg_1_171201094127&amp;sampleName=24H-Phos-Neg&amp;projectName=Breast+Cancer-+Phospho+analysis&amp;measuredMplush=1513.6572&amp;scanType=&amp;calculatedMplush=1513.662&amp;createdDate=2017-12-04+10%3a55%3a19.0'> fragment ion …	GGSGS*GPTIEEVD	K.GGS(79.9663)GSGPTIEEVD.-	64976	10.33,	100	2.9937	0.3148	64976	2	24H-Phos-Neg_1_171201094127	[P0DMV8 , P0DMV9 ]	NA	NA	[P0DMV8 Heat shock 70 kDa protein 1A OS=Homo sapiens GN=HSPA1A PE=1 SV=1 , P0DMV9 Heat shock 70 kDa protein 1B OS=Homo sapiens GN=HSPA1B PE=1 SV=1 ]
<a href='/ip2/showLorikeet.html?sequence=K.GGS(79.9663)GSGPTIEEVD.-&amp;chargeState=2&amp;pid=4678&amp;experimentId=&amp;searchId=121195&amp;scan=34259&amp;fileName=24H-Phos-Neg_2&amp;sampleName=24H-Phos-Neg&amp;projectName=Breast+Cancer-+Phospho+analysis&amp;measuredMplush=1513.6576&amp;scanType=&amp;calculatedMplush=1513.662&amp;createdDate=2017-12-04+10%3a55%3a19.0'> fragment ion view </a>	GGSGS*GPTIEEVD	K.GGS(79.9663)GSGPTIEEVD.-	34259	5.92,	99.8	2.443	0.1794	34259	2	24H-Phos-Neg_2	[P0DMV8 , P0DMV9 ]	NA	NA	[P0DMV8 Heat shock 70 kDa protein 1A OS=Homo sapiens GN=HSPA1A PE=1 SV=1 , P0DMV9 Heat shock 70 kDa protein 1B OS=Homo sapiens GN=HSPA1B PE=1 SV=1 ]
<a href='/ip2/showLorikeet.html?sequence=K.GGSGS(79.9663)GPTIEEVD.-&amp;chargeState=2&amp;pid=4678&amp;experimentId=&amp;searchId=121195&amp;scan=34534&amp;fileName=24H-Phos-Neg_2&amp;sampleName=24H-Phos-Neg&amp;projectName=Breast+Cancer-+Phospho+analysis&amp;measuredMplush=1513.6586&amp;scanType=&amp;calculatedMplush=1513.662&amp;createdDate=2017-12-04+10%3a55%3a19.0'> fragment ion view </a>	GGSGS*GPTIEEVD	K.GGSGS(79.9663)GPTIEEVD.-	34534	10.33,	99.7	2.4049	0.2404	34534	2	24H-Phos-Neg_2	[P0DMV8 , P0DMV9 ]	NA	NA	[P0DMV8 Heat shock 70 kDa protein 1A OS=Homo sapiens GN=HSPA1A PE=1 SV=1 , P0DMV9 Heat shock 70 kDa protein 1B OS=Homo sapiens GN=HSPA1B PE=1 SV=1 ]
<a href='/ip2/showLorikeet.html?sequence=K.KSLDS(79.9663)DES(79.9663)EDEEDDYQQK.R&amp;chargeState=3&amp;pid=4678&amp;experimentId=&amp;searchId=121195&amp;scan=66714&amp;fileName=24H-Phos-Neg_1_171201094127&amp;sampleName=24H-Phos-Neg&amp;projectName=Breast+Cancer-+Phospho+analysis&amp;measuredMplush=3007.2737&amp;scanType=&amp;calculatedMplush=3007.2947&amp;createdDate=2017-12-04+10%3a55%3a19.0'…	KSLDS*DES*EDEEDDYQQK	K.KSLDS(79.9663)DES(79.9663)EDEEDDYQQK.R	66714	[2.97,10.89,]	100	4.3756	0.2829	66714	3	24H-Phos-Neg_1_171201094127	[Q13442 ]	NA	NA	[Q13442 28 kDa heat- and acid-stable phosphoprotein OS=Homo sapiens GN=PDAP1 PE=1 SV=1 ]
<a href='/ip2/showLorikeet.html?sequence=K.KSLDS(79.9663)DES(79.9663)EDEEDDYQQK.R&amp;chargeState=3&amp;pid=4678&amp;experimentId=&amp;searchId=121195&amp;scan=39953&amp;fileName=24H-Phos-Neg_2&amp;sampleName=24H-Phos-Neg&amp;projectName=Breast+Cancer-+Phospho+analysis&amp;measuredMplush=3007.286&amp;scanType=&amp;calculatedMplush=3007.2947&amp;createdDate=2017-12-04+10%3a55%3a19.0'> fragment ion…	KSLDS*DES*EDEEDDYQQK	K.KSLDS(79.9663)DES(79.9663)EDEEDDYQQK.R	39953	[5.01,19.71,]	100	4.8112	0.3119	39953	3	24H-Phos-Neg_2	[Q13442 ]	NA	NA	[Q13442 28 kDa heat- and acid-stable phosphoprotein OS=Homo sapiens GN=PDAP1 PE=1 SV=1 ]
<a href='/ip2/showLorikeet.html?sequence=K.SLDS(79.9663)DESEDEEDDYQQK.R&amp;chargeState=2&amp;pid=4678&amp;experimentId=&amp;searchId=121195&amp;scan=65938&amp;fileName=24H-Phos-Neg_1_171201094127&amp;sampleName=24H-Phos-Neg&amp;projectName=Breast+Cancer-+Phospho+analysis&amp;measuredMplush=2570.0586&amp;scanType=&amp;calculatedMplush=2570.0706&amp;createdDate=2017-12-04+10%3a55%3a19.0'> fragment…	SLDS*DESEDEEDDYQQK	K.SLDS(79.9663)DESEDEEDDYQQK.R	65938	1.11,	99.9	2.5417	0.403	65938	2	24H-Phos-Neg_1_171201094127	[Q13442 ]	NA	NA	[Q13442 28 kDa heat- and acid-stable phosphoprotein OS=Homo sapiens GN=PDAP1 PE=1 SV=1 ]
<a href='/ip2/showLorikeet.html?sequence=K.SLDS(79.9663)DESEDEEDDYQQK.R&amp;chargeState=2&amp;pid=4678&amp;experimentId=&amp;searchId=121195&amp;scan=36816&amp;fileName=24H-Phos-Neg_2&amp;sampleName=24H-Phos-Neg&amp;projectName=Breast+Cancer-+Phospho+analysis&amp;measuredMplush=2570.0554&amp;scanType=&amp;calculatedMplush=2570.0706&amp;createdDate=2017-12-04+10%3a55%3a19.0'> fragment ion view </a>	SLDS*DESEDEEDDYQQK	K.SLDS(79.9663)DESEDEEDDYQQK.R	36816	1.11,	100	3.439	0.2915	36816	2	24H-Phos-Neg_2	[Q13442 ]	NA	NA	[Q13442 28 kDa heat- and acid-stable phosphoprotein OS=Homo sapiens GN=PDAP1 PE=1 SV=1 ]
<a href='/ip2/showLorikeet.html?sequence=K.SLDS(79.9663)DESEDEEDDYQQK.R&amp;chargeState=3&amp;pid=4678&amp;experimentId=&amp;searchId=121195&amp;scan=65717&amp;fileName=24H-Phos-Neg_1_171201094127&amp;sampleName=24H-Phos-Neg&amp;projectName=Breast+Cancer-+Phospho+analysis&amp;measuredMplush=2570.0654&amp;scanType=&amp;calculatedMplush=2570.0706&amp;createdDate=2017-12-04+10%3a55%3a19.0'> fragment…	SLDSDES*EDEEDDYQQK	K.SLDS(79.9663)DESEDEEDDYQQK.R	65717	22.87,	100	7.157	0.4085	65717	3	24H-Phos-Neg_1_171201094127	[Q13442 ]	NA	NA	[Q13442 28 kDa heat- and acid-stable phosphoprotein OS=Homo sapiens GN=PDAP1 PE=1 SV=1 ]
<a href='/ip2/showLorikeet.html?sequence=K.S(79.9663)LDSDESEDEEDDYQQK.R&amp;chargeState=3&amp;pid=4678&amp;experimentId=&amp;searchId=121195&amp;scan=66414&amp;fileName=24H-Phos-Neg_1_171201094127&amp;sampleName=24H-Phos-Neg&amp;projectName=Breast+Cancer-+Phospho+analysis&amp;measuredMplush=2570.0635&amp;scanType=&amp;calculatedMplush=2570.0706&amp;createdDate=2017-12-04+10%3a55%3a19.0'> fragment…	SLDSDES*EDEEDDYQQK	K.S(79.9663)LDSDESEDEEDDYQQK.R	66414	9.48,	100	6.3325	0.4525	66414	3	24H-Phos-Neg_1_171201094127	[Q13442 ]	NA	NA	[Q13442 28 kDa heat- and acid-stable phosphoprotein OS=Homo sapiens GN=PDAP1 PE=1 SV=1 ]
<a href='/ip2/showLorikeet.html?sequence=K.SLDSDES(79.9663)EDEEDDYQQK.R&amp;chargeState=3&amp;pid=4678&amp;experimentId=&amp;searchId=121195&amp;scan=66922&amp;fileName=24H-Phos-Neg_1_171201094127&amp;sampleName=24H-Phos-Neg&amp;projectName=Breast+Cancer-+Phospho+analysis&amp;measuredMplush=2570.065&amp;scanType=&amp;calculatedMplush=2570.0706&amp;createdDate=2017-12-04+10%3a55%3a19.0'> fragment …	SLDS*DESEDEEDDYQQK	K.SLDSDES(79.9663)EDEEDDYQQK.R	66922	11.43,	100	5.7793	0.3105	66922	3	24H-Phos-Neg_1_171201094127	[Q13442 ]	NA	NA	[Q13442 28 kDa heat- and acid-stable phosphoprotein OS=Homo sapiens GN=PDAP1 PE=1 SV=1 ]
<a href='/ip2/showLorikeet.html?sequence=K.SLDS(79.9663)DESEDEEDDYQQK.R&amp;chargeState=3&amp;pid=4678&amp;experimentId=&amp;searchId=121195&amp;scan=36616&amp;fileName=24H-Phos-Neg_2&amp;sampleName=24H-Phos-Neg&amp;projectName=Breast+Cancer-+Phospho+analysis&amp;measuredMplush=2570.0603&amp;scanType=&amp;calculatedMplush=2570.0706&amp;createdDate=2017-12-04+10%3a55%3a19.0'> fragment ion view </a>	SLDSDES*EDEEDDYQQK	K.SLDS(79.9663)DESEDEEDDYQQK.R	36616	8.92,	100	5.5149	0.3747	36616	3	24H-Phos-Neg_2	[Q13442 ]	NA	NA	[Q13442 28 kDa heat- and acid-stable phosphoprotein OS=Homo sapiens GN=PDAP1 PE=1 SV=1 ]
<a href='/ip2/showLorikeet.html?sequence=K.SLDSDES(79.9663)EDEEDDYQQK.R&amp;chargeState=3&amp;pid=4678&amp;experimentId=&amp;searchId=121195&amp;scan=36731&amp;fileName=24H-Phos-Neg_2&amp;sampleName=24H-Phos-Neg&amp;projectName=Breast+Cancer-+Phospho+analysis&amp;measuredMplush=2570.0637&amp;scanType=&amp;calculatedMplush=2570.0706&amp;createdDate=2017-12-04+10%3a55%3a19.0'> fragment ion view </a>	SLDSDES*EDEEDDYQQK	K.SLDSDES(79.9663)EDEEDDYQQK.R	36731	11.72,	100	6.008	0.3978	36731	3	24H-Phos-Neg_2	[Q13442 ]	NA	NA	[Q13442 28 kDa heat- and acid-stable phosphoprotein OS=Homo sapiens GN=PDAP1 PE=1 SV=1 ]
<a href='/ip2/showLorikeet.html?sequence=K.SLDS(79.9663)DES(79.9663)EDEEDDYQQK.R&amp;chargeState=2&amp;pid=4678&amp;experimentId=&amp;searchId=121195&amp;scan=64626&amp;fileName=24H-Phos-Neg_1_171201094127&amp;sampleName=24H-Phos-Neg&amp;projectName=Breast+Cancer-+Phospho+analysis&amp;measuredMplush=2650.0322&amp;scanType=&amp;calculatedMplush=2650.0369&amp;createdDate=2017-12-04+10%3a55%3a19.0'>…	SLDS*DES*EDEEDDYQQK	K.SLDS(79.9663)DES(79.9663)EDEEDDYQQK.R	64626	[0.56,16.18,]	100	4.1847	0.5649	64626	2	24H-Phos-Neg_1_171201094127	[Q13442 ]	NA	NA	[Q13442 28 kDa heat- and acid-stable phosphoprotein OS=Homo sapiens GN=PDAP1 PE=1 SV=1 ]
<a href='/ip2/showLorikeet.html?sequence=K.SLDS(79.9663)DES(79.9663)EDEEDDYQQK.R&amp;chargeState=2&amp;pid=4678&amp;experimentId=&amp;searchId=121195&amp;scan=34325&amp;fileName=24H-Phos-Neg_2&amp;sampleName=24H-Phos-Neg&amp;projectName=Breast+Cancer-+Phospho+analysis&amp;measuredMplush=2650.0305&amp;scanType=&amp;calculatedMplush=2650.0369&amp;createdDate=2017-12-04+10%3a55%3a19.0'> fragment ion…	SLDS*DES*EDEEDDYQQK	K.SLDS(79.9663)DES(79.9663)EDEEDDYQQK.R	34325	[0.56,4.54,]	100	4.8825	0.5233	34325	2	24H-Phos-Neg_2	[Q13442 ]	NA	NA	[Q13442 28 kDa heat- and acid-stable phosphoprotein OS=Homo sapiens GN=PDAP1 PE=1 SV=1 ]
<a href='/ip2/showLorikeet.html?sequence=K.SLDS(79.9663)DES(79.9663)EDEEDDYQQK.R&amp;chargeState=3&amp;pid=4678&amp;experimentId=&amp;searchId=121195&amp;scan=64436&amp;fileName=24H-Phos-Neg_1_171201094127&amp;sampleName=24H-Phos-Neg&amp;projectName=Breast+Cancer-+Phospho+analysis&amp;measuredMplush=2650.0298&amp;scanType=&amp;calculatedMplush=2650.0369&amp;createdDate=2017-12-04+10%3a55%3a19.0'>…	SLDS*DES*EDEEDDYQQK	K.SLDS(79.9663)DES(79.9663)EDEEDDYQQK.R	64436	[0,12.99,]	100	6.1796	0.3778	64436	3	24H-Phos-Neg_1_171201094127	[Q13442 ]	NA	NA	[Q13442 28 kDa heat- and acid-stable phosphoprotein OS=Homo sapiens GN=PDAP1 PE=1 SV=1 ]
<a href='/ip2/showLorikeet.html?sequence=K.S(79.9663)LDSDES(79.9663)EDEEDDYQQK.R&amp;chargeState=3&amp;pid=4678&amp;experimentId=&amp;searchId=121195&amp;scan=65622&amp;fileName=24H-Phos-Neg_1_171201094127&amp;sampleName=24H-Phos-Neg&amp;projectName=Breast+Cancer-+Phospho+analysis&amp;measuredMplush=2650.0242&amp;scanType=&amp;calculatedMplush=2650.0369&amp;createdDate=2017-12-04+10%3a55%3a19.0'>…	SLDS*DES*EDEEDDYQQK	K.S(79.9663)LDSDES(79.9663)EDEEDDYQQK.R	65622	[5.75,1.87,]	100	4.2334	0.3552	65622	3	24H-Phos-Neg_1_171201094127	[Q13442 ]	NA	NA	[Q13442 28 kDa heat- and acid-stable phosphoprotein OS=Homo sapiens GN=PDAP1 PE=1 SV=1 ]
<a href='/ip2/showLorikeet.html?sequence=K.S(79.9663)LDS(79.9663)DESEDEEDDYQQK.R&amp;chargeState=3&amp;pid=4678&amp;experimentId=&amp;searchId=121195&amp;scan=66088&amp;fileName=24H-Phos-Neg_1_171201094127&amp;sampleName=24H-Phos-Neg&amp;projectName=Breast+Cancer-+Phospho+analysis&amp;measuredMplush=2650.0342&amp;scanType=&amp;calculatedMplush=2650.0369&amp;createdDate=2017-12-04+10%3a55%3a19.0'>…	SLDS*DES*EDEEDDYQQK	K.S(79.9663)LDS(79.9663)DESEDEEDDYQQK.R	66088	[0,7.36,]	100	4.5952	0.2757	66088	3	24H-Phos-Neg_1_171201094127	[Q13442 ]	NA	NA	[Q13442 28 kDa heat- and acid-stable phosphoprotein OS=Homo sapiens GN=PDAP1 PE=1 SV=1 ]
<a href='/ip2/showLorikeet.html?sequence=K.SLDS(79.9663)DES(79.9663)EDEEDDYQQK.R&amp;chargeState=3&amp;pid=4678&amp;experimentId=&amp;searchId=121195&amp;scan=33892&amp;fileName=24H-Phos-Neg_2&amp;sampleName=24H-Phos-Neg&amp;projectName=Breast+Cancer-+Phospho+analysis&amp;measuredMplush=2650.0308&amp;scanType=&amp;calculatedMplush=2650.0369&amp;createdDate=2017-12-04+10%3a55%3a19.0'> fragment ion…	SLDS*DES*EDEEDDYQQK	K.SLDS(79.9663)DES(79.9663)EDEEDDYQQK.R	33892	[0,0,]	100	4.9457	0.3439	33892	3	24H-Phos-Neg_2	[Q13442 ]	NA	NA	[Q13442 28 kDa heat- and acid-stable phosphoprotein OS=Homo sapiens GN=PDAP1 PE=1 SV=1 ]
<a href='/ip2/showLorikeet.html?sequence=K.S(79.9663)LDSDES(79.9663)EDEEDDYQQK.R&amp;chargeState=3&amp;pid=4678&amp;experimentId=&amp;searchId=121195&amp;scan=34107&amp;fileName=24H-Phos-Neg_2&amp;sampleName=24H-Phos-Neg&amp;projectName=Breast+Cancer-+Phospho+analysis&amp;measuredMplush=2650.0276&amp;scanType=&amp;calculatedMplush=2650.0369&amp;createdDate=2017-12-04+10%3a55%3a19.0'> fragment ion…	SLDS*DES*EDEEDDYQQK	K.S(79.9663)LDSDES(79.9663)EDEEDDYQQK.R	34107	[0,7.32,]	100	4.4916	0.3241	34107	3	24H-Phos-Neg_2	[Q13442 ]	NA	NA	[Q13442 28 kDa heat- and acid-stable phosphoprotein OS=Homo sapiens GN=PDAP1 PE=1 SV=1 ]
<a href='/ip2/showLorikeet.html?sequence=K.SLDS(79.9663)DESEDEEDDYQQKR.K&amp;chargeState=3&amp;pid=4678&amp;experimentId=&amp;searchId=121195&amp;scan=28941&amp;fileName=24H-Phos-Neg_2&amp;sampleName=24H-Phos-Neg&amp;projectName=Breast+Cancer-+Phospho+analysis&amp;measuredMplush=2726.167&amp;scanType=&amp;calculatedMplush=2726.1716&amp;createdDate=2017-12-04+10%3a55%3a19.0'> fragment ion view </a>	SLDS*DESEDEEDDYQQKR	K.SLDS(79.9663)DESEDEEDDYQQKR.K	28941	9.42,	100	3.0607	0.2519	28941	3	24H-Phos-Neg_2	[Q13442 ]	NA	NA	[Q13442 28 kDa heat- and acid-stable phosphoprotein OS=Homo sapiens GN=PDAP1 PE=1 SV=1 ]
<a href='/ip2/showLorikeet.html?sequence=K.SLDSDES(79.9663)EDEEDDYQQKR.K&amp;chargeState=3&amp;pid=4678&amp;experimentId=&amp;searchId=121195&amp;scan=29248&amp;fileName=24H-Phos-Neg_2&amp;sampleName=24H-Phos-Neg&amp;projectName=Breast+Cancer-+Phospho+analysis&amp;measuredMplush=2726.1624&amp;scanType=&amp;calculatedMplush=2726.1716&amp;createdDate=2017-12-04+10%3a55%3a19.0'> fragment ion view </…	SLDS*DESEDEEDDYQQKR	K.SLDSDES(79.9663)EDEEDDYQQKR.K	29248	9.42,	99.8	3.0512	0.1934	29248	3	24H-Phos-Neg_2	[Q13442 ]	NA	NA	[Q13442 28 kDa heat- and acid-stable phosphoprotein OS=Homo sapiens GN=PDAP1 PE=1 SV=1 ]
<a href='/ip2/showLorikeet.html?sequence=K.SLDS(79.9663)DES(79.9663)EDEEDDYQQKR.K&amp;chargeState=2&amp;pid=4678&amp;experimentId=&amp;searchId=121195&amp;scan=37199&amp;fileName=24H-Phos-Neg_2&amp;sampleName=24H-Phos-Neg&amp;projectName=Breast+Cancer-+Phospho+analysis&amp;measuredMplush=2806.1304&amp;scanType=&amp;calculatedMplush=2806.138&amp;createdDate=2017-12-04+10%3a55%3a19.0'> fragment ion…	SLDS*DES*EDEEDDYQQKR	K.SLDS(79.9663)DES(79.9663)EDEEDDYQQKR.K	37199	[0.56,5.08,]	99.7	2.8445	0.3013	37199	2	24H-Phos-Neg_2	[Q13442 ]	NA	NA	[Q13442 28 kDa heat- and acid-stable phosphoprotein OS=Homo sapiens GN=PDAP1 PE=1 SV=1 ]
<a href='/ip2/showLorikeet.html?sequence=K.SLDS(79.9663)DES(79.9663)EDEEDDYQQKR.K&amp;chargeState=3&amp;pid=4678&amp;experimentId=&amp;searchId=121195&amp;scan=66012&amp;fileName=24H-Phos-Neg_1_171201094127&amp;sampleName=24H-Phos-Neg&amp;projectName=Breast+Cancer-+Phospho+analysis&amp;measuredMplush=2806.1328&amp;scanType=&amp;calculatedMplush=2806.138&amp;createdDate=2017-12-04+10%3a55%3a19.0'>…	S*LDSDES*EDEEDDYQQKR	K.SLDS(79.9663)DES(79.9663)EDEEDDYQQKR.K	66012	[6.59,12.32,]	100	3.1552	0.2589	66012	3	24H-Phos-Neg_1_171201094127	[Q13442 ]	NA	NA	[Q13442 28 kDa heat- and acid-stable phosphoprotein OS=Homo sapiens GN=PDAP1 PE=1 SV=1 ]
<a href='/ip2/showLorikeet.html?sequence=K.SLDS(79.9663)DES(79.9663)EDEEDDYQQKR.K&amp;chargeState=3&amp;pid=4678&amp;experimentId=&amp;searchId=121195&amp;scan=34321&amp;fileName=24H-Phos-Neg_2&amp;sampleName=24H-Phos-Neg&amp;projectName=Breast+Cancer-+Phospho+analysis&amp;measuredMplush=2806.1296&amp;scanType=&amp;calculatedMplush=2806.138&amp;createdDate=2017-12-04+10%3a55%3a19.0'> fragment ion…	SLDS*DES*EDEEDDYQQKR	K.SLDS(79.9663)DES(79.9663)EDEEDDYQQKR.K	34321	[12.32,12.57,]	99.8	3.1589	0.173	34321	3	24H-Phos-Neg_2	[Q13442 ]	NA	NA	[Q13442 28 kDa heat- and acid-stable phosphoprotein OS=Homo sapiens GN=PDAP1 PE=1 SV=1 ]
<a href='/ip2/showLorikeet.html?sequence=K.SLDS(79.9663)DES(79.9663)EDEEDDYQQKR.K&amp;chargeState=4&amp;pid=4678&amp;experimentId=&amp;searchId=121195&amp;scan=66126&amp;fileName=24H-Phos-Neg_1_171201094127&amp;sampleName=24H-Phos-Neg&amp;projectName=Breast+Cancer-+Phospho+analysis&amp;measuredMplush=2806.131&amp;scanType=&amp;calculatedMplush=2806.138&amp;createdDate=2017-12-04+10%3a55%3a19.0'> …	S*LDSDES*EDEEDDYQQKR	K.SLDS(79.9663)DES(79.9663)EDEEDDYQQKR.K	66126	[10.36,17.45,]	100	3.1102	0.3486	66126	4	24H-Phos-Neg_1_171201094127	[Q13442 ]	NA	NA	[Q13442 28 kDa heat- and acid-stable phosphoprotein OS=Homo sapiens GN=PDAP1 PE=1 SV=1 ]
<a href='/ip2/showLorikeet.html?sequence=K.SLDS(79.9663)DES(79.9663)EDEEDDYQQKR.K&amp;chargeState=4&amp;pid=4678&amp;experimentId=&amp;searchId=121195&amp;scan=36894&amp;fileName=24H-Phos-Neg_2&amp;sampleName=24H-Phos-Neg&amp;projectName=Breast+Cancer-+Phospho+analysis&amp;measuredMplush=2806.129&amp;scanType=&amp;calculatedMplush=2806.138&amp;createdDate=2017-12-04+10%3a55%3a19.0'> fragment ion …	S*LDSDES*EDEEDDYQQKR	K.SLDS(79.9663)DES(79.9663)EDEEDDYQQKR.K	36894	[10.36,8.75,]	99.8	2.9185	0.2034	36894	4	24H-Phos-Neg_2	[Q13442 ]	NA	NA	[Q13442 28 kDa heat- and acid-stable phosphoprotein OS=Homo sapiens GN=PDAP1 PE=1 SV=1 ]
<a href='/ip2/showLorikeet.html?sequence=K.KLEKEEEEGISQES(79.9663)S(79.9663)EEEQ.-&amp;chargeState=3&amp;pid=4678&amp;experimentId=&amp;searchId=121195&amp;scan=46325&amp;fileName=24H-Phos-Neg_2&amp;sampleName=24H-Phos-Neg&amp;projectName=Breast+Cancer-+Phospho+analysis&amp;measuredMplush=3084.3992&amp;scanType=&amp;calculatedMplush=3084.4153&amp;createdDate=2017-12-04+10%3a55%3a19.0'> fragment i…	KLEKEEEEGIS*QES*SEEEQ	K.KLEKEEEEGISQES(79.9663)S(79.9663)EEEQ.-	46325	[4.27,0,]	100	2.8199	0.2904	46325	3	24H-Phos-Neg_2	[P17096 ]	NA	NA	[P17096 High mobility group protein HMG-I/HMG-Y OS=Homo sapiens GN=HMGA1 PE=1 SV=3 ]
<a href='/ip2/showLorikeet.html?sequence=K.KLEKEEEEGIS(79.9663)QES(79.9663)SEEEQ.-&amp;chargeState=3&amp;pid=4678&amp;experimentId=&amp;searchId=121195&amp;scan=54785&amp;fileName=24H-Phos-Neg_2&amp;sampleName=24H-Phos-Neg&amp;projectName=Breast+Cancer-+Phospho+analysis&amp;measuredMplush=3084.4065&amp;scanType=&amp;calculatedMplush=3084.4153&amp;createdDate=2017-12-04+10%3a55%3a19.0'> fragment i…	KLEKEEEEGISQES*S*EEEQ	K.KLEKEEEEGIS(79.9663)QES(79.9663)SEEEQ.-	54785	[5.52,4.54,]	99.8	2.6968	0.2248	54785	3	24H-Phos-Neg_2	[P17096 ]	NA	NA	[P17096 High mobility group protein HMG-I/HMG-Y OS=Homo sapiens GN=HMGA1 PE=1 SV=3 ]
<a href='/ip2/showLorikeet.html?sequence=K.KLEKEEEEGISQES(79.9663)S(79.9663)EEEQ.-&amp;chargeState=4&amp;pid=4678&amp;experimentId=&amp;searchId=121195&amp;scan=48912&amp;fileName=24H-Phos-Neg_2&amp;sampleName=24H-Phos-Neg&amp;projectName=Breast+Cancer-+Phospho+analysis&amp;measuredMplush=3084.4062&amp;scanType=&amp;calculatedMplush=3084.4153&amp;createdDate=2017-12-04+10%3a55%3a19.0'> fragment i…	KLEKEEEEGISQES*S*EEEQ	K.KLEKEEEEGISQES(79.9663)S(79.9663)EEEQ.-	48912	[7.32,7.6,]	99.8	3.1634	0.1757	48912	4	24H-Phos-Neg_2	[P17096 ]	NA	NA	[P17096 High mobility group protein HMG-I/HMG-Y OS=Homo sapiens GN=HMGA1 PE=1 SV=3 ]
<a href='/ip2/showLorikeet.html?sequence=K.KLEKEEEEGIS(79.9663)QES(79.9663)S(79.9663)EEEQ.-&amp;chargeState=3&amp;pid=4678&amp;experimentId=&amp;searchId=121195&amp;scan=65675&amp;fileName=24H-Phos-Neg_1_171201094127&amp;sampleName=24H-Phos-Neg&amp;projectName=Breast+Cancer-+Phospho+analysis&amp;measuredMplush=3164.3745&amp;scanType=&amp;calculatedMplush=3164.3816&amp;createdDate=2017-12-04+10%3a…	KLEKEEEEGIS*QES*S*EEEQ	K.KLEKEEEEGIS(79.9663)QES(79.9663)S(79.9663)EEEQ.-	65675	1000,	100	3.5797	0.2448	65675	3	24H-Phos-Neg_1_171201094127	[P17096 ]	NA	NA	[P17096 High mobility group protein HMG-I/HMG-Y OS=Homo sapiens GN=HMGA1 PE=1 SV=3 ]
<a href='/ip2/showLorikeet.html?sequence=K.KLEKEEEEGIS(79.9663)QES(79.9663)S(79.9663)EEEQ.-&amp;chargeState=3&amp;pid=4678&amp;experimentId=&amp;searchId=121195&amp;scan=45706&amp;fileName=24H-Phos-Neg_2&amp;sampleName=24H-Phos-Neg&amp;projectName=Breast+Cancer-+Phospho+analysis&amp;measuredMplush=3164.3755&amp;scanType=&amp;calculatedMplush=3164.3816&amp;createdDate=2017-12-04+10%3a55%3a19.0'> f…	KLEKEEEEGIS*QES*S*EEEQ	K.KLEKEEEEGIS(79.9663)QES(79.9663)S(79.9663)EEEQ.-	45706	1000,	99.8	2.7723	0.2166	45706	3	24H-Phos-Neg_2	[P17096 ]	NA	NA	[P17096 High mobility group protein HMG-I/HMG-Y OS=Homo sapiens GN=HMGA1 PE=1 SV=3 ]
<a href='/ip2/showLorikeet.html?sequence=K.EEEEGISQES(79.9663)SEEEQ.-&amp;chargeState=3&amp;pid=4678&amp;experimentId=&amp;searchId=121195&amp;scan=59399&amp;fileName=24H-Phos-Neg_1_171201094127&amp;sampleName=24H-Phos-Neg&amp;projectName=Breast+Cancer-+Phospho+analysis&amp;measuredMplush=2047.7988&amp;scanType=&amp;calculatedMplush=2047.8065&amp;createdDate=2017-12-04+10%3a55%3a19.0'> fragment i…	EEEEGISQES*SEEEQ	K.EEEEGISQES(79.9663)SEEEQ.-	59399	22.01,	100	4.3851	0.4074	59399	3	24H-Phos-Neg_1_171201094127	[P17096 ]	NA	NA	[P17096 High mobility group protein HMG-I/HMG-Y OS=Homo sapiens GN=HMGA1 PE=1 SV=3 ]
<a href='/ip2/showLorikeet.html?sequence=K.EEEEGISQES(79.9663)S(79.9663)EEEQ.-&amp;chargeState=2&amp;pid=4678&amp;experimentId=&amp;searchId=121195&amp;scan=56945&amp;fileName=24H-Phos-Neg_1_171201094127&amp;sampleName=24H-Phos-Neg&amp;projectName=Breast+Cancer-+Phospho+analysis&amp;measuredMplush=2127.7651&amp;scanType=&amp;calculatedMplush=2127.7727&amp;createdDate=2017-12-04+10%3a55%3a19.0'> f…	EEEEGISQES*S*EEEQ	K.EEEEGISQES(79.9663)S(79.9663)EEEQ.-	56945	[27.99,23.88,]	100	4.725	0.4434	56945	2	24H-Phos-Neg_1_171201094127	[P17096 ]	NA	NA	[P17096 High mobility group protein HMG-I/HMG-Y OS=Homo sapiens GN=HMGA1 PE=1 SV=3 ]
<a href='/ip2/showLorikeet.html?sequence=K.EEEEGISQES(79.9663)S(79.9663)EEEQ.-&amp;chargeState=3&amp;pid=4678&amp;experimentId=&amp;searchId=121195&amp;scan=57030&amp;fileName=24H-Phos-Neg_1_171201094127&amp;sampleName=24H-Phos-Neg&amp;projectName=Breast+Cancer-+Phospho+analysis&amp;measuredMplush=2127.767&amp;scanType=&amp;calculatedMplush=2127.7727&amp;createdDate=2017-12-04+10%3a55%3a19.0'> fr…	EEEEGIS*QESS*EEEQ	K.EEEEGISQES(79.9663)S(79.9663)EEEQ.-	57030	[14.89,7.48,]	100	3.5647	0.3208	57030	3	24H-Phos-Neg_1_171201094127	[P17096 ]	NA	NA	[P17096 High mobility group protein HMG-I/HMG-Y OS=Homo sapiens GN=HMGA1 PE=1 SV=3 ]
<a href='/ip2/showLorikeet.html?sequence=K.EEEEGIS(79.9663)QES(79.9663)S(79.9663)EEEQ.-&amp;chargeState=2&amp;pid=4678&amp;experimentId=&amp;searchId=121195&amp;scan=52957&amp;fileName=24H-Phos-Neg_1_171201094127&amp;sampleName=24H-Phos-Neg&amp;projectName=Breast+Cancer-+Phospho+analysis&amp;measuredMplush=2207.7295&amp;scanType=&amp;calculatedMplush=2207.739&amp;createdDate=2017-12-04+10%3a55%3a…	EEEEGIS*QES*S*EEEQ	K.EEEEGIS(79.9663)QES(79.9663)S(79.9663)EEEQ.-	52957	1000,	100	3.2757	0.432	52957	2	24H-Phos-Neg_1_171201094127	[P17096 ]	NA	NA	[P17096 High mobility group protein HMG-I/HMG-Y OS=Homo sapiens GN=HMGA1 PE=1 SV=3 ]
<a href='/ip2/showLorikeet.html?sequence=K.EEEEGIS(79.9663)QES(79.9663)S(79.9663)EEEQ.-&amp;chargeState=3&amp;pid=4678&amp;experimentId=&amp;searchId=121195&amp;scan=52687&amp;fileName=24H-Phos-Neg_1_171201094127&amp;sampleName=24H-Phos-Neg&amp;projectName=Breast+Cancer-+Phospho+analysis&amp;measuredMplush=2207.732&amp;scanType=&amp;calculatedMplush=2207.739&amp;createdDate=2017-12-04+10%3a55%3a1…	EEEEGIS*QES*S*EEEQ	K.EEEEGIS(79.9663)QES(79.9663)S(79.9663)EEEQ.-	52687	1000,	100	2.887	0.2775	52687	3	24H-Phos-Neg_1_171201094127	[P17096 ]	NA	NA	[P17096 High mobility group protein HMG-I/HMG-Y OS=Homo sapiens GN=HMGA1 PE=1 SV=3 ]
<a href='/ip2/showLorikeet.html?sequence=K.KPAQEETEETS(79.9663)SQESAEED.-&amp;chargeState=3&amp;pid=4678&amp;experimentId=&amp;searchId=121195&amp;scan=27303&amp;fileName=24H-Phos-Neg_2&amp;sampleName=24H-Phos-Neg&amp;projectName=Breast+Cancer-+Phospho+analysis&amp;measuredMplush=2662.1597&amp;scanType=&amp;calculatedMplush=2662.1655&amp;createdDate=2017-12-04+10%3a55%3a19.0'> fragment ion view <…	KPAQEETEETSS*QESAEED	K.KPAQEETEETS(79.9663)SQESAEED.-	27303	0,	100	3.4523	0.3575	27303	3	24H-Phos-Neg_2	[P52926 ]	NA	NA	[P52926 High mobility group protein HMGI-C OS=Homo sapiens GN=HMGA2 PE=1 SV=1 ]
<a href='/ip2/showLorikeet.html?sequence=K.KPAQEETEETSS(79.9663)QESAEED.-&amp;chargeState=3&amp;pid=4678&amp;experimentId=&amp;searchId=121195&amp;scan=27465&amp;fileName=24H-Phos-Neg_2&amp;sampleName=24H-Phos-Neg&amp;projectName=Breast+Cancer-+Phospho+analysis&amp;measuredMplush=2662.1575&amp;scanType=&amp;calculatedMplush=2662.1655&amp;createdDate=2017-12-04+10%3a55%3a19.0'> fragment ion view <…	KPAQEETEETSS*QESAEED	K.KPAQEETEETSS(79.9663)QESAEED.-	27465	0,	100	3.3522	0.2935	27465	3	24H-Phos-Neg_2	[P52926 ]	NA	NA	[P52926 High mobility group protein HMGI-C OS=Homo sapiens GN=HMGA2 PE=1 SV=1 ]
<a href='/ip2/showLorikeet.html?sequence=K.KPAQEETEETS(79.9663)SQES(79.9663)AEED.-&amp;chargeState=3&amp;pid=4678&amp;experimentId=&amp;searchId=121195&amp;scan=59882&amp;fileName=24H-Phos-Neg_1_171201094127&amp;sampleName=24H-Phos-Neg&amp;projectName=Breast+Cancer-+Phospho+analysis&amp;measuredMplush=2742.123&amp;scanType=&amp;calculatedMplush=2742.1318&amp;createdDate=2017-12-04+10%3a55%3a19.0'…	KPAQEETEETS*SQES*AEED	K.KPAQEETEETS(79.9663)SQES(79.9663)AEED.-	59882	[10.33,27.34,]	100	4.8958	0.2619	59882	3	24H-Phos-Neg_1_171201094127	[P52926 ]	NA	NA	[P52926 High mobility group protein HMGI-C OS=Homo sapiens GN=HMGA2 PE=1 SV=1 ]
<a href='/ip2/showLorikeet.html?sequence=K.KPAQEETEETS(79.9663)S(79.9663)QESAEED.-&amp;chargeState=3&amp;pid=4678&amp;experimentId=&amp;searchId=121195&amp;scan=59994&amp;fileName=24H-Phos-Neg_1_171201094127&amp;sampleName=24H-Phos-Neg&amp;projectName=Breast+Cancer-+Phospho+analysis&amp;measuredMplush=2742.1226&amp;scanType=&amp;calculatedMplush=2742.1318&amp;createdDate=2017-12-04+10%3a55%3a19.0…	KPAQEETEETS*S*QESAEED	K.KPAQEETEETS(79.9663)S(79.9663)QESAEED.-	59994	[7.55,9.57,]	100	5.1137	0.327	59994	3	24H-Phos-Neg_1_171201094127	[P52926 ]	NA	NA	[P52926 High mobility group protein HMGI-C OS=Homo sapiens GN=HMGA2 PE=1 SV=1 ]
<a href='/ip2/showLorikeet.html?sequence=K.KPAQEETEET(79.9663)SS(79.9663)QESAEED.-&amp;chargeState=3&amp;pid=4678&amp;experimentId=&amp;searchId=121195&amp;scan=60122&amp;fileName=24H-Phos-Neg_1_171201094127&amp;sampleName=24H-Phos-Neg&amp;projectName=Breast+Cancer-+Phospho+analysis&amp;measuredMplush=2742.121&amp;scanType=&amp;calculatedMplush=2742.1318&amp;createdDate=2017-12-04+10%3a55%3a19.0'…	KPAQEETEETS*S*QESAEED	K.KPAQEETEET(79.9663)SS(79.9663)QESAEED.-	60122	[9.62,14.52,]	100	3.1663	0.2555	60122	3	24H-Phos-Neg_1_171201094127	[P52926 ]	NA	NA	[P52926 High mobility group protein HMGI-C OS=Homo sapiens GN=HMGA2 PE=1 SV=1 ]
<a href='/ip2/showLorikeet.html?sequence=K.KPAQEETEETS(79.9663)SQES(79.9663)AEED.-&amp;chargeState=3&amp;pid=4678&amp;experimentId=&amp;searchId=121195&amp;scan=24573&amp;fileName=24H-Phos-Neg_2&amp;sampleName=24H-Phos-Neg&amp;projectName=Breast+Cancer-+Phospho+analysis&amp;measuredMplush=2742.1277&amp;scanType=&amp;calculatedMplush=2742.1318&amp;createdDate=2017-12-04+10%3a55%3a19.0'> fragment i…	KPAQEETEETS*SQES*AEED	K.KPAQEETEETS(79.9663)SQES(79.9663)AEED.-	24573	[5.88,5.97,]	99.9	2.8975	0.2336	24573	3	24H-Phos-Neg_2	[P52926 ]	NA	NA	[P52926 High mobility group protein HMGI-C OS=Homo sapiens GN=HMGA2 PE=1 SV=1 ]
<a href='/ip2/showLorikeet.html?sequence=K.KPAQEETEET(79.9663)SSQES(79.9663)AEED.-&amp;chargeState=3&amp;pid=4678&amp;experimentId=&amp;searchId=121195&amp;scan=24798&amp;fileName=24H-Phos-Neg_2&amp;sampleName=24H-Phos-Neg&amp;projectName=Breast+Cancer-+Phospho+analysis&amp;measuredMplush=2742.122&amp;scanType=&amp;calculatedMplush=2742.1318&amp;createdDate=2017-12-04+10%3a55%3a19.0'> fragment io…	KPAQEETEETS*SQES*AEED	K.KPAQEETEET(79.9663)SSQES(79.9663)AEED.-	24798	[21.3,3.51,]	100	3.5724	0.3193	24798	3	24H-Phos-Neg_2	[P52926 ]	NA	NA	[P52926 High mobility group protein HMGI-C OS=Homo sapiens GN=HMGA2 PE=1 SV=1 ]
<a href='/ip2/showLorikeet.html?sequence=K.KPAQEETEETS(79.9663)S(79.9663)QES(79.9663)AEED.-&amp;chargeState=3&amp;pid=4678&amp;experimentId=&amp;searchId=121195&amp;scan=58354&amp;fileName=24H-Phos-Neg_1_171201094127&amp;sampleName=24H-Phos-Neg&amp;projectName=Breast+Cancer-+Phospho+analysis&amp;measuredMplush=2822.0916&amp;scanType=&amp;calculatedMplush=2822.0981&amp;createdDate=2017-12-04+10%3a…	KPAQEETEETS*S*QES*AEED	K.KPAQEETEETS(79.9663)S(79.9663)QES(79.9663)AEED.-	58354	[26.22,17.99,17.22,]	100	3.504	0.4518	58354	3	24H-Phos-Neg_1_171201094127	[P52926 ]	NA	NA	[P52926 High mobility group protein HMGI-C OS=Homo sapiens GN=HMGA2 PE=1 SV=1 ]
<a href='/ip2/showLorikeet.html?sequence=R.RQSSSS(79.9663)AGDS(79.9663)DGEREDSAAER.A&amp;chargeState=3&amp;pid=4678&amp;experimentId=&amp;searchId=121195&amp;scan=3451&amp;fileName=24H-Phos-Neg_2&amp;sampleName=24H-Phos-Neg&amp;projectName=Breast+Cancer-+Phospho+analysis&amp;measuredMplush=2586.025&amp;scanType=&amp;calculatedMplush=2586.0303&amp;createdDate=2017-12-04+10%3a55%3a19.0'> fragment i…	RQSSS*SAGDS*DGEREDSAAER	R.RQSSSS(79.9663)AGDS(79.9663)DGEREDSAAER.A	3451	[0,13.83,]	100	3.3941	0.3439	3451	3	24H-Phos-Neg_2	[Q9BRA0 ]	NA	NA	[Q9BRA0 N-alpha-acetyltransferase 38, NatC auxiliary subunit OS=Homo sapiens GN=NAA38 PE=1 SV=1 ]
<a href='/ip2/showLorikeet.html?sequence=R.RQSSS(79.9663)S(79.9663)AGDS(79.9663)DGEREDSAAER.A&amp;chargeState=3&amp;pid=4678&amp;experimentId=&amp;searchId=121195&amp;scan=52354&amp;fileName=24H-Phos-Neg_1_171201094127&amp;sampleName=24H-Phos-Neg&amp;projectName=Breast+Cancer-+Phospho+analysis&amp;measuredMplush=2665.9875&amp;scanType=&amp;calculatedMplush=2665.9966&amp;createdDate=2017-12-04+10%…	RQSS*S*S*AGDSDGEREDSAAER	R.RQSSS(79.9663)S(79.9663)AGDS(79.9663)DGEREDSAAER.A	52354	[0.01,4.15,4.92,]	100	2.8853	0.2807	52354	3	24H-Phos-Neg_1_171201094127	[Q9BRA0 ]	NA	NA	[Q9BRA0 N-alpha-acetyltransferase 38, NatC auxiliary subunit OS=Homo sapiens GN=NAA38 PE=1 SV=1 ]
<a href='/ip2/showLorikeet.html?sequence=R.NYQQNYQNSESGEKNEGS(79.9663)ESAPEGQAQQR.R&amp;chargeState=3&amp;pid=4678&amp;experimentId=&amp;searchId=121195&amp;scan=24353&amp;fileName=24H-Phos-Neg_2&amp;sampleName=24H-Phos-Neg&amp;projectName=Breast+Cancer-+Phospho+analysis&amp;measuredMplush=3795.674&amp;scanType=&amp;calculatedMplush=3795.6882&amp;createdDate=2017-12-04+10%3a55%3a19.0'> fragment i…	NYQQNYQNSESGEKNEGSES*APEGQAQQR	R.NYQQNYQNSESGEKNEGS(79.9663)ESAPEGQAQQR.R	24353	2.71,	100	3.429	0.3373	24353	3	24H-Phos-Neg_2	[P67809 ]	NA	NA	[P67809 Nuclease-sensitive element-binding protein 1 OS=Homo sapiens GN=YBX1 PE=1 SV=3 ]
<a href='/ip2/showLorikeet.html?sequence=R.NYQQNYQNSESGEKNEGSES(79.9663)APEGQAQQR.R&amp;chargeState=4&amp;pid=4678&amp;experimentId=&amp;searchId=121195&amp;scan=22370&amp;fileName=24H-Phos-Neg_2&amp;sampleName=24H-Phos-Neg&amp;projectName=Breast+Cancer-+Phospho+analysis&amp;measuredMplush=3795.6802&amp;scanType=&amp;calculatedMplush=3795.6882&amp;createdDate=2017-12-04+10%3a55%3a19.0'> fragment …	NYQQNYQNSESGEKNEGSES*APEGQAQQR	R.NYQQNYQNSESGEKNEGSES(79.9663)APEGQAQQR.R	22370	9.64,	99.9	3.4162	0.205	22370	4	24H-Phos-Neg_2	[P67809 ]	NA	NA	[P67809 Nuclease-sensitive element-binding protein 1 OS=Homo sapiens GN=YBX1 PE=1 SV=3 ]
<a href='/ip2/showLorikeet.html?sequence=R.NYQQNYQNSESGEKNEGS(79.9663)ESAPEGQAQQR.R&amp;chargeState=4&amp;pid=4678&amp;experimentId=&amp;searchId=121195&amp;scan=22562&amp;fileName=24H-Phos-Neg_2&amp;sampleName=24H-Phos-Neg&amp;projectName=Breast+Cancer-+Phospho+analysis&amp;measuredMplush=3795.6736&amp;scanType=&amp;calculatedMplush=3795.6882&amp;createdDate=2017-12-04+10%3a55%3a19.0'> fragment …	NYQQNYQNSESGEKNEGSES*APEGQAQQR	R.NYQQNYQNSESGEKNEGS(79.9663)ESAPEGQAQQR.R	22562	4.11,	99.7	3.2648	0.1705	22562	4	24H-Phos-Neg_2	[P67809 ]	NA	NA	[P67809 Nuclease-sensitive element-binding protein 1 OS=Homo sapiens GN=YBX1 PE=1 SV=3 ]
<a href='/ip2/showLorikeet.html?sequence=R.NYQQNYQNS(79.9663)ESGEKNEGSESAPEGQAQQR.R&amp;chargeState=4&amp;pid=4678&amp;experimentId=&amp;searchId=121195&amp;scan=26233&amp;fileName=24H-Phos-Neg_2&amp;sampleName=24H-Phos-Neg&amp;projectName=Breast+Cancer-+Phospho+analysis&amp;measuredMplush=3795.6677&amp;scanType=&amp;calculatedMplush=3795.6882&amp;createdDate=2017-12-04+10%3a55%3a19.0'> fragment …	NYQQNY*QNSESGEKNEGSESAPEGQAQQR	R.NYQQNYQNS(79.9663)ESGEKNEGSESAPEGQAQQR.R	26233	2.89,	100	3.4512	0.224	26233	4	24H-Phos-Neg_2	[P67809 ]	NA	NA	[P67809 Nuclease-sensitive element-binding protein 1 OS=Homo sapiens GN=YBX1 PE=1 SV=3 ]
<a href='/ip2/showLorikeet.html?sequence=R.NYQQNYQNSES(79.9663)GEKNEGSESAPEGQAQQR.R&amp;chargeState=4&amp;pid=4678&amp;experimentId=&amp;searchId=121195&amp;scan=27286&amp;fileName=24H-Phos-Neg_2&amp;sampleName=24H-Phos-Neg&amp;projectName=Breast+Cancer-+Phospho+analysis&amp;measuredMplush=3795.6892&amp;scanType=&amp;calculatedMplush=3795.6882&amp;createdDate=2017-12-04+10%3a55%3a19.0'> fragment …	NYQQNYQNSES*GEKNEGSESAPEGQAQQR	R.NYQQNYQNSES(79.9663)GEKNEGSESAPEGQAQQR.R	27286	9.33,	100	3.9247	0.2138	27286	4	24H-Phos-Neg_2	[P67809 ]	NA	NA	[P67809 Nuclease-sensitive element-binding protein 1 OS=Homo sapiens GN=YBX1 PE=1 SV=3 ]
<a href='/ip2/showLorikeet.html?sequence=R.NYQQNYQNS(79.9663)ESGEKNEGS(79.9663)ESAPEGQAQQR.R&amp;chargeState=4&amp;pid=4678&amp;experimentId=&amp;searchId=121195&amp;scan=63344&amp;fileName=24H-Phos-Neg_1_171201094127&amp;sampleName=24H-Phos-Neg&amp;projectName=Breast+Cancer-+Phospho+analysis&amp;measuredMplush=3875.6465&amp;scanType=&amp;calculatedMplush=3875.6545&amp;createdDate=2017-12-04+10%3…	NYQQNYQNS*ES*GEKNEGSESAPEGQAQQR	R.NYQQNYQNS(79.9663)ESGEKNEGS(79.9663)ESAPEGQAQQR.R	63344	[1.11,8.78,]	100	3.9955	0.2752	63344	4	24H-Phos-Neg_1_171201094127	[P67809 ]	NA	NA	[P67809 Nuclease-sensitive element-binding protein 1 OS=Homo sapiens GN=YBX1 PE=1 SV=3 ]
<a href='/ip2/showLorikeet.html?sequence=R.NYQQNYQNS(79.9663)ESGEKNEGSES(79.9663)APEGQAQQR.R&amp;chargeState=4&amp;pid=4678&amp;experimentId=&amp;searchId=121195&amp;scan=29532&amp;fileName=24H-Phos-Neg_2&amp;sampleName=24H-Phos-Neg&amp;projectName=Breast+Cancer-+Phospho+analysis&amp;measuredMplush=3875.645&amp;scanType=&amp;calculatedMplush=3875.6545&amp;createdDate=2017-12-04+10%3a55%3a19.0'> f…	NYQQNY*QNSES*GEKNEGSESAPEGQAQQR	R.NYQQNYQNS(79.9663)ESGEKNEGSES(79.9663)APEGQAQQR.R	29532	[4.8,0,]	100	4.1498	0.345	29532	4	24H-Phos-Neg_2	[P67809 ]	NA	NA	[P67809 Nuclease-sensitive element-binding protein 1 OS=Homo sapiens GN=YBX1 PE=1 SV=3 ]
<a href='/ip2/showLorikeet.html?sequence=R.NYQQNYQNS(79.9663)ESGEKNEGS(79.9663)ESAPEGQAQQR.R&amp;chargeState=4&amp;pid=4678&amp;experimentId=&amp;searchId=121195&amp;scan=29774&amp;fileName=24H-Phos-Neg_2&amp;sampleName=24H-Phos-Neg&amp;projectName=Breast+Cancer-+Phospho+analysis&amp;measuredMplush=3875.6494&amp;scanType=&amp;calculatedMplush=3875.6545&amp;createdDate=2017-12-04+10%3a55%3a19.0'> …	NYQQNYQNSES*GEKNEGSES*APEGQAQQR	R.NYQQNYQNS(79.9663)ESGEKNEGS(79.9663)ESAPEGQAQQR.R	29774	[4.98,7.64,]	100	4.4268	0.3571	29774	4	24H-Phos-Neg_2	[P67809 ]	NA	NA	[P67809 Nuclease-sensitive element-binding protein 1 OS=Homo sapiens GN=YBX1 PE=1 SV=3 ]
<a href='/ip2/showLorikeet.html?sequence=K.AADPPAENS(79.9663)SAPEAEQGGAE.-&amp;chargeState=2&amp;pid=4678&amp;experimentId=&amp;searchId=121195&amp;scan=21921&amp;fileName=24H-Phos-Neg_2&amp;sampleName=24H-Phos-Neg&amp;projectName=Breast+Cancer-+Phospho+analysis&amp;measuredMplush=2206.9265&amp;scanType=&amp;calculatedMplush=2206.9338&amp;createdDate=2017-12-04+10%3a55%3a19.0'> fragment ion view …	AADPPAENSS*APEAEQGGAE	K.AADPPAENS(79.9663)SAPEAEQGGAE.-	21921	11.51,	100	5.3995	0.4931	21921	2	24H-Phos-Neg_2	[P67809 ]	NA	NA	[P67809 Nuclease-sensitive element-binding protein 1 OS=Homo sapiens GN=YBX1 PE=1 SV=3 ]
<a href='/ip2/showLorikeet.html?sequence=K.AADPPAENSS(79.9663)APEAEQGGAE.-&amp;chargeState=3&amp;pid=4678&amp;experimentId=&amp;searchId=121195&amp;scan=59063&amp;fileName=24H-Phos-Neg_1_171201094127&amp;sampleName=24H-Phos-Neg&amp;projectName=Breast+Cancer-+Phospho+analysis&amp;measuredMplush=2206.9287&amp;scanType=&amp;calculatedMplush=2206.9338&amp;createdDate=2017-12-04+10%3a55%3a19.0'> fragm…	AADPPAENSS*APEAEQGGAE	K.AADPPAENSS(79.9663)APEAEQGGAE.-	59063	18.88,	100	6.1324	0.4674	59063	3	24H-Phos-Neg_1_171201094127	[P67809 ]	NA	NA	[P67809 Nuclease-sensitive element-binding protein 1 OS=Homo sapiens GN=YBX1 PE=1 SV=3 ]
<a href='/ip2/showLorikeet.html?sequence=K.AADPPAENSS(79.9663)APEAEQGGAE.-&amp;chargeState=3&amp;pid=4678&amp;experimentId=&amp;searchId=121195&amp;scan=21297&amp;fileName=24H-Phos-Neg_2&amp;sampleName=24H-Phos-Neg&amp;projectName=Breast+Cancer-+Phospho+analysis&amp;measuredMplush=2206.9314&amp;scanType=&amp;calculatedMplush=2206.9338&amp;createdDate=2017-12-04+10%3a55%3a19.0'> fragment ion view …	AADPPAENS*SAPEAEQGGAE	K.AADPPAENSS(79.9663)APEAEQGGAE.-	21297	5.88,	100	3.7848	0.3323	21297	3	24H-Phos-Neg_2	[P67809 ]	NA	NA	[P67809 Nuclease-sensitive element-binding protein 1 OS=Homo sapiens GN=YBX1 PE=1 SV=3 ]
<a href='/ip2/showLorikeet.html?sequence=K.AADPPAENS(79.9663)S(79.9663)APEAEQGGAE.-&amp;chargeState=3&amp;pid=4678&amp;experimentId=&amp;searchId=121195&amp;scan=57269&amp;fileName=24H-Phos-Neg_1_171201094127&amp;sampleName=24H-Phos-Neg&amp;projectName=Breast+Cancer-+Phospho+analysis&amp;measuredMplush=2286.8901&amp;scanType=&amp;calculatedMplush=2286.9001&amp;createdDate=2017-12-04+10%3a55%3a19.…	AADPPAENS*S*APEAEQGGAE	K.AADPPAENS(79.9663)S(79.9663)APEAEQGGAE.-	57269	1000,	100	4.1553	0.504	57269	3	24H-Phos-Neg_1_171201094127	[P67809 ]	NA	NA	[P67809 Nuclease-sensitive element-binding protein 1 OS=Homo sapiens GN=YBX1 PE=1 SV=3 ]
<a href='/ip2/showLorikeet.html?sequence=K.KEES(79.9663)EESDDDMGFGLFD.-&amp;chargeState=3&amp;pid=4678&amp;experimentId=&amp;searchId=121195&amp;scan=88689&amp;fileName=24H-Phos-Neg_1_171201094127&amp;sampleName=24H-Phos-Neg&amp;projectName=Breast+Cancer-+Phospho+analysis&amp;measuredMplush=2488.0432&amp;scanType=&amp;calculatedMplush=2488.0513&amp;createdDate=2017-12-04+10%3a55%3a19.0'> fragment…	KEES*EESDDDMGFGLFD	K.KEES(79.9663)EESDDDMGFGLFD.-	88689	4.49,	99.7	2.4323	0.2473	88689	3	24H-Phos-Neg_1_171201094127	[P05386 , P05387 ]	NA	NA	[P05387 60S acidic ribosomal protein P2 OS=Homo sapiens GN=RPLP2 PE=1 SV=1 , P05386 60S acidic ribosomal protein P1 OS=Homo sapiens GN=RPLP1 PE=1 SV=1 ]
<a href='/ip2/showLorikeet.html?sequence=K.KEES(79.9663)EESDDDMGFGLFD.-&amp;chargeState=3&amp;pid=4678&amp;experimentId=&amp;searchId=121195&amp;scan=64334&amp;fileName=24H-Phos-Neg_2&amp;sampleName=24H-Phos-Neg&amp;projectName=Breast+Cancer-+Phospho+analysis&amp;measuredMplush=2488.0454&amp;scanType=&amp;calculatedMplush=2488.0513&amp;createdDate=2017-12-04+10%3a55%3a19.0'> fragment ion view </a>	KEESEES*DDDMGFGLFD	K.KEES(79.9663)EESDDDMGFGLFD.-	64334	4.49,	99.9	2.4199	0.3153	64334	3	24H-Phos-Neg_2	[P05386 , P05387 ]	NA	NA	[P05387 60S acidic ribosomal protein P2 OS=Homo sapiens GN=RPLP2 PE=1 SV=1 , P05386 60S acidic ribosomal protein P1 OS=Homo sapiens GN=RPLP1 PE=1 SV=1 ]
<a href='/ip2/showLorikeet.html?sequence=K.KEESEES(79.9663)DDDMGFGLFD.-&amp;chargeState=3&amp;pid=4678&amp;experimentId=&amp;searchId=121195&amp;scan=64436&amp;fileName=24H-Phos-Neg_2&amp;sampleName=24H-Phos-Neg&amp;projectName=Breast+Cancer-+Phospho+analysis&amp;measuredMplush=2488.043&amp;scanType=&amp;calculatedMplush=2488.0513&amp;createdDate=2017-12-04+10%3a55%3a19.0'> fragment ion view </a>	KEESEES*DDDMGFGLFD	K.KEESEES(79.9663)DDDMGFGLFD.-	64436	9.57,	99.8	2.2874	0.2784	64436	3	24H-Phos-Neg_2	[P05386 , P05387 ]	NA	NA	[P05387 60S acidic ribosomal protein P2 OS=Homo sapiens GN=RPLP2 PE=1 SV=1 , P05386 60S acidic ribosomal protein P1 OS=Homo sapiens GN=RPLP1 PE=1 SV=1 ]
<a href='/ip2/showLorikeet.html?sequence=K.KEES(79.9663)EES(79.9663)DDDMGFGLFD.-&amp;chargeState=2&amp;pid=4678&amp;experimentId=&amp;searchId=121195&amp;scan=70656&amp;fileName=24H-Phos-Neg_1_171201094127&amp;sampleName=24H-Phos-Neg&amp;projectName=Breast+Cancer-+Phospho+analysis&amp;measuredMplush=2568.0112&amp;scanType=&amp;calculatedMplush=2568.0176&amp;createdDate=2017-12-04+10%3a55%3a19.0'>…	KEES*EES*DDDMGFGLFD	K.KEES(79.9663)EES(79.9663)DDDMGFGLFD.-	70656	1000,	99.7	2.6057	0.2194	70656	2	24H-Phos-Neg_1_171201094127	[P05386 , P05387 ]	NA	NA	[P05387 60S acidic ribosomal protein P2 OS=Homo sapiens GN=RPLP2 PE=1 SV=1 , P05386 60S acidic ribosomal protein P1 OS=Homo sapiens GN=RPLP1 PE=1 SV=1 ]
<a href='/ip2/showLorikeet.html?sequence=K.KEES(79.9663)EES(79.9663)DDDMGFGLFD.-&amp;chargeState=3&amp;pid=4678&amp;experimentId=&amp;searchId=121195&amp;scan=88371&amp;fileName=24H-Phos-Neg_1_171201094127&amp;sampleName=24H-Phos-Neg&amp;projectName=Breast+Cancer-+Phospho+analysis&amp;measuredMplush=2568.0095&amp;scanType=&amp;calculatedMplush=2568.0176&amp;createdDate=2017-12-04+10%3a55%3a19.0'>…	KEES*EES*DDDMGFGLFD	K.KEES(79.9663)EES(79.9663)DDDMGFGLFD.-	88371	1000,	99.8	2.2614	0.278	88371	3	24H-Phos-Neg_1_171201094127	[P05386 , P05387 ]	NA	NA	[P05387 60S acidic ribosomal protein P2 OS=Homo sapiens GN=RPLP2 PE=1 SV=1 , P05386 60S acidic ribosomal protein P1 OS=Homo sapiens GN=RPLP1 PE=1 SV=1 ]
<a href='/ip2/showLorikeet.html?sequence=K.KEES(79.9663)EES(79.9663)DDDMGFGLFD.-&amp;chargeState=3&amp;pid=4678&amp;experimentId=&amp;searchId=121195&amp;scan=66226&amp;fileName=24H-Phos-Neg_2&amp;sampleName=24H-Phos-Neg&amp;projectName=Breast+Cancer-+Phospho+analysis&amp;measuredMplush=2568.0066&amp;scanType=&amp;calculatedMplush=2568.0176&amp;createdDate=2017-12-04+10%3a55%3a19.0'> fragment ion…	KEES*EES*DDDMGFGLFD	K.KEES(79.9663)EES(79.9663)DDDMGFGLFD.-	66226	1000,	100	2.7431	0.2938	66226	3	24H-Phos-Neg_2	[P05386 , P05387 ]	NA	NA	[P05387 60S acidic ribosomal protein P2 OS=Homo sapiens GN=RPLP2 PE=1 SV=1 , P05386 60S acidic ribosomal protein P1 OS=Homo sapiens GN=RPLP1 PE=1 SV=1 ]
<a href='/ip2/showLorikeet.html?sequence=R.ADGYEPPVQES(79.9663)V.-&amp;chargeState=2&amp;pid=4678&amp;experimentId=&amp;searchId=121195&amp;scan=65737&amp;fileName=24H-Phos-Neg_1_171201094127&amp;sampleName=24H-Phos-Neg&amp;projectName=Breast+Cancer-+Phospho+analysis&amp;measuredMplush=1599.71&amp;scanType=&amp;calculatedMplush=1599.714&amp;createdDate=2017-12-04+10%3a55%3a19.0'> fragment ion vie…	ADGYEPPVQES*V	R.ADGYEPPVQES(79.9663)V.-	65737	65.29,	100	3.264	0.3556	65737	2	24H-Phos-Neg_1_171201094127	[P61247 ]	NA	NA	[P61247 40S ribosomal protein S3a OS=Homo sapiens GN=RPS3A PE=1 SV=2 ]
<a href='/ip2/showLorikeet.html?sequence=R.ADGYEPPVQES(79.9663)V.-&amp;chargeState=2&amp;pid=4678&amp;experimentId=&amp;searchId=121195&amp;scan=38351&amp;fileName=24H-Phos-Neg_2&amp;sampleName=24H-Phos-Neg&amp;projectName=Breast+Cancer-+Phospho+analysis&amp;measuredMplush=1599.709&amp;scanType=&amp;calculatedMplush=1599.714&amp;createdDate=2017-12-04+10%3a55%3a19.0'> fragment ion view </a>	ADGYEPPVQES*V	R.ADGYEPPVQES(79.9663)V.-	38351	48.67,	100	3.0382	0.341	38351	2	24H-Phos-Neg_2	[P61247 ]	NA	NA	[P61247 40S ribosomal protein S3a OS=Homo sapiens GN=RPS3A PE=1 SV=2 ]
<a href='/ip2/showLorikeet.html?sequence=K.RSAS(79.9663)PDDDLGSSNWEAADLGNEER.K&amp;chargeState=3&amp;pid=4678&amp;experimentId=&amp;searchId=121195&amp;scan=59643&amp;fileName=24H-Phos-Neg_2&amp;sampleName=24H-Phos-Neg&amp;projectName=Breast+Cancer-+Phospho+analysis&amp;measuredMplush=2900.2532&amp;scanType=&amp;calculatedMplush=2900.2532&amp;createdDate=2017-12-04+10%3a55%3a19.0'> fragment ion v…	RS*ASPDDDLGSSNWEAADLGNEER	K.RSAS(79.9663)PDDDLGSSNWEAADLGNEER.K	59643	7.71,	100	2.9963	0.3679	59643	3	24H-Phos-Neg_2	[O00193 ]	NA	NA	[O00193 Small acidic protein OS=Homo sapiens GN=SMAP PE=1 SV=1 ]
<a href='/ip2/showLorikeet.html?sequence=K.RS(79.9663)ASPDDDLGSSNWEAADLGNEER.K&amp;chargeState=3&amp;pid=4678&amp;experimentId=&amp;searchId=121195&amp;scan=61094&amp;fileName=24H-Phos-Neg_2&amp;sampleName=24H-Phos-Neg&amp;projectName=Breast+Cancer-+Phospho+analysis&amp;measuredMplush=2900.2534&amp;scanType=&amp;calculatedMplush=2900.2532&amp;createdDate=2017-12-04+10%3a55%3a19.0'> fragment ion v…	RSAS*PDDDLGSSNWEAADLGNEER	K.RS(79.9663)ASPDDDLGSSNWEAADLGNEER.K	61094	0.010000000000001,	100	3.4903	0.3639	61094	3	24H-Phos-Neg_2	[O00193 ]	NA	NA	[O00193 Small acidic protein OS=Homo sapiens GN=SMAP PE=1 SV=1 ]
<a href='/ip2/showLorikeet.html?sequence=R.SAS(79.9663)PDDDLGSSNWEAADLGNEER.K&amp;chargeState=2&amp;pid=4678&amp;experimentId=&amp;searchId=121195&amp;scan=68520&amp;fileName=24H-Phos-Neg_1_171201094127&amp;sampleName=24H-Phos-Neg&amp;projectName=Breast+Cancer-+Phospho+analysis&amp;measuredMplush=2744.1423&amp;scanType=&amp;calculatedMplush=2744.152&amp;createdDate=2017-12-04+10%3a55%3a19.0'> fra…	S*ASPDDDLGSSNWEAADLGNEER	R.SAS(79.9663)PDDDLGSSNWEAADLGNEER.K	68520	0,	100	5.7008	0.4871	68520	2	24H-Phos-Neg_1_171201094127	[O00193 ]	NA	NA	[O00193 Small acidic protein OS=Homo sapiens GN=SMAP PE=1 SV=1 ]
<a href='/ip2/showLorikeet.html?sequence=R.S(79.9663)ASPDDDLGSSNWEAADLGNEER.K&amp;chargeState=2&amp;pid=4678&amp;experimentId=&amp;searchId=121195&amp;scan=68962&amp;fileName=24H-Phos-Neg_1_171201094127&amp;sampleName=24H-Phos-Neg&amp;projectName=Breast+Cancer-+Phospho+analysis&amp;measuredMplush=2744.1438&amp;scanType=&amp;calculatedMplush=2744.152&amp;createdDate=2017-12-04+10%3a55%3a19.0'> fra…	S*ASPDDDLGSSNWEAADLGNEER	R.S(79.9663)ASPDDDLGSSNWEAADLGNEER.K	68962	0,	99.9	2.6822	0.3654	68962	2	24H-Phos-Neg_1_171201094127	[O00193 ]	NA	NA	[O00193 Small acidic protein OS=Homo sapiens GN=SMAP PE=1 SV=1 ]
<a href='/ip2/showLorikeet.html?sequence=R.SAS(79.9663)PDDDLGSSNWEAADLGNEER.K&amp;chargeState=2&amp;pid=4678&amp;experimentId=&amp;searchId=121195&amp;scan=49025&amp;fileName=24H-Phos-Neg_2&amp;sampleName=24H-Phos-Neg&amp;projectName=Breast+Cancer-+Phospho+analysis&amp;measuredMplush=2744.1396&amp;scanType=&amp;calculatedMplush=2744.152&amp;createdDate=2017-12-04+10%3a55%3a19.0'> fragment ion vie…	S*ASPDDDLGSSNWEAADLGNEER	R.SAS(79.9663)PDDDLGSSNWEAADLGNEER.K	49025	0,	100	5.3834	0.5096	49025	2	24H-Phos-Neg_2	[O00193 ]	NA	NA	[O00193 Small acidic protein OS=Homo sapiens GN=SMAP PE=1 SV=1 ]
<a href='/ip2/showLorikeet.html?sequence=R.SAS(79.9663)PDDDLGSSNWEAADLGNEER.K&amp;chargeState=3&amp;pid=4678&amp;experimentId=&amp;searchId=121195&amp;scan=68381&amp;fileName=24H-Phos-Neg_1_171201094127&amp;sampleName=24H-Phos-Neg&amp;projectName=Breast+Cancer-+Phospho+analysis&amp;measuredMplush=2744.1458&amp;scanType=&amp;calculatedMplush=2744.152&amp;createdDate=2017-12-04+10%3a55%3a19.0'> fra…	SASPDDDLGS*SNWEAADLGNEER	R.SAS(79.9663)PDDDLGSSNWEAADLGNEER.K	68381	3.98,	100	4.7242	0.4648	68381	3	24H-Phos-Neg_1_171201094127	[O00193 ]	NA	NA	[O00193 Small acidic protein OS=Homo sapiens GN=SMAP PE=1 SV=1 ]
<a href='/ip2/showLorikeet.html?sequence=R.S(79.9663)ASPDDDLGSSNWEAADLGNEER.K&amp;chargeState=3&amp;pid=4678&amp;experimentId=&amp;searchId=121195&amp;scan=75315&amp;fileName=24H-Phos-Neg_1_171201094127&amp;sampleName=24H-Phos-Neg&amp;projectName=Breast+Cancer-+Phospho+analysis&amp;measuredMplush=2744.1448&amp;scanType=&amp;calculatedMplush=2744.152&amp;createdDate=2017-12-04+10%3a55%3a19.0'> fra…	SASPDDDLGSS*NWEAADLGNEER	R.S(79.9663)ASPDDDLGSSNWEAADLGNEER.K	75315	12.37,	100	5.2368	0.533	75315	3	24H-Phos-Neg_1_171201094127	[O00193 ]	NA	NA	[O00193 Small acidic protein OS=Homo sapiens GN=SMAP PE=1 SV=1 ]
<a href='/ip2/showLorikeet.html?sequence=R.SAS(79.9663)PDDDLGSSNWEAADLGNEER.K&amp;chargeState=3&amp;pid=4678&amp;experimentId=&amp;searchId=121195&amp;scan=41441&amp;fileName=24H-Phos-Neg_2&amp;sampleName=24H-Phos-Neg&amp;projectName=Breast+Cancer-+Phospho+analysis&amp;measuredMplush=2744.1409&amp;scanType=&amp;calculatedMplush=2744.152&amp;createdDate=2017-12-04+10%3a55%3a19.0'> fragment ion vie…	SASPDDDLGSS*NWEAADLGNEER	R.SAS(79.9663)PDDDLGSSNWEAADLGNEER.K	41441	3.55,	100	3.475	0.3215	41441	3	24H-Phos-Neg_2	[O00193 ]	NA	NA	[O00193 Small acidic protein OS=Homo sapiens GN=SMAP PE=1 SV=1 ]
<a href='/ip2/showLorikeet.html?sequence=R.S(79.9663)ASPDDDLGSSNWEAADLGNEER.K&amp;chargeState=3&amp;pid=4678&amp;experimentId=&amp;searchId=121195&amp;scan=41634&amp;fileName=24H-Phos-Neg_2&amp;sampleName=24H-Phos-Neg&amp;projectName=Breast+Cancer-+Phospho+analysis&amp;measuredMplush=2744.143&amp;scanType=&amp;calculatedMplush=2744.152&amp;createdDate=2017-12-04+10%3a55%3a19.0'> fragment ion view…	SASPDDDLGSS*NWEAADLGNEER	R.S(79.9663)ASPDDDLGSSNWEAADLGNEER.K	41634	0,	100	4.1529	0.4126	41634	3	24H-Phos-Neg_2	[O00193 ]	NA	NA	[O00193 Small acidic protein OS=Homo sapiens GN=SMAP PE=1 SV=1 ]
<a href='/ip2/showLorikeet.html?sequence=K.QSHGAAPCS(79.9663)GGSQ.-&amp;chargeState=2&amp;pid=4678&amp;experimentId=&amp;searchId=121195&amp;scan=27434&amp;fileName=24H-Phos-Neg_1_171201094127&amp;sampleName=24H-Phos-Neg&amp;projectName=Breast+Cancer-+Phospho+analysis&amp;measuredMplush=1552.6365&amp;scanType=&amp;calculatedMplush=1552.6412&amp;createdDate=2017-12-04+10%3a55%3a19.0'> fragment ion…	QSHGAAPCSGGS*Q	K.QSHGAAPCS(79.9663)GGSQ.-	27434	4.42,	99.7	2.3759	0.233	27434	2	24H-Phos-Neg_1_171201094127	[P31151 , Q86SG5 ]	NA	NA	[Q86SG5 Protein S100-A7A OS=Homo sapiens GN=S100A7A PE=1 SV=3 , P31151 Protein S100-A7 OS=Homo sapiens GN=S100A7 PE=1 SV=4 ]
<a href='/ip2/showLorikeet.html?sequence=K.QSHGAAPCSGGS(79.9663)Q.-&amp;chargeState=2&amp;pid=4678&amp;experimentId=&amp;searchId=121195&amp;scan=27840&amp;fileName=24H-Phos-Neg_1_171201094127&amp;sampleName=24H-Phos-Neg&amp;projectName=Breast+Cancer-+Phospho+analysis&amp;measuredMplush=1552.6373&amp;scanType=&amp;calculatedMplush=1552.6412&amp;createdDate=2017-12-04+10%3a55%3a19.0'> fragment ion…	QSHGAAPCS*GGSQ	K.QSHGAAPCSGGS(79.9663)Q.-	27840	11.94,	99.8	2.1561	0.2456	27840	2	24H-Phos-Neg_1_171201094127	[P31151 , Q86SG5 ]	NA	NA	[Q86SG5 Protein S100-A7A OS=Homo sapiens GN=S100A7A PE=1 SV=3 , P31151 Protein S100-A7 OS=Homo sapiens GN=S100A7 PE=1 SV=4 ]
<a href='/ip2/showLorikeet.html?sequence=K.S(79.9663)LSDSESDDSK.S&amp;chargeState=2&amp;pid=4678&amp;experimentId=&amp;searchId=121195&amp;scan=63689&amp;fileName=24H-Phos-Neg_1_171201094127&amp;sampleName=24H-Phos-Neg&amp;projectName=Breast+Cancer-+Phospho+analysis&amp;measuredMplush=1707.7665&amp;scanType=&amp;calculatedMplush=1707.7725&amp;createdDate=2017-12-04+10%3a55%3a19.0'> fragment ion v…	S*LSDSESDDSK	K.S(79.9663)LSDSESDDSK.S	63689	26.38,	99.7	2.1877	0.262	63689	2	24H-Phos-Neg_1_171201094127	[Q13185 ]	NA	NA	[Q13185 Chromobox protein homolog 3 OS=Homo sapiens GN=CBX3 PE=1 SV=4 ]
<a href='/ip2/showLorikeet.html?sequence=K.SLSDS(79.9663)ESDDSK.S&amp;chargeState=2&amp;pid=4678&amp;experimentId=&amp;searchId=121195&amp;scan=63868&amp;fileName=24H-Phos-Neg_1_171201094127&amp;sampleName=24H-Phos-Neg&amp;projectName=Breast+Cancer-+Phospho+analysis&amp;measuredMplush=1707.7675&amp;scanType=&amp;calculatedMplush=1707.7725&amp;createdDate=2017-12-04+10%3a55%3a19.0'> fragment ion v…	SLS*DSESDDSK	K.SLSDS(79.9663)ESDDSK.S	63868	10.42,	100	2.9831	0.3358	63868	2	24H-Phos-Neg_1_171201094127	[Q13185 ]	NA	NA	[Q13185 Chromobox protein homolog 3 OS=Homo sapiens GN=CBX3 PE=1 SV=4 ]
<a href='/ip2/showLorikeet.html?sequence=K.SLS(79.9663)DSESDDSK.S&amp;chargeState=2&amp;pid=4678&amp;experimentId=&amp;searchId=121195&amp;scan=63980&amp;fileName=24H-Phos-Neg_1_171201094127&amp;sampleName=24H-Phos-Neg&amp;projectName=Breast+Cancer-+Phospho+analysis&amp;measuredMplush=1707.7664&amp;scanType=&amp;calculatedMplush=1707.7725&amp;createdDate=2017-12-04+10%3a55%3a19.0'> fragment ion v…	SLS*DSESDDSK	K.SLS(79.9663)DSESDDSK.S	63980	24.75,	100	2.6365	0.3631	63980	2	24H-Phos-Neg_1_171201094127	[Q13185 ]	NA	NA	[Q13185 Chromobox protein homolog 3 OS=Homo sapiens GN=CBX3 PE=1 SV=4 ]
<a href='/ip2/showLorikeet.html?sequence=K.SLSDS(79.9663)ESDDSK.S&amp;chargeState=2&amp;pid=4678&amp;experimentId=&amp;searchId=121195&amp;scan=30431&amp;fileName=24H-Phos-Neg_2&amp;sampleName=24H-Phos-Neg&amp;projectName=Breast+Cancer-+Phospho+analysis&amp;measuredMplush=1707.7683&amp;scanType=&amp;calculatedMplush=1707.7725&amp;createdDate=2017-12-04+10%3a55%3a19.0'> fragment ion view </a>	SLSDS*ESDDSK	K.SLSDS(79.9663)ESDDSK.S	30431	13.27,	99.7	2.2538	0.1658	30431	2	24H-Phos-Neg_2	[Q13185 ]	NA	NA	[Q13185 Chromobox protein homolog 3 OS=Homo sapiens GN=CBX3 PE=1 SV=4 ]
<a href='/ip2/showLorikeet.html?sequence=K.SLS(79.9663)DSESDDSK.S&amp;chargeState=2&amp;pid=4678&amp;experimentId=&amp;searchId=121195&amp;scan=30614&amp;fileName=24H-Phos-Neg_2&amp;sampleName=24H-Phos-Neg&amp;projectName=Breast+Cancer-+Phospho+analysis&amp;measuredMplush=1707.7677&amp;scanType=&amp;calculatedMplush=1707.7725&amp;createdDate=2017-12-04+10%3a55%3a19.0'> fragment ion view </a>	SLS*DSESDDSK	K.SLS(79.9663)DSESDDSK.S	30614	0.01,	99.7	2.5018	0.3095	30614	2	24H-Phos-Neg_2	[Q13185 ]	NA	NA	[Q13185 Chromobox protein homolog 3 OS=Homo sapiens GN=CBX3 PE=1 SV=4 ]
<a href='/ip2/showLorikeet.html?sequence=K.SLS(79.9663)DSESDDSK.S&amp;chargeState=3&amp;pid=4678&amp;experimentId=&amp;searchId=121195&amp;scan=30815&amp;fileName=24H-Phos-Neg_2&amp;sampleName=24H-Phos-Neg&amp;projectName=Breast+Cancer-+Phospho+analysis&amp;measuredMplush=1707.7676&amp;scanType=&amp;calculatedMplush=1707.7725&amp;createdDate=2017-12-04+10%3a55%3a19.0'> fragment ion view </a>	S*LSDSESDDSK	K.SLS(79.9663)DSESDDSK.S	30815	7.52,	100	2.8925	0.2498	30815	3	24H-Phos-Neg_2	[Q13185 ]	NA	NA	[Q13185 Chromobox protein homolog 3 OS=Homo sapiens GN=CBX3 PE=1 SV=4 ]
<a href='/ip2/showLorikeet.html?sequence=K.SLS(79.9663)DS(79.9663)ESDDSK.S&amp;chargeState=2&amp;pid=4678&amp;experimentId=&amp;searchId=121195&amp;scan=61552&amp;fileName=24H-Phos-Neg_1_171201094127&amp;sampleName=24H-Phos-Neg&amp;projectName=Breast+Cancer-+Phospho+analysis&amp;measuredMplush=1787.734&amp;scanType=&amp;calculatedMplush=1787.7388&amp;createdDate=2017-12-04+10%3a55%3a19.0'> fragme…	SLS*DS*ESDDSK	K.SLS(79.9663)DS(79.9663)ESDDSK.S	61552	[24.26,8.65,]	100	3.0519	0.3146	61552	2	24H-Phos-Neg_1_171201094127	[Q13185 ]	NA	NA	[Q13185 Chromobox protein homolog 3 OS=Homo sapiens GN=CBX3 PE=1 SV=4 ]
<a href='/ip2/showLorikeet.html?sequence=K.S(79.9663)LS(79.9663)DSESDDSK.S&amp;chargeState=2&amp;pid=4678&amp;experimentId=&amp;searchId=121195&amp;scan=61755&amp;fileName=24H-Phos-Neg_1_171201094127&amp;sampleName=24H-Phos-Neg&amp;projectName=Breast+Cancer-+Phospho+analysis&amp;measuredMplush=1787.7333&amp;scanType=&amp;calculatedMplush=1787.7388&amp;createdDate=2017-12-04+10%3a55%3a19.0'> fragm…	SLS*DS*ESDDSK	K.S(79.9663)LS(79.9663)DSESDDSK.S	61755	[5.39,17.01,]	99.7	2.3304	0.1966	61755	2	24H-Phos-Neg_1_171201094127	[Q13185 ]	NA	NA	[Q13185 Chromobox protein homolog 3 OS=Homo sapiens GN=CBX3 PE=1 SV=4 ]
<a href='/ip2/showLorikeet.html?sequence=K.SLS(79.9663)DSES(79.9663)DDSK.S&amp;chargeState=2&amp;pid=4678&amp;experimentId=&amp;searchId=121195&amp;scan=61862&amp;fileName=24H-Phos-Neg_1_171201094127&amp;sampleName=24H-Phos-Neg&amp;projectName=Breast+Cancer-+Phospho+analysis&amp;measuredMplush=1787.7335&amp;scanType=&amp;calculatedMplush=1787.7388&amp;createdDate=2017-12-04+10%3a55%3a19.0'> fragm…	SLS*DS*ESDDSK	K.SLS(79.9663)DSES(79.9663)DDSK.S	61862	[11.44,24.84,]	99.9	2.6398	0.3369	61862	2	24H-Phos-Neg_1_171201094127	[Q13185 ]	NA	NA	[Q13185 Chromobox protein homolog 3 OS=Homo sapiens GN=CBX3 PE=1 SV=4 ]
<a href='/ip2/showLorikeet.html?sequence=K.SLSDS(79.9663)ES(79.9663)DDSK.S&amp;chargeState=2&amp;pid=4678&amp;experimentId=&amp;searchId=121195&amp;scan=62031&amp;fileName=24H-Phos-Neg_1_171201094127&amp;sampleName=24H-Phos-Neg&amp;projectName=Breast+Cancer-+Phospho+analysis&amp;measuredMplush=1787.735&amp;scanType=&amp;calculatedMplush=1787.7388&amp;createdDate=2017-12-04+10%3a55%3a19.0'> fragme…	SLSDS*ES*DDSK	K.SLSDS(79.9663)ES(79.9663)DDSK.S	62031	[13.27,26.79,]	99.9	3.0022	0.258	62031	2	24H-Phos-Neg_1_171201094127	[Q13185 ]	NA	NA	[Q13185 Chromobox protein homolog 3 OS=Homo sapiens GN=CBX3 PE=1 SV=4 ]
<a href='/ip2/showLorikeet.html?sequence=K.SLS(79.9663)DS(79.9663)ES(79.9663)DDSK.S&amp;chargeState=2&amp;pid=4678&amp;experimentId=&amp;searchId=121195&amp;scan=59437&amp;fileName=24H-Phos-Neg_1_171201094127&amp;sampleName=24H-Phos-Neg&amp;projectName=Breast+Cancer-+Phospho+analysis&amp;measuredMplush=1867.6996&amp;scanType=&amp;calculatedMplush=1867.7051&amp;createdDate=2017-12-04+10%3a55%3a19.…	SLS*DS*ES*DDSK	K.SLS(79.9663)DS(79.9663)ES(79.9663)DDSK.S	59437	[21.82,37.82,30.66,]	100	3.0509	0.3163	59437	2	24H-Phos-Neg_1_171201094127	[Q13185 ]	NA	NA	[Q13185 Chromobox protein homolog 3 OS=Homo sapiens GN=CBX3 PE=1 SV=4 ]
<a href='/ip2/showLorikeet.html?sequence=R.LTWHS(79.9663)CPEDEAQ.-&amp;chargeState=2&amp;pid=4678&amp;experimentId=&amp;searchId=121195&amp;scan=68483&amp;fileName=24H-Phos-Neg_1_171201094127&amp;sampleName=24H-Phos-Neg&amp;projectName=Breast+Cancer-+Phospho+analysis&amp;measuredMplush=1781.7329&amp;scanType=&amp;calculatedMplush=1781.7402&amp;createdDate=2017-12-04+10%3a55%3a19.0'> fragment ion …	LTWHS*CPEDEAQ	R.LTWHS(79.9663)CPEDEAQ.-	68483	15.18,	99.8	2.3324	0.1983	68483	2	24H-Phos-Neg_1_171201094127	[Q13185 ]	NA	NA	[Q13185 Chromobox protein homolog 3 OS=Homo sapiens GN=CBX3 PE=1 SV=4 ]
<a href='/ip2/showLorikeet.html?sequence=R.LTWHS(79.9663)CPEDEAQ.-&amp;chargeState=2&amp;pid=4678&amp;experimentId=&amp;searchId=121195&amp;scan=44676&amp;fileName=24H-Phos-Neg_2&amp;sampleName=24H-Phos-Neg&amp;projectName=Breast+Cancer-+Phospho+analysis&amp;measuredMplush=1781.7375&amp;scanType=&amp;calculatedMplush=1781.7402&amp;createdDate=2017-12-04+10%3a55%3a19.0'> fragment ion view </a>	LTWHS*CPEDEAQ	R.LTWHS(79.9663)CPEDEAQ.-	44676	11.56,	99.7	2.856	0.2547	44676	2	24H-Phos-Neg_2	[Q13185 ]	NA	NA	[Q13185 Chromobox protein homolog 3 OS=Homo sapiens GN=CBX3 PE=1 SV=4 ]
<a href='/ip2/showLorikeet.html?sequence=R.YFQISQDEDES(79.9663)ESED.-&amp;chargeState=2&amp;pid=4678&amp;experimentId=&amp;searchId=121195&amp;scan=45414&amp;fileName=24H-Phos-Neg_2&amp;sampleName=24H-Phos-Neg&amp;projectName=Breast+Cancer-+Phospho+analysis&amp;measuredMplush=2129.819&amp;scanType=&amp;calculatedMplush=2129.8271&amp;createdDate=2017-12-04+10%3a55%3a19.0'> fragment ion view </a>	YFQISQDEDES*ESED	R.YFQISQDEDES(79.9663)ESED.-	45414	11.36,	100	4.0482	0.5216	45414	2	24H-Phos-Neg_2	[Q6P5R6 ]	NA	NA	[Q6P5R6 60S ribosomal protein L22-like 1 OS=Homo sapiens GN=RPL22L1 PE=1 SV=2 ]
<a href='/ip2/showLorikeet.html?sequence=R.YQDEVFGGFVTEPQEES(79.9663)EEEVEEPEER.Q&amp;chargeState=3&amp;pid=4678&amp;experimentId=&amp;searchId=121195&amp;scan=70711&amp;fileName=24H-Phos-Neg_1_171201094127&amp;sampleName=24H-Phos-Neg&amp;projectName=Breast+Cancer-+Phospho+analysis&amp;measuredMplush=3525.48&amp;scanType=&amp;calculatedMplush=3525.4944&amp;createdDate=2017-12-04+10%3a55%3a19.0'> …	YQDEVFGGFVTEPQEES*EEEVEEPEER	R.YQDEVFGGFVTEPQEES(79.9663)EEEVEEPEER.Q	70711	59.56,	100	5.3912	0.4767	70711	3	24H-Phos-Neg_1_171201094127	[Q13283 ]	NA	NA	[Q13283 Ras GTPase-activating protein-binding protein 1 OS=Homo sapiens GN=G3BP1 PE=1 SV=1 ]
<a href='/ip2/showLorikeet.html?sequence=R.YQDEVFGGFVTEPQEES(79.9663)EEEVEEPEER.Q&amp;chargeState=3&amp;pid=4678&amp;experimentId=&amp;searchId=121195&amp;scan=60435&amp;fileName=24H-Phos-Neg_2&amp;sampleName=24H-Phos-Neg&amp;projectName=Breast+Cancer-+Phospho+analysis&amp;measuredMplush=3525.476&amp;scanType=&amp;calculatedMplush=3525.4944&amp;createdDate=2017-12-04+10%3a55%3a19.0'> fragment ion…	YQDEVFGGFVTEPQEES*EEEVEEPEER	R.YQDEVFGGFVTEPQEES(79.9663)EEEVEEPEER.Q	60435	35.92,	100	4.4303	0.4675	60435	3	24H-Phos-Neg_2	[Q13283 ]	NA	NA	[Q13283 Ras GTPase-activating protein-binding protein 1 OS=Homo sapiens GN=G3BP1 PE=1 SV=1 ]
<a href='/ip2/showLorikeet.html?sequence=R.YQDEVFGGFVTEPQEES(79.9663)EEEVEEPEER.Q&amp;chargeState=4&amp;pid=4678&amp;experimentId=&amp;searchId=121195&amp;scan=70832&amp;fileName=24H-Phos-Neg_1_171201094127&amp;sampleName=24H-Phos-Neg&amp;projectName=Breast+Cancer-+Phospho+analysis&amp;measuredMplush=3525.4907&amp;scanType=&amp;calculatedMplush=3525.4944&amp;createdDate=2017-12-04+10%3a55%3a19.0'…	YQDEVFGGFVTEPQEES*EEEVEEPEER	R.YQDEVFGGFVTEPQEES(79.9663)EEEVEEPEER.Q	70832	32.41,	100	5.1809	0.5537	70832	4	24H-Phos-Neg_1_171201094127	[Q13283 ]	NA	NA	[Q13283 Ras GTPase-activating protein-binding protein 1 OS=Homo sapiens GN=G3BP1 PE=1 SV=1 ]
<a href='/ip2/showLorikeet.html?sequence=R.YQDEVFGGFVTEPQEES(79.9663)EEEVEEPEER.Q&amp;chargeState=4&amp;pid=4678&amp;experimentId=&amp;searchId=121195&amp;scan=60604&amp;fileName=24H-Phos-Neg_2&amp;sampleName=24H-Phos-Neg&amp;projectName=Breast+Cancer-+Phospho+analysis&amp;measuredMplush=3525.483&amp;scanType=&amp;calculatedMplush=3525.4944&amp;createdDate=2017-12-04+10%3a55%3a19.0'> fragment ion…	YQDEVFGGFVTEPQEES*EEEVEEPEER	R.YQDEVFGGFVTEPQEES(79.9663)EEEVEEPEER.Q	60604	14.02,	100	4.6942	0.4621	60604	4	24H-Phos-Neg_2	[Q13283 ]	NA	NA	[Q13283 Ras GTPase-activating protein-binding protein 1 OS=Homo sapiens GN=G3BP1 PE=1 SV=1 ]
<a href='/ip2/showLorikeet.html?sequence=K.SSS(79.9663)PAPADIAQTVQEDLR.T&amp;chargeState=2&amp;pid=4678&amp;experimentId=&amp;searchId=121195&amp;scan=60485&amp;fileName=24H-Phos-Neg_2&amp;sampleName=24H-Phos-Neg&amp;projectName=Breast+Cancer-+Phospho+analysis&amp;measuredMplush=2194.054&amp;scanType=&amp;calculatedMplush=2194.0588&amp;createdDate=2017-12-04+10%3a55%3a19.0'> fragment ion view </a>	SSS*PAPADIAQTVQEDLR	K.SSS(79.9663)PAPADIAQTVQEDLR.T	60485	0,	99.7	2.9806	0.2685	60485	2	24H-Phos-Neg_2	[Q13283 ]	NA	NA	[Q13283 Ras GTPase-activating protein-binding protein 1 OS=Homo sapiens GN=G3BP1 PE=1 SV=1 ]
<a href='/ip2/showLorikeet.html?sequence=K.S(79.9663)SSPAPADIAQTVQEDLR.T&amp;chargeState=3&amp;pid=4678&amp;experimentId=&amp;searchId=121195&amp;scan=70197&amp;fileName=24H-Phos-Neg_1_171201094127&amp;sampleName=24H-Phos-Neg&amp;projectName=Breast+Cancer-+Phospho+analysis&amp;measuredMplush=2194.0542&amp;scanType=&amp;calculatedMplush=2194.0588&amp;createdDate=2017-12-04+10%3a55%3a19.0'> fragmen…	SSS*PAPADIAQTVQEDLR	K.S(79.9663)SSPAPADIAQTVQEDLR.T	70197	11.53,	100	6.0147	0.4497	70197	3	24H-Phos-Neg_1_171201094127	[Q13283 ]	NA	NA	[Q13283 Ras GTPase-activating protein-binding protein 1 OS=Homo sapiens GN=G3BP1 PE=1 SV=1 ]
<a href='/ip2/showLorikeet.html?sequence=K.SSS(79.9663)PAPADIAQTVQEDLR.T&amp;chargeState=3&amp;pid=4678&amp;experimentId=&amp;searchId=121195&amp;scan=70319&amp;fileName=24H-Phos-Neg_1_171201094127&amp;sampleName=24H-Phos-Neg&amp;projectName=Breast+Cancer-+Phospho+analysis&amp;measuredMplush=2194.0547&amp;scanType=&amp;calculatedMplush=2194.0588&amp;createdDate=2017-12-04+10%3a55%3a19.0'> fragmen…	S*SSPAPADIAQTVQEDLR	K.SSS(79.9663)PAPADIAQTVQEDLR.T	70319	6.59,	100	3.5849	0.3049	70319	3	24H-Phos-Neg_1_171201094127	[Q13283 ]	NA	NA	[Q13283 Ras GTPase-activating protein-binding protein 1 OS=Homo sapiens GN=G3BP1 PE=1 SV=1 ]
<a href='/ip2/showLorikeet.html?sequence=K.SSS(79.9663)PAPADIAQTVQEDLR.T&amp;chargeState=3&amp;pid=4678&amp;experimentId=&amp;searchId=121195&amp;scan=59950&amp;fileName=24H-Phos-Neg_2&amp;sampleName=24H-Phos-Neg&amp;projectName=Breast+Cancer-+Phospho+analysis&amp;measuredMplush=2194.0498&amp;scanType=&amp;calculatedMplush=2194.0588&amp;createdDate=2017-12-04+10%3a55%3a19.0'> fragment ion view </…	SSS*PAPADIAQTVQEDLR	K.SSS(79.9663)PAPADIAQTVQEDLR.T	59950	0.01,	100	4.2491	0.3811	59950	3	24H-Phos-Neg_2	[Q13283 ]	NA	NA	[Q13283 Ras GTPase-activating protein-binding protein 1 OS=Homo sapiens GN=G3BP1 PE=1 SV=1 ]
<a href='/ip2/showLorikeet.html?sequence=K.EMPQDLRS(79.9663)PART(79.9663)PPSEEDSAEAER.L&amp;chargeState=4&amp;pid=4678&amp;experimentId=&amp;searchId=121195&amp;scan=54890&amp;fileName=24H-Phos-Neg_2&amp;sampleName=24H-Phos-Neg&amp;projectName=Breast+Cancer-+Phospho+analysis&amp;measuredMplush=3087.329&amp;scanType=&amp;calculatedMplush=3087.3328&amp;createdDate=2017-12-04+10%3a55%3a19.0'> fragme…	EMPQDLRSPARTPPS*EEDS*AEAER	K.EMPQDLRS(79.9663)PART(79.9663)PPSEEDSAEAER.L	54890	[8.67,17.42,]	99.7	2.6654	0.2384	54890	4	24H-Phos-Neg_2	[O43765 ]	NA	NA	[O43765 Small glutamine-rich tetratricopeptide repeat-containing protein alpha OS=Homo sapiens GN=SGTA PE=1 SV=1 ]
<a href='/ip2/showLorikeet.html?sequence=R.SRT(79.9663)PSASNDDQQE.-&amp;chargeState=2&amp;pid=4678&amp;experimentId=&amp;searchId=121195&amp;scan=40270&amp;fileName=24H-Phos-Neg_1_171201094127&amp;sampleName=24H-Phos-Neg&amp;projectName=Breast+Cancer-+Phospho+analysis&amp;measuredMplush=1743.7351&amp;scanType=&amp;calculatedMplush=1743.7383&amp;createdDate=2017-12-04+10%3a55%3a19.0'> fragment ion…	SRT*PSASNDDQQE	R.SRT(79.9663)PSASNDDQQE.-	40270	0.01,	99.8	2.0828	0.2545	40270	2	24H-Phos-Neg_1_171201094127	[O43765 ]	NA	NA	[O43765 Small glutamine-rich tetratricopeptide repeat-containing protein alpha OS=Homo sapiens GN=SGTA PE=1 SV=1 ]
<a href='/ip2/showLorikeet.html?sequence=R.SRTPS(79.9663)ASNDDQQE.-&amp;chargeState=2&amp;pid=4678&amp;experimentId=&amp;searchId=121195&amp;scan=44234&amp;fileName=24H-Phos-Neg_1_171201094127&amp;sampleName=24H-Phos-Neg&amp;projectName=Breast+Cancer-+Phospho+analysis&amp;measuredMplush=1743.734&amp;scanType=&amp;calculatedMplush=1743.7383&amp;createdDate=2017-12-04+10%3a55%3a19.0'> fragment ion …	SRTPS*ASNDDQQE	R.SRTPS(79.9663)ASNDDQQE.-	44234	6.59,	100	2.9915	0.3546	44234	2	24H-Phos-Neg_1_171201094127	[O43765 ]	NA	NA	[O43765 Small glutamine-rich tetratricopeptide repeat-containing protein alpha OS=Homo sapiens GN=SGTA PE=1 SV=1 ]
<a href='/ip2/showLorikeet.html?sequence=R.SRTPSAS(79.9663)NDDQQE.-&amp;chargeState=2&amp;pid=4678&amp;experimentId=&amp;searchId=121195&amp;scan=44941&amp;fileName=24H-Phos-Neg_1_171201094127&amp;sampleName=24H-Phos-Neg&amp;projectName=Breast+Cancer-+Phospho+analysis&amp;measuredMplush=1743.7349&amp;scanType=&amp;calculatedMplush=1743.7383&amp;createdDate=2017-12-04+10%3a55%3a19.0'> fragment ion…	SRTPS*ASNDDQQE	R.SRTPSAS(79.9663)NDDQQE.-	44941	4.79,	99.9	2.9459	0.3086	44941	2	24H-Phos-Neg_1_171201094127	[O43765 ]	NA	NA	[O43765 Small glutamine-rich tetratricopeptide repeat-containing protein alpha OS=Homo sapiens GN=SGTA PE=1 SV=1 ]
<a href='/ip2/showLorikeet.html?sequence=R.SRT(79.9663)PSASNDDQQE.-&amp;chargeState=2&amp;pid=4678&amp;experimentId=&amp;searchId=121195&amp;scan=3977&amp;fileName=24H-Phos-Neg_2&amp;sampleName=24H-Phos-Neg&amp;projectName=Breast+Cancer-+Phospho+analysis&amp;measuredMplush=1743.7341&amp;scanType=&amp;calculatedMplush=1743.7383&amp;createdDate=2017-12-04+10%3a55%3a19.0'> fragment ion view </a>	SRT*PSASNDDQQE	R.SRT(79.9663)PSASNDDQQE.-	3977	0.01,	99.7	2.0938	0.2662	3977	2	24H-Phos-Neg_2	[O43765 ]	NA	NA	[O43765 Small glutamine-rich tetratricopeptide repeat-containing protein alpha OS=Homo sapiens GN=SGTA PE=1 SV=1 ]
<a href='/ip2/showLorikeet.html?sequence=R.SRTPS(79.9663)ASNDDQQE.-&amp;chargeState=2&amp;pid=4678&amp;experimentId=&amp;searchId=121195&amp;scan=4165&amp;fileName=24H-Phos-Neg_2&amp;sampleName=24H-Phos-Neg&amp;projectName=Breast+Cancer-+Phospho+analysis&amp;measuredMplush=1743.7338&amp;scanType=&amp;calculatedMplush=1743.7383&amp;createdDate=2017-12-04+10%3a55%3a19.0'> fragment ion view </a>	SRTPS*ASNDDQQE	R.SRTPS(79.9663)ASNDDQQE.-	4165	14.42,	100	3.4061	0.4352	4165	2	24H-Phos-Neg_2	[O43765 ]	NA	NA	[O43765 Small glutamine-rich tetratricopeptide repeat-containing protein alpha OS=Homo sapiens GN=SGTA PE=1 SV=1 ]
<a href='/ip2/showLorikeet.html?sequence=R.TPS(79.9663)ASNDDQQE.-&amp;chargeState=2&amp;pid=4678&amp;experimentId=&amp;searchId=121195&amp;scan=36175&amp;fileName=24H-Phos-Neg_1_171201094127&amp;sampleName=24H-Phos-Neg&amp;projectName=Breast+Cancer-+Phospho+analysis&amp;measuredMplush=1500.5999&amp;scanType=&amp;calculatedMplush=1500.6052&amp;createdDate=2017-12-04+10%3a55%3a19.0'> fragment ion v…	TPS*ASNDDQQE	R.TPS(79.9663)ASNDDQQE.-	36175	13.27,	100	3.0177	0.3843	36175	2	24H-Phos-Neg_1_171201094127	[O43765 ]	NA	NA	[O43765 Small glutamine-rich tetratricopeptide repeat-containing protein alpha OS=Homo sapiens GN=SGTA PE=1 SV=1 ]
<a href='/ip2/showLorikeet.html?sequence=R.TPS(79.9663)ASNDDQQE.-&amp;chargeState=2&amp;pid=4678&amp;experimentId=&amp;searchId=121195&amp;scan=3228&amp;fileName=24H-Phos-Neg_2&amp;sampleName=24H-Phos-Neg&amp;projectName=Breast+Cancer-+Phospho+analysis&amp;measuredMplush=1500.6019&amp;scanType=&amp;calculatedMplush=1500.6052&amp;createdDate=2017-12-04+10%3a55%3a19.0'> fragment ion view </a>	TPS*ASNDDQQE	R.TPS(79.9663)ASNDDQQE.-	3228	8.65,	99.7	2.0323	0.2936	3228	2	24H-Phos-Neg_2	[O43765 ]	NA	NA	[O43765 Small glutamine-rich tetratricopeptide repeat-containing protein alpha OS=Homo sapiens GN=SGTA PE=1 SV=1 ]
<a href='/ip2/showLorikeet.html?sequence=K.FEEESKEPVADEEEEDS(79.9663)DDDVEPITEFR.F&amp;chargeState=3&amp;pid=4678&amp;experimentId=&amp;searchId=121195&amp;scan=60925&amp;fileName=24H-Phos-Neg_2&amp;sampleName=24H-Phos-Neg&amp;projectName=Breast+Cancer-+Phospho+analysis&amp;measuredMplush=3852.6638&amp;scanType=&amp;calculatedMplush=3852.6787&amp;createdDate=2017-12-04+10%3a55%3a19.0'> fragment i…	FEEESKEPVADEEEEDS*DDDVEPITEFR	K.FEEESKEPVADEEEEDS(79.9663)DDDVEPITEFR.F	60925	7.66,	100	5.0006	0.4633	60925	3	24H-Phos-Neg_2	[P54105 ]	NA	NA	[P54105 Methylosome subunit pICln OS=Homo sapiens GN=CLNS1A PE=1 SV=1 ]
<a href='/ip2/showLorikeet.html?sequence=K.FEEESKEPVADEEEEDS(79.9663)DDDVEPITEFR.F&amp;chargeState=4&amp;pid=4678&amp;experimentId=&amp;searchId=121195&amp;scan=60452&amp;fileName=24H-Phos-Neg_2&amp;sampleName=24H-Phos-Neg&amp;projectName=Breast+Cancer-+Phospho+analysis&amp;measuredMplush=3852.6704&amp;scanType=&amp;calculatedMplush=3852.6787&amp;createdDate=2017-12-04+10%3a55%3a19.0'> fragment i…	FEEESKEPVADEEEEDS*DDDVEPITEFR	K.FEEESKEPVADEEEEDS(79.9663)DDDVEPITEFR.F	60452	7.68,	99.8	3.3968	0.1876	60452	4	24H-Phos-Neg_2	[P54105 ]	NA	NA	[P54105 Methylosome subunit pICln OS=Homo sapiens GN=CLNS1A PE=1 SV=1 ]
<a href='/ip2/showLorikeet.html?sequence=R.SGAQAS(79.9663)STPLS(79.9663)PTR.I&amp;chargeState=2&amp;pid=4678&amp;experimentId=&amp;searchId=121195&amp;scan=58344&amp;fileName=24H-Phos-Neg_1_171201094127&amp;sampleName=24H-Phos-Neg&amp;projectName=Breast+Cancer-+Phospho+analysis&amp;measuredMplush=1748.7759&amp;scanType=&amp;calculatedMplush=1748.7817&amp;createdDate=2017-12-04+10%3a55%3a19.0'> fr…	SGAQASST*PLS*PTR	R.SGAQAS(79.9663)STPLS(79.9663)PTR.I	58344	[5.88,13.27,]	99.7	2.1589	0.2644	58344	2	24H-Phos-Neg_1_171201094127	[P02545 ]	NA	NA	[P02545 Prelamin-A/C OS=Homo sapiens GN=LMNA PE=1 SV=1 ]
<a href='/ip2/showLorikeet.html?sequence=R.SGAQASST(79.9663)PLS(79.9663)PTR.I&amp;chargeState=3&amp;pid=4678&amp;experimentId=&amp;searchId=121195&amp;scan=58250&amp;fileName=24H-Phos-Neg_1_171201094127&amp;sampleName=24H-Phos-Neg&amp;projectName=Breast+Cancer-+Phospho+analysis&amp;measuredMplush=1748.7756&amp;scanType=&amp;calculatedMplush=1748.7817&amp;createdDate=2017-12-04+10%3a55%3a19.0'> fr…	SGAQASST*PLS*PTR	R.SGAQASST(79.9663)PLS(79.9663)PTR.I	58250	[18.88,18.18,]	99.9	3.7423	0.106	58250	3	24H-Phos-Neg_1_171201094127	[P02545 ]	NA	NA	[P02545 Prelamin-A/C OS=Homo sapiens GN=LMNA PE=1 SV=1 ]
<a href='/ip2/showLorikeet.html?sequence=R.ASSHS(79.9663)S(79.9663)QTQGGGSVTK.K&amp;chargeState=3&amp;pid=4678&amp;experimentId=&amp;searchId=121195&amp;scan=59955&amp;fileName=24H-Phos-Neg_1_171201094127&amp;sampleName=24H-Phos-Neg&amp;projectName=Breast+Cancer-+Phospho+analysis&amp;measuredMplush=2136.9656&amp;scanType=&amp;calculatedMplush=2136.9727&amp;createdDate=2017-12-04+10%3a55%3a19.0'> …	AS*S*HSSQTQGGGSVTK	R.ASSHS(79.9663)S(79.9663)QTQGGGSVTK.K	59955	[11.79,4.79,]	100	2.6194	0.3403	59955	3	24H-Phos-Neg_1_171201094127	[P02545 ]	NA	NA	[P02545 Prelamin-A/C OS=Homo sapiens GN=LMNA PE=1 SV=1 ]
<a href='/ip2/showLorikeet.html?sequence=R.S(79.9663)CLLEEEEESGEEAAEAME.-&amp;chargeState=3&amp;pid=4678&amp;experimentId=&amp;searchId=121195&amp;scan=50430&amp;fileName=24H-Phos-Neg_2&amp;sampleName=24H-Phos-Neg&amp;projectName=Breast+Cancer-+Phospho+analysis&amp;measuredMplush=2450.9607&amp;scanType=&amp;calculatedMplush=2450.9666&amp;createdDate=2017-12-04+10%3a55%3a19.0'> fragment ion view <…	SCLLEEEEES*GEEAAEAME	R.S(79.9663)CLLEEEEESGEEAAEAME.-	50430	5.06,	100	2.8472	0.2818	50430	3	24H-Phos-Neg_2	[Q969H6 ]	NA	NA	[Q969H6 Ribonuclease P/MRP protein subunit POP5 OS=Homo sapiens GN=POP5 PE=1 SV=1 ]
<a href='/ip2/showLorikeet.html?sequence=R.NYAGEEEEEGS(79.9663)GS(79.9663)S(79.9663)EGFD.P&amp;chargeState=2&amp;pid=4678&amp;experimentId=&amp;searchId=121195&amp;scan=62597&amp;fileName=24H-Phos-Neg_1_171201094127&amp;sampleName=24H-Phos-Neg&amp;projectName=Breast+Cancer-+Phospho+analysis&amp;measuredMplush=2361.7441&amp;scanType=&amp;calculatedMplush=2361.7559&amp;createdDate=2017-12-04+10%3a5…	NYAGEEEEEGS*GS*S*EGFD	R.NYAGEEEEEGS(79.9663)GS(79.9663)S(79.9663)EGFD.P	62597	[69.37,62.45,59.56,]	100	4.5565	0.6678	62597	2	24H-Phos-Neg_1_171201094127	[P16989 ]	NA	NA	[P16989 Y-box-binding protein 3 OS=Homo sapiens GN=YBX3 PE=1 SV=4 ]
<a href='/ip2/showLorikeet.html?sequence=R.NYAGEEEEEGSGSS(79.9663)EGFDPPATDR.Q&amp;chargeState=3&amp;pid=4678&amp;experimentId=&amp;searchId=121195&amp;scan=39135&amp;fileName=24H-Phos-Neg_2&amp;sampleName=24H-Phos-Neg&amp;projectName=Breast+Cancer-+Phospho+analysis&amp;measuredMplush=2839.1326&amp;scanType=&amp;calculatedMplush=2839.1416&amp;createdDate=2017-12-04+10%3a55%3a19.0'> fragment ion v…	NYAGEEEEEGS*GSSEGFDPPATDR	R.NYAGEEEEEGSGSS(79.9663)EGFDPPATDR.Q	39135	4.56,	100	4.1576	0.4866	39135	3	24H-Phos-Neg_2	[P16989 ]	NA	NA	[P16989 Y-box-binding protein 3 OS=Homo sapiens GN=YBX3 PE=1 SV=4 ]
<a href='/ip2/showLorikeet.html?sequence=R.NYAGEEEEEGSGS(79.9663)SEGFDPPATDR.Q&amp;chargeState=3&amp;pid=4678&amp;experimentId=&amp;searchId=121195&amp;scan=39323&amp;fileName=24H-Phos-Neg_2&amp;sampleName=24H-Phos-Neg&amp;projectName=Breast+Cancer-+Phospho+analysis&amp;measuredMplush=2839.135&amp;scanType=&amp;calculatedMplush=2839.1416&amp;createdDate=2017-12-04+10%3a55%3a19.0'> fragment ion vi…	NYAGEEEEEGS*GSSEGFDPPATDR	R.NYAGEEEEEGSGS(79.9663)SEGFDPPATDR.Q	39323	11.72,	100	3.7401	0.5054	39323	3	24H-Phos-Neg_2	[P16989 ]	NA	NA	[P16989 Y-box-binding protein 3 OS=Homo sapiens GN=YBX3 PE=1 SV=4 ]
<a href='/ip2/showLorikeet.html?sequence=R.NYAGEEEEEGS(79.9663)GS(79.9663)S(79.9663)EGFDPPATDR.Q&amp;chargeState=3&amp;pid=4678&amp;experimentId=&amp;searchId=121195&amp;scan=64437&amp;fileName=24H-Phos-Neg_1_171201094127&amp;sampleName=24H-Phos-Neg&amp;projectName=Breast+Cancer-+Phospho+analysis&amp;measuredMplush=2999.065&amp;scanType=&amp;calculatedMplush=2999.0742&amp;createdDate=2017-12-04+1…	NY*AGEEEEEGSGS*S*EGFDPPATDR	R.NYAGEEEEEGS(79.9663)GS(79.9663)S(79.9663)EGFDPPATDR.Q	64437	[2.11,7.53,5.97,]	100	3.8732	0.5415	64437	3	24H-Phos-Neg_1_171201094127	[P16989 ]	NA	NA	[P16989 Y-box-binding protein 3 OS=Homo sapiens GN=YBX3 PE=1 SV=4 ]
<a href='/ip2/showLorikeet.html?sequence=K.AGEAPTENPAPPTQQS(79.9663)SAE.-&amp;chargeState=2&amp;pid=4678&amp;experimentId=&amp;searchId=121195&amp;scan=60889&amp;fileName=24H-Phos-Neg_1_171201094127&amp;sampleName=24H-Phos-Neg&amp;projectName=Breast+Cancer-+Phospho+analysis&amp;measuredMplush=2190.9648&amp;scanType=&amp;calculatedMplush=2190.9753&amp;createdDate=2017-12-04+10%3a55%3a19.0'> fragme…	AGEAPTENPAPPTQQS*SAE	K.AGEAPTENPAPPTQQS(79.9663)SAE.-	60889	0.06,	100	4.66	0.3773	60889	2	24H-Phos-Neg_1_171201094127	[P16989 ]	NA	NA	[P16989 Y-box-binding protein 3 OS=Homo sapiens GN=YBX3 PE=1 SV=4 ]
<a href='/ip2/showLorikeet.html?sequence=K.AGEAPTENPAPPTQQSS(79.9663)AE.-&amp;chargeState=3&amp;pid=4678&amp;experimentId=&amp;searchId=121195&amp;scan=26025&amp;fileName=24H-Phos-Neg_2&amp;sampleName=24H-Phos-Neg&amp;projectName=Breast+Cancer-+Phospho+analysis&amp;measuredMplush=2190.966&amp;scanType=&amp;calculatedMplush=2190.9753&amp;createdDate=2017-12-04+10%3a55%3a19.0'> fragment ion view </…	AGEAPTENPAPPT*QQSSAE	K.AGEAPTENPAPPTQQSS(79.9663)AE.-	26025	8.82,	99.7	2.669	0.2146	26025	3	24H-Phos-Neg_2	[P16989 ]	NA	NA	[P16989 Y-box-binding protein 3 OS=Homo sapiens GN=YBX3 PE=1 SV=4 ]
<a href='/ip2/showLorikeet.html?sequence=K.AGEAPTENPAPPTQQS(79.9663)SAE.-&amp;chargeState=3&amp;pid=4678&amp;experimentId=&amp;searchId=121195&amp;scan=26806&amp;fileName=24H-Phos-Neg_2&amp;sampleName=24H-Phos-Neg&amp;projectName=Breast+Cancer-+Phospho+analysis&amp;measuredMplush=2190.9717&amp;scanType=&amp;calculatedMplush=2190.9753&amp;createdDate=2017-12-04+10%3a55%3a19.0'> fragment ion view <…	AGEAPTENPAPPTQQS*SAE	K.AGEAPTENPAPPTQQS(79.9663)SAE.-	26806	3.79,	100	3.1614	0.2661	26806	3	24H-Phos-Neg_2	[P16989 ]	NA	NA	[P16989 Y-box-binding protein 3 OS=Homo sapiens GN=YBX3 PE=1 SV=4 ]
<a href='/ip2/showLorikeet.html?sequence=K.AGEAPTENPAPPTQQS(79.9663)S(79.9663)AE.-&amp;chargeState=3&amp;pid=4678&amp;experimentId=&amp;searchId=121195&amp;scan=59658&amp;fileName=24H-Phos-Neg_1_171201094127&amp;sampleName=24H-Phos-Neg&amp;projectName=Breast+Cancer-+Phospho+analysis&amp;measuredMplush=2270.9353&amp;scanType=&amp;calculatedMplush=2270.9417&amp;createdDate=2017-12-04+10%3a55%3a19.0…	AGEAPTENPAPPTQQS*S*AE	K.AGEAPTENPAPPTQQS(79.9663)S(79.9663)AE.-	59658	[13.54,10.67,]	100	3.4525	0.2707	59658	3	24H-Phos-Neg_1_171201094127	[P16989 ]	NA	NA	[P16989 Y-box-binding protein 3 OS=Homo sapiens GN=YBX3 PE=1 SV=4 ]
<a href='/ip2/showLorikeet.html?sequence=R.VAGEAAETDS(79.9663)EPEPEPEPTAAPR.D&amp;chargeState=3&amp;pid=4678&amp;experimentId=&amp;searchId=121195&amp;scan=65139&amp;fileName=24H-Phos-Neg_1_171201094127&amp;sampleName=24H-Phos-Neg&amp;projectName=Breast+Cancer-+Phospho+analysis&amp;measuredMplush=2659.192&amp;scanType=&amp;calculatedMplush=2659.1973&amp;createdDate=2017-12-04+10%3a55%3a19.0'> fra…	VAGEAAETDS*EPEPEPEPTAAPR	R.VAGEAAETDS(79.9663)EPEPEPEPTAAPR.D	65139	6.05,	100	4.07	0.151	65139	3	24H-Phos-Neg_1_171201094127	[Q6QNY0 ]	NA	NA	[Q6QNY0 Biogenesis of lysosome-related organelles complex 1 subunit 3 OS=Homo sapiens GN=BLOC1S3 PE=1 SV=1 ]
<a href='/ip2/showLorikeet.html?sequence=R.VAGEAAETDS(79.9663)EPEPEPEPTAAPR.D&amp;chargeState=3&amp;pid=4678&amp;experimentId=&amp;searchId=121195&amp;scan=36211&amp;fileName=24H-Phos-Neg_2&amp;sampleName=24H-Phos-Neg&amp;projectName=Breast+Cancer-+Phospho+analysis&amp;measuredMplush=2659.1858&amp;scanType=&amp;calculatedMplush=2659.1973&amp;createdDate=2017-12-04+10%3a55%3a19.0'> fragment ion vi…	VAGEAAETDS*EPEPEPEPTAAPR	R.VAGEAAETDS(79.9663)EPEPEPEPTAAPR.D	36211	6.76,	100	5.0087	0.2989	36211	3	24H-Phos-Neg_2	[Q6QNY0 ]	NA	NA	[Q6QNY0 Biogenesis of lysosome-related organelles complex 1 subunit 3 OS=Homo sapiens GN=BLOC1S3 PE=1 SV=1 ]
<a href='/ip2/showLorikeet.html?sequence=R.VAGEAAET(79.9663)DS(79.9663)EPEPEPEPTAAPR.D&amp;chargeState=3&amp;pid=4678&amp;experimentId=&amp;searchId=121195&amp;scan=63996&amp;fileName=24H-Phos-Neg_1_171201094127&amp;sampleName=24H-Phos-Neg&amp;projectName=Breast+Cancer-+Phospho+analysis&amp;measuredMplush=2739.154&amp;scanType=&amp;calculatedMplush=2739.1636&amp;createdDate=2017-12-04+10%3a55%3a1…	VAGEAAET*DS*EPEPEPEPTAAPR	R.VAGEAAET(79.9663)DS(79.9663)EPEPEPEPTAAPR.D	63996	[32.1,36.98,]	100	3.3969	0.255	63996	3	24H-Phos-Neg_1_171201094127	[Q6QNY0 ]	NA	NA	[Q6QNY0 Biogenesis of lysosome-related organelles complex 1 subunit 3 OS=Homo sapiens GN=BLOC1S3 PE=1 SV=1 ]
<a href='/ip2/showLorikeet.html?sequence=R.LSSETGGMGSS(79.9663).-&amp;chargeState=2&amp;pid=4678&amp;experimentId=&amp;searchId=121195&amp;scan=63760&amp;fileName=24H-Phos-Neg_1_171201094127&amp;sampleName=24H-Phos-Neg&amp;projectName=Breast+Cancer-+Phospho+analysis&amp;measuredMplush=1321.5509&amp;scanType=&amp;calculatedMplush=1321.5543&amp;createdDate=2017-12-04+10%3a55%3a19.0'> fragment ion v…	LSSETGGMGSS*	R.LSSETGGMGSS(79.9663).-	63760	19.21,	100	3.0494	0.4016	63760	2	24H-Phos-Neg_1_171201094127	[Q15366 ]	NA	NA	[Q15366 Poly(rC)-binding protein 2 OS=Homo sapiens GN=PCBP2 PE=1 SV=1 ]
<a href='/ip2/showLorikeet.html?sequence=R.LSSETGGMGS(79.9663)S.-&amp;chargeState=2&amp;pid=4678&amp;experimentId=&amp;searchId=121195&amp;scan=63866&amp;fileName=24H-Phos-Neg_1_171201094127&amp;sampleName=24H-Phos-Neg&amp;projectName=Breast+Cancer-+Phospho+analysis&amp;measuredMplush=1321.5505&amp;scanType=&amp;calculatedMplush=1321.5543&amp;createdDate=2017-12-04+10%3a55%3a19.0'> fragment ion v…	LSSETGGMGS*S	R.LSSETGGMGS(79.9663)S.-	63866	0.06,	100	2.9258	0.5568	63866	2	24H-Phos-Neg_1_171201094127	[Q15366 ]	NA	NA	[Q15366 Poly(rC)-binding protein 2 OS=Homo sapiens GN=PCBP2 PE=1 SV=1 ]
<a href='/ip2/showLorikeet.html?sequence=R.SGEQAEGS(79.9663)PGGPGDSQGR.K&amp;chargeState=2&amp;pid=4678&amp;experimentId=&amp;searchId=121195&amp;scan=51162&amp;fileName=24H-Phos-Neg_1_171201094127&amp;sampleName=24H-Phos-Neg&amp;projectName=Breast+Cancer-+Phospho+analysis&amp;measuredMplush=1981.8383&amp;scanType=&amp;calculatedMplush=1981.845&amp;createdDate=2017-12-04+10%3a55%3a19.0'> fragment…	SGEQAEGS*PGGPGDSQGR	R.SGEQAEGS(79.9663)PGGPGDSQGR.K	51162	5.97,	99.8	2.4155	0.2008	51162	2	24H-Phos-Neg_1_171201094127	[P38936 ]	NA	NA	[P38936 Cyclin-dependent kinase inhibitor 1 OS=Homo sapiens GN=CDKN1A PE=1 SV=3 ]
<a href='/ip2/showLorikeet.html?sequence=R.SGEQAEGS(79.9663)PGGPGDSQGR.K&amp;chargeState=3&amp;pid=4678&amp;experimentId=&amp;searchId=121195&amp;scan=51081&amp;fileName=24H-Phos-Neg_1_171201094127&amp;sampleName=24H-Phos-Neg&amp;projectName=Breast+Cancer-+Phospho+analysis&amp;measuredMplush=1981.8391&amp;scanType=&amp;calculatedMplush=1981.845&amp;createdDate=2017-12-04+10%3a55%3a19.0'> fragment…	SGEQAEGS*PGGPGDSQGR	R.SGEQAEGS(79.9663)PGGPGDSQGR.K	51081	19,	100	4.1736	0.327	51081	3	24H-Phos-Neg_1_171201094127	[P38936 ]	NA	NA	[P38936 Cyclin-dependent kinase inhibitor 1 OS=Homo sapiens GN=CDKN1A PE=1 SV=3 ]
<a href='/ip2/showLorikeet.html?sequence=K.AVEESS(79.9663)DEER.Q&amp;chargeState=2&amp;pid=4678&amp;experimentId=&amp;searchId=121195&amp;scan=55511&amp;fileName=24H-Phos-Neg_1_171201094127&amp;sampleName=24H-Phos-Neg&amp;projectName=Breast+Cancer-+Phospho+analysis&amp;measuredMplush=1459.6139&amp;scanType=&amp;calculatedMplush=1459.615&amp;createdDate=2017-12-04+10%3a55%3a19.0'> fragment ion vie…	AVEESS*DEER	K.AVEESS(79.9663)DEER.Q	55511	7.93,	99.8	2.1412	0.2975	55511	2	24H-Phos-Neg_1_171201094127	[Q9BW71 ]	NA	NA	[Q9BW71 HIRA-interacting protein 3 OS=Homo sapiens GN=HIRIP3 PE=1 SV=3 ]
<a href='/ip2/showLorikeet.html?sequence=K.AVEES(79.9663)S(79.9663)DEER.Q&amp;chargeState=2&amp;pid=4678&amp;experimentId=&amp;searchId=121195&amp;scan=42179&amp;fileName=24H-Phos-Neg_1_171201094127&amp;sampleName=24H-Phos-Neg&amp;projectName=Breast+Cancer-+Phospho+analysis&amp;measuredMplush=1539.5786&amp;scanType=&amp;calculatedMplush=1539.5813&amp;createdDate=2017-12-04+10%3a55%3a19.0'> fragme…	AVEES*S*DEER	K.AVEES(79.9663)S(79.9663)DEER.Q	42179	1000,	99.7	1.7564	0.2936	42179	2	24H-Phos-Neg_1_171201094127	[Q9BW71 ]	NA	NA	[Q9BW71 HIRA-interacting protein 3 OS=Homo sapiens GN=HIRIP3 PE=1 SV=3 ]
<a href='/ip2/showLorikeet.html?sequence=K.AVEES(79.9663)S(79.9663)DEERQR.D&amp;chargeState=2&amp;pid=4678&amp;experimentId=&amp;searchId=121195&amp;scan=57661&amp;fileName=24H-Phos-Neg_1_171201094127&amp;sampleName=24H-Phos-Neg&amp;projectName=Breast+Cancer-+Phospho+analysis&amp;measuredMplush=1823.7345&amp;scanType=&amp;calculatedMplush=1823.741&amp;createdDate=2017-12-04+10%3a55%3a19.0'> fragm…	AVEES*S*DEERQR	K.AVEES(79.9663)S(79.9663)DEERQR.D	57661	1000,	100	2.9081	0.3699	57661	2	24H-Phos-Neg_1_171201094127	[Q9BW71 ]	NA	NA	[Q9BW71 HIRA-interacting protein 3 OS=Homo sapiens GN=HIRIP3 PE=1 SV=3 ]
<a href='/ip2/showLorikeet.html?sequence=R.GEES(79.9663)S(79.9663)EEEEK.G&amp;chargeState=2&amp;pid=4678&amp;experimentId=&amp;searchId=121195&amp;scan=56263&amp;fileName=24H-Phos-Neg_1_171201094127&amp;sampleName=24H-Phos-Neg&amp;projectName=Breast+Cancer-+Phospho+analysis&amp;measuredMplush=1770.7064&amp;scanType=&amp;calculatedMplush=1770.7123&amp;createdDate=2017-12-04+10%3a55%3a19.0'> fragme…	GEES*S*EEEEK	R.GEES(79.9663)S(79.9663)EEEEK.G	56263	1000,	99.7	2.1383	0.1953	56263	2	24H-Phos-Neg_1_171201094127	[Q9BW71 ]	NA	NA	[Q9BW71 HIRA-interacting protein 3 OS=Homo sapiens GN=HIRIP3 PE=1 SV=3 ]
<a href='/ip2/showLorikeet.html?sequence=R.EESEES(79.9663)EAEPVQR.T&amp;chargeState=3&amp;pid=4678&amp;experimentId=&amp;searchId=121195&amp;scan=61036&amp;fileName=24H-Phos-Neg_1_171201094127&amp;sampleName=24H-Phos-Neg&amp;projectName=Breast+Cancer-+Phospho+analysis&amp;measuredMplush=1827.7775&amp;scanType=&amp;calculatedMplush=1827.7845&amp;createdDate=2017-12-04+10%3a55%3a19.0'> fragment ion…	EESEES*EAEPVQR	R.EESEES(79.9663)EAEPVQR.T	61036	11.72,	100	3.4847	0.28	61036	3	24H-Phos-Neg_1_171201094127	[Q9BW71 ]	NA	NA	[Q9BW71 HIRA-interacting protein 3 OS=Homo sapiens GN=HIRIP3 PE=1 SV=3 ]
<a href='/ip2/showLorikeet.html?sequence=R.EES(79.9663)EESEAEPVQR.T&amp;chargeState=3&amp;pid=4678&amp;experimentId=&amp;searchId=121195&amp;scan=61129&amp;fileName=24H-Phos-Neg_1_171201094127&amp;sampleName=24H-Phos-Neg&amp;projectName=Breast+Cancer-+Phospho+analysis&amp;measuredMplush=1827.7794&amp;scanType=&amp;calculatedMplush=1827.7845&amp;createdDate=2017-12-04+10%3a55%3a19.0'> fragment ion…	EES*EESEAEPVQR	R.EES(79.9663)EESEAEPVQR.T	61129	11.72,	100	4.8891	0.2893	61129	3	24H-Phos-Neg_1_171201094127	[Q9BW71 ]	NA	NA	[Q9BW71 HIRA-interacting protein 3 OS=Homo sapiens GN=HIRIP3 PE=1 SV=3 ]
<a href='/ip2/showLorikeet.html?sequence=R.EES(79.9663)EES(79.9663)EAEPVQR.T&amp;chargeState=2&amp;pid=4678&amp;experimentId=&amp;searchId=121195&amp;scan=57672&amp;fileName=24H-Phos-Neg_1_171201094127&amp;sampleName=24H-Phos-Neg&amp;projectName=Breast+Cancer-+Phospho+analysis&amp;measuredMplush=1907.7472&amp;scanType=&amp;calculatedMplush=1907.7509&amp;createdDate=2017-12-04+10%3a55%3a19.0'> fra…	EES*EES*EAEPVQR	R.EES(79.9663)EES(79.9663)EAEPVQR.T	57672	1000,	100	2.9801	0.3344	57672	2	24H-Phos-Neg_1_171201094127	[Q9BW71 ]	NA	NA	[Q9BW71 HIRA-interacting protein 3 OS=Homo sapiens GN=HIRIP3 PE=1 SV=3 ]
<a href='/ip2/showLorikeet.html?sequence=R.EVS(79.9663)DSEAGGGPQGER.K&amp;chargeState=2&amp;pid=4678&amp;experimentId=&amp;searchId=121195&amp;scan=59890&amp;fileName=24H-Phos-Neg_1_171201094127&amp;sampleName=24H-Phos-Neg&amp;projectName=Breast+Cancer-+Phospho+analysis&amp;measuredMplush=1783.7665&amp;scanType=&amp;calculatedMplush=1783.7697&amp;createdDate=2017-12-04+10%3a55%3a19.0'> fragment i…	EVS*DSEAGGGPQGER	R.EVS(79.9663)DSEAGGGPQGER.K	59890	30.7,	99.8	2.9857	0.2994	59890	2	24H-Phos-Neg_1_171201094127	[Q9BW71 ]	NA	NA	[Q9BW71 HIRA-interacting protein 3 OS=Homo sapiens GN=HIRIP3 PE=1 SV=3 ]
<a href='/ip2/showLorikeet.html?sequence=R.EVSDS(79.9663)EAGGGPQGER.K&amp;chargeState=3&amp;pid=4678&amp;experimentId=&amp;searchId=121195&amp;scan=59909&amp;fileName=24H-Phos-Neg_1_171201094127&amp;sampleName=24H-Phos-Neg&amp;projectName=Breast+Cancer-+Phospho+analysis&amp;measuredMplush=1783.7627&amp;scanType=&amp;calculatedMplush=1783.7697&amp;createdDate=2017-12-04+10%3a55%3a19.0'> fragment i…	EVS*DSEAGGGPQGER	R.EVSDS(79.9663)EAGGGPQGER.K	59909	3.9,	100	4.8223	0.3833	59909	3	24H-Phos-Neg_1_171201094127	[Q9BW71 ]	NA	NA	[Q9BW71 HIRA-interacting protein 3 OS=Homo sapiens GN=HIRIP3 PE=1 SV=3 ]
<a href='/ip2/showLorikeet.html?sequence=R.GIISS(79.9663)DGESN.-&amp;chargeState=2&amp;pid=4678&amp;experimentId=&amp;searchId=121195&amp;scan=63715&amp;fileName=24H-Phos-Neg_1_171201094127&amp;sampleName=24H-Phos-Neg&amp;projectName=Breast+Cancer-+Phospho+analysis&amp;measuredMplush=1287.5608&amp;scanType=&amp;calculatedMplush=1287.5667&amp;createdDate=2017-12-04+10%3a55%3a19.0'> fragment ion vi…	GIISS*DGESN	R.GIISS(79.9663)DGESN.-	63715	13.24,	100	3.3422	0.4718	63715	2	24H-Phos-Neg_1_171201094127	[Q9BW71 ]	NA	NA	[Q9BW71 HIRA-interacting protein 3 OS=Homo sapiens GN=HIRIP3 PE=1 SV=3 ]
<a href='/ip2/showLorikeet.html?sequence=R.GIISSDGES(79.9663)N.-&amp;chargeState=2&amp;pid=4678&amp;experimentId=&amp;searchId=121195&amp;scan=64038&amp;fileName=24H-Phos-Neg_1_171201094127&amp;sampleName=24H-Phos-Neg&amp;projectName=Breast+Cancer-+Phospho+analysis&amp;measuredMplush=1287.5626&amp;scanType=&amp;calculatedMplush=1287.5667&amp;createdDate=2017-12-04+10%3a55%3a19.0'> fragment ion vi…	GIISSDGES*N	R.GIISSDGES(79.9663)N.-	64038	26.42,	100	2.6651	0.4714	64038	2	24H-Phos-Neg_1_171201094127	[Q9BW71 ]	NA	NA	[Q9BW71 HIRA-interacting protein 3 OS=Homo sapiens GN=HIRIP3 PE=1 SV=3 ]
<a href='/ip2/showLorikeet.html?sequence=R.GIISSDGES(79.9663)N.-&amp;chargeState=2&amp;pid=4678&amp;experimentId=&amp;searchId=121195&amp;scan=31327&amp;fileName=24H-Phos-Neg_2&amp;sampleName=24H-Phos-Neg&amp;projectName=Breast+Cancer-+Phospho+analysis&amp;measuredMplush=1287.5634&amp;scanType=&amp;calculatedMplush=1287.5667&amp;createdDate=2017-12-04+10%3a55%3a19.0'> fragment ion view </a>	GIISSDGES*N	R.GIISSDGES(79.9663)N.-	31327	10.36,	99.7	1.9478	0.2391	31327	2	24H-Phos-Neg_2	[Q9BW71 ]	NA	NA	[Q9BW71 HIRA-interacting protein 3 OS=Homo sapiens GN=HIRIP3 PE=1 SV=3 ]
<a href='/ip2/showLorikeet.html?sequence=R.GIISS(79.9663)DGES(79.9663)N.-&amp;chargeState=2&amp;pid=4678&amp;experimentId=&amp;searchId=121195&amp;scan=61783&amp;fileName=24H-Phos-Neg_1_171201094127&amp;sampleName=24H-Phos-Neg&amp;projectName=Breast+Cancer-+Phospho+analysis&amp;measuredMplush=1367.5286&amp;scanType=&amp;calculatedMplush=1367.533&amp;createdDate=2017-12-04+10%3a55%3a19.0'> fragmen…	GIISS*DGES*N	R.GIISS(79.9663)DGES(79.9663)N.-	61783	[13.24,35.28,]	100	2.519	0.4462	61783	2	24H-Phos-Neg_1_171201094127	[Q9BW71 ]	NA	NA	[Q9BW71 HIRA-interacting protein 3 OS=Homo sapiens GN=HIRIP3 PE=1 SV=3 ]
<a href='/ip2/showLorikeet.html?sequence=R.GIIS(79.9663)S(79.9663)DGES(79.9663)N.-&amp;chargeState=2&amp;pid=4678&amp;experimentId=&amp;searchId=121195&amp;scan=58609&amp;fileName=24H-Phos-Neg_1_171201094127&amp;sampleName=24H-Phos-Neg&amp;projectName=Breast+Cancer-+Phospho+analysis&amp;measuredMplush=1447.4955&amp;scanType=&amp;calculatedMplush=1447.4993&amp;createdDate=2017-12-04+10%3a55%3a19.0…	GIIS*S*DGES*N	R.GIIS(79.9663)S(79.9663)DGES(79.9663)N.-	58609	1000,	99.7	1.7481	0.3491	58609	2	24H-Phos-Neg_1_171201094127	[Q9BW71 ]	NA	NA	[Q9BW71 HIRA-interacting protein 3 OS=Homo sapiens GN=HIRIP3 PE=1 SV=3 ]
<a href='/ip2/showLorikeet.html?sequence=R.TRDDGDEEGLLT(79.9663)HSEEELEHS(79.9663)QDTDADDGALQ.-&amp;chargeState=3&amp;pid=4678&amp;experimentId=&amp;searchId=121195&amp;scan=66069&amp;fileName=24H-Phos-Neg_2&amp;sampleName=24H-Phos-Neg&amp;projectName=Breast+Cancer-+Phospho+analysis&amp;measuredMplush=3916.555&amp;scanType=&amp;calculatedMplush=3916.5754&amp;createdDate=2017-12-04+10%3a55%3a19.0'…	T*RDDGDEEGLLTHS*EEELEHSQDTDADDGALQ	R.TRDDGDEEGLLT(79.9663)HSEEELEHS(79.9663)QDTDADDGALQ.-	66069	[5.17,0,]	100	3.3258	0.3108	66069	3	24H-Phos-Neg_2	[Q9UKM9 ]	NA	NA	[Q9UKM9 RNA-binding protein Raly OS=Homo sapiens GN=RALY PE=1 SV=1 ]
<a href='/ip2/showLorikeet.html?sequence=R.TRDDGDEEGLLT(79.9663)HS(79.9663)EEELEHSQDTDADDGALQ.-&amp;chargeState=3&amp;pid=4678&amp;experimentId=&amp;searchId=121195&amp;scan=67414&amp;fileName=24H-Phos-Neg_2&amp;sampleName=24H-Phos-Neg&amp;projectName=Breast+Cancer-+Phospho+analysis&amp;measuredMplush=3916.5662&amp;scanType=&amp;calculatedMplush=3916.5754&amp;createdDate=2017-12-04+10%3a55%3a19.0…	TRDDGDEEGLLT*HS*EEELEHSQDTDADDGALQ	R.TRDDGDEEGLLT(79.9663)HS(79.9663)EEELEHSQDTDADDGALQ.-	67414	[6.93,5.22,]	100	4.0886	0.306	67414	3	24H-Phos-Neg_2	[Q9UKM9 ]	NA	NA	[Q9UKM9 RNA-binding protein Raly OS=Homo sapiens GN=RALY PE=1 SV=1 ]
<a href='/ip2/showLorikeet.html?sequence=R.TRDDGDEEGLLTHS(79.9663)EEELEHS(79.9663)QDTDADDGALQ.-&amp;chargeState=3&amp;pid=4678&amp;experimentId=&amp;searchId=121195&amp;scan=71640&amp;fileName=24H-Phos-Neg_2&amp;sampleName=24H-Phos-Neg&amp;projectName=Breast+Cancer-+Phospho+analysis&amp;measuredMplush=3916.5684&amp;scanType=&amp;calculatedMplush=3916.5754&amp;createdDate=2017-12-04+10%3a55%3a19.0…	TRDDGDEEGLLTHS*EEELEHS*QDTDADDGALQ	R.TRDDGDEEGLLTHS(79.9663)EEELEHS(79.9663)QDTDADDGALQ.-	71640	[8.45,4.8,]	100	3.409	0.2842	71640	3	24H-Phos-Neg_2	[Q9UKM9 ]	NA	NA	[Q9UKM9 RNA-binding protein Raly OS=Homo sapiens GN=RALY PE=1 SV=1 ]
<a href='/ip2/showLorikeet.html?sequence=R.TRDDGDEEGLLT(79.9663)HSEEELEHS(79.9663)QDTDADDGALQ.-&amp;chargeState=4&amp;pid=4678&amp;experimentId=&amp;searchId=121195&amp;scan=63783&amp;fileName=24H-Phos-Neg_2&amp;sampleName=24H-Phos-Neg&amp;projectName=Breast+Cancer-+Phospho+analysis&amp;measuredMplush=3916.5662&amp;scanType=&amp;calculatedMplush=3916.5754&amp;createdDate=2017-12-04+10%3a55%3a19.0…	TRDDGDEEGLLT*HSEEELEHSQDT*DADDGALQ	R.TRDDGDEEGLLT(79.9663)HSEEELEHS(79.9663)QDTDADDGALQ.-	63783	[4.6,14.87,]	99.8	3.5534	0.1433	63783	4	24H-Phos-Neg_2	[Q9UKM9 ]	NA	NA	[Q9UKM9 RNA-binding protein Raly OS=Homo sapiens GN=RALY PE=1 SV=1 ]
<a href='/ip2/showLorikeet.html?sequence=R.TRDDGDEEGLLTHSEEELEHS(79.9663)QDT(79.9663)DADDGALQ.-&amp;chargeState=4&amp;pid=4678&amp;experimentId=&amp;searchId=121195&amp;scan=66403&amp;fileName=24H-Phos-Neg_2&amp;sampleName=24H-Phos-Neg&amp;projectName=Breast+Cancer-+Phospho+analysis&amp;measuredMplush=3916.5657&amp;scanType=&amp;calculatedMplush=3916.5754&amp;createdDate=2017-12-04+10%3a55%3a19.0…	TRDDGDEEGLLTHSEEELEHS*QDT*DADDGALQ	R.TRDDGDEEGLLTHSEEELEHS(79.9663)QDT(79.9663)DADDGALQ.-	66403	[7.17,4.13,]	100	4.1779	0.3197	66403	4	24H-Phos-Neg_2	[Q9UKM9 ]	NA	NA	[Q9UKM9 RNA-binding protein Raly OS=Homo sapiens GN=RALY PE=1 SV=1 ]
<a href='/ip2/showLorikeet.html?sequence=R.TRDDGDEEGLLTHS(79.9663)EEELEHS(79.9663)QDTDADDGALQ.-&amp;chargeState=4&amp;pid=4678&amp;experimentId=&amp;searchId=121195&amp;scan=66560&amp;fileName=24H-Phos-Neg_2&amp;sampleName=24H-Phos-Neg&amp;projectName=Breast+Cancer-+Phospho+analysis&amp;measuredMplush=3916.5693&amp;scanType=&amp;calculatedMplush=3916.5754&amp;createdDate=2017-12-04+10%3a55%3a19.0…	TRDDGDEEGLLT*HS*EEELEHSQDTDADDGALQ	R.TRDDGDEEGLLTHS(79.9663)EEELEHS(79.9663)QDTDADDGALQ.-	66560	[2.74,3.25,]	100	3.7636	0.2913	66560	4	24H-Phos-Neg_2	[Q9UKM9 ]	NA	NA	[Q9UKM9 RNA-binding protein Raly OS=Homo sapiens GN=RALY PE=1 SV=1 ]
<a href='/ip2/showLorikeet.html?sequence=R.TRDDGDEEGLLT(79.9663)HS(79.9663)EEELEHSQDTDADDGALQ.-&amp;chargeState=4&amp;pid=4678&amp;experimentId=&amp;searchId=121195&amp;scan=66666&amp;fileName=24H-Phos-Neg_2&amp;sampleName=24H-Phos-Neg&amp;projectName=Breast+Cancer-+Phospho+analysis&amp;measuredMplush=3916.5664&amp;scanType=&amp;calculatedMplush=3916.5754&amp;createdDate=2017-12-04+10%3a55%3a19.0…	T*RDDGDEEGLLTHS*EEELEHSQDTDADDGALQ	R.TRDDGDEEGLLT(79.9663)HS(79.9663)EEELEHSQDTDADDGALQ.-	66666	[4.08,9.44,]	100	3.6204	0.31	66666	4	24H-Phos-Neg_2	[Q9UKM9 ]	NA	NA	[Q9UKM9 RNA-binding protein Raly OS=Homo sapiens GN=RALY PE=1 SV=1 ]
<a href='/ip2/showLorikeet.html?sequence=R.TRDDGDEEGLLT(79.9663)HSEEELEHSQDT(79.9663)DADDGALQ.-&amp;chargeState=4&amp;pid=4678&amp;experimentId=&amp;searchId=121195&amp;scan=70026&amp;fileName=24H-Phos-Neg_2&amp;sampleName=24H-Phos-Neg&amp;projectName=Breast+Cancer-+Phospho+analysis&amp;measuredMplush=3916.5637&amp;scanType=&amp;calculatedMplush=3916.5754&amp;createdDate=2017-12-04+10%3a55%3a19.0…	TRDDGDEEGLLT*HS*EEELEHSQDTDADDGALQ	R.TRDDGDEEGLLT(79.9663)HSEEELEHSQDT(79.9663)DADDGALQ.-	70026	[1.81,2.91,]	100	3.9969	0.3409	70026	4	24H-Phos-Neg_2	[Q9UKM9 ]	NA	NA	[Q9UKM9 RNA-binding protein Raly OS=Homo sapiens GN=RALY PE=1 SV=1 ]
<a href='/ip2/showLorikeet.html?sequence=R.YFEADPPGQVAAS(79.9663)PDPTT.-&amp;chargeState=2&amp;pid=4678&amp;experimentId=&amp;searchId=121195&amp;scan=67347&amp;fileName=24H-Phos-Neg_1_171201094127&amp;sampleName=24H-Phos-Neg&amp;projectName=Breast+Cancer-+Phospho+analysis&amp;measuredMplush=2171.968&amp;scanType=&amp;calculatedMplush=2171.9734&amp;createdDate=2017-12-04+10%3a55%3a19.0'> fragment…	YFEADPPGQVAASPDPTT*	R.YFEADPPGQVAAS(79.9663)PDPTT.-	67347	0,	100	4.3145	0.4923	67347	2	24H-Phos-Neg_1_171201094127	[O43598 ]	NA	NA	[O43598 2'-deoxynucleoside 5'-phosphate N-hydrolase 1 OS=Homo sapiens GN=DNPH1 PE=1 SV=1 ]
<a href='/ip2/showLorikeet.html?sequence=R.YFEADPPGQVAAS(79.9663)PDPTT.-&amp;chargeState=3&amp;pid=4678&amp;experimentId=&amp;searchId=121195&amp;scan=44479&amp;fileName=24H-Phos-Neg_2&amp;sampleName=24H-Phos-Neg&amp;projectName=Breast+Cancer-+Phospho+analysis&amp;measuredMplush=2171.9666&amp;scanType=&amp;calculatedMplush=2171.9734&amp;createdDate=2017-12-04+10%3a55%3a19.0'> fragment ion view </…	YFEADPPGQVAAS*PDPTT	R.YFEADPPGQVAAS(79.9663)PDPTT.-	44479	12.77,	100	3.5048	0.3009	44479	3	24H-Phos-Neg_2	[O43598 ]	NA	NA	[O43598 2'-deoxynucleoside 5'-phosphate N-hydrolase 1 OS=Homo sapiens GN=DNPH1 PE=1 SV=1 ]
<a href='/ip2/showLorikeet.html?sequence=K.AESCGS(79.9663)FDETESEESSK.L&amp;chargeState=3&amp;pid=4678&amp;experimentId=&amp;searchId=121195&amp;scan=34529&amp;fileName=24H-Phos-Neg_2&amp;sampleName=24H-Phos-Neg&amp;projectName=Breast+Cancer-+Phospho+analysis&amp;measuredMplush=2417.006&amp;scanType=&amp;calculatedMplush=2417.0103&amp;createdDate=2017-12-04+10%3a55%3a19.0'> fragment ion view </a>	AESCGS*FDETESEESSK	K.AESCGS(79.9663)FDETESEESSK.L	34529	7.55,	100	4.6184	0.2782	34529	3	24H-Phos-Neg_2	[Q9Y343 ]	NA	NA	[Q9Y343 Sorting nexin-24 OS=Homo sapiens GN=SNX24 PE=1 SV=1 ]
<a href='/ip2/showLorikeet.html?sequence=R.TDS(79.9663)PDMHEDT.-&amp;chargeState=2&amp;pid=4678&amp;experimentId=&amp;searchId=121195&amp;scan=60424&amp;fileName=24H-Phos-Neg_1_171201094127&amp;sampleName=24H-Phos-Neg&amp;projectName=Breast+Cancer-+Phospho+analysis&amp;measuredMplush=1456.5459&amp;scanType=&amp;calculatedMplush=1456.55&amp;createdDate=2017-12-04+10%3a55%3a19.0'> fragment ion view…	TDS*PDMHEDT	R.TDS(79.9663)PDMHEDT.-	60424	32.27,	100	2.1876	0.4576	60424	2	24H-Phos-Neg_1_171201094127	[Q9BW61 ]	NA	NA	[Q9BW61 DET1- and DDB1-associated protein 1 OS=Homo sapiens GN=DDA1 PE=1 SV=1 ]
<a href='/ip2/showLorikeet.html?sequence=R.TDS(79.9663)PDMHEDT.-&amp;chargeState=2&amp;pid=4678&amp;experimentId=&amp;searchId=121195&amp;scan=22647&amp;fileName=24H-Phos-Neg_2&amp;sampleName=24H-Phos-Neg&amp;projectName=Breast+Cancer-+Phospho+analysis&amp;measuredMplush=1456.5459&amp;scanType=&amp;calculatedMplush=1456.55&amp;createdDate=2017-12-04+10%3a55%3a19.0'> fragment ion view </a>	TDS*PDMHEDT	R.TDS(79.9663)PDMHEDT.-	22647	33.68,	99.7	2.2871	0.3479	22647	2	24H-Phos-Neg_2	[Q9BW61 ]	NA	NA	[Q9BW61 DET1- and DDB1-associated protein 1 OS=Homo sapiens GN=DDA1 PE=1 SV=1 ]
<a href='/ip2/showLorikeet.html?sequence=K.TDAEAT(79.9663)DTEATET.-&amp;chargeState=2&amp;pid=4678&amp;experimentId=&amp;searchId=121195&amp;scan=55968&amp;fileName=24H-Phos-Neg_1_171201094127&amp;sampleName=24H-Phos-Neg&amp;projectName=Breast+Cancer-+Phospho+analysis&amp;measuredMplush=1663.674&amp;scanType=&amp;calculatedMplush=1663.6785&amp;createdDate=2017-12-04+10%3a55%3a19.0'> fragment ion …	TDAEAT*DTEATET	K.TDAEAT(79.9663)DTEATET.-	55968	8.65,	100	4.4898	0.5478	55968	2	24H-Phos-Neg_1_171201094127	[Q9Y3D3 ]	NA	NA	[Q9Y3D3 28S ribosomal protein S16, mitochondrial OS=Homo sapiens GN=MRPS16 PE=1 SV=1 ]
<a href='/ip2/showLorikeet.html?sequence=K.KVEEEQEADEEDVS(79.9663)EEEAESK.E&amp;chargeState=3&amp;pid=4678&amp;experimentId=&amp;searchId=121195&amp;scan=47667&amp;fileName=24H-Phos-Neg_2&amp;sampleName=24H-Phos-Neg&amp;projectName=Breast+Cancer-+Phospho+analysis&amp;measuredMplush=3205.4636&amp;scanType=&amp;calculatedMplush=3205.4763&amp;createdDate=2017-12-04+10%3a55%3a19.0'> fragment ion view…	KVEEEQEADEEDVS*EEEAESK	K.KVEEEQEADEEDVS(79.9663)EEEAESK.E	47667	16.67,	100	4.4887	0.367	47667	3	24H-Phos-Neg_2	[Q9H3N1 ]	NA	NA	[Q9H3N1 Thioredoxin-related transmembrane protein 1 OS=Homo sapiens GN=TMX1 PE=1 SV=1 ]
<a href='/ip2/showLorikeet.html?sequence=K.KVEEEQEADEEDVS(79.9663)EEEAESK.E&amp;chargeState=4&amp;pid=4678&amp;experimentId=&amp;searchId=121195&amp;scan=47930&amp;fileName=24H-Phos-Neg_2&amp;sampleName=24H-Phos-Neg&amp;projectName=Breast+Cancer-+Phospho+analysis&amp;measuredMplush=3205.473&amp;scanType=&amp;calculatedMplush=3205.4763&amp;createdDate=2017-12-04+10%3a55%3a19.0'> fragment ion view …	KVEEEQEADEEDVS*EEEAESK	K.KVEEEQEADEEDVS(79.9663)EEEAESK.E	47930	22.19,	100	3.3782	0.3317	47930	4	24H-Phos-Neg_2	[Q9H3N1 ]	NA	NA	[Q9H3N1 Thioredoxin-related transmembrane protein 1 OS=Homo sapiens GN=TMX1 PE=1 SV=1 ]
<a href='/ip2/showLorikeet.html?sequence=K.VEEEQEADEEDVS(79.9663)EEEAESK.E&amp;chargeState=3&amp;pid=4678&amp;experimentId=&amp;searchId=121195&amp;scan=65681&amp;fileName=24H-Phos-Neg_1_171201094127&amp;sampleName=24H-Phos-Neg&amp;projectName=Breast+Cancer-+Phospho+analysis&amp;measuredMplush=2848.212&amp;scanType=&amp;calculatedMplush=2848.2183&amp;createdDate=2017-12-04+10%3a55%3a19.0'> fragme…	VEEEQEADEEDVS*EEEAESK	K.VEEEQEADEEDVS(79.9663)EEEAESK.E	65681	38.15,	100	6.2759	0.4302	65681	3	24H-Phos-Neg_1_171201094127	[Q9H3N1 ]	NA	NA	[Q9H3N1 Thioredoxin-related transmembrane protein 1 OS=Homo sapiens GN=TMX1 PE=1 SV=1 ]
<a href='/ip2/showLorikeet.html?sequence=K.VEEEQEADEEDVS(79.9663)EEEAESK.E&amp;chargeState=3&amp;pid=4678&amp;experimentId=&amp;searchId=121195&amp;scan=37649&amp;fileName=24H-Phos-Neg_2&amp;sampleName=24H-Phos-Neg&amp;projectName=Breast+Cancer-+Phospho+analysis&amp;measuredMplush=2848.2107&amp;scanType=&amp;calculatedMplush=2848.2183&amp;createdDate=2017-12-04+10%3a55%3a19.0'> fragment ion view …	VEEEQEADEEDVS*EEEAESK	K.VEEEQEADEEDVS(79.9663)EEEAESK.E	37649	38.15,	100	5.8053	0.4154	37649	3	24H-Phos-Neg_2	[Q9H3N1 ]	NA	NA	[Q9H3N1 Thioredoxin-related transmembrane protein 1 OS=Homo sapiens GN=TMX1 PE=1 SV=1 ]
<a href='/ip2/showLorikeet.html?sequence=K.VEEEQEADEEDVSEEEAES(79.9663)KEGTNK.D&amp;chargeState=4&amp;pid=4678&amp;experimentId=&amp;searchId=121195&amp;scan=47057&amp;fileName=24H-Phos-Neg_2&amp;sampleName=24H-Phos-Neg&amp;projectName=Breast+Cancer-+Phospho+analysis&amp;measuredMplush=3606.6265&amp;scanType=&amp;calculatedMplush=3606.6309&amp;createdDate=2017-12-04+10%3a55%3a19.0'> fragment ion …	VEEEQEADEEDVSEEEAES*KEGTNK	K.VEEEQEADEEDVSEEEAES(79.9663)KEGTNK.D	47057	22.9,	100	3.7035	0.1938	47057	4	24H-Phos-Neg_2	[Q9H3N1 ]	NA	NA	[Q9H3N1 Thioredoxin-related transmembrane protein 1 OS=Homo sapiens GN=TMX1 PE=1 SV=1 ]
<a href='/ip2/showLorikeet.html?sequence=R.IQEQESS(79.9663)GEEDSDLSPEER.E&amp;chargeState=3&amp;pid=4678&amp;experimentId=&amp;searchId=121195&amp;scan=65755&amp;fileName=24H-Phos-Neg_1_171201094127&amp;sampleName=24H-Phos-Neg&amp;projectName=Breast+Cancer-+Phospho+analysis&amp;measuredMplush=2473.0344&amp;scanType=&amp;calculatedMplush=2473.0452&amp;createdDate=2017-12-04+10%3a55%3a19.0'> fragme…	IQEQES*SGEEDSDLSPEER	R.IQEQESS(79.9663)GEEDSDLSPEER.E	65755	0,	100	5.9232	0.3534	65755	3	24H-Phos-Neg_1_171201094127	[P41236 , Q6NXS1 ]	NA	NA	[P41236 Protein phosphatase inhibitor 2 OS=Homo sapiens GN=PPP1R2 PE=1 SV=2 , Q6NXS1 Protein phosphatase inhibitor 2-like protein 3 OS=Homo sapiens GN=PPP1R2P3 PE=1 SV=1 ]
<a href='/ip2/showLorikeet.html?sequence=R.IQEQESS(79.9663)GEEDSDLSPEER.E&amp;chargeState=3&amp;pid=4678&amp;experimentId=&amp;searchId=121195&amp;scan=36785&amp;fileName=24H-Phos-Neg_2&amp;sampleName=24H-Phos-Neg&amp;projectName=Breast+Cancer-+Phospho+analysis&amp;measuredMplush=2473.0334&amp;scanType=&amp;calculatedMplush=2473.0452&amp;createdDate=2017-12-04+10%3a55%3a19.0'> fragment ion view <…	IQEQESS*GEEDSDLSPEER	R.IQEQESS(79.9663)GEEDSDLSPEER.E	36785	4.35,	100	3.8981	0.2848	36785	3	24H-Phos-Neg_2	[P41236 , Q6NXS1 ]	NA	NA	[P41236 Protein phosphatase inhibitor 2 OS=Homo sapiens GN=PPP1R2 PE=1 SV=2 , Q6NXS1 Protein phosphatase inhibitor 2-like protein 3 OS=Homo sapiens GN=PPP1R2P3 PE=1 SV=1 ]
<a href='/ip2/showLorikeet.html?sequence=R.IQEQES(79.9663)S(79.9663)GEEDSDLSPEER.E&amp;chargeState=3&amp;pid=4678&amp;experimentId=&amp;searchId=121195&amp;scan=64527&amp;fileName=24H-Phos-Neg_1_171201094127&amp;sampleName=24H-Phos-Neg&amp;projectName=Breast+Cancer-+Phospho+analysis&amp;measuredMplush=2553.005&amp;scanType=&amp;calculatedMplush=2553.0115&amp;createdDate=2017-12-04+10%3a55%3a19.0'…	IQEQESS*GEEDS*DLSPEER	R.IQEQES(79.9663)S(79.9663)GEEDSDLSPEER.E	64527	[0,5.99,]	100	4.1591	0.3122	64527	3	24H-Phos-Neg_1_171201094127	[P41236 , Q6NXS1 ]	NA	NA	[P41236 Protein phosphatase inhibitor 2 OS=Homo sapiens GN=PPP1R2 PE=1 SV=2 , Q6NXS1 Protein phosphatase inhibitor 2-like protein 3 OS=Homo sapiens GN=PPP1R2P3 PE=1 SV=1 ]
<a href='/ip2/showLorikeet.html?sequence=R.IQEQES(79.9663)S(79.9663)GEEDSDLSPEER.E&amp;chargeState=3&amp;pid=4678&amp;experimentId=&amp;searchId=121195&amp;scan=37246&amp;fileName=24H-Phos-Neg_2&amp;sampleName=24H-Phos-Neg&amp;projectName=Breast+Cancer-+Phospho+analysis&amp;measuredMplush=2553.0037&amp;scanType=&amp;calculatedMplush=2553.0115&amp;createdDate=2017-12-04+10%3a55%3a19.0'> fragment i…	IQEQES*SGEEDS*DLSPEER	R.IQEQES(79.9663)S(79.9663)GEEDSDLSPEER.E	37246	[12.2,6.04,]	100	3.1659	0.2249	37246	3	24H-Phos-Neg_2	[P41236 , Q6NXS1 ]	NA	NA	[P41236 Protein phosphatase inhibitor 2 OS=Homo sapiens GN=PPP1R2 PE=1 SV=2 , Q6NXS1 Protein phosphatase inhibitor 2-like protein 3 OS=Homo sapiens GN=PPP1R2P3 PE=1 SV=1 ]
<a href='/ip2/showLorikeet.html?sequence=R.AAVAASSSS(79.9663).-&amp;chargeState=2&amp;pid=4678&amp;experimentId=&amp;searchId=121195&amp;scan=28848&amp;fileName=24H-Phos-Neg_1_171201094127&amp;sampleName=24H-Phos-Neg&amp;projectName=Breast+Cancer-+Phospho+analysis&amp;measuredMplush=1059.489&amp;scanType=&amp;calculatedMplush=1059.4921&amp;createdDate=2017-12-04+10%3a55%3a19.0'> fragment ion view…	AAVAASSSS*	R.AAVAASSSS(79.9663).-	28848	14.44,	99.8	2.5391	0.1769	28848	2	24H-Phos-Neg_1_171201094127	[P61927 ]	NA	NA	[P61927 60S ribosomal protein L37 OS=Homo sapiens GN=RPL37 PE=1 SV=2 ]
<a href='/ip2/showLorikeet.html?sequence=R.AAVAASSS(79.9663)S.-&amp;chargeState=2&amp;pid=4678&amp;experimentId=&amp;searchId=121195&amp;scan=31965&amp;fileName=24H-Phos-Neg_1_171201094127&amp;sampleName=24H-Phos-Neg&amp;projectName=Breast+Cancer-+Phospho+analysis&amp;measuredMplush=1059.4888&amp;scanType=&amp;calculatedMplush=1059.4921&amp;createdDate=2017-12-04+10%3a55%3a19.0'> fragment ion vie…	AAVAASSS*S	R.AAVAASSS(79.9663)S.-	31965	0.06,	99.7	2.0441	0.2428	31965	2	24H-Phos-Neg_1_171201094127	[P61927 ]	NA	NA	[P61927 60S ribosomal protein L37 OS=Homo sapiens GN=RPL37 PE=1 SV=2 ]
<a href='/ip2/showLorikeet.html?sequence=K.NSSLLS(79.9663)FDNEDENE.-&amp;chargeState=2&amp;pid=4678&amp;experimentId=&amp;searchId=121195&amp;scan=68384&amp;fileName=24H-Phos-Neg_1_171201094127&amp;sampleName=24H-Phos-Neg&amp;projectName=Breast+Cancer-+Phospho+analysis&amp;measuredMplush=1921.7849&amp;scanType=&amp;calculatedMplush=1921.79&amp;createdDate=2017-12-04+10%3a55%3a19.0'> fragment ion …	NSSLLS*FDNEDENE	K.NSSLLS(79.9663)FDNEDENE.-	68384	26.79,	100	4.2365	0.4882	68384	2	24H-Phos-Neg_1_171201094127	[Q96AT1 ]	NA	NA	[Q96AT1 Uncharacterized protein KIAA1143 OS=Homo sapiens GN=KIAA1143 PE=1 SV=2 ]
<a href='/ip2/showLorikeet.html?sequence=K.NSSLLS(79.9663)FDNEDENE.-&amp;chargeState=2&amp;pid=4678&amp;experimentId=&amp;searchId=121195&amp;scan=48596&amp;fileName=24H-Phos-Neg_2&amp;sampleName=24H-Phos-Neg&amp;projectName=Breast+Cancer-+Phospho+analysis&amp;measuredMplush=1921.7837&amp;scanType=&amp;calculatedMplush=1921.79&amp;createdDate=2017-12-04+10%3a55%3a19.0'> fragment ion view </a>	NSSLLS*FDNEDENE	K.NSSLLS(79.9663)FDNEDENE.-	48596	20.91,	100	4.8812	0.5414	48596	2	24H-Phos-Neg_2	[Q96AT1 ]	NA	NA	[Q96AT1 Uncharacterized protein KIAA1143 OS=Homo sapiens GN=KIAA1143 PE=1 SV=2 ]
<a href='/ip2/showLorikeet.html?sequence=K.FGS(79.9663)NINLEADES.-&amp;chargeState=2&amp;pid=4678&amp;experimentId=&amp;searchId=121195&amp;scan=68055&amp;fileName=24H-Phos-Neg_1_171201094127&amp;sampleName=24H-Phos-Neg&amp;projectName=Breast+Cancer-+Phospho+analysis&amp;measuredMplush=1604.6991&amp;scanType=&amp;calculatedMplush=1604.7042&amp;createdDate=2017-12-04+10%3a55%3a19.0'> fragment ion …	FGS*NINLEADES	K.FGS(79.9663)NINLEADES.-	68055	40.2,	100	2.9051	0.4481	68055	2	24H-Phos-Neg_1_171201094127	[Q9NQP4 ]	NA	NA	[Q9NQP4 Prefoldin subunit 4 OS=Homo sapiens GN=PFDN4 PE=1 SV=1 ]
<a href='/ip2/showLorikeet.html?sequence=K.FGS(79.9663)NINLEADES.-&amp;chargeState=2&amp;pid=4678&amp;experimentId=&amp;searchId=121195&amp;scan=47687&amp;fileName=24H-Phos-Neg_2&amp;sampleName=24H-Phos-Neg&amp;projectName=Breast+Cancer-+Phospho+analysis&amp;measuredMplush=1604.7013&amp;scanType=&amp;calculatedMplush=1604.7042&amp;createdDate=2017-12-04+10%3a55%3a19.0'> fragment ion view </a>	FGS*NINLEADES	K.FGS(79.9663)NINLEADES.-	47687	12.1,	99.7	2.6375	0.2934	47687	2	24H-Phos-Neg_2	[Q9NQP4 ]	NA	NA	[Q9NQP4 Prefoldin subunit 4 OS=Homo sapiens GN=PFDN4 PE=1 SV=1 ]
<a href='/ip2/showLorikeet.html?sequence=R.TADSS(79.9663)S(79.9663)S(79.9663)EDEEEYVVEK.V&amp;chargeState=3&amp;pid=4678&amp;experimentId=&amp;searchId=121195&amp;scan=65811&amp;fileName=24H-Phos-Neg_1_171201094127&amp;sampleName=24H-Phos-Neg&amp;projectName=Breast+Cancer-+Phospho+analysis&amp;measuredMplush=2602.008&amp;scanType=&amp;calculatedMplush=2602.0173&amp;createdDate=2017-12-04+10%3a55%…	TADSS*S*S*EDEEEYVVEK	R.TADSS(79.9663)S(79.9663)S(79.9663)EDEEEYVVEK.V	65811	[6.31,7.16,8.51,]	100	3.6721	0.4758	65811	3	24H-Phos-Neg_1_171201094127	[P45973 ]	NA	NA	[P45973 Chromobox protein homolog 5 OS=Homo sapiens GN=CBX5 PE=1 SV=1 ]
<a href='/ip2/showLorikeet.html?sequence=R.TADS(79.9663)S(79.9663)S(79.9663)SEDEEEYVVEK.V&amp;chargeState=3&amp;pid=4678&amp;experimentId=&amp;searchId=121195&amp;scan=65905&amp;fileName=24H-Phos-Neg_1_171201094127&amp;sampleName=24H-Phos-Neg&amp;projectName=Breast+Cancer-+Phospho+analysis&amp;measuredMplush=2602.0083&amp;scanType=&amp;calculatedMplush=2602.0173&amp;createdDate=2017-12-04+10%3a55…	TADSS*S*S*EDEEEYVVEK	R.TADS(79.9663)S(79.9663)S(79.9663)SEDEEEYVVEK.V	65905	[2.98,3.6,4.64,]	100	4.3028	0.3536	65905	3	24H-Phos-Neg_1_171201094127	[P45973 ]	NA	NA	[P45973 Chromobox protein homolog 5 OS=Homo sapiens GN=CBX5 PE=1 SV=1 ]
<a href='/ip2/showLorikeet.html?sequence=R.SRTGSES(79.9663)S(79.9663)QTGTSTTSSR.N&amp;chargeState=2&amp;pid=4678&amp;experimentId=&amp;searchId=121195&amp;scan=30918&amp;fileName=24H-Phos-Neg_1_171201094127&amp;sampleName=24H-Phos-Neg&amp;projectName=Breast+Cancer-+Phospho+analysis&amp;measuredMplush=2205.9165&amp;scanType=&amp;calculatedMplush=2205.922&amp;createdDate=2017-12-04+10%3a55%3a19.0'>…	SRTGSES*S*QTGTSTTSSR	R.SRTGSES(79.9663)S(79.9663)QTGTSTTSSR.N	30918	[0,0,]	99.8	2.5628	0.3804	30918	2	24H-Phos-Neg_1_171201094127	[P23588 ]	NA	NA	[P23588 Eukaryotic translation initiation factor 4B OS=Homo sapiens GN=EIF4B PE=1 SV=2 ]
<a href='/ip2/showLorikeet.html?sequence=R.SRT(79.9663)GS(79.9663)ESSQTGTSTTSSR.N&amp;chargeState=3&amp;pid=4678&amp;experimentId=&amp;searchId=121195&amp;scan=28033&amp;fileName=24H-Phos-Neg_1_171201094127&amp;sampleName=24H-Phos-Neg&amp;projectName=Breast+Cancer-+Phospho+analysis&amp;measuredMplush=2205.9175&amp;scanType=&amp;calculatedMplush=2205.922&amp;createdDate=2017-12-04+10%3a55%3a19.0'>…	S*RTGSES*SQTGTSTTSSR	R.SRT(79.9663)GS(79.9663)ESSQTGTSTTSSR.N	28033	[0,5.95,]	99.9	3.6506	0.1431	28033	3	24H-Phos-Neg_1_171201094127	[P23588 ]	NA	NA	[P23588 Eukaryotic translation initiation factor 4B OS=Homo sapiens GN=EIF4B PE=1 SV=2 ]
<a href='/ip2/showLorikeet.html?sequence=R.SRTGS(79.9663)ESS(79.9663)QTGTSTTSSR.N&amp;chargeState=3&amp;pid=4678&amp;experimentId=&amp;searchId=121195&amp;scan=30547&amp;fileName=24H-Phos-Neg_1_171201094127&amp;sampleName=24H-Phos-Neg&amp;projectName=Breast+Cancer-+Phospho+analysis&amp;measuredMplush=2205.9146&amp;scanType=&amp;calculatedMplush=2205.922&amp;createdDate=2017-12-04+10%3a55%3a19.0'>…	SRTGS*ESS*QTGTSTTSSR	R.SRTGS(79.9663)ESS(79.9663)QTGTSTTSSR.N	30547	[10.36,22.01,]	99.9	2.7921	0.2425	30547	3	24H-Phos-Neg_1_171201094127	[P23588 ]	NA	NA	[P23588 Eukaryotic translation initiation factor 4B OS=Homo sapiens GN=EIF4B PE=1 SV=2 ]
<a href='/ip2/showLorikeet.html?sequence=R.SRT(79.9663)GSES(79.9663)SQTGTSTTSSR.N&amp;chargeState=3&amp;pid=4678&amp;experimentId=&amp;searchId=121195&amp;scan=31710&amp;fileName=24H-Phos-Neg_1_171201094127&amp;sampleName=24H-Phos-Neg&amp;projectName=Breast+Cancer-+Phospho+analysis&amp;measuredMplush=2205.9163&amp;scanType=&amp;calculatedMplush=2205.922&amp;createdDate=2017-12-04+10%3a55%3a19.0'>…	SRTGSESSQT*GTS*TTSSR	R.SRT(79.9663)GSES(79.9663)SQTGTSTTSSR.N	31710	[0,8.65,]	99.9	2.8492	0.2302	31710	3	24H-Phos-Neg_1_171201094127	[P23588 ]	NA	NA	[P23588 Eukaryotic translation initiation factor 4B OS=Homo sapiens GN=EIF4B PE=1 SV=2 ]
<a href='/ip2/showLorikeet.html?sequence=R.TGSESS(79.9663)QTGTSTTSSR.N&amp;chargeState=2&amp;pid=4678&amp;experimentId=&amp;searchId=121195&amp;scan=37626&amp;fileName=24H-Phos-Neg_1_171201094127&amp;sampleName=24H-Phos-Neg&amp;projectName=Breast+Cancer-+Phospho+analysis&amp;measuredMplush=1882.8185&amp;scanType=&amp;calculatedMplush=1882.8228&amp;createdDate=2017-12-04+10%3a55%3a19.0'> fragment …	TGSESS*QTGTSTTSSR	R.TGSESS(79.9663)QTGTSTTSSR.N	37626	6.9,	99.8	2.4637	0.2913	37626	2	24H-Phos-Neg_1_171201094127	[P23588 ]	NA	NA	[P23588 Eukaryotic translation initiation factor 4B OS=Homo sapiens GN=EIF4B PE=1 SV=2 ]
<a href='/ip2/showLorikeet.html?sequence=R.TGS(79.9663)ESSQTGTSTTSSR.N&amp;chargeState=2&amp;pid=4678&amp;experimentId=&amp;searchId=121195&amp;scan=37971&amp;fileName=24H-Phos-Neg_1_171201094127&amp;sampleName=24H-Phos-Neg&amp;projectName=Breast+Cancer-+Phospho+analysis&amp;measuredMplush=1882.8165&amp;scanType=&amp;calculatedMplush=1882.8228&amp;createdDate=2017-12-04+10%3a55%3a19.0'> fragment …	T*GSESSQTGTSTTSSR	R.TGS(79.9663)ESSQTGTSTTSSR.N	37971	11.51,	99.7	2.1178	0.2317	37971	2	24H-Phos-Neg_1_171201094127	[P23588 ]	NA	NA	[P23588 Eukaryotic translation initiation factor 4B OS=Homo sapiens GN=EIF4B PE=1 SV=2 ]
<a href='/ip2/showLorikeet.html?sequence=R.T(79.9663)GSESSQTGTSTTSSR.N&amp;chargeState=2&amp;pid=4678&amp;experimentId=&amp;searchId=121195&amp;scan=3447&amp;fileName=24H-Phos-Neg_2&amp;sampleName=24H-Phos-Neg&amp;projectName=Breast+Cancer-+Phospho+analysis&amp;measuredMplush=1882.818&amp;scanType=&amp;calculatedMplush=1882.8228&amp;createdDate=2017-12-04+10%3a55%3a19.0'> fragment ion view </a>	T*GSESSQTGTSTTSSR	R.T(79.9663)GSESSQTGTSTTSSR.N	3447	13.58,	99.8	2.0231	0.3908	3447	2	24H-Phos-Neg_2	[P23588 ]	NA	NA	[P23588 Eukaryotic translation initiation factor 4B OS=Homo sapiens GN=EIF4B PE=1 SV=2 ]
<a href='/ip2/showLorikeet.html?sequence=R.TGS(79.9663)ESSQTGTSTTSSR.N&amp;chargeState=2&amp;pid=4678&amp;experimentId=&amp;searchId=121195&amp;scan=3564&amp;fileName=24H-Phos-Neg_2&amp;sampleName=24H-Phos-Neg&amp;projectName=Breast+Cancer-+Phospho+analysis&amp;measuredMplush=1882.8153&amp;scanType=&amp;calculatedMplush=1882.8228&amp;createdDate=2017-12-04+10%3a55%3a19.0'> fragment ion view </a>	T*GSESSQTGTSTTSSR	R.TGS(79.9663)ESSQTGTSTTSSR.N	3564	8.58,	99.7	2.5366	0.3276	3564	2	24H-Phos-Neg_2	[P23588 ]	NA	NA	[P23588 Eukaryotic translation initiation factor 4B OS=Homo sapiens GN=EIF4B PE=1 SV=2 ]
<a href='/ip2/showLorikeet.html?sequence=R.TGSESS(79.9663)QTGTSTTSSR.N&amp;chargeState=3&amp;pid=4678&amp;experimentId=&amp;searchId=121195&amp;scan=37371&amp;fileName=24H-Phos-Neg_1_171201094127&amp;sampleName=24H-Phos-Neg&amp;projectName=Breast+Cancer-+Phospho+analysis&amp;measuredMplush=1882.8165&amp;scanType=&amp;calculatedMplush=1882.8228&amp;createdDate=2017-12-04+10%3a55%3a19.0'> fragment …	T*GSESSQTGTSTTSSR	R.TGSESS(79.9663)QTGTSTTSSR.N	37371	17.01,	100	2.6216	0.3278	37371	3	24H-Phos-Neg_1_171201094127	[P23588 ]	NA	NA	[P23588 Eukaryotic translation initiation factor 4B OS=Homo sapiens GN=EIF4B PE=1 SV=2 ]
<a href='/ip2/showLorikeet.html?sequence=R.TGS(79.9663)ESSQTGTSTTSSR.N&amp;chargeState=3&amp;pid=4678&amp;experimentId=&amp;searchId=121195&amp;scan=37884&amp;fileName=24H-Phos-Neg_1_171201094127&amp;sampleName=24H-Phos-Neg&amp;projectName=Breast+Cancer-+Phospho+analysis&amp;measuredMplush=1882.8184&amp;scanType=&amp;calculatedMplush=1882.8228&amp;createdDate=2017-12-04+10%3a55%3a19.0'> fragment …	TGS*ESSQTGTSTTSSR	R.TGS(79.9663)ESSQTGTSTTSSR.N	37884	2.59,	100	3.0446	0.2805	37884	3	24H-Phos-Neg_1_171201094127	[P23588 ]	NA	NA	[P23588 Eukaryotic translation initiation factor 4B OS=Homo sapiens GN=EIF4B PE=1 SV=2 ]
<a href='/ip2/showLorikeet.html?sequence=R.TGSES(79.9663)SQTGTSTTSSR.N&amp;chargeState=3&amp;pid=4678&amp;experimentId=&amp;searchId=121195&amp;scan=38054&amp;fileName=24H-Phos-Neg_1_171201094127&amp;sampleName=24H-Phos-Neg&amp;projectName=Breast+Cancer-+Phospho+analysis&amp;measuredMplush=1882.8153&amp;scanType=&amp;calculatedMplush=1882.8228&amp;createdDate=2017-12-04+10%3a55%3a19.0'> fragment …	T*GSESSQTGTSTTSSR	R.TGSES(79.9663)SQTGTSTTSSR.N	38054	7.81,	100	3.1216	0.4255	38054	3	24H-Phos-Neg_1_171201094127	[P23588 ]	NA	NA	[P23588 Eukaryotic translation initiation factor 4B OS=Homo sapiens GN=EIF4B PE=1 SV=2 ]
<a href='/ip2/showLorikeet.html?sequence=R.TGS(79.9663)ESS(79.9663)QTGTSTTSSR.N&amp;chargeState=2&amp;pid=4678&amp;experimentId=&amp;searchId=121195&amp;scan=20638&amp;fileName=24H-Phos-Neg_1_171201094127&amp;sampleName=24H-Phos-Neg&amp;projectName=Breast+Cancer-+Phospho+analysis&amp;measuredMplush=1962.7845&amp;scanType=&amp;calculatedMplush=1962.7891&amp;createdDate=2017-12-04+10%3a55%3a19.0'> …	T*GSESS*QTGTSTTSSR	R.TGS(79.9663)ESS(79.9663)QTGTSTTSSR.N	20638	[6.47,8.58,]	100	3.1176	0.4446	20638	2	24H-Phos-Neg_1_171201094127	[P23588 ]	NA	NA	[P23588 Eukaryotic translation initiation factor 4B OS=Homo sapiens GN=EIF4B PE=1 SV=2 ]
<a href='/ip2/showLorikeet.html?sequence=R.SQSSDTEQQS(79.9663)PTSGGGK.V&amp;chargeState=2&amp;pid=4678&amp;experimentId=&amp;searchId=121195&amp;scan=57136&amp;fileName=24H-Phos-Neg_1_171201094127&amp;sampleName=24H-Phos-Neg&amp;projectName=Breast+Cancer-+Phospho+analysis&amp;measuredMplush=2219.0137&amp;scanType=&amp;calculatedMplush=2219.0227&amp;createdDate=2017-12-04+10%3a55%3a19.0'> fragment…	SQSSDTEQQS*PTSGGGK	R.SQSSDTEQQS(79.9663)PTSGGGK.V	57136	17.99,	100	3.7589	0.4376	57136	2	24H-Phos-Neg_1_171201094127	[P23588 ]	NA	NA	[P23588 Eukaryotic translation initiation factor 4B OS=Homo sapiens GN=EIF4B PE=1 SV=2 ]
<a href='/ip2/showLorikeet.html?sequence=R.SQSS(79.9663)DTEQQSPTSGGGK.V&amp;chargeState=2&amp;pid=4678&amp;experimentId=&amp;searchId=121195&amp;scan=58560&amp;fileName=24H-Phos-Neg_1_171201094127&amp;sampleName=24H-Phos-Neg&amp;projectName=Breast+Cancer-+Phospho+analysis&amp;measuredMplush=2219.0154&amp;scanType=&amp;calculatedMplush=2219.0227&amp;createdDate=2017-12-04+10%3a55%3a19.0'> fragment…	SQSS*DTEQQSPTSGGGK	R.SQSS(79.9663)DTEQQSPTSGGGK.V	58560	0.06,	100	4.6731	0.514	58560	2	24H-Phos-Neg_1_171201094127	[P23588 ]	NA	NA	[P23588 Eukaryotic translation initiation factor 4B OS=Homo sapiens GN=EIF4B PE=1 SV=2 ]
<a href='/ip2/showLorikeet.html?sequence=R.SQS(79.9663)SDTEQQSPTSGGGK.V&amp;chargeState=2&amp;pid=4678&amp;experimentId=&amp;searchId=121195&amp;scan=58654&amp;fileName=24H-Phos-Neg_1_171201094127&amp;sampleName=24H-Phos-Neg&amp;projectName=Breast+Cancer-+Phospho+analysis&amp;measuredMplush=2219.016&amp;scanType=&amp;calculatedMplush=2219.0227&amp;createdDate=2017-12-04+10%3a55%3a19.0'> fragment …	SQS*SDTEQQSPTSGGGK	R.SQS(79.9663)SDTEQQSPTSGGGK.V	58654	9.34,	100	4.1577	0.4626	58654	2	24H-Phos-Neg_1_171201094127	[P23588 ]	NA	NA	[P23588 Eukaryotic translation initiation factor 4B OS=Homo sapiens GN=EIF4B PE=1 SV=2 ]
<a href='/ip2/showLorikeet.html?sequence=R.SQSSDTEQQS(79.9663)PTSGGGK.V&amp;chargeState=2&amp;pid=4678&amp;experimentId=&amp;searchId=121195&amp;scan=17595&amp;fileName=24H-Phos-Neg_2&amp;sampleName=24H-Phos-Neg&amp;projectName=Breast+Cancer-+Phospho+analysis&amp;measuredMplush=2219.0137&amp;scanType=&amp;calculatedMplush=2219.0227&amp;createdDate=2017-12-04+10%3a55%3a19.0'> fragment ion view </a>	SQSSDTEQQS*PTSGGGK	R.SQSSDTEQQS(79.9663)PTSGGGK.V	17595	7.53,	100	3.2751	0.4355	17595	2	24H-Phos-Neg_2	[P23588 ]	NA	NA	[P23588 Eukaryotic translation initiation factor 4B OS=Homo sapiens GN=EIF4B PE=1 SV=2 ]
<a href='/ip2/showLorikeet.html?sequence=R.SQS(79.9663)SDTEQQSPTSGGGK.V&amp;chargeState=2&amp;pid=4678&amp;experimentId=&amp;searchId=121195&amp;scan=20293&amp;fileName=24H-Phos-Neg_2&amp;sampleName=24H-Phos-Neg&amp;projectName=Breast+Cancer-+Phospho+analysis&amp;measuredMplush=2219.0112&amp;scanType=&amp;calculatedMplush=2219.0227&amp;createdDate=2017-12-04+10%3a55%3a19.0'> fragment ion view </a>	SQS*SDTEQQSPTSGGGK	R.SQS(79.9663)SDTEQQSPTSGGGK.V	20293	13.24,	100	3.4414	0.3806	20293	2	24H-Phos-Neg_2	[P23588 ]	NA	NA	[P23588 Eukaryotic translation initiation factor 4B OS=Homo sapiens GN=EIF4B PE=1 SV=2 ]
<a href='/ip2/showLorikeet.html?sequence=R.SQSSDTEQQS(79.9663)PTSGGGK.V&amp;chargeState=3&amp;pid=4678&amp;experimentId=&amp;searchId=121195&amp;scan=55916&amp;fileName=24H-Phos-Neg_1_171201094127&amp;sampleName=24H-Phos-Neg&amp;projectName=Breast+Cancer-+Phospho+analysis&amp;measuredMplush=2219.0195&amp;scanType=&amp;calculatedMplush=2219.0227&amp;createdDate=2017-12-04+10%3a55%3a19.0'> fragment…	SQSSDTEQQS*PTSGGGK	R.SQSSDTEQQS(79.9663)PTSGGGK.V	55916	19.55,	100	3.4834	0.3532	55916	3	24H-Phos-Neg_1_171201094127	[P23588 ]	NA	NA	[P23588 Eukaryotic translation initiation factor 4B OS=Homo sapiens GN=EIF4B PE=1 SV=2 ]
<a href='/ip2/showLorikeet.html?sequence=R.SQSS(79.9663)DTEQQSPTSGGGK.V&amp;chargeState=3&amp;pid=4678&amp;experimentId=&amp;searchId=121195&amp;scan=58466&amp;fileName=24H-Phos-Neg_1_171201094127&amp;sampleName=24H-Phos-Neg&amp;projectName=Breast+Cancer-+Phospho+analysis&amp;measuredMplush=2219.0159&amp;scanType=&amp;calculatedMplush=2219.0227&amp;createdDate=2017-12-04+10%3a55%3a19.0'> fragment…	SQS*SDTEQQSPTSGGGK	R.SQSS(79.9663)DTEQQSPTSGGGK.V	58466	0,	100	5.2066	0.3647	58466	3	24H-Phos-Neg_1_171201094127	[P23588 ]	NA	NA	[P23588 Eukaryotic translation initiation factor 4B OS=Homo sapiens GN=EIF4B PE=1 SV=2 ]
<a href='/ip2/showLorikeet.html?sequence=R.SQSSDTEQQS(79.9663)PTSGGGK.V&amp;chargeState=3&amp;pid=4678&amp;experimentId=&amp;searchId=121195&amp;scan=17509&amp;fileName=24H-Phos-Neg_2&amp;sampleName=24H-Phos-Neg&amp;projectName=Breast+Cancer-+Phospho+analysis&amp;measuredMplush=2219.0166&amp;scanType=&amp;calculatedMplush=2219.0227&amp;createdDate=2017-12-04+10%3a55%3a19.0'> fragment ion view </a>	SQSSDTEQQS*PTSGGGK	R.SQSSDTEQQS(79.9663)PTSGGGK.V	17509	21.77,	100	3.9564	0.348	17509	3	24H-Phos-Neg_2	[P23588 ]	NA	NA	[P23588 Eukaryotic translation initiation factor 4B OS=Homo sapiens GN=EIF4B PE=1 SV=2 ]
<a href='/ip2/showLorikeet.html?sequence=R.SQSSDTEQQSPT(79.9663)SGGGK.V&amp;chargeState=3&amp;pid=4678&amp;experimentId=&amp;searchId=121195&amp;scan=19658&amp;fileName=24H-Phos-Neg_2&amp;sampleName=24H-Phos-Neg&amp;projectName=Breast+Cancer-+Phospho+analysis&amp;measuredMplush=2219.0154&amp;scanType=&amp;calculatedMplush=2219.0227&amp;createdDate=2017-12-04+10%3a55%3a19.0'> fragment ion view </a>	SQSSDTEQQS*PTSGGGK	R.SQSSDTEQQSPT(79.9663)SGGGK.V	19658	34.28,	100	3.3021	0.3363	19658	3	24H-Phos-Neg_2	[P23588 ]	NA	NA	[P23588 Eukaryotic translation initiation factor 4B OS=Homo sapiens GN=EIF4B PE=1 SV=2 ]
<a href='/ip2/showLorikeet.html?sequence=R.SQS(79.9663)SDTEQQSPTSGGGK.V&amp;chargeState=3&amp;pid=4678&amp;experimentId=&amp;searchId=121195&amp;scan=20378&amp;fileName=24H-Phos-Neg_2&amp;sampleName=24H-Phos-Neg&amp;projectName=Breast+Cancer-+Phospho+analysis&amp;measuredMplush=2219.0159&amp;scanType=&amp;calculatedMplush=2219.0227&amp;createdDate=2017-12-04+10%3a55%3a19.0'> fragment ion view </a>	S*QSSDTEQQSPTSGGGK	R.SQS(79.9663)SDTEQQSPTSGGGK.V	20378	2.82,	100	4.7078	0.3566	20378	3	24H-Phos-Neg_2	[P23588 ]	NA	NA	[P23588 Eukaryotic translation initiation factor 4B OS=Homo sapiens GN=EIF4B PE=1 SV=2 ]
<a href='/ip2/showLorikeet.html?sequence=R.S(79.9663)QSSDTEQQSPTSGGGK.V&amp;chargeState=3&amp;pid=4678&amp;experimentId=&amp;searchId=121195&amp;scan=20454&amp;fileName=24H-Phos-Neg_2&amp;sampleName=24H-Phos-Neg&amp;projectName=Breast+Cancer-+Phospho+analysis&amp;measuredMplush=2219.0173&amp;scanType=&amp;calculatedMplush=2219.0227&amp;createdDate=2017-12-04+10%3a55%3a19.0'> fragment ion view </a>	S*QSSDTEQQSPTSGGGK	R.S(79.9663)QSSDTEQQSPTSGGGK.V	20454	7.53,	100	4.7083	0.3878	20454	3	24H-Phos-Neg_2	[P23588 ]	NA	NA	[P23588 Eukaryotic translation initiation factor 4B OS=Homo sapiens GN=EIF4B PE=1 SV=2 ]
<a href='/ip2/showLorikeet.html?sequence=R.SQSS(79.9663)DTEQQSPTSGGGK.V&amp;chargeState=3&amp;pid=4678&amp;experimentId=&amp;searchId=121195&amp;scan=21484&amp;fileName=24H-Phos-Neg_2&amp;sampleName=24H-Phos-Neg&amp;projectName=Breast+Cancer-+Phospho+analysis&amp;measuredMplush=2219.015&amp;scanType=&amp;calculatedMplush=2219.0227&amp;createdDate=2017-12-04+10%3a55%3a19.0'> fragment ion view </a>	SQSSDT*EQQSPTSGGGK	R.SQSS(79.9663)DTEQQSPTSGGGK.V	21484	0,	100	4.5054	0.3701	21484	3	24H-Phos-Neg_2	[P23588 ]	NA	NA	[P23588 Eukaryotic translation initiation factor 4B OS=Homo sapiens GN=EIF4B PE=1 SV=2 ]
<a href='/ip2/showLorikeet.html?sequence=R.SQSSDT(79.9663)EQQSPTSGGGK.V&amp;chargeState=3&amp;pid=4678&amp;experimentId=&amp;searchId=121195&amp;scan=23318&amp;fileName=24H-Phos-Neg_2&amp;sampleName=24H-Phos-Neg&amp;projectName=Breast+Cancer-+Phospho+analysis&amp;measuredMplush=2219.017&amp;scanType=&amp;calculatedMplush=2219.0227&amp;createdDate=2017-12-04+10%3a55%3a19.0'> fragment ion view </a>	SQSSDT*EQQSPTSGGGK	R.SQSSDT(79.9663)EQQSPTSGGGK.V	23318	0,	100	3.5389	0.2962	23318	3	24H-Phos-Neg_2	[P23588 ]	NA	NA	[P23588 Eukaryotic translation initiation factor 4B OS=Homo sapiens GN=EIF4B PE=1 SV=2 ]
<a href='/ip2/showLorikeet.html?sequence=R.SQSSDTEQQS(79.9663)PTSGGGK.V&amp;chargeState=4&amp;pid=4678&amp;experimentId=&amp;searchId=121195&amp;scan=57025&amp;fileName=24H-Phos-Neg_1_171201094127&amp;sampleName=24H-Phos-Neg&amp;projectName=Breast+Cancer-+Phospho+analysis&amp;measuredMplush=2219.014&amp;scanType=&amp;calculatedMplush=2219.0227&amp;createdDate=2017-12-04+10%3a55%3a19.0'> fragment …	SQSSDTEQQS*PTSGGGK	R.SQSSDTEQQS(79.9663)PTSGGGK.V	57025	14.81,	100	5.363	0.4116	57025	4	24H-Phos-Neg_1_171201094127	[P23588 ]	NA	NA	[P23588 Eukaryotic translation initiation factor 4B OS=Homo sapiens GN=EIF4B PE=1 SV=2 ]
<a href='/ip2/showLorikeet.html?sequence=R.SQSSDTEQQS(79.9663)PTSGGGK.V&amp;chargeState=4&amp;pid=4678&amp;experimentId=&amp;searchId=121195&amp;scan=17772&amp;fileName=24H-Phos-Neg_2&amp;sampleName=24H-Phos-Neg&amp;projectName=Breast+Cancer-+Phospho+analysis&amp;measuredMplush=2219.0166&amp;scanType=&amp;calculatedMplush=2219.0227&amp;createdDate=2017-12-04+10%3a55%3a19.0'> fragment ion view </a>	SQSSDTEQQS*PTSGGGK	R.SQSSDTEQQS(79.9663)PTSGGGK.V	17772	9.57,	100	3.4782	0.3133	17772	4	24H-Phos-Neg_2	[P23588 ]	NA	NA	[P23588 Eukaryotic translation initiation factor 4B OS=Homo sapiens GN=EIF4B PE=1 SV=2 ]
<a href='/ip2/showLorikeet.html?sequence=R.SQS(79.9663)SDTEQQS(79.9663)PTSGGGK.V&amp;chargeState=2&amp;pid=4678&amp;experimentId=&amp;searchId=121195&amp;scan=53733&amp;fileName=24H-Phos-Neg_1_171201094127&amp;sampleName=24H-Phos-Neg&amp;projectName=Breast+Cancer-+Phospho+analysis&amp;measuredMplush=2298.9824&amp;scanType=&amp;calculatedMplush=2298.989&amp;createdDate=2017-12-04+10%3a55%3a19.0'> …	SQS*SDTEQQS*PTSGGGK	R.SQS(79.9663)SDTEQQS(79.9663)PTSGGGK.V	53733	[0,11.01,]	100	3.1994	0.4489	53733	2	24H-Phos-Neg_1_171201094127	[P23588 ]	NA	NA	[P23588 Eukaryotic translation initiation factor 4B OS=Homo sapiens GN=EIF4B PE=1 SV=2 ]
<a href='/ip2/showLorikeet.html?sequence=R.SQS(79.9663)SDTEQQSPT(79.9663)SGGGK.V&amp;chargeState=2&amp;pid=4678&amp;experimentId=&amp;searchId=121195&amp;scan=18118&amp;fileName=24H-Phos-Neg_2&amp;sampleName=24H-Phos-Neg&amp;projectName=Breast+Cancer-+Phospho+analysis&amp;measuredMplush=2298.9827&amp;scanType=&amp;calculatedMplush=2298.989&amp;createdDate=2017-12-04+10%3a55%3a19.0'> fragment ion …	SQS*S*DTEQQSPTSGGGK	R.SQS(79.9663)SDTEQQSPT(79.9663)SGGGK.V	18118	[0,8.7,]	100	3.082	0.4517	18118	2	24H-Phos-Neg_2	[P23588 ]	NA	NA	[P23588 Eukaryotic translation initiation factor 4B OS=Homo sapiens GN=EIF4B PE=1 SV=2 ]
<a href='/ip2/showLorikeet.html?sequence=R.SQSS(79.9663)DTEQQS(79.9663)PTSGGGK.V&amp;chargeState=3&amp;pid=4678&amp;experimentId=&amp;searchId=121195&amp;scan=51830&amp;fileName=24H-Phos-Neg_1_171201094127&amp;sampleName=24H-Phos-Neg&amp;projectName=Breast+Cancer-+Phospho+analysis&amp;measuredMplush=2298.9797&amp;scanType=&amp;calculatedMplush=2298.989&amp;createdDate=2017-12-04+10%3a55%3a19.0'> …	SQSSDT*EQQS*PTSGGGK	R.SQSS(79.9663)DTEQQS(79.9663)PTSGGGK.V	51830	[0,2.56,]	100	3.2181	0.2323	51830	3	24H-Phos-Neg_1_171201094127	[P23588 ]	NA	NA	[P23588 Eukaryotic translation initiation factor 4B OS=Homo sapiens GN=EIF4B PE=1 SV=2 ]
<a href='/ip2/showLorikeet.html?sequence=R.SQS(79.9663)SDTEQQS(79.9663)PTSGGGK.V&amp;chargeState=3&amp;pid=4678&amp;experimentId=&amp;searchId=121195&amp;scan=53089&amp;fileName=24H-Phos-Neg_1_171201094127&amp;sampleName=24H-Phos-Neg&amp;projectName=Breast+Cancer-+Phospho+analysis&amp;measuredMplush=2298.982&amp;scanType=&amp;calculatedMplush=2298.989&amp;createdDate=2017-12-04+10%3a55%3a19.0'> f…	SQS*SDTEQQSPT*SGGGK	R.SQS(79.9663)SDTEQQS(79.9663)PTSGGGK.V	53089	[0,15.01,]	100	4.3357	0.3267	53089	3	24H-Phos-Neg_1_171201094127	[P23588 ]	NA	NA	[P23588 Eukaryotic translation initiation factor 4B OS=Homo sapiens GN=EIF4B PE=1 SV=2 ]
<a href='/ip2/showLorikeet.html?sequence=R.SQSS(79.9663)DT(79.9663)EQQSPTSGGGK.V&amp;chargeState=3&amp;pid=4678&amp;experimentId=&amp;searchId=121195&amp;scan=55934&amp;fileName=24H-Phos-Neg_1_171201094127&amp;sampleName=24H-Phos-Neg&amp;projectName=Breast+Cancer-+Phospho+analysis&amp;measuredMplush=2298.984&amp;scanType=&amp;calculatedMplush=2298.989&amp;createdDate=2017-12-04+10%3a55%3a19.0'> f…	SQSS*DT*EQQSPTSGGGK	R.SQSS(79.9663)DT(79.9663)EQQSPTSGGGK.V	55934	[6.36,2.08,]	100	5.065	0.4035	55934	3	24H-Phos-Neg_1_171201094127	[P23588 ]	NA	NA	[P23588 Eukaryotic translation initiation factor 4B OS=Homo sapiens GN=EIF4B PE=1 SV=2 ]
<a href='/ip2/showLorikeet.html?sequence=R.SQS(79.9663)SDT(79.9663)EQQSPTSGGGK.V&amp;chargeState=3&amp;pid=4678&amp;experimentId=&amp;searchId=121195&amp;scan=56462&amp;fileName=24H-Phos-Neg_1_171201094127&amp;sampleName=24H-Phos-Neg&amp;projectName=Breast+Cancer-+Phospho+analysis&amp;measuredMplush=2298.982&amp;scanType=&amp;calculatedMplush=2298.989&amp;createdDate=2017-12-04+10%3a55%3a19.0'> f…	S*QS*SDTEQQSPTSGGGK	R.SQS(79.9663)SDT(79.9663)EQQSPTSGGGK.V	56462	[6.76,14.88,]	100	4.3912	0.3418	56462	3	24H-Phos-Neg_1_171201094127	[P23588 ]	NA	NA	[P23588 Eukaryotic translation initiation factor 4B OS=Homo sapiens GN=EIF4B PE=1 SV=2 ]
<a href='/ip2/showLorikeet.html?sequence=R.SQSSDT(79.9663)EQQS(79.9663)PTSGGGK.V&amp;chargeState=3&amp;pid=4678&amp;experimentId=&amp;searchId=121195&amp;scan=16417&amp;fileName=24H-Phos-Neg_2&amp;sampleName=24H-Phos-Neg&amp;projectName=Breast+Cancer-+Phospho+analysis&amp;measuredMplush=2298.9817&amp;scanType=&amp;calculatedMplush=2298.989&amp;createdDate=2017-12-04+10%3a55%3a19.0'> fragment ion …	S*QSSDTEQQS*PTSGGGK	R.SQSSDT(79.9663)EQQS(79.9663)PTSGGGK.V	16417	[2.82,10.22,]	99.9	3.1707	0.188	16417	3	24H-Phos-Neg_2	[P23588 ]	NA	NA	[P23588 Eukaryotic translation initiation factor 4B OS=Homo sapiens GN=EIF4B PE=1 SV=2 ]
<a href='/ip2/showLorikeet.html?sequence=R.S(79.9663)QSSDTEQQS(79.9663)PTSGGGK.V&amp;chargeState=3&amp;pid=4678&amp;experimentId=&amp;searchId=121195&amp;scan=16604&amp;fileName=24H-Phos-Neg_2&amp;sampleName=24H-Phos-Neg&amp;projectName=Breast+Cancer-+Phospho+analysis&amp;measuredMplush=2298.9795&amp;scanType=&amp;calculatedMplush=2298.989&amp;createdDate=2017-12-04+10%3a55%3a19.0'> fragment ion …	SQSS*DTEQQS*PTSGGGK	R.S(79.9663)QSSDTEQQS(79.9663)PTSGGGK.V	16604	[6.97,7.08,]	100	3.5972	0.3078	16604	3	24H-Phos-Neg_2	[P23588 ]	NA	NA	[P23588 Eukaryotic translation initiation factor 4B OS=Homo sapiens GN=EIF4B PE=1 SV=2 ]
<a href='/ip2/showLorikeet.html?sequence=R.SQSS(79.9663)DTEQQS(79.9663)PTSGGGK.V&amp;chargeState=3&amp;pid=4678&amp;experimentId=&amp;searchId=121195&amp;scan=16689&amp;fileName=24H-Phos-Neg_2&amp;sampleName=24H-Phos-Neg&amp;projectName=Breast+Cancer-+Phospho+analysis&amp;measuredMplush=2298.9792&amp;scanType=&amp;calculatedMplush=2298.989&amp;createdDate=2017-12-04+10%3a55%3a19.0'> fragment ion …	SQSSDT*EQQSPTS*GGGK	R.SQSS(79.9663)DTEQQS(79.9663)PTSGGGK.V	16689	[0,0,]	100	3.5763	0.2927	16689	3	24H-Phos-Neg_2	[P23588 ]	NA	NA	[P23588 Eukaryotic translation initiation factor 4B OS=Homo sapiens GN=EIF4B PE=1 SV=2 ]
<a href='/ip2/showLorikeet.html?sequence=R.SQS(79.9663)SDTEQQS(79.9663)PTSGGGK.V&amp;chargeState=3&amp;pid=4678&amp;experimentId=&amp;searchId=121195&amp;scan=18489&amp;fileName=24H-Phos-Neg_2&amp;sampleName=24H-Phos-Neg&amp;projectName=Breast+Cancer-+Phospho+analysis&amp;measuredMplush=2298.9846&amp;scanType=&amp;calculatedMplush=2298.989&amp;createdDate=2017-12-04+10%3a55%3a19.0'> fragment ion …	SQSS*DTEQQS*PTSGGGK	R.SQS(79.9663)SDTEQQS(79.9663)PTSGGGK.V	18489	[0,23.88,]	100	4.6578	0.3635	18489	3	24H-Phos-Neg_2	[P23588 ]	NA	NA	[P23588 Eukaryotic translation initiation factor 4B OS=Homo sapiens GN=EIF4B PE=1 SV=2 ]
<a href='/ip2/showLorikeet.html?sequence=R.S(79.9663)QSSDT(79.9663)EQQSPTSGGGK.V&amp;chargeState=3&amp;pid=4678&amp;experimentId=&amp;searchId=121195&amp;scan=23249&amp;fileName=24H-Phos-Neg_2&amp;sampleName=24H-Phos-Neg&amp;projectName=Breast+Cancer-+Phospho+analysis&amp;measuredMplush=2298.9836&amp;scanType=&amp;calculatedMplush=2298.989&amp;createdDate=2017-12-04+10%3a55%3a19.0'> fragment ion …	SQSS*DT*EQQSPTSGGGK	R.S(79.9663)QSSDT(79.9663)EQQSPTSGGGK.V	23249	[0,22.38,]	100	3.7535	0.2298	23249	3	24H-Phos-Neg_2	[P23588 ]	NA	NA	[P23588 Eukaryotic translation initiation factor 4B OS=Homo sapiens GN=EIF4B PE=1 SV=2 ]
<a href='/ip2/showLorikeet.html?sequence=R.SQSS(79.9663)DTEQQSPT(79.9663)SGGGK.V&amp;chargeState=4&amp;pid=4678&amp;experimentId=&amp;searchId=121195&amp;scan=53179&amp;fileName=24H-Phos-Neg_1_171201094127&amp;sampleName=24H-Phos-Neg&amp;projectName=Breast+Cancer-+Phospho+analysis&amp;measuredMplush=2298.9841&amp;scanType=&amp;calculatedMplush=2298.989&amp;createdDate=2017-12-04+10%3a55%3a19.0'> …	SQSSDTEQQS*PT*SGGGK	R.SQSS(79.9663)DTEQQSPT(79.9663)SGGGK.V	53179	[12.8,6.96,]	100	4.4535	0.455	53179	4	24H-Phos-Neg_1_171201094127	[P23588 ]	NA	NA	[P23588 Eukaryotic translation initiation factor 4B OS=Homo sapiens GN=EIF4B PE=1 SV=2 ]
<a href='/ip2/showLorikeet.html?sequence=R.SQSS(79.9663)DTEQQS(79.9663)PTSGGGK.V&amp;chargeState=4&amp;pid=4678&amp;experimentId=&amp;searchId=121195&amp;scan=53813&amp;fileName=24H-Phos-Neg_1_171201094127&amp;sampleName=24H-Phos-Neg&amp;projectName=Breast+Cancer-+Phospho+analysis&amp;measuredMplush=2298.9824&amp;scanType=&amp;calculatedMplush=2298.989&amp;createdDate=2017-12-04+10%3a55%3a19.0'> …	SQSS*DTEQQSPT*SGGGK	R.SQSS(79.9663)DTEQQS(79.9663)PTSGGGK.V	53813	[0,8.68,]	100	4.1371	0.4347	53813	4	24H-Phos-Neg_1_171201094127	[P23588 ]	NA	NA	[P23588 Eukaryotic translation initiation factor 4B OS=Homo sapiens GN=EIF4B PE=1 SV=2 ]
<a href='/ip2/showLorikeet.html?sequence=R.S(79.9663)QSS(79.9663)DTEQQS(79.9663)PTSGGGK.V&amp;chargeState=2&amp;pid=4678&amp;experimentId=&amp;searchId=121195&amp;scan=49919&amp;fileName=24H-Phos-Neg_1_171201094127&amp;sampleName=24H-Phos-Neg&amp;projectName=Breast+Cancer-+Phospho+analysis&amp;measuredMplush=2378.9482&amp;scanType=&amp;calculatedMplush=2378.9553&amp;createdDate=2017-12-04+10%3a55…	SQS*S*DTEQQS*PTSGGGK	R.S(79.9663)QSS(79.9663)DTEQQS(79.9663)PTSGGGK.V	49919	[11.21,4.79,30.7,]	100	2.6439	0.4812	49919	2	24H-Phos-Neg_1_171201094127	[P23588 ]	NA	NA	[P23588 Eukaryotic translation initiation factor 4B OS=Homo sapiens GN=EIF4B PE=1 SV=2 ]
<a href='/ip2/showLorikeet.html?sequence=R.SQSS(79.9663)DT(79.9663)EQQS(79.9663)PTSGGGK.V&amp;chargeState=3&amp;pid=4678&amp;experimentId=&amp;searchId=121195&amp;scan=49818&amp;fileName=24H-Phos-Neg_1_171201094127&amp;sampleName=24H-Phos-Neg&amp;projectName=Breast+Cancer-+Phospho+analysis&amp;measuredMplush=2378.9482&amp;scanType=&amp;calculatedMplush=2378.9553&amp;createdDate=2017-12-04+10%3a55…	SQS*S*DTEQQS*PTSGGGK	R.SQSS(79.9663)DT(79.9663)EQQS(79.9663)PTSGGGK.V	49818	[9.16,0,24.15,]	100	3.9004	0.439	49818	3	24H-Phos-Neg_1_171201094127	[P23588 ]	NA	NA	[P23588 Eukaryotic translation initiation factor 4B OS=Homo sapiens GN=EIF4B PE=1 SV=2 ]
<a href='/ip2/showLorikeet.html?sequence=R.SQS(79.9663)S(79.9663)DTEQQS(79.9663)PTSGGGK.V&amp;chargeState=3&amp;pid=4678&amp;experimentId=&amp;searchId=121195&amp;scan=50206&amp;fileName=24H-Phos-Neg_1_171201094127&amp;sampleName=24H-Phos-Neg&amp;projectName=Breast+Cancer-+Phospho+analysis&amp;measuredMplush=2378.9475&amp;scanType=&amp;calculatedMplush=2378.9553&amp;createdDate=2017-12-04+10%3a55…	S*QS*SDTEQQS*PTSGGGK	R.SQS(79.9663)S(79.9663)DTEQQS(79.9663)PTSGGGK.V	50206	[9.73,5.44,7.53,]	100	3.5341	0.4341	50206	3	24H-Phos-Neg_1_171201094127	[P23588 ]	NA	NA	[P23588 Eukaryotic translation initiation factor 4B OS=Homo sapiens GN=EIF4B PE=1 SV=2 ]
<a href='/ip2/showLorikeet.html?sequence=R.SQS(79.9663)SDT(79.9663)EQQS(79.9663)PTSGGGK.V&amp;chargeState=3&amp;pid=4678&amp;experimentId=&amp;searchId=121195&amp;scan=50576&amp;fileName=24H-Phos-Neg_1_171201094127&amp;sampleName=24H-Phos-Neg&amp;projectName=Breast+Cancer-+Phospho+analysis&amp;measuredMplush=2378.9546&amp;scanType=&amp;calculatedMplush=2378.9553&amp;createdDate=2017-12-04+10%3a55…	SQSS*DT*EQQS*PTSGGGK	R.SQS(79.9663)SDT(79.9663)EQQS(79.9663)PTSGGGK.V	50576	[0,2.51,20.17,]	100	3.1855	0.3191	50576	3	24H-Phos-Neg_1_171201094127	[P23588 ]	NA	NA	[P23588 Eukaryotic translation initiation factor 4B OS=Homo sapiens GN=EIF4B PE=1 SV=2 ]
<a href='/ip2/showLorikeet.html?sequence=K.EQLDTSNESAEPKAEGDEEGPS(79.9663)GAS(79.9663)EEEDT.-&amp;chargeState=4&amp;pid=4678&amp;experimentId=&amp;searchId=121195&amp;scan=64003&amp;fileName=24H-Phos-Neg_1_171201094127&amp;sampleName=24H-Phos-Neg&amp;projectName=Breast+Cancer-+Phospho+analysis&amp;measuredMplush=3755.5183&amp;scanType=&amp;calculatedMplush=3755.5256&amp;createdDate=2017-12-04+10%…	EQLDTSNESAEPKAEGDEEGPS*GAS*EEEDT	K.EQLDTSNESAEPKAEGDEEGPS(79.9663)GAS(79.9663)EEEDT.-	64003	[7.69,3.53,]	100	4.3771	0.3313	64003	4	24H-Phos-Neg_1_171201094127	[Q96DX7 ]	NA	NA	[Q96DX7 Tripartite motif-containing protein 44 OS=Homo sapiens GN=TRIM44 PE=1 SV=1 ]
<a href='/ip2/showLorikeet.html?sequence=K.AEGDEEGPS(79.9663)GAS(79.9663)EEEDT.-&amp;chargeState=2&amp;pid=4678&amp;experimentId=&amp;searchId=121195&amp;scan=54887&amp;fileName=24H-Phos-Neg_1_171201094127&amp;sampleName=24H-Phos-Neg&amp;projectName=Breast+Cancer-+Phospho+analysis&amp;measuredMplush=2097.722&amp;scanType=&amp;calculatedMplush=2097.7258&amp;createdDate=2017-12-04+10%3a55%3a19.0'> …	AEGDEEGPS*GAS*EEEDT	K.AEGDEEGPS(79.9663)GAS(79.9663)EEEDT.-	54887	[52.89,23.1,]	100	4.2369	0.5513	54887	2	24H-Phos-Neg_1_171201094127	[Q96DX7 ]	NA	NA	[Q96DX7 Tripartite motif-containing protein 44 OS=Homo sapiens GN=TRIM44 PE=1 SV=1 ]
<a href='/ip2/showLorikeet.html?sequence=R.VDDSPSTSGGSS(79.9663)DGDQR.E&amp;chargeState=3&amp;pid=4678&amp;experimentId=&amp;searchId=121195&amp;scan=58069&amp;fileName=24H-Phos-Neg_1_171201094127&amp;sampleName=24H-Phos-Neg&amp;projectName=Breast+Cancer-+Phospho+analysis&amp;measuredMplush=1975.8026&amp;scanType=&amp;calculatedMplush=1975.8079&amp;createdDate=2017-12-04+10%3a55%3a19.0'> fragment…	VDDSPSTSGGSS*DGDQR	R.VDDSPSTSGGSS(79.9663)DGDQR.E	58069	13.27,	100	3.0023	0.2883	58069	3	24H-Phos-Neg_1_171201094127	[Q96LR5 ]	NA	NA	[Q96LR5 Ubiquitin-conjugating enzyme E2 E2 OS=Homo sapiens GN=UBE2E2 PE=1 SV=1 ]
<a href='/ip2/showLorikeet.html?sequence=R.GEDPGNLNES(79.9663)EEEEEEDDNNEGDGDEEGENEEEEEDAEAGS(79.9663)EKEEEAR.L&amp;chargeState=5&amp;pid=4678&amp;experimentId=&amp;searchId=121195&amp;scan=64879&amp;fileName=24H-Phos-Neg_1_171201094127&amp;sampleName=24H-Phos-Neg&amp;projectName=Breast+Cancer-+Phospho+analysis&amp;measuredMplush=5960.2036&amp;scanType=&amp;calculatedMplush=5960.2266&amp;createdD…	GEDPGNLNES*EEEEEEDDNNEGDGDEEGENEEEEEDAEAGS*EKEEEAR	R.GEDPGNLNES(79.9663)EEEEEEDDNNEGDGDEEGENEEEEEDAEAGS(79.9663)EKEEEAR.L	64879	1000,	100	7.6461	0.6201	64879	5	24H-Phos-Neg_1_171201094127	[O00541 ]	NA	NA	[O00541 Pescadillo homolog OS=Homo sapiens GN=PES1 PE=1 SV=1 ]
<a href='/ip2/showLorikeet.html?sequence=K.VMDS(79.9663)DEDDDY.-&amp;chargeState=2&amp;pid=4678&amp;experimentId=&amp;searchId=121195&amp;scan=65401&amp;fileName=24H-Phos-Neg_1_171201094127&amp;sampleName=24H-Phos-Neg&amp;projectName=Breast+Cancer-+Phospho+analysis&amp;measuredMplush=1512.5248&amp;scanType=&amp;calculatedMplush=1512.5286&amp;createdDate=2017-12-04+10%3a55%3a19.0'> fragment ion vi…	VMDS*DEDDDY	K.VMDS(79.9663)DEDDDY.-	65401	20.57,	99.7	2.2892	0.2931	65401	2	24H-Phos-Neg_1_171201094127	[O14737 ]	NA	NA	[O14737 Programmed cell death protein 5 OS=Homo sapiens GN=PDCD5 PE=1 SV=3 ]
<a href='/ip2/showLorikeet.html?sequence=K.MPAPEPGAAPSNEEDDS(79.9663)DDDDVLAPSGATAAGAGDEGDGQTTGST.-&amp;chargeState=4&amp;pid=4678&amp;experimentId=&amp;searchId=121195&amp;scan=66617&amp;fileName=24H-Phos-Neg_1_171201094127&amp;sampleName=24H-Phos-Neg&amp;projectName=Breast+Cancer-+Phospho+analysis&amp;measuredMplush=4554.849&amp;scanType=&amp;calculatedMplush=4554.8574&amp;createdDate=2017-12-0…	MPAPEPGAAPSNEEDDS*DDDDVLAPSGATAAGAGDEGDGQTTGST	K.MPAPEPGAAPSNEEDDS(79.9663)DDDDVLAPSGATAAGAGDEGDGQTTGST.-	66617	2.98,	100	5.4028	0.355	66617	4	24H-Phos-Neg_1_171201094127	[Q9H6Z4 ]	NA	NA	[Q9H6Z4 Ran-binding protein 3 OS=Homo sapiens GN=RANBP3 PE=1 SV=1 ]
<a href='/ip2/showLorikeet.html?sequence=K.MPAPEPGAAPSNEEDDS(79.9663)DDDDVLAPSGATAAGAGDEGDGQTTGST.-&amp;chargeState=4&amp;pid=4678&amp;experimentId=&amp;searchId=121195&amp;scan=44123&amp;fileName=24H-Phos-Neg_2&amp;sampleName=24H-Phos-Neg&amp;projectName=Breast+Cancer-+Phospho+analysis&amp;measuredMplush=4554.832&amp;scanType=&amp;calculatedMplush=4554.8574&amp;createdDate=2017-12-04+10%3a55%3a1…	MPAPEPGAAPS*NEEDDSDDDDVLAPSGATAAGAGDEGDGQTTGST	K.MPAPEPGAAPSNEEDDS(79.9663)DDDDVLAPSGATAAGAGDEGDGQTTGST.-	44123	1.87,	100	4.3553	0.2014	44123	4	24H-Phos-Neg_2	[Q9H6Z4 ]	NA	NA	[Q9H6Z4 Ran-binding protein 3 OS=Homo sapiens GN=RANBP3 PE=1 SV=1 ]
<a href='/ip2/showLorikeet.html?sequence=K.EAEEES(79.9663)S(79.9663)GGEEEDEDENIEVVYSK.A&amp;chargeState=3&amp;pid=4678&amp;experimentId=&amp;searchId=121195&amp;scan=67136&amp;fileName=24H-Phos-Neg_1_171201094127&amp;sampleName=24H-Phos-Neg&amp;projectName=Breast+Cancer-+Phospho+analysis&amp;measuredMplush=3320.341&amp;scanType=&amp;calculatedMplush=3320.3542&amp;createdDate=2017-12-04+10%3a55%3a…	EAEEES*S*GGEEEDEDENIEVVYSK	K.EAEEES(79.9663)S(79.9663)GGEEEDEDENIEVVYSK.A	67136	[33.38,34.8,]	100	5.2448	0.3826	67136	3	24H-Phos-Neg_1_171201094127	[P55010 ]	NA	NA	[P55010 Eukaryotic translation initiation factor 5 OS=Homo sapiens GN=EIF5 PE=1 SV=2 ]
<a href='/ip2/showLorikeet.html?sequence=K.EAEEES(79.9663)S(79.9663)GGEEEDEDENIEVVYSK.A&amp;chargeState=3&amp;pid=4678&amp;experimentId=&amp;searchId=121195&amp;scan=45800&amp;fileName=24H-Phos-Neg_2&amp;sampleName=24H-Phos-Neg&amp;projectName=Breast+Cancer-+Phospho+analysis&amp;measuredMplush=3320.347&amp;scanType=&amp;calculatedMplush=3320.3542&amp;createdDate=2017-12-04+10%3a55%3a19.0'> fragme…	EAEEES*S*GGEEEDEDENIEVVYSK	K.EAEEES(79.9663)S(79.9663)GGEEEDEDENIEVVYSK.A	45800	[32.79,33.93,]	100	3.7319	0.4571	45800	3	24H-Phos-Neg_2	[P55010 ]	NA	NA	[P55010 Eukaryotic translation initiation factor 5 OS=Homo sapiens GN=EIF5 PE=1 SV=2 ]
<a href='/ip2/showLorikeet.html?sequence=R.TQAPAVATT(79.9663).-&amp;chargeState=2&amp;pid=4678&amp;experimentId=&amp;searchId=121195&amp;scan=58170&amp;fileName=24H-Phos-Neg_1_171201094127&amp;sampleName=24H-Phos-Neg&amp;projectName=Breast+Cancer-+Phospho+analysis&amp;measuredMplush=1168.5778&amp;scanType=&amp;calculatedMplush=1168.5812&amp;createdDate=2017-12-04+10%3a55%3a19.0'> fragment ion vie…	TQAPAVATT*	R.TQAPAVATT(79.9663).-	58170	19.21,	99.7	2.7139	0.2456	58170	2	24H-Phos-Neg_1_171201094127	[P15880 ]	NA	NA	[P15880 40S ribosomal protein S2 OS=Homo sapiens GN=RPS2 PE=1 SV=2 ]
<a href='/ip2/showLorikeet.html?sequence=R.TEARSS(79.9663)DEENGPPS(79.9663)SPDLDR.I&amp;chargeState=3&amp;pid=4678&amp;experimentId=&amp;searchId=121195&amp;scan=63983&amp;fileName=24H-Phos-Neg_1_171201094127&amp;sampleName=24H-Phos-Neg&amp;projectName=Breast+Cancer-+Phospho+analysis&amp;measuredMplush=2548.0352&amp;scanType=&amp;calculatedMplush=2548.0437&amp;createdDate=2017-12-04+10%3a55%3a19.…	TEARSS*DEENGPPS*SPDLDR	R.TEARSS(79.9663)DEENGPPS(79.9663)SPDLDR.I	63983	[13.27,5.88,]	100	5.3629	0.4815	63983	3	24H-Phos-Neg_1_171201094127	[Q96B36 ]	NA	NA	[Q96B36 Proline-rich AKT1 substrate 1 OS=Homo sapiens GN=AKT1S1 PE=1 SV=1 ]
<a href='/ip2/showLorikeet.html?sequence=R.TEARS(79.9663)SDEENGPPS(79.9663)SPDLDR.I&amp;chargeState=3&amp;pid=4678&amp;experimentId=&amp;searchId=121195&amp;scan=64085&amp;fileName=24H-Phos-Neg_1_171201094127&amp;sampleName=24H-Phos-Neg&amp;projectName=Breast+Cancer-+Phospho+analysis&amp;measuredMplush=2548.036&amp;scanType=&amp;calculatedMplush=2548.0437&amp;createdDate=2017-12-04+10%3a55%3a19.0…	TEARSS*DEENGPPS*SPDLDR	R.TEARS(79.9663)SDEENGPPS(79.9663)SPDLDR.I	64085	[13.27,3.98,]	100	4.0111	0.256	64085	3	24H-Phos-Neg_1_171201094127	[Q96B36 ]	NA	NA	[Q96B36 Proline-rich AKT1 substrate 1 OS=Homo sapiens GN=AKT1S1 PE=1 SV=1 ]
<a href='/ip2/showLorikeet.html?sequence=R.TEARS(79.9663)S(79.9663)DEENGPPSS(79.9663)PDLDR.I&amp;chargeState=3&amp;pid=4678&amp;experimentId=&amp;searchId=121195&amp;scan=61598&amp;fileName=24H-Phos-Neg_1_171201094127&amp;sampleName=24H-Phos-Neg&amp;projectName=Breast+Cancer-+Phospho+analysis&amp;measuredMplush=2628.006&amp;scanType=&amp;calculatedMplush=2628.01&amp;createdDate=2017-12-04+10%3a55…	TEARS*SDEENGPPS*S*PDLDR	R.TEARS(79.9663)S(79.9663)DEENGPPSS(79.9663)PDLDR.I	61598	[5.51,8.39,7.25,]	100	4.5721	0.4608	61598	3	24H-Phos-Neg_1_171201094127	[Q96B36 ]	NA	NA	[Q96B36 Proline-rich AKT1 substrate 1 OS=Homo sapiens GN=AKT1S1 PE=1 SV=1 ]
<a href='/ip2/showLorikeet.html?sequence=R.SSDEENGPPSS(79.9663)PDLDR.I&amp;chargeState=3&amp;pid=4678&amp;experimentId=&amp;searchId=121195&amp;scan=63548&amp;fileName=24H-Phos-Neg_1_171201094127&amp;sampleName=24H-Phos-Neg&amp;projectName=Breast+Cancer-+Phospho+analysis&amp;measuredMplush=2010.8434&amp;scanType=&amp;calculatedMplush=2010.849&amp;createdDate=2017-12-04+10%3a55%3a19.0'> fragment i…	SSDEENGPPSS*PDLDR	R.SSDEENGPPSS(79.9663)PDLDR.I	63548	13.27,	100	3.0581	0.3122	63548	3	24H-Phos-Neg_1_171201094127	[Q96B36 ]	NA	NA	[Q96B36 Proline-rich AKT1 substrate 1 OS=Homo sapiens GN=AKT1S1 PE=1 SV=1 ]
<a href='/ip2/showLorikeet.html?sequence=R.GTS(79.9663)AEQDNR.F&amp;chargeState=2&amp;pid=4678&amp;experimentId=&amp;searchId=121195&amp;scan=19775&amp;fileName=24H-Phos-Neg_1_171201094127&amp;sampleName=24H-Phos-Neg&amp;projectName=Breast+Cancer-+Phospho+analysis&amp;measuredMplush=1286.5533&amp;scanType=&amp;calculatedMplush=1286.5575&amp;createdDate=2017-12-04+10%3a55%3a19.0'> fragment ion vie…	GT*SAEQDNR	R.GTS(79.9663)AEQDNR.F	19775	11.43,	99.7	1.8738	0.2559	19775	2	24H-Phos-Neg_1_171201094127	[Q8IYB3 ]	NA	NA	[Q8IYB3 Serine/arginine repetitive matrix protein 1 OS=Homo sapiens GN=SRRM1 PE=1 SV=2 ]
<a href='/ip2/showLorikeet.html?sequence=R.QNQQSSSDSGSSS(79.9663)S(79.9663)SEDERPK.R&amp;chargeState=3&amp;pid=4678&amp;experimentId=&amp;searchId=121195&amp;scan=56961&amp;fileName=24H-Phos-Neg_1_171201094127&amp;sampleName=24H-Phos-Neg&amp;projectName=Breast+Cancer-+Phospho+analysis&amp;measuredMplush=2845.1814&amp;scanType=&amp;calculatedMplush=2845.1924&amp;createdDate=2017-12-04+10%3a55%3a19…	QNQQSS*SDSGSSSSS*EDERPK	R.QNQQSSSDSGSSS(79.9663)S(79.9663)SEDERPK.R	56961	[0,10.33,]	100	3.5044	0.4134	56961	3	24H-Phos-Neg_1_171201094127	[Q8IYB3 ]	NA	NA	[Q8IYB3 Serine/arginine repetitive matrix protein 1 OS=Homo sapiens GN=SRRM1 PE=1 SV=2 ]
<a href='/ip2/showLorikeet.html?sequence=R.QNQQSSSDSGSSSS(79.9663)S(79.9663)EDERPK.R&amp;chargeState=3&amp;pid=4678&amp;experimentId=&amp;searchId=121195&amp;scan=57075&amp;fileName=24H-Phos-Neg_1_171201094127&amp;sampleName=24H-Phos-Neg&amp;projectName=Breast+Cancer-+Phospho+analysis&amp;measuredMplush=2845.1816&amp;scanType=&amp;calculatedMplush=2845.1924&amp;createdDate=2017-12-04+10%3a55%3a19…	QNQQSSSDSGSSS*SS*EDERPK	R.QNQQSSSDSGSSSS(79.9663)S(79.9663)EDERPK.R	57075	[0,11.4,]	100	3.2554	0.3143	57075	3	24H-Phos-Neg_1_171201094127	[Q8IYB3 ]	NA	NA	[Q8IYB3 Serine/arginine repetitive matrix protein 1 OS=Homo sapiens GN=SRRM1 PE=1 SV=2 ]
<a href='/ip2/showLorikeet.html?sequence=R.QNQQSSSDSGSSS(79.9663)SS(79.9663)EDERPK.R&amp;chargeState=3&amp;pid=4678&amp;experimentId=&amp;searchId=121195&amp;scan=57230&amp;fileName=24H-Phos-Neg_1_171201094127&amp;sampleName=24H-Phos-Neg&amp;projectName=Breast+Cancer-+Phospho+analysis&amp;measuredMplush=2845.1843&amp;scanType=&amp;calculatedMplush=2845.1924&amp;createdDate=2017-12-04+10%3a55%3a19…	QNQQSSSDSGS*SSSS*EDERPK	R.QNQQSSSDSGSSS(79.9663)SS(79.9663)EDERPK.R	57230	[4.54,13.27,]	99.7	2.5136	0.2438	57230	3	24H-Phos-Neg_1_171201094127	[Q8IYB3 ]	NA	NA	[Q8IYB3 Serine/arginine repetitive matrix protein 1 OS=Homo sapiens GN=SRRM1 PE=1 SV=2 ]
<a href='/ip2/showLorikeet.html?sequence=R.APQTSS(79.9663)S(79.9663)PPPVR.R&amp;chargeState=2&amp;pid=4678&amp;experimentId=&amp;searchId=121195&amp;scan=58504&amp;fileName=24H-Phos-Neg_1_171201094127&amp;sampleName=24H-Phos-Neg&amp;projectName=Breast+Cancer-+Phospho+analysis&amp;measuredMplush=1612.7278&amp;scanType=&amp;calculatedMplush=1612.7334&amp;createdDate=2017-12-04+10%3a55%3a19.0'> frag…	APQT*SS*SPPPVR	R.APQTSS(79.9663)S(79.9663)PPPVR.R	58504	[6.9,0,]	99.7	2.383	0.2122	58504	2	24H-Phos-Neg_1_171201094127	[Q8IYB3 ]	NA	NA	[Q8IYB3 Serine/arginine repetitive matrix protein 1 OS=Homo sapiens GN=SRRM1 PE=1 SV=2 ]
<a href='/ip2/showLorikeet.html?sequence=K.AASPS(79.9663)PQSVR.R&amp;chargeState=2&amp;pid=4678&amp;experimentId=&amp;searchId=121195&amp;scan=60070&amp;fileName=24H-Phos-Neg_1_171201094127&amp;sampleName=24H-Phos-Neg&amp;projectName=Breast+Cancer-+Phospho+analysis&amp;measuredMplush=1308.6466&amp;scanType=&amp;calculatedMplush=1308.651&amp;createdDate=2017-12-04+10%3a55%3a19.0'> fragment ion vie…	AASPS*PQSVR	K.AASPS(79.9663)PQSVR.R	60070	11.56,	99.8	2.6901	0.0875	60070	2	24H-Phos-Neg_1_171201094127	[Q8IYB3 ]	NA	NA	[Q8IYB3 Serine/arginine repetitive matrix protein 1 OS=Homo sapiens GN=SRRM1 PE=1 SV=2 ]
<a href='/ip2/showLorikeet.html?sequence=K.AAS(79.9663)PS(79.9663)PQSVR.R&amp;chargeState=2&amp;pid=4678&amp;experimentId=&amp;searchId=121195&amp;scan=53144&amp;fileName=24H-Phos-Neg_1_171201094127&amp;sampleName=24H-Phos-Neg&amp;projectName=Breast+Cancer-+Phospho+analysis&amp;measuredMplush=1388.6123&amp;scanType=&amp;calculatedMplush=1388.6173&amp;createdDate=2017-12-04+10%3a55%3a19.0'> fragme…	AAS*PS*PQSVR	K.AAS(79.9663)PS(79.9663)PQSVR.R	53144	[22.1,12.23,]	99.8	2.4199	0.3463	53144	2	24H-Phos-Neg_1_171201094127	[Q8IYB3 ]	NA	NA	[Q8IYB3 Serine/arginine repetitive matrix protein 1 OS=Homo sapiens GN=SRRM1 PE=1 SV=2 ]
<a href='/ip2/showLorikeet.html?sequence=K.AAS(79.9663)PSPQS(79.9663)VR.R&amp;chargeState=2&amp;pid=4678&amp;experimentId=&amp;searchId=121195&amp;scan=54329&amp;fileName=24H-Phos-Neg_1_171201094127&amp;sampleName=24H-Phos-Neg&amp;projectName=Breast+Cancer-+Phospho+analysis&amp;measuredMplush=1388.6125&amp;scanType=&amp;calculatedMplush=1388.6173&amp;createdDate=2017-12-04+10%3a55%3a19.0'> fragme…	AAS*PS*PQSVR	K.AAS(79.9663)PSPQS(79.9663)VR.R	54329	[21.69,12.23,]	99.7	2.3025	0.2072	54329	2	24H-Phos-Neg_1_171201094127	[Q8IYB3 ]	NA	NA	[Q8IYB3 Serine/arginine repetitive matrix protein 1 OS=Homo sapiens GN=SRRM1 PE=1 SV=2 ]
<a href='/ip2/showLorikeet.html?sequence=K.AAS(79.9663)PS(79.9663)PQSVR.R&amp;chargeState=2&amp;pid=4678&amp;experimentId=&amp;searchId=121195&amp;scan=18275&amp;fileName=24H-Phos-Neg_2&amp;sampleName=24H-Phos-Neg&amp;projectName=Breast+Cancer-+Phospho+analysis&amp;measuredMplush=1388.6083&amp;scanType=&amp;calculatedMplush=1388.6173&amp;createdDate=2017-12-04+10%3a55%3a19.0'> fragment ion view <…	AAS*PS*PQSVR	K.AAS(79.9663)PS(79.9663)PQSVR.R	18275	[22.16,12.23,]	99.7	2.0221	0.2865	18275	2	24H-Phos-Neg_2	[Q8IYB3 ]	NA	NA	[Q8IYB3 Serine/arginine repetitive matrix protein 1 OS=Homo sapiens GN=SRRM1 PE=1 SV=2 ]
<a href='/ip2/showLorikeet.html?sequence=R.SVS(79.9663)GS(79.9663)PEPAAK.K&amp;chargeState=2&amp;pid=4678&amp;experimentId=&amp;searchId=121195&amp;scan=60749&amp;fileName=24H-Phos-Neg_1_171201094127&amp;sampleName=24H-Phos-Neg&amp;projectName=Breast+Cancer-+Phospho+analysis&amp;measuredMplush=1647.7742&amp;scanType=&amp;calculatedMplush=1647.7795&amp;createdDate=2017-12-04+10%3a55%3a19.0'> fragm…	SVS*GS*PEPAAK	R.SVS(79.9663)GS(79.9663)PEPAAK.K	60749	[15.06,24.39,]	99.7	2.5293	0.297	60749	2	24H-Phos-Neg_1_171201094127	[Q8IYB3 ]	NA	NA	[Q8IYB3 Serine/arginine repetitive matrix protein 1 OS=Homo sapiens GN=SRRM1 PE=1 SV=2 ]
<a href='/ip2/showLorikeet.html?sequence=R.SVS(79.9663)GS(79.9663)PEPAAK.K&amp;chargeState=2&amp;pid=4678&amp;experimentId=&amp;searchId=121195&amp;scan=27013&amp;fileName=24H-Phos-Neg_2&amp;sampleName=24H-Phos-Neg&amp;projectName=Breast+Cancer-+Phospho+analysis&amp;measuredMplush=1647.775&amp;scanType=&amp;calculatedMplush=1647.7795&amp;createdDate=2017-12-04+10%3a55%3a19.0'> fragment ion view <…	SVS*GS*PEPAAK	R.SVS(79.9663)GS(79.9663)PEPAAK.K	27013	[0.02,11.46,]	99.8	2.1558	0.2113	27013	2	24H-Phos-Neg_2	[Q8IYB3 ]	NA	NA	[Q8IYB3 Serine/arginine repetitive matrix protein 1 OS=Homo sapiens GN=SRRM1 PE=1 SV=2 ]
<a href='/ip2/showLorikeet.html?sequence=K.AQVSPQS(79.9663).-&amp;chargeState=2&amp;pid=4678&amp;experimentId=&amp;searchId=121195&amp;scan=36108&amp;fileName=24H-Phos-Neg_1_171201094127&amp;sampleName=24H-Phos-Neg&amp;projectName=Breast+Cancer-+Phospho+analysis&amp;measuredMplush=1025.484&amp;scanType=&amp;calculatedMplush=1025.4866&amp;createdDate=2017-12-04+10%3a55%3a19.0'> fragment ion view <…	AQVSPQS*	K.AQVSPQS(79.9663).-	36108	47.7,	99.8	2.2066	0.1349	36108	2	24H-Phos-Neg_1_171201094127	[Q8IYB3 ]	NA	NA	[Q8IYB3 Serine/arginine repetitive matrix protein 1 OS=Homo sapiens GN=SRRM1 PE=1 SV=2 ]
<a href='/ip2/showLorikeet.html?sequence=R.SAS(79.9663)SGAEGDVSSEREP.-&amp;chargeState=2&amp;pid=4678&amp;experimentId=&amp;searchId=121195&amp;scan=62185&amp;fileName=24H-Phos-Neg_1_171201094127&amp;sampleName=24H-Phos-Neg&amp;projectName=Breast+Cancer-+Phospho+analysis&amp;measuredMplush=1873.7983&amp;scanType=&amp;calculatedMplush=1873.8013&amp;createdDate=2017-12-04+10%3a55%3a19.0'> fragment …	SAS*SGAEGDVSSEREP	R.SAS(79.9663)SGAEGDVSSEREP.-	62185	19.21,	100	3.4099	0.4908	62185	2	24H-Phos-Neg_1_171201094127	[Q8TEA8 ]	NA	NA	[Q8TEA8 D-tyrosyl-tRNA(Tyr) deacylase 1 OS=Homo sapiens GN=DTD1 PE=1 SV=2 ]
<a href='/ip2/showLorikeet.html?sequence=R.SASS(79.9663)GAEGDVSSEREP.-&amp;chargeState=2&amp;pid=4678&amp;experimentId=&amp;searchId=121195&amp;scan=62271&amp;fileName=24H-Phos-Neg_1_171201094127&amp;sampleName=24H-Phos-Neg&amp;projectName=Breast+Cancer-+Phospho+analysis&amp;measuredMplush=1873.7963&amp;scanType=&amp;calculatedMplush=1873.8013&amp;createdDate=2017-12-04+10%3a55%3a19.0'> fragment …	SASS*GAEGDVSSEREP	R.SASS(79.9663)GAEGDVSSEREP.-	62271	0.03,	99.8	2.718	0.3475	62271	2	24H-Phos-Neg_1_171201094127	[Q8TEA8 ]	NA	NA	[Q8TEA8 D-tyrosyl-tRNA(Tyr) deacylase 1 OS=Homo sapiens GN=DTD1 PE=1 SV=2 ]
<a href='/ip2/showLorikeet.html?sequence=R.SAS(79.9663)SGAEGDVSSEREP.-&amp;chargeState=2&amp;pid=4678&amp;experimentId=&amp;searchId=121195&amp;scan=26713&amp;fileName=24H-Phos-Neg_2&amp;sampleName=24H-Phos-Neg&amp;projectName=Breast+Cancer-+Phospho+analysis&amp;measuredMplush=1873.7966&amp;scanType=&amp;calculatedMplush=1873.8013&amp;createdDate=2017-12-04+10%3a55%3a19.0'> fragment ion view </a>	SAS*SGAEGDVSSEREP	R.SAS(79.9663)SGAEGDVSSEREP.-	26713	16.2,	100	3.2717	0.4346	26713	2	24H-Phos-Neg_2	[Q8TEA8 ]	NA	NA	[Q8TEA8 D-tyrosyl-tRNA(Tyr) deacylase 1 OS=Homo sapiens GN=DTD1 PE=1 SV=2 ]
<a href='/ip2/showLorikeet.html?sequence=R.SASS(79.9663)GAEGDVSSEREP.-&amp;chargeState=2&amp;pid=4678&amp;experimentId=&amp;searchId=121195&amp;scan=26795&amp;fileName=24H-Phos-Neg_2&amp;sampleName=24H-Phos-Neg&amp;projectName=Breast+Cancer-+Phospho+analysis&amp;measuredMplush=1873.7997&amp;scanType=&amp;calculatedMplush=1873.8013&amp;createdDate=2017-12-04+10%3a55%3a19.0'> fragment ion view </a>	SASS*GAEGDVSSEREP	R.SASS(79.9663)GAEGDVSSEREP.-	26795	10.33,	99.7	2.2439	0.2882	26795	2	24H-Phos-Neg_2	[Q8TEA8 ]	NA	NA	[Q8TEA8 D-tyrosyl-tRNA(Tyr) deacylase 1 OS=Homo sapiens GN=DTD1 PE=1 SV=2 ]
<a href='/ip2/showLorikeet.html?sequence=R.SASSGAEGDVSS(79.9663)EREP.-&amp;chargeState=3&amp;pid=4678&amp;experimentId=&amp;searchId=121195&amp;scan=61294&amp;fileName=24H-Phos-Neg_1_171201094127&amp;sampleName=24H-Phos-Neg&amp;projectName=Breast+Cancer-+Phospho+analysis&amp;measuredMplush=1873.796&amp;scanType=&amp;calculatedMplush=1873.8013&amp;createdDate=2017-12-04+10%3a55%3a19.0'> fragment i…	SASSGAEGDVSS*EREP	R.SASSGAEGDVSS(79.9663)EREP.-	61294	6.59,	100	3.8138	0.4732	61294	3	24H-Phos-Neg_1_171201094127	[Q8TEA8 ]	NA	NA	[Q8TEA8 D-tyrosyl-tRNA(Tyr) deacylase 1 OS=Homo sapiens GN=DTD1 PE=1 SV=2 ]
<a href='/ip2/showLorikeet.html?sequence=R.SASS(79.9663)GAEGDVSSEREP.-&amp;chargeState=3&amp;pid=4678&amp;experimentId=&amp;searchId=121195&amp;scan=26539&amp;fileName=24H-Phos-Neg_2&amp;sampleName=24H-Phos-Neg&amp;projectName=Breast+Cancer-+Phospho+analysis&amp;measuredMplush=1873.7957&amp;scanType=&amp;calculatedMplush=1873.8013&amp;createdDate=2017-12-04+10%3a55%3a19.0'> fragment ion view </a>	SAS*SGAEGDVSSEREP	R.SASS(79.9663)GAEGDVSSEREP.-	26539	0,	100	2.9449	0.2455	26539	3	24H-Phos-Neg_2	[Q8TEA8 ]	NA	NA	[Q8TEA8 D-tyrosyl-tRNA(Tyr) deacylase 1 OS=Homo sapiens GN=DTD1 PE=1 SV=2 ]
<a href='/ip2/showLorikeet.html?sequence=R.SASSGAEGDVS(79.9663)S(79.9663)EREP.-&amp;chargeState=2&amp;pid=4678&amp;experimentId=&amp;searchId=121195&amp;scan=57743&amp;fileName=24H-Phos-Neg_1_171201094127&amp;sampleName=24H-Phos-Neg&amp;projectName=Breast+Cancer-+Phospho+analysis&amp;measuredMplush=1953.7601&amp;scanType=&amp;calculatedMplush=1953.7676&amp;createdDate=2017-12-04+10%3a55%3a19.0'> …	SASSGAEGDVS*S*EREP	R.SASSGAEGDVS(79.9663)S(79.9663)EREP.-	57743	[17.09,28.17,]	100	2.9124	0.4225	57743	2	24H-Phos-Neg_1_171201094127	[Q8TEA8 ]	NA	NA	[Q8TEA8 D-tyrosyl-tRNA(Tyr) deacylase 1 OS=Homo sapiens GN=DTD1 PE=1 SV=2 ]
<a href='/ip2/showLorikeet.html?sequence=R.SAS(79.9663)S(79.9663)GAEGDVSSEREP.-&amp;chargeState=2&amp;pid=4678&amp;experimentId=&amp;searchId=121195&amp;scan=60038&amp;fileName=24H-Phos-Neg_1_171201094127&amp;sampleName=24H-Phos-Neg&amp;projectName=Breast+Cancer-+Phospho+analysis&amp;measuredMplush=1953.7606&amp;scanType=&amp;calculatedMplush=1953.7676&amp;createdDate=2017-12-04+10%3a55%3a19.0'> …	S*ASS*GAEGDVSSEREP	R.SAS(79.9663)S(79.9663)GAEGDVSSEREP.-	60038	[0,11.51,]	100	3.2483	0.3498	60038	2	24H-Phos-Neg_1_171201094127	[Q8TEA8 ]	NA	NA	[Q8TEA8 D-tyrosyl-tRNA(Tyr) deacylase 1 OS=Homo sapiens GN=DTD1 PE=1 SV=2 ]
<a href='/ip2/showLorikeet.html?sequence=R.S(79.9663)AS(79.9663)SGAEGDVSSEREP.-&amp;chargeState=3&amp;pid=4678&amp;experimentId=&amp;searchId=121195&amp;scan=59948&amp;fileName=24H-Phos-Neg_1_171201094127&amp;sampleName=24H-Phos-Neg&amp;projectName=Breast+Cancer-+Phospho+analysis&amp;measuredMplush=1953.7607&amp;scanType=&amp;calculatedMplush=1953.7676&amp;createdDate=2017-12-04+10%3a55%3a19.0'> …	SAS*S*GAEGDVSSEREP	R.S(79.9663)AS(79.9663)SGAEGDVSSEREP.-	59948	[0,0,]	100	3.1317	0.3894	59948	3	24H-Phos-Neg_1_171201094127	[Q8TEA8 ]	NA	NA	[Q8TEA8 D-tyrosyl-tRNA(Tyr) deacylase 1 OS=Homo sapiens GN=DTD1 PE=1 SV=2 ]
<a href='/ip2/showLorikeet.html?sequence=R.SASS(79.9663)GAEGDVS(79.9663)S(79.9663)EREP.-&amp;chargeState=2&amp;pid=4678&amp;experimentId=&amp;searchId=121195&amp;scan=55165&amp;fileName=24H-Phos-Neg_1_171201094127&amp;sampleName=24H-Phos-Neg&amp;projectName=Breast+Cancer-+Phospho+analysis&amp;measuredMplush=2033.729&amp;scanType=&amp;calculatedMplush=2033.7339&amp;createdDate=2017-12-04+10%3a55%3…	SASS*GAEGDVS*S*EREP	R.SASS(79.9663)GAEGDVS(79.9663)S(79.9663)EREP.-	55165	[8.65,17.45,22.91,]	99.8	2.9618	0.3008	55165	2	24H-Phos-Neg_1_171201094127	[Q8TEA8 ]	NA	NA	[Q8TEA8 D-tyrosyl-tRNA(Tyr) deacylase 1 OS=Homo sapiens GN=DTD1 PE=1 SV=2 ]
<a href='/ip2/showLorikeet.html?sequence=R.SAS(79.9663)SGAEGDVS(79.9663)S(79.9663)EREP.-&amp;chargeState=2&amp;pid=4678&amp;experimentId=&amp;searchId=121195&amp;scan=55515&amp;fileName=24H-Phos-Neg_1_171201094127&amp;sampleName=24H-Phos-Neg&amp;projectName=Breast+Cancer-+Phospho+analysis&amp;measuredMplush=2033.7297&amp;scanType=&amp;calculatedMplush=2033.7339&amp;createdDate=2017-12-04+10%3a55%…	SASS*GAEGDVS*S*EREP	R.SAS(79.9663)SGAEGDVS(79.9663)S(79.9663)EREP.-	55515	[0,10.66,16.25,]	100	3.0192	0.4827	55515	2	24H-Phos-Neg_1_171201094127	[Q8TEA8 ]	NA	NA	[Q8TEA8 D-tyrosyl-tRNA(Tyr) deacylase 1 OS=Homo sapiens GN=DTD1 PE=1 SV=2 ]
<a href='/ip2/showLorikeet.html?sequence=R.QPESS(79.9663)PGGGSGGGGGSSPGEADTGR.R&amp;chargeState=3&amp;pid=4678&amp;experimentId=&amp;searchId=121195&amp;scan=56496&amp;fileName=24H-Phos-Neg_1_171201094127&amp;sampleName=24H-Phos-Neg&amp;projectName=Breast+Cancer-+Phospho+analysis&amp;measuredMplush=2454.0334&amp;scanType=&amp;calculatedMplush=2454.0366&amp;createdDate=2017-12-04+10%3a55%3a19.0'> …	QPESSPGGGSGGGGGSS*PGEADTGR	R.QPESS(79.9663)PGGGSGGGGGSSPGEADTGR.R	56496	13.27,	100	5.9072	0.4542	56496	3	24H-Phos-Neg_1_171201094127	[P19622 ]	NA	NA	[P19622 Homeobox protein engrailed-2 OS=Homo sapiens GN=EN2 PE=2 SV=3 ]
<a href='/ip2/showLorikeet.html?sequence=R.QPESSPGGGSGGGGGS(79.9663)SPGEADTGR.R&amp;chargeState=3&amp;pid=4678&amp;experimentId=&amp;searchId=121195&amp;scan=56575&amp;fileName=24H-Phos-Neg_1_171201094127&amp;sampleName=24H-Phos-Neg&amp;projectName=Breast+Cancer-+Phospho+analysis&amp;measuredMplush=2454.029&amp;scanType=&amp;calculatedMplush=2454.0366&amp;createdDate=2017-12-04+10%3a55%3a19.0'> f…	QPESSPGGGSGGGGGSS*PGEADTGR	R.QPESSPGGGSGGGGGS(79.9663)SPGEADTGR.R	56575	13.27,	100	6.1824	0.5233	56575	3	24H-Phos-Neg_1_171201094127	[P19622 ]	NA	NA	[P19622 Homeobox protein engrailed-2 OS=Homo sapiens GN=EN2 PE=2 SV=3 ]
<a href='/ip2/showLorikeet.html?sequence=R.QPES(79.9663)SPGGGSGGGGGSS(79.9663)PGEADTGR.R&amp;chargeState=3&amp;pid=4678&amp;experimentId=&amp;searchId=121195&amp;scan=51891&amp;fileName=24H-Phos-Neg_1_171201094127&amp;sampleName=24H-Phos-Neg&amp;projectName=Breast+Cancer-+Phospho+analysis&amp;measuredMplush=2533.996&amp;scanType=&amp;calculatedMplush=2534.003&amp;createdDate=2017-12-04+10%3a55%3a…	QPESS*PGGGSGGGGGSS*PGEADTGR	R.QPES(79.9663)SPGGGSGGGGGSS(79.9663)PGEADTGR.R	51891	[0,8.65,]	100	6.1382	0.5841	51891	3	24H-Phos-Neg_1_171201094127	[P19622 ]	NA	NA	[P19622 Homeobox protein engrailed-2 OS=Homo sapiens GN=EN2 PE=2 SV=3 ]
<a href='/ip2/showLorikeet.html?sequence=K.HTGPNS(79.9663)PDTANDGFVR.L&amp;chargeState=3&amp;pid=4678&amp;experimentId=&amp;searchId=121195&amp;scan=35523&amp;fileName=24H-Phos-Neg_2&amp;sampleName=24H-Phos-Neg&amp;projectName=Breast+Cancer-+Phospho+analysis&amp;measuredMplush=1993.8868&amp;scanType=&amp;calculatedMplush=1993.8966&amp;createdDate=2017-12-04+10%3a55%3a19.0'> fragment ion view </a>	HTGPNS*PDTANDGFVR	K.HTGPNS(79.9663)PDTANDGFVR.L	35523	13.08,	99.9	3.0184	0.1993	35523	3	24H-Phos-Neg_2	[P31943 , P55795 ]	NA	NA	[P31943 Heterogeneous nuclear ribonucleoprotein H OS=Homo sapiens GN=HNRNPH1 PE=1 SV=4 , P55795 Heterogeneous nuclear ribonucleoprotein H2 OS=Homo sapiens GN=HNRNPH2 PE=1 SV=1 ]
<a href='/ip2/showLorikeet.html?sequence=R.ELDEEGS(79.9663)DPPLPGR.A&amp;chargeState=3&amp;pid=4678&amp;experimentId=&amp;searchId=121195&amp;scan=42614&amp;fileName=24H-Phos-Neg_2&amp;sampleName=24H-Phos-Neg&amp;projectName=Breast+Cancer-+Phospho+analysis&amp;measuredMplush=1819.8246&amp;scanType=&amp;calculatedMplush=1819.8312&amp;createdDate=2017-12-04+10%3a55%3a19.0'> fragment ion view </a>	ELDEEGS*DPPLPGR	R.ELDEEGS(79.9663)DPPLPGR.A	42614	1000,	100	3.0519	0.2644	42614	3	24H-Phos-Neg_2	[Q9BRJ6 ]	NA	NA	[Q9BRJ6 Uncharacterized protein C7orf50 OS=Homo sapiens GN=C7orf50 PE=1 SV=1 ]
<a href='/ip2/showLorikeet.html?sequence=R.AEQPS(79.9663)PPNS(79.9663)DSGQDAHPDPDANPDAAR.M&amp;chargeState=3&amp;pid=4678&amp;experimentId=&amp;searchId=121195&amp;scan=28288&amp;fileName=24H-Phos-Neg_2&amp;sampleName=24H-Phos-Neg&amp;projectName=Breast+Cancer-+Phospho+analysis&amp;measuredMplush=3145.2659&amp;scanType=&amp;calculatedMplush=3145.2734&amp;createdDate=2017-12-04+10%3a55%3a19.0'> fr…	AEQPS*PPNS*DSGQDAHPDPDANPDAAR	R.AEQPS(79.9663)PPNS(79.9663)DSGQDAHPDPDANPDAAR.M	28288	[6.88,16.19,]	100	4.6641	0.4608	28288	3	24H-Phos-Neg_2	[Q9BUA3 ]	NA	NA	[Q9BUA3 Uncharacterized protein C11orf84 OS=Homo sapiens GN=C11orf84 PE=1 SV=3 ]
<a href='/ip2/showLorikeet.html?sequence=R.AEQPS(79.9663)PPNSDS(79.9663)GQDAHPDPDANPDAAR.M&amp;chargeState=3&amp;pid=4678&amp;experimentId=&amp;searchId=121195&amp;scan=28549&amp;fileName=24H-Phos-Neg_2&amp;sampleName=24H-Phos-Neg&amp;projectName=Breast+Cancer-+Phospho+analysis&amp;measuredMplush=3145.2659&amp;scanType=&amp;calculatedMplush=3145.2734&amp;createdDate=2017-12-04+10%3a55%3a19.0'> fr…	AEQPS*PPNSDS*GQDAHPDPDANPDAAR	R.AEQPS(79.9663)PPNSDS(79.9663)GQDAHPDPDANPDAAR.M	28549	[10.22,2.56,]	100	3.4997	0.3334	28549	3	24H-Phos-Neg_2	[Q9BUA3 ]	NA	NA	[Q9BUA3 Uncharacterized protein C11orf84 OS=Homo sapiens GN=C11orf84 PE=1 SV=3 ]
<a href='/ip2/showLorikeet.html?sequence=R.STSADSAS(79.9663)SSDTSR.S&amp;chargeState=2&amp;pid=4678&amp;experimentId=&amp;searchId=121195&amp;scan=25314&amp;fileName=24H-Phos-Neg_1_171201094127&amp;sampleName=24H-Phos-Neg&amp;projectName=Breast+Cancer-+Phospho+analysis&amp;measuredMplush=1667.6908&amp;scanType=&amp;calculatedMplush=1667.6958&amp;createdDate=2017-12-04+10%3a55%3a19.0'> fragment io…	S*TSADSASSSDTSR	R.STSADSAS(79.9663)SSDTSR.S	25314	0,	99.7	2.1064	0.2376	25314	2	24H-Phos-Neg_1_171201094127	[Q9UQ35 ]	NA	NA	[Q9UQ35 Serine/arginine repetitive matrix protein 2 OS=Homo sapiens GN=SRRM2 PE=1 SV=2 ]
<a href='/ip2/showLorikeet.html?sequence=R.STSADSASSSDTS(79.9663)R.S&amp;chargeState=2&amp;pid=4678&amp;experimentId=&amp;searchId=121195&amp;scan=25905&amp;fileName=24H-Phos-Neg_1_171201094127&amp;sampleName=24H-Phos-Neg&amp;projectName=Breast+Cancer-+Phospho+analysis&amp;measuredMplush=1667.6925&amp;scanType=&amp;calculatedMplush=1667.6958&amp;createdDate=2017-12-04+10%3a55%3a19.0'> fragment io…	STSADS*ASSSDTSR	R.STSADSASSSDTS(79.9663)R.S	25905	7.48,	99.7	2.0028	0.3208	25905	2	24H-Phos-Neg_1_171201094127	[Q9UQ35 ]	NA	NA	[Q9UQ35 Serine/arginine repetitive matrix protein 2 OS=Homo sapiens GN=SRRM2 PE=1 SV=2 ]
<a href='/ip2/showLorikeet.html?sequence=R.STSADS(79.9663)ASSSDTSR.S&amp;chargeState=2&amp;pid=4678&amp;experimentId=&amp;searchId=121195&amp;scan=27258&amp;fileName=24H-Phos-Neg_1_171201094127&amp;sampleName=24H-Phos-Neg&amp;projectName=Breast+Cancer-+Phospho+analysis&amp;measuredMplush=1667.693&amp;scanType=&amp;calculatedMplush=1667.6958&amp;createdDate=2017-12-04+10%3a55%3a19.0'> fragment ion…	STSADSAS*SSDTSR	R.STSADS(79.9663)ASSSDTSR.S	27258	8.94,	99.8	2.1655	0.3383	27258	2	24H-Phos-Neg_1_171201094127	[Q9UQ35 ]	NA	NA	[Q9UQ35 Serine/arginine repetitive matrix protein 2 OS=Homo sapiens GN=SRRM2 PE=1 SV=2 ]
<a href='/ip2/showLorikeet.html?sequence=R.STSADSAS(79.9663)SSDTSR.S&amp;chargeState=2&amp;pid=4678&amp;experimentId=&amp;searchId=121195&amp;scan=3409&amp;fileName=24H-Phos-Neg_2&amp;sampleName=24H-Phos-Neg&amp;projectName=Breast+Cancer-+Phospho+analysis&amp;measuredMplush=1667.6913&amp;scanType=&amp;calculatedMplush=1667.6958&amp;createdDate=2017-12-04+10%3a55%3a19.0'> fragment ion view </a>	STSADSAS*SSDTSR	R.STSADSAS(79.9663)SSDTSR.S	3409	4.35,	99.7	2.5339	0.3141	3409	2	24H-Phos-Neg_2	[Q9UQ35 ]	NA	NA	[Q9UQ35 Serine/arginine repetitive matrix protein 2 OS=Homo sapiens GN=SRRM2 PE=1 SV=2 ]
<a href='/ip2/showLorikeet.html?sequence=R.STSADSASS(79.9663)S(79.9663)DTSR.S&amp;chargeState=2&amp;pid=4678&amp;experimentId=&amp;searchId=121195&amp;scan=11068&amp;fileName=24H-Phos-Neg_1_171201094127&amp;sampleName=24H-Phos-Neg&amp;projectName=Breast+Cancer-+Phospho+analysis&amp;measuredMplush=1747.658&amp;scanType=&amp;calculatedMplush=1747.6621&amp;createdDate=2017-12-04+10%3a55%3a19.0'> fra…	STSADS*AS*SSDTSR	R.STSADSASS(79.9663)S(79.9663)DTSR.S	11068	[4.42,8.58,]	99.8	2.1308	0.3395	11068	2	24H-Phos-Neg_1_171201094127	[Q9UQ35 ]	NA	NA	[Q9UQ35 Serine/arginine repetitive matrix protein 2 OS=Homo sapiens GN=SRRM2 PE=1 SV=2 ]
<a href='/ip2/showLorikeet.html?sequence=R.STSADSASSSDT(79.9663)S(79.9663)R.S&amp;chargeState=2&amp;pid=4678&amp;experimentId=&amp;searchId=121195&amp;scan=12780&amp;fileName=24H-Phos-Neg_1_171201094127&amp;sampleName=24H-Phos-Neg&amp;projectName=Breast+Cancer-+Phospho+analysis&amp;measuredMplush=1747.6605&amp;scanType=&amp;calculatedMplush=1747.6621&amp;createdDate=2017-12-04+10%3a55%3a19.0'> fr…	STSADS*ASS*SDTSR	R.STSADSASSSDT(79.9663)S(79.9663)R.S	12780	[0,0,]	99.7	1.9778	0.2733	12780	2	24H-Phos-Neg_1_171201094127	[Q9UQ35 ]	NA	NA	[Q9UQ35 Serine/arginine repetitive matrix protein 2 OS=Homo sapiens GN=SRRM2 PE=1 SV=2 ]
<a href='/ip2/showLorikeet.html?sequence=R.S(79.9663)TSADSASSSDT(79.9663)SR.S&amp;chargeState=2&amp;pid=4678&amp;experimentId=&amp;searchId=121195&amp;scan=13345&amp;fileName=24H-Phos-Neg_1_171201094127&amp;sampleName=24H-Phos-Neg&amp;projectName=Breast+Cancer-+Phospho+analysis&amp;measuredMplush=1747.6577&amp;scanType=&amp;calculatedMplush=1747.6621&amp;createdDate=2017-12-04+10%3a55%3a19.0'> fr…	STSADS*ASSSDTS*R	R.S(79.9663)TSADSASSSDT(79.9663)SR.S	13345	[4.88,0,]	99.8	2.4304	0.2564	13345	2	24H-Phos-Neg_1_171201094127	[Q9UQ35 ]	NA	NA	[Q9UQ35 Serine/arginine repetitive matrix protein 2 OS=Homo sapiens GN=SRRM2 PE=1 SV=2 ]
<a href='/ip2/showLorikeet.html?sequence=R.STSADSAS(79.9663)S(79.9663)S(79.9663)DTSR.S&amp;chargeState=2&amp;pid=4678&amp;experimentId=&amp;searchId=121195&amp;scan=5661&amp;fileName=24H-Phos-Neg_1_171201094127&amp;sampleName=24H-Phos-Neg&amp;projectName=Breast+Cancer-+Phospho+analysis&amp;measuredMplush=1827.6238&amp;scanType=&amp;calculatedMplush=1827.6284&amp;createdDate=2017-12-04+10%3a55%3a1…	STSADSAS*S*S*DTSR	R.STSADSAS(79.9663)S(79.9663)S(79.9663)DTSR.S	5661	[18.34,18.34,15.99,]	100	3.1111	0.3649	5661	2	24H-Phos-Neg_1_171201094127	[Q9UQ35 ]	NA	NA	[Q9UQ35 Serine/arginine repetitive matrix protein 2 OS=Homo sapiens GN=SRRM2 PE=1 SV=2 ]
<a href='/ip2/showLorikeet.html?sequence=R.STSADSASSSDT(79.9663)SRS(79.9663)R.S&amp;chargeState=2&amp;pid=4678&amp;experimentId=&amp;searchId=121195&amp;scan=27375&amp;fileName=24H-Phos-Neg_1_171201094127&amp;sampleName=24H-Phos-Neg&amp;projectName=Breast+Cancer-+Phospho+analysis&amp;measuredMplush=1990.791&amp;scanType=&amp;calculatedMplush=1990.7953&amp;createdDate=2017-12-04+10%3a55%3a19.0'> f…	STSADS*ASSSDTS*RSR	R.STSADSASSSDT(79.9663)SRS(79.9663)R.S	27375	[6.06,10.28,]	99.8	2.2272	0.2287	27375	2	24H-Phos-Neg_1_171201094127	[Q9UQ35 ]	NA	NA	[Q9UQ35 Serine/arginine repetitive matrix protein 2 OS=Homo sapiens GN=SRRM2 PE=1 SV=2 ]
<a href='/ip2/showLorikeet.html?sequence=R.STSADSASSSDTS(79.9663)RS(79.9663)R.S&amp;chargeState=2&amp;pid=4678&amp;experimentId=&amp;searchId=121195&amp;scan=27630&amp;fileName=24H-Phos-Neg_1_171201094127&amp;sampleName=24H-Phos-Neg&amp;projectName=Breast+Cancer-+Phospho+analysis&amp;measuredMplush=1990.7898&amp;scanType=&amp;calculatedMplush=1990.7953&amp;createdDate=2017-12-04+10%3a55%3a19.0'> …	S*TSADSASSSDTS*RSR	R.STSADSASSSDTS(79.9663)RS(79.9663)R.S	27630	[0,0,]	99.7	2.4757	0.2993	27630	2	24H-Phos-Neg_1_171201094127	[Q9UQ35 ]	NA	NA	[Q9UQ35 Serine/arginine repetitive matrix protein 2 OS=Homo sapiens GN=SRRM2 PE=1 SV=2 ]
<a href='/ip2/showLorikeet.html?sequence=R.STSADS(79.9663)ASSSDTS(79.9663)RSR.S&amp;chargeState=2&amp;pid=4678&amp;experimentId=&amp;searchId=121195&amp;scan=27819&amp;fileName=24H-Phos-Neg_1_171201094127&amp;sampleName=24H-Phos-Neg&amp;projectName=Breast+Cancer-+Phospho+analysis&amp;measuredMplush=1990.7902&amp;scanType=&amp;calculatedMplush=1990.7953&amp;createdDate=2017-12-04+10%3a55%3a19.0'> …	STSADSASSSDT*SRS*R	R.STSADS(79.9663)ASSSDTS(79.9663)RSR.S	27819	[0,14.49,]	99.8	2.2829	0.2168	27819	2	24H-Phos-Neg_1_171201094127	[Q9UQ35 ]	NA	NA	[Q9UQ35 Serine/arginine repetitive matrix protein 2 OS=Homo sapiens GN=SRRM2 PE=1 SV=2 ]
<a href='/ip2/showLorikeet.html?sequence=R.STSADSASS(79.9663)SDTSRS(79.9663)R.S&amp;chargeState=2&amp;pid=4678&amp;experimentId=&amp;searchId=121195&amp;scan=27907&amp;fileName=24H-Phos-Neg_1_171201094127&amp;sampleName=24H-Phos-Neg&amp;projectName=Breast+Cancer-+Phospho+analysis&amp;measuredMplush=1990.7897&amp;scanType=&amp;calculatedMplush=1990.7953&amp;createdDate=2017-12-04+10%3a55%3a19.0'> …	STSADSASSSDT*S*RSR	R.STSADSASS(79.9663)SDTSRS(79.9663)R.S	27907	[9.23,7.48,]	99.8	2.3986	0.2778	27907	2	24H-Phos-Neg_1_171201094127	[Q9UQ35 ]	NA	NA	[Q9UQ35 Serine/arginine repetitive matrix protein 2 OS=Homo sapiens GN=SRRM2 PE=1 SV=2 ]
<a href='/ip2/showLorikeet.html?sequence=R.SPS(79.9663)PASGR.R&amp;chargeState=2&amp;pid=4678&amp;experimentId=&amp;searchId=121195&amp;scan=31731&amp;fileName=24H-Phos-Neg_1_171201094127&amp;sampleName=24H-Phos-Neg&amp;projectName=Breast+Cancer-+Phospho+analysis&amp;measuredMplush=1067.5052&amp;scanType=&amp;calculatedMplush=1067.5083&amp;createdDate=2017-12-04+10%3a55%3a19.0'> fragment ion view…	SPS*PASGR	R.SPS(79.9663)PASGR.R	31731	11.56,	99.7	2.212	0.1312	31731	2	24H-Phos-Neg_1_171201094127	[Q9UQ35 ]	NA	NA	[Q9UQ35 Serine/arginine repetitive matrix protein 2 OS=Homo sapiens GN=SRRM2 PE=1 SV=2 ]
<a href='/ip2/showLorikeet.html?sequence=R.SPS(79.9663)PASGR.R&amp;chargeState=2&amp;pid=4678&amp;experimentId=&amp;searchId=121195&amp;scan=4379&amp;fileName=24H-Phos-Neg_2&amp;sampleName=24H-Phos-Neg&amp;projectName=Breast+Cancer-+Phospho+analysis&amp;measuredMplush=1067.5048&amp;scanType=&amp;calculatedMplush=1067.5083&amp;createdDate=2017-12-04+10%3a55%3a19.0'> fragment ion view </a>	SPS*PASGR	R.SPS(79.9663)PASGR.R	4379	21.3,	99.8	2.0189	0.2078	4379	2	24H-Phos-Neg_2	[Q9UQ35 ]	NA	NA	[Q9UQ35 Serine/arginine repetitive matrix protein 2 OS=Homo sapiens GN=SRRM2 PE=1 SV=2 ]
<a href='/ip2/showLorikeet.html?sequence=R.HSCSGS(79.9663)SPPR.V&amp;chargeState=3&amp;pid=4678&amp;experimentId=&amp;searchId=121195&amp;scan=24382&amp;fileName=24H-Phos-Neg_2&amp;sampleName=24H-Phos-Neg&amp;projectName=Breast+Cancer-+Phospho+analysis&amp;measuredMplush=1380.5875&amp;scanType=&amp;calculatedMplush=1380.5928&amp;createdDate=2017-12-04+10%3a55%3a19.0'> fragment ion view </a>	HSCSGSS*PPR	R.HSCSGS(79.9663)SPPR.V	24382	8.65,	99.9	2.6444	0.2227	24382	3	24H-Phos-Neg_2	[Q9UQ35 ]	NA	NA	[Q9UQ35 Serine/arginine repetitive matrix protein 2 OS=Homo sapiens GN=SRRM2 PE=1 SV=2 ]
<a href='/ip2/showLorikeet.html?sequence=R.HSCSGSS(79.9663)PPR.V&amp;chargeState=3&amp;pid=4678&amp;experimentId=&amp;searchId=121195&amp;scan=24484&amp;fileName=24H-Phos-Neg_2&amp;sampleName=24H-Phos-Neg&amp;projectName=Breast+Cancer-+Phospho+analysis&amp;measuredMplush=1380.5896&amp;scanType=&amp;calculatedMplush=1380.5928&amp;createdDate=2017-12-04+10%3a55%3a19.0'> fragment ion view </a>	HSCSGS*SPPR	R.HSCSGSS(79.9663)PPR.V	24484	5.29,	100	2.4133	0.3507	24484	3	24H-Phos-Neg_2	[Q9UQ35 ]	NA	NA	[Q9UQ35 Serine/arginine repetitive matrix protein 2 OS=Homo sapiens GN=SRRM2 PE=1 SV=2 ]
<a href='/ip2/showLorikeet.html?sequence=R.SHSGSSSPS(79.9663)PSR.V&amp;chargeState=3&amp;pid=4678&amp;experimentId=&amp;searchId=121195&amp;scan=59226&amp;fileName=24H-Phos-Neg_1_171201094127&amp;sampleName=24H-Phos-Neg&amp;projectName=Breast+Cancer-+Phospho+analysis&amp;measuredMplush=1481.6528&amp;scanType=&amp;calculatedMplush=1481.6582&amp;createdDate=2017-12-04+10%3a55%3a19.0'> fragment ion …	SHSGSSSPS*PSR	R.SHSGSSSPS(79.9663)PSR.V	59226	10.81,	99.8	2.7738	0.1813	59226	3	24H-Phos-Neg_1_171201094127	[Q9UQ35 ]	NA	NA	[Q9UQ35 Serine/arginine repetitive matrix protein 2 OS=Homo sapiens GN=SRRM2 PE=1 SV=2 ]
<a href='/ip2/showLorikeet.html?sequence=R.SVS(79.9663)PCSNVESR.L&amp;chargeState=2&amp;pid=4678&amp;experimentId=&amp;searchId=121195&amp;scan=26965&amp;fileName=24H-Phos-Neg_2&amp;sampleName=24H-Phos-Neg&amp;projectName=Breast+Cancer-+Phospho+analysis&amp;measuredMplush=1530.677&amp;scanType=&amp;calculatedMplush=1530.682&amp;createdDate=2017-12-04+10%3a55%3a19.0'> fragment ion view </a>	SVSPCS*NVESR	R.SVS(79.9663)PCSNVESR.L	26965	14.04,	99.8	2.4863	0.2412	26965	2	24H-Phos-Neg_2	[Q9UQ35 ]	NA	NA	[Q9UQ35 Serine/arginine repetitive matrix protein 2 OS=Homo sapiens GN=SRRM2 PE=1 SV=2 ]
<a href='/ip2/showLorikeet.html?sequence=K.GQSQT(79.9663)SPDHRSDT(79.9663)SS(79.9663)PEVR.Q&amp;chargeState=3&amp;pid=4678&amp;experimentId=&amp;searchId=121195&amp;scan=56682&amp;fileName=24H-Phos-Neg_1_171201094127&amp;sampleName=24H-Phos-Neg&amp;projectName=Breast+Cancer-+Phospho+analysis&amp;measuredMplush=2539.9976&amp;scanType=&amp;calculatedMplush=2540.0054&amp;createdDate=2017-12-04+10%3a…	GQSQTSPDHRSDT*S*S*PEVR	K.GQSQT(79.9663)SPDHRSDT(79.9663)SS(79.9663)PEVR.Q	56682	[7.42,6.18,4.53,]	99.8	2.2757	0.3016	56682	3	24H-Phos-Neg_1_171201094127	[Q9UQ35 ]	NA	NA	[Q9UQ35 Serine/arginine repetitive matrix protein 2 OS=Homo sapiens GN=SRRM2 PE=1 SV=2 ]
<a href='/ip2/showLorikeet.html?sequence=K.GQSQTS(79.9663)PDHRSDT(79.9663)S(79.9663)SPEVR.Q&amp;chargeState=3&amp;pid=4678&amp;experimentId=&amp;searchId=121195&amp;scan=57751&amp;fileName=24H-Phos-Neg_1_171201094127&amp;sampleName=24H-Phos-Neg&amp;projectName=Breast+Cancer-+Phospho+analysis&amp;measuredMplush=2539.9966&amp;scanType=&amp;calculatedMplush=2540.0054&amp;createdDate=2017-12-04+10%3a…	GQSQT*SPDHRSDT*SS*PEVR	K.GQSQTS(79.9663)PDHRSDT(79.9663)S(79.9663)SPEVR.Q	57751	[6.59,2.56,10.33,]	100	2.5899	0.317	57751	3	24H-Phos-Neg_1_171201094127	[Q9UQ35 ]	NA	NA	[Q9UQ35 Serine/arginine repetitive matrix protein 2 OS=Homo sapiens GN=SRRM2 PE=1 SV=2 ]
<a href='/ip2/showLorikeet.html?sequence=K.GQSQTS(79.9663)PDHRSDT(79.9663)SS(79.9663)PEVR.Q&amp;chargeState=3&amp;pid=4678&amp;experimentId=&amp;searchId=121195&amp;scan=58016&amp;fileName=24H-Phos-Neg_1_171201094127&amp;sampleName=24H-Phos-Neg&amp;projectName=Breast+Cancer-+Phospho+analysis&amp;measuredMplush=2539.994&amp;scanType=&amp;calculatedMplush=2540.0054&amp;createdDate=2017-12-04+10%3a5…	GQS*QT*S*PDHRSDTSSPEVR	K.GQSQTS(79.9663)PDHRSDT(79.9663)SS(79.9663)PEVR.Q	58016	[10.68,6.82,8.27,]	100	2.6744	0.4016	58016	3	24H-Phos-Neg_1_171201094127	[Q9UQ35 ]	NA	NA	[Q9UQ35 Serine/arginine repetitive matrix protein 2 OS=Homo sapiens GN=SRRM2 PE=1 SV=2 ]
<a href='/ip2/showLorikeet.html?sequence=R.SDT(79.9663)SSPEVR.Q&amp;chargeState=2&amp;pid=4678&amp;experimentId=&amp;searchId=121195&amp;scan=54403&amp;fileName=24H-Phos-Neg_1_171201094127&amp;sampleName=24H-Phos-Neg&amp;projectName=Breast+Cancer-+Phospho+analysis&amp;measuredMplush=1286.5784&amp;scanType=&amp;calculatedMplush=1286.5826&amp;createdDate=2017-12-04+10%3a55%3a19.0'> fragment ion vie…	SDT*SSPEVR	R.SDT(79.9663)SSPEVR.Q	54403	7.48,	99.7	2.1861	0.1609	54403	2	24H-Phos-Neg_1_171201094127	[Q9UQ35 ]	NA	NA	[Q9UQ35 Serine/arginine repetitive matrix protein 2 OS=Homo sapiens GN=SRRM2 PE=1 SV=2 ]
<a href='/ip2/showLorikeet.html?sequence=R.SDT(79.9663)SS(79.9663)PEVR.Q&amp;chargeState=2&amp;pid=4678&amp;experimentId=&amp;searchId=121195&amp;scan=38978&amp;fileName=24H-Phos-Neg_1_171201094127&amp;sampleName=24H-Phos-Neg&amp;projectName=Breast+Cancer-+Phospho+analysis&amp;measuredMplush=1366.5455&amp;scanType=&amp;calculatedMplush=1366.549&amp;createdDate=2017-12-04+10%3a55%3a19.0'> fragment…	SDT*S*SPEVR	R.SDT(79.9663)SS(79.9663)PEVR.Q	38978	[5.29,7.93,]	99.7	2.3563	0.1874	38978	2	24H-Phos-Neg_1_171201094127	[Q9UQ35 ]	NA	NA	[Q9UQ35 Serine/arginine repetitive matrix protein 2 OS=Homo sapiens GN=SRRM2 PE=1 SV=2 ]
<a href='/ip2/showLorikeet.html?sequence=R.SDT(79.9663)S(79.9663)SPEVR.Q&amp;chargeState=2&amp;pid=4678&amp;experimentId=&amp;searchId=121195&amp;scan=39152&amp;fileName=24H-Phos-Neg_1_171201094127&amp;sampleName=24H-Phos-Neg&amp;projectName=Breast+Cancer-+Phospho+analysis&amp;measuredMplush=1366.5454&amp;scanType=&amp;calculatedMplush=1366.549&amp;createdDate=2017-12-04+10%3a55%3a19.0'> fragment…	SDT*S*SPEVR	R.SDT(79.9663)S(79.9663)SPEVR.Q	39152	[4.79,7.38,]	99.7	2.3573	0.1606	39152	2	24H-Phos-Neg_1_171201094127	[Q9UQ35 ]	NA	NA	[Q9UQ35 Serine/arginine repetitive matrix protein 2 OS=Homo sapiens GN=SRRM2 PE=1 SV=2 ]
<a href='/ip2/showLorikeet.html?sequence=R.SGAGSS(79.9663)PETK.E&amp;chargeState=2&amp;pid=4678&amp;experimentId=&amp;searchId=121195&amp;scan=57850&amp;fileName=24H-Phos-Neg_1_171201094127&amp;sampleName=24H-Phos-Neg&amp;projectName=Breast+Cancer-+Phospho+analysis&amp;measuredMplush=1458.7195&amp;scanType=&amp;calculatedMplush=1458.724&amp;createdDate=2017-12-04+10%3a55%3a19.0'> fragment ion vie…	SGAGSS*PETK	R.SGAGSS(79.9663)PETK.E	57850	0,	99.7	2.0491	0.2868	57850	2	24H-Phos-Neg_1_171201094127	[Q9UQ35 ]	NA	NA	[Q9UQ35 Serine/arginine repetitive matrix protein 2 OS=Homo sapiens GN=SRRM2 PE=1 SV=2 ]
<a href='/ip2/showLorikeet.html?sequence=R.SGAGSS(79.9663)PETK.E&amp;chargeState=2&amp;pid=4678&amp;experimentId=&amp;searchId=121195&amp;scan=19449&amp;fileName=24H-Phos-Neg_2&amp;sampleName=24H-Phos-Neg&amp;projectName=Breast+Cancer-+Phospho+analysis&amp;measuredMplush=1458.7197&amp;scanType=&amp;calculatedMplush=1458.724&amp;createdDate=2017-12-04+10%3a55%3a19.0'> fragment ion view </a>	SGAGSS*PETK	R.SGAGSS(79.9663)PETK.E	19449	6.47,	99.7	2.3532	0.3382	19449	2	24H-Phos-Neg_2	[Q9UQ35 ]	NA	NA	[Q9UQ35 Serine/arginine repetitive matrix protein 2 OS=Homo sapiens GN=SRRM2 PE=1 SV=2 ]
<a href='/ip2/showLorikeet.html?sequence=R.SGAGS(79.9663)SPETK.E&amp;chargeState=2&amp;pid=4678&amp;experimentId=&amp;searchId=121195&amp;scan=19704&amp;fileName=24H-Phos-Neg_2&amp;sampleName=24H-Phos-Neg&amp;projectName=Breast+Cancer-+Phospho+analysis&amp;measuredMplush=1458.7196&amp;scanType=&amp;calculatedMplush=1458.724&amp;createdDate=2017-12-04+10%3a55%3a19.0'> fragment ion view </a>	SGAGS*SPETK	R.SGAGS(79.9663)SPETK.E	19704	10.91,	99.7	2.1218	0.326	19704	2	24H-Phos-Neg_2	[Q9UQ35 ]	NA	NA	[Q9UQ35 Serine/arginine repetitive matrix protein 2 OS=Homo sapiens GN=SRRM2 PE=1 SV=2 ]
<a href='/ip2/showLorikeet.html?sequence=R.SGAGS(79.9663)S(79.9663)PETK.E&amp;chargeState=2&amp;pid=4678&amp;experimentId=&amp;searchId=121195&amp;scan=52864&amp;fileName=24H-Phos-Neg_1_171201094127&amp;sampleName=24H-Phos-Neg&amp;projectName=Breast+Cancer-+Phospho+analysis&amp;measuredMplush=1538.6853&amp;scanType=&amp;calculatedMplush=1538.6903&amp;createdDate=2017-12-04+10%3a55%3a19.0'> fragme…	SGAGS*S*PETK	R.SGAGS(79.9663)S(79.9663)PETK.E	52864	[13.85,21.27,]	99.8	1.9599	0.2611	52864	2	24H-Phos-Neg_1_171201094127	[Q9UQ35 ]	NA	NA	[Q9UQ35 Serine/arginine repetitive matrix protein 2 OS=Homo sapiens GN=SRRM2 PE=1 SV=2 ]
<a href='/ip2/showLorikeet.html?sequence=R.SGSS(79.9663)PGLR.D&amp;chargeState=2&amp;pid=4678&amp;experimentId=&amp;searchId=121195&amp;scan=58364&amp;fileName=24H-Phos-Neg_1_171201094127&amp;sampleName=24H-Phos-Neg&amp;projectName=Breast+Cancer-+Phospho+analysis&amp;measuredMplush=1069.5198&amp;scanType=&amp;calculatedMplush=1069.524&amp;createdDate=2017-12-04+10%3a55%3a19.0'> fragment ion view …	SGS*SPGLR	R.SGSS(79.9663)PGLR.D	58364	8.58,	99.8	2.0821	0.203	58364	2	24H-Phos-Neg_1_171201094127	[Q9UQ35 ]	NA	NA	[Q9UQ35 Serine/arginine repetitive matrix protein 2 OS=Homo sapiens GN=SRRM2 PE=1 SV=2 ]
<a href='/ip2/showLorikeet.html?sequence=R.SGSS(79.9663)PGLR.D&amp;chargeState=2&amp;pid=4678&amp;experimentId=&amp;searchId=121195&amp;scan=20536&amp;fileName=24H-Phos-Neg_2&amp;sampleName=24H-Phos-Neg&amp;projectName=Breast+Cancer-+Phospho+analysis&amp;measuredMplush=1069.52&amp;scanType=&amp;calculatedMplush=1069.524&amp;createdDate=2017-12-04+10%3a55%3a19.0'> fragment ion view </a>	SGS*SPGLR	R.SGSS(79.9663)PGLR.D	20536	0.03,	99.8	1.9959	0.2129	20536	2	24H-Phos-Neg_2	[Q9UQ35 ]	NA	NA	[Q9UQ35 Serine/arginine repetitive matrix protein 2 OS=Homo sapiens GN=SRRM2 PE=1 SV=2 ]
<a href='/ip2/showLorikeet.html?sequence=R.SGS(79.9663)SPGLRDGSGT(79.9663)PSR.H&amp;chargeState=2&amp;pid=4678&amp;experimentId=&amp;searchId=121195&amp;scan=60321&amp;fileName=24H-Phos-Neg_1_171201094127&amp;sampleName=24H-Phos-Neg&amp;projectName=Breast+Cancer-+Phospho+analysis&amp;measuredMplush=1906.8204&amp;scanType=&amp;calculatedMplush=1906.8258&amp;createdDate=2017-12-04+10%3a55%3a19.0'> …	SGSS*PGLRDGS*GTPSR	R.SGS(79.9663)SPGLRDGSGT(79.9663)PSR.H	60321	[0.06,3.98,]	99.8	2.6266	0.157	60321	2	24H-Phos-Neg_1_171201094127	[Q9UQ35 ]	NA	NA	[Q9UQ35 Serine/arginine repetitive matrix protein 2 OS=Homo sapiens GN=SRRM2 PE=1 SV=2 ]
<a href='/ip2/showLorikeet.html?sequence=R.GRSECDS(79.9663)S(79.9663)PEPK.A&amp;chargeState=3&amp;pid=4678&amp;experimentId=&amp;searchId=121195&amp;scan=62381&amp;fileName=24H-Phos-Neg_1_171201094127&amp;sampleName=24H-Phos-Neg&amp;projectName=Breast+Cancer-+Phospho+analysis&amp;measuredMplush=1966.8312&amp;scanType=&amp;calculatedMplush=1966.8381&amp;createdDate=2017-12-04+10%3a55%3a19.0'> frag…	GRSECDS*S*PEPK	R.GRSECDS(79.9663)S(79.9663)PEPK.A	62381	[12.57,12.89,]	100	2.4151	0.2906	62381	3	24H-Phos-Neg_1_171201094127	[Q9UQ35 ]	NA	NA	[Q9UQ35 Serine/arginine repetitive matrix protein 2 OS=Homo sapiens GN=SRRM2 PE=1 SV=2 ]
<a href='/ip2/showLorikeet.html?sequence=R.SGS(79.9663)ESSVDQK.T&amp;chargeState=2&amp;pid=4678&amp;experimentId=&amp;searchId=121195&amp;scan=60953&amp;fileName=24H-Phos-Neg_1_171201094127&amp;sampleName=24H-Phos-Neg&amp;projectName=Breast+Cancer-+Phospho+analysis&amp;measuredMplush=1561.7462&amp;scanType=&amp;calculatedMplush=1561.751&amp;createdDate=2017-12-04+10%3a55%3a19.0'> fragment ion vie…	SGS*ESSVDQK	R.SGS(79.9663)ESSVDQK.T	60953	9.83,	99.7	1.7868	0.3257	60953	2	24H-Phos-Neg_1_171201094127	[Q9UQ35 ]	NA	NA	[Q9UQ35 Serine/arginine repetitive matrix protein 2 OS=Homo sapiens GN=SRRM2 PE=1 SV=2 ]
<a href='/ip2/showLorikeet.html?sequence=R.SGSESS(79.9663)VDQK.T&amp;chargeState=2&amp;pid=4678&amp;experimentId=&amp;searchId=121195&amp;scan=21969&amp;fileName=24H-Phos-Neg_2&amp;sampleName=24H-Phos-Neg&amp;projectName=Breast+Cancer-+Phospho+analysis&amp;measuredMplush=1561.745&amp;scanType=&amp;calculatedMplush=1561.751&amp;createdDate=2017-12-04+10%3a55%3a19.0'> fragment ion view </a>	SGSESS*VDQK	R.SGSESS(79.9663)VDQK.T	21969	13.24,	99.7	2.5611	0.2378	21969	2	24H-Phos-Neg_2	[Q9UQ35 ]	NA	NA	[Q9UQ35 Serine/arginine repetitive matrix protein 2 OS=Homo sapiens GN=SRRM2 PE=1 SV=2 ]
<a href='/ip2/showLorikeet.html?sequence=R.SGSES(79.9663)S(79.9663)VDQK.T&amp;chargeState=2&amp;pid=4678&amp;experimentId=&amp;searchId=121195&amp;scan=57221&amp;fileName=24H-Phos-Neg_1_171201094127&amp;sampleName=24H-Phos-Neg&amp;projectName=Breast+Cancer-+Phospho+analysis&amp;measuredMplush=1641.7117&amp;scanType=&amp;calculatedMplush=1641.7173&amp;createdDate=2017-12-04+10%3a55%3a19.0'> fragme…	SGSES*S*VDQK	R.SGSES(79.9663)S(79.9663)VDQK.T	57221	[7.48,15.18,]	100	2.8989	0.3424	57221	2	24H-Phos-Neg_1_171201094127	[Q9UQ35 ]	NA	NA	[Q9UQ35 Serine/arginine repetitive matrix protein 2 OS=Homo sapiens GN=SRRM2 PE=1 SV=2 ]
<a href='/ip2/showLorikeet.html?sequence=R.S(79.9663)GSESS(79.9663)VDQK.T&amp;chargeState=3&amp;pid=4678&amp;experimentId=&amp;searchId=121195&amp;scan=56277&amp;fileName=24H-Phos-Neg_1_171201094127&amp;sampleName=24H-Phos-Neg&amp;projectName=Breast+Cancer-+Phospho+analysis&amp;measuredMplush=1641.7124&amp;scanType=&amp;calculatedMplush=1641.7173&amp;createdDate=2017-12-04+10%3a55%3a19.0'> fragme…	S*GS*ESSVDQK	R.S(79.9663)GSESS(79.9663)VDQK.T	56277	[9.7,9.57,]	99.9	2.5415	0.2436	56277	3	24H-Phos-Neg_1_171201094127	[Q9UQ35 ]	NA	NA	[Q9UQ35 Serine/arginine repetitive matrix protein 2 OS=Homo sapiens GN=SRRM2 PE=1 SV=2 ]
<a href='/ip2/showLorikeet.html?sequence=R.SESDS(79.9663)S(79.9663)PDSK.A&amp;chargeState=2&amp;pid=4678&amp;experimentId=&amp;searchId=121195&amp;scan=50198&amp;fileName=24H-Phos-Neg_1_171201094127&amp;sampleName=24H-Phos-Neg&amp;projectName=Breast+Cancer-+Phospho+analysis&amp;measuredMplush=1656.6748&amp;scanType=&amp;calculatedMplush=1656.6805&amp;createdDate=2017-12-04+10%3a55%3a19.0'> fragme…	SESDS*S*PDSK	R.SESDS(79.9663)S(79.9663)PDSK.A	50198	[10.33,15.18,]	99.7	2.424	0.2762	50198	2	24H-Phos-Neg_1_171201094127	[Q9UQ35 ]	NA	NA	[Q9UQ35 Serine/arginine repetitive matrix protein 2 OS=Homo sapiens GN=SRRM2 PE=1 SV=2 ]
<a href='/ip2/showLorikeet.html?sequence=R.SGSS(79.9663)PEVDSK.S&amp;chargeState=2&amp;pid=4678&amp;experimentId=&amp;searchId=121195&amp;scan=62292&amp;fileName=24H-Phos-Neg_1_171201094127&amp;sampleName=24H-Phos-Neg&amp;projectName=Breast+Cancer-+Phospho+analysis&amp;measuredMplush=1530.7407&amp;scanType=&amp;calculatedMplush=1530.7452&amp;createdDate=2017-12-04+10%3a55%3a19.0'> fragment ion vi…	SGS*SPEVDSK	R.SGSS(79.9663)PEVDSK.S	62292	6.9,	99.7	2.2504	0.1999	62292	2	24H-Phos-Neg_1_171201094127	[Q9UQ35 ]	NA	NA	[Q9UQ35 Serine/arginine repetitive matrix protein 2 OS=Homo sapiens GN=SRRM2 PE=1 SV=2 ]
<a href='/ip2/showLorikeet.html?sequence=R.SGS(79.9663)S(79.9663)PEVDSK.S&amp;chargeState=2&amp;pid=4678&amp;experimentId=&amp;searchId=121195&amp;scan=59460&amp;fileName=24H-Phos-Neg_1_171201094127&amp;sampleName=24H-Phos-Neg&amp;projectName=Breast+Cancer-+Phospho+analysis&amp;measuredMplush=1610.7062&amp;scanType=&amp;calculatedMplush=1610.7114&amp;createdDate=2017-12-04+10%3a55%3a19.0'> fragme…	SGS*S*PEVDSK	R.SGS(79.9663)S(79.9663)PEVDSK.S	59460	[7.93,8.94,]	99.7	2.4833	0.2756	59460	2	24H-Phos-Neg_1_171201094127	[Q9UQ35 ]	NA	NA	[Q9UQ35 Serine/arginine repetitive matrix protein 2 OS=Homo sapiens GN=SRRM2 PE=1 SV=2 ]
<a href='/ip2/showLorikeet.html?sequence=R.AQSGSDS(79.9663)SPEPK.A&amp;chargeState=2&amp;pid=4678&amp;experimentId=&amp;searchId=121195&amp;scan=59234&amp;fileName=24H-Phos-Neg_1_171201094127&amp;sampleName=24H-Phos-Neg&amp;projectName=Breast+Cancer-+Phospho+analysis&amp;measuredMplush=1727.8196&amp;scanType=&amp;calculatedMplush=1727.8252&amp;createdDate=2017-12-04+10%3a55%3a19.0'> fragment ion …	AQSGSDS*SPEPK	R.AQSGSDS(79.9663)SPEPK.A	59234	7.48,	99.8	2.5418	0.3411	59234	2	24H-Phos-Neg_1_171201094127	[Q9UQ35 ]	NA	NA	[Q9UQ35 Serine/arginine repetitive matrix protein 2 OS=Homo sapiens GN=SRRM2 PE=1 SV=2 ]
<a href='/ip2/showLorikeet.html?sequence=R.AQSGS(79.9663)DSSPEPK.A&amp;chargeState=2&amp;pid=4678&amp;experimentId=&amp;searchId=121195&amp;scan=60249&amp;fileName=24H-Phos-Neg_1_171201094127&amp;sampleName=24H-Phos-Neg&amp;projectName=Breast+Cancer-+Phospho+analysis&amp;measuredMplush=1727.8203&amp;scanType=&amp;calculatedMplush=1727.8252&amp;createdDate=2017-12-04+10%3a55%3a19.0'> fragment ion …	AQS*GSDSSPEPK	R.AQSGS(79.9663)DSSPEPK.A	60249	13.27,	99.7	2.5661	0.2917	60249	2	24H-Phos-Neg_1_171201094127	[Q9UQ35 ]	NA	NA	[Q9UQ35 Serine/arginine repetitive matrix protein 2 OS=Homo sapiens GN=SRRM2 PE=1 SV=2 ]
<a href='/ip2/showLorikeet.html?sequence=R.AQSGSDS(79.9663)SPEPK.A&amp;chargeState=2&amp;pid=4678&amp;experimentId=&amp;searchId=121195&amp;scan=22837&amp;fileName=24H-Phos-Neg_2&amp;sampleName=24H-Phos-Neg&amp;projectName=Breast+Cancer-+Phospho+analysis&amp;measuredMplush=1727.8218&amp;scanType=&amp;calculatedMplush=1727.8252&amp;createdDate=2017-12-04+10%3a55%3a19.0'> fragment ion view </a>	AQSGSDS*SPEPK	R.AQSGSDS(79.9663)SPEPK.A	22837	13.24,	99.7	2.3969	0.2307	22837	2	24H-Phos-Neg_2	[Q9UQ35 ]	NA	NA	[Q9UQ35 Serine/arginine repetitive matrix protein 2 OS=Homo sapiens GN=SRRM2 PE=1 SV=2 ]
<a href='/ip2/showLorikeet.html?sequence=R.AQSGS(79.9663)DSSPEPK.A&amp;chargeState=2&amp;pid=4678&amp;experimentId=&amp;searchId=121195&amp;scan=24245&amp;fileName=24H-Phos-Neg_2&amp;sampleName=24H-Phos-Neg&amp;projectName=Breast+Cancer-+Phospho+analysis&amp;measuredMplush=1727.8196&amp;scanType=&amp;calculatedMplush=1727.8252&amp;createdDate=2017-12-04+10%3a55%3a19.0'> fragment ion view </a>	AQS*GSDSSPEPK	R.AQSGS(79.9663)DSSPEPK.A	24245	10.33,	99.7	2.4422	0.1978	24245	2	24H-Phos-Neg_2	[Q9UQ35 ]	NA	NA	[Q9UQ35 Serine/arginine repetitive matrix protein 2 OS=Homo sapiens GN=SRRM2 PE=1 SV=2 ]
<a href='/ip2/showLorikeet.html?sequence=R.AQS(79.9663)GSDSSPEPK.A&amp;chargeState=2&amp;pid=4678&amp;experimentId=&amp;searchId=121195&amp;scan=24339&amp;fileName=24H-Phos-Neg_2&amp;sampleName=24H-Phos-Neg&amp;projectName=Breast+Cancer-+Phospho+analysis&amp;measuredMplush=1727.8191&amp;scanType=&amp;calculatedMplush=1727.8252&amp;createdDate=2017-12-04+10%3a55%3a19.0'> fragment ion view </a>	AQS*GSDSSPEPK	R.AQS(79.9663)GSDSSPEPK.A	24339	0,	99.7	2.5569	0.2507	24339	2	24H-Phos-Neg_2	[Q9UQ35 ]	NA	NA	[Q9UQ35 Serine/arginine repetitive matrix protein 2 OS=Homo sapiens GN=SRRM2 PE=1 SV=2 ]
<a href='/ip2/showLorikeet.html?sequence=R.AQS(79.9663)GSDSS(79.9663)PEPK.A&amp;chargeState=2&amp;pid=4678&amp;experimentId=&amp;searchId=121195&amp;scan=56787&amp;fileName=24H-Phos-Neg_1_171201094127&amp;sampleName=24H-Phos-Neg&amp;projectName=Breast+Cancer-+Phospho+analysis&amp;measuredMplush=1807.7876&amp;scanType=&amp;calculatedMplush=1807.7915&amp;createdDate=2017-12-04+10%3a55%3a19.0'> frag…	AQS*GSDS*SPEPK	R.AQS(79.9663)GSDSS(79.9663)PEPK.A	56787	[18.88,13.24,]	99.7	2.3439	0.2088	56787	2	24H-Phos-Neg_1_171201094127	[Q9UQ35 ]	NA	NA	[Q9UQ35 Serine/arginine repetitive matrix protein 2 OS=Homo sapiens GN=SRRM2 PE=1 SV=2 ]
<a href='/ip2/showLorikeet.html?sequence=R.AQSGS(79.9663)DS(79.9663)S(79.9663)PEPK.A&amp;chargeState=2&amp;pid=4678&amp;experimentId=&amp;searchId=121195&amp;scan=52654&amp;fileName=24H-Phos-Neg_1_171201094127&amp;sampleName=24H-Phos-Neg&amp;projectName=Breast+Cancer-+Phospho+analysis&amp;measuredMplush=1887.7513&amp;scanType=&amp;calculatedMplush=1887.7578&amp;createdDate=2017-12-04+10%3a55%3a19…	AQSGS*DS*S*PEPK	R.AQSGS(79.9663)DS(79.9663)S(79.9663)PEPK.A	52654	[0,10.36,9.44,]	99.7	2.4126	0.213	52654	2	24H-Phos-Neg_1_171201094127	[Q9UQ35 ]	NA	NA	[Q9UQ35 Serine/arginine repetitive matrix protein 2 OS=Homo sapiens GN=SRRM2 PE=1 SV=2 ]
<a href='/ip2/showLorikeet.html?sequence=R.SS(79.9663)PELTR.K&amp;chargeState=2&amp;pid=4678&amp;experimentId=&amp;searchId=121195&amp;scan=61816&amp;fileName=24H-Phos-Neg_1_171201094127&amp;sampleName=24H-Phos-Neg&amp;projectName=Breast+Cancer-+Phospho+analysis&amp;measuredMplush=1098.5353&amp;scanType=&amp;calculatedMplush=1098.5393&amp;createdDate=2017-12-04+10%3a55%3a19.0'> fragment ion view …	SS*PELTR	R.SS(79.9663)PELTR.K	61816	0.06,	99.7	1.8735	0.2119	61816	2	24H-Phos-Neg_1_171201094127	[Q9UQ35 ]	NA	NA	[Q9UQ35 Serine/arginine repetitive matrix protein 2 OS=Homo sapiens GN=SRRM2 PE=1 SV=2 ]
<a href='/ip2/showLorikeet.html?sequence=R.DRS(79.9663)GSS(79.9663)QSTSR.R&amp;chargeState=2&amp;pid=4678&amp;experimentId=&amp;searchId=121195&amp;scan=10958&amp;fileName=24H-Phos-Neg_1_171201094127&amp;sampleName=24H-Phos-Neg&amp;projectName=Breast+Cancer-+Phospho+analysis&amp;measuredMplush=1556.6265&amp;scanType=&amp;calculatedMplush=1556.6304&amp;createdDate=2017-12-04+10%3a55%3a19.0'> fragm…	DRS*GS*SQSTSR	R.DRS(79.9663)GSS(79.9663)QSTSR.R	10958	[11.94,8.58,]	99.7	2.2003	0.2727	10958	2	24H-Phos-Neg_1_171201094127	[Q9UQ35 ]	NA	NA	[Q9UQ35 Serine/arginine repetitive matrix protein 2 OS=Homo sapiens GN=SRRM2 PE=1 SV=2 ]
<a href='/ip2/showLorikeet.html?sequence=R.SASGS(79.9663)SSDR.S&amp;chargeState=2&amp;pid=4678&amp;experimentId=&amp;searchId=121195&amp;scan=6788&amp;fileName=24H-Phos-Neg_1_171201094127&amp;sampleName=24H-Phos-Neg&amp;projectName=Breast+Cancer-+Phospho+analysis&amp;measuredMplush=1162.4901&amp;scanType=&amp;calculatedMplush=1162.4938&amp;createdDate=2017-12-04+10%3a55%3a19.0'> fragment ion view…	SASGS*SSDR	R.SASGS(79.9663)SSDR.S	6788	7.93,	99.7	1.9957	0.2596	6788	2	24H-Phos-Neg_1_171201094127	[Q9UQ35 ]	NA	NA	[Q9UQ35 Serine/arginine repetitive matrix protein 2 OS=Homo sapiens GN=SRRM2 PE=1 SV=2 ]
<a href='/ip2/showLorikeet.html?sequence=R.SASGSS(79.9663)SDR.S&amp;chargeState=2&amp;pid=4678&amp;experimentId=&amp;searchId=121195&amp;scan=3257&amp;fileName=24H-Phos-Neg_2&amp;sampleName=24H-Phos-Neg&amp;projectName=Breast+Cancer-+Phospho+analysis&amp;measuredMplush=1162.4906&amp;scanType=&amp;calculatedMplush=1162.4938&amp;createdDate=2017-12-04+10%3a55%3a19.0'> fragment ion view </a>	SASGS*SSDR	R.SASGSS(79.9663)SDR.S	3257	9.62,	99.8	2.1129	0.2067	3257	2	24H-Phos-Neg_2	[Q9UQ35 ]	NA	NA	[Q9UQ35 Serine/arginine repetitive matrix protein 2 OS=Homo sapiens GN=SRRM2 PE=1 SV=2 ]
<a href='/ip2/showLorikeet.html?sequence=R.SAS(79.9663)GSSS(79.9663)DRSR.S&amp;chargeState=2&amp;pid=4678&amp;experimentId=&amp;searchId=121195&amp;scan=9178&amp;fileName=24H-Phos-Neg_1_171201094127&amp;sampleName=24H-Phos-Neg&amp;projectName=Breast+Cancer-+Phospho+analysis&amp;measuredMplush=1485.5896&amp;scanType=&amp;calculatedMplush=1485.5933&amp;createdDate=2017-12-04+10%3a55%3a19.0'> fragme…	SAS*GS*SSDRSR	R.SAS(79.9663)GSSS(79.9663)DRSR.S	9178	[14.52,14.27,]	99.7	1.7534	0.299	9178	2	24H-Phos-Neg_1_171201094127	[Q9UQ35 ]	NA	NA	[Q9UQ35 Serine/arginine repetitive matrix protein 2 OS=Homo sapiens GN=SRRM2 PE=1 SV=2 ]
<a href='/ip2/showLorikeet.html?sequence=R.SLS(79.9663)YSPVER.R&amp;chargeState=2&amp;pid=4678&amp;experimentId=&amp;searchId=121195&amp;scan=67262&amp;fileName=24H-Phos-Neg_1_171201094127&amp;sampleName=24H-Phos-Neg&amp;projectName=Breast+Cancer-+Phospho+analysis&amp;measuredMplush=1346.6519&amp;scanType=&amp;calculatedMplush=1346.6554&amp;createdDate=2017-12-04+10%3a55%3a19.0'> fragment ion vie…	SLS*YSPVER	R.SLS(79.9663)YSPVER.R	67262	10.33,	99.7	2.3296	0.1141	67262	2	24H-Phos-Neg_1_171201094127	[Q9UQ35 ]	NA	NA	[Q9UQ35 Serine/arginine repetitive matrix protein 2 OS=Homo sapiens GN=SRRM2 PE=1 SV=2 ]
<a href='/ip2/showLorikeet.html?sequence=K.QGGS(79.9663)PDEPDSK.A&amp;chargeState=2&amp;pid=4678&amp;experimentId=&amp;searchId=121195&amp;scan=59833&amp;fileName=24H-Phos-Neg_1_171201094127&amp;sampleName=24H-Phos-Neg&amp;projectName=Breast+Cancer-+Phospho+analysis&amp;measuredMplush=1654.7673&amp;scanType=&amp;calculatedMplush=1654.7725&amp;createdDate=2017-12-04+10%3a55%3a19.0'> fragment ion v…	QGGS*PDEPDSK	K.QGGS(79.9663)PDEPDSK.A	59833	50.22,	99.7	2.188	0.35	59833	2	24H-Phos-Neg_1_171201094127	[Q9ULX6 ]	NA	NA	[Q9ULX6 A-kinase anchor protein 8-like OS=Homo sapiens GN=AKAP8L PE=1 SV=3 ]
<a href='/ip2/showLorikeet.html?sequence=K.QGGS(79.9663)PDEPDSK.A&amp;chargeState=2&amp;pid=4678&amp;experimentId=&amp;searchId=121195&amp;scan=22064&amp;fileName=24H-Phos-Neg_2&amp;sampleName=24H-Phos-Neg&amp;projectName=Breast+Cancer-+Phospho+analysis&amp;measuredMplush=1654.769&amp;scanType=&amp;calculatedMplush=1654.7725&amp;createdDate=2017-12-04+10%3a55%3a19.0'> fragment ion view </a>	QGGS*PDEPDSK	K.QGGS(79.9663)PDEPDSK.A	22064	50.22,	99.8	2.0604	0.3376	22064	2	24H-Phos-Neg_2	[Q9ULX6 ]	NA	NA	[Q9ULX6 A-kinase anchor protein 8-like OS=Homo sapiens GN=AKAP8L PE=1 SV=3 ]
<a href='/ip2/showLorikeet.html?sequence=K.ATRT(79.9663)DCS(79.9663)DNS(79.9663)DSDNDEGTEGEATEGLEGTEAVEK.G&amp;chargeState=4&amp;pid=4678&amp;experimentId=&amp;searchId=121195&amp;scan=65894&amp;fileName=24H-Phos-Neg_1_171201094127&amp;sampleName=24H-Phos-Neg&amp;projectName=Breast+Cancer-+Phospho+analysis&amp;measuredMplush=4287.6597&amp;scanType=&amp;calculatedMplush=4287.672&amp;createdDate=20…	ATRT*DCSDNS*DS*DNDEGTEGEATEGLEGTEAVEK	K.ATRT(79.9663)DCS(79.9663)DNS(79.9663)DSDNDEGTEGEATEGLEGTEAVEK.G	65894	[0,5.15,3.42,]	100	3.3835	0.246	65894	4	24H-Phos-Neg_1_171201094127	[Q9ULX6 ]	NA	NA	[Q9ULX6 A-kinase anchor protein 8-like OS=Homo sapiens GN=AKAP8L PE=1 SV=3 ]
<a href='/ip2/showLorikeet.html?sequence=K.AAYGDLS(79.9663)S(79.9663)EEEEENEPESLGVVYK.S&amp;chargeState=3&amp;pid=4678&amp;experimentId=&amp;searchId=121195&amp;scan=68557&amp;fileName=24H-Phos-Neg_1_171201094127&amp;sampleName=24H-Phos-Neg&amp;projectName=Breast+Cancer-+Phospho+analysis&amp;measuredMplush=3262.4329&amp;scanType=&amp;calculatedMplush=3262.4368&amp;createdDate=2017-12-04+10%3a55%3…	AAYGDLS*S*EEEEENEPESLGVVYK	K.AAYGDLS(79.9663)S(79.9663)EEEEENEPESLGVVYK.S	68557	[4.46,4.91,]	100	3.2136	0.4048	68557	3	24H-Phos-Neg_1_171201094127	[O15541 ]	NA	NA	[O15541 RING finger protein 113A OS=Homo sapiens GN=RNF113A PE=1 SV=1 ]
<a href='/ip2/showLorikeet.html?sequence=K.AAY(79.9663)GDLS(79.9663)SEEEEENEPESLGVVYK.S&amp;chargeState=3&amp;pid=4678&amp;experimentId=&amp;searchId=121195&amp;scan=62584&amp;fileName=24H-Phos-Neg_2&amp;sampleName=24H-Phos-Neg&amp;projectName=Breast+Cancer-+Phospho+analysis&amp;measuredMplush=3262.412&amp;scanType=&amp;calculatedMplush=3262.4368&amp;createdDate=2017-12-04+10%3a55%3a19.0'> fragme…	AAYGDLSSEEEEENEPES*LGVVY*K	K.AAY(79.9663)GDLS(79.9663)SEEEEENEPESLGVVYK.S	62584	[26.52,23.47,]	100	3.6253	0.2266	62584	3	24H-Phos-Neg_2	[O15541 ]	NA	NA	[O15541 RING finger protein 113A OS=Homo sapiens GN=RNF113A PE=1 SV=1 ]
<a href='/ip2/showLorikeet.html?sequence=R.TLSNAEDYLDDEDS(79.9663)D.-&amp;chargeState=2&amp;pid=4678&amp;experimentId=&amp;searchId=121195&amp;scan=67522&amp;fileName=24H-Phos-Neg_1_171201094127&amp;sampleName=24H-Phos-Neg&amp;projectName=Breast+Cancer-+Phospho+analysis&amp;measuredMplush=2010.7849&amp;scanType=&amp;calculatedMplush=2010.7902&amp;createdDate=2017-12-04+10%3a55%3a19.0'> fragment i…	TLSNAEDYLDDEDS*D	R.TLSNAEDYLDDEDS(79.9663)D.-	67522	97.88,	100	6.7549	0.5526	67522	2	24H-Phos-Neg_1_171201094127	[Q92882 ]	NA	NA	[Q92882 Osteoclast-stimulating factor 1 OS=Homo sapiens GN=OSTF1 PE=1 SV=2 ]
<a href='/ip2/showLorikeet.html?sequence=R.TLSNAEDYLDDEDS(79.9663)D.-&amp;chargeState=2&amp;pid=4678&amp;experimentId=&amp;searchId=121195&amp;scan=49453&amp;fileName=24H-Phos-Neg_2&amp;sampleName=24H-Phos-Neg&amp;projectName=Breast+Cancer-+Phospho+analysis&amp;measuredMplush=2010.7817&amp;scanType=&amp;calculatedMplush=2010.7902&amp;createdDate=2017-12-04+10%3a55%3a19.0'> fragment ion view </a>	TLSNAEDYLDDEDS*D	R.TLSNAEDYLDDEDS(79.9663)D.-	49453	42.89,	99.7	2.444	0.1809	49453	2	24H-Phos-Neg_2	[Q92882 ]	NA	NA	[Q92882 Osteoclast-stimulating factor 1 OS=Homo sapiens GN=OSTF1 PE=1 SV=2 ]
<a href='/ip2/showLorikeet.html?sequence=R.TLS(79.9663)NAEDYLDDEDS(79.9663)D.-&amp;chargeState=2&amp;pid=4678&amp;experimentId=&amp;searchId=121195&amp;scan=67415&amp;fileName=24H-Phos-Neg_1_171201094127&amp;sampleName=24H-Phos-Neg&amp;projectName=Breast+Cancer-+Phospho+analysis&amp;measuredMplush=2090.7505&amp;scanType=&amp;calculatedMplush=2090.7563&amp;createdDate=2017-12-04+10%3a55%3a19.0'> f…	TLS*NAEDYLDDEDS*D	R.TLS(79.9663)NAEDYLDDEDS(79.9663)D.-	67415	[21.82,88.57,]	100	4.6962	0.5197	67415	2	24H-Phos-Neg_1_171201094127	[Q92882 ]	NA	NA	[Q92882 Osteoclast-stimulating factor 1 OS=Homo sapiens GN=OSTF1 PE=1 SV=2 ]
<a href='/ip2/showLorikeet.html?sequence=R.TLS(79.9663)NAEDYLDDEDS(79.9663)D.-&amp;chargeState=2&amp;pid=4678&amp;experimentId=&amp;searchId=121195&amp;scan=69068&amp;fileName=24H-Phos-Neg_2&amp;sampleName=24H-Phos-Neg&amp;projectName=Breast+Cancer-+Phospho+analysis&amp;measuredMplush=2090.7498&amp;scanType=&amp;calculatedMplush=2090.7563&amp;createdDate=2017-12-04+10%3a55%3a19.0'> fragment ion v…	TLS*NAEDYLDDEDS*D	R.TLS(79.9663)NAEDYLDDEDS(79.9663)D.-	69068	[0.01,29.73,]	100	3.1481	0.445	69068	2	24H-Phos-Neg_2	[Q92882 ]	NA	NA	[Q92882 Osteoclast-stimulating factor 1 OS=Homo sapiens GN=OSTF1 PE=1 SV=2 ]
<a href='/ip2/showLorikeet.html?sequence=K.TAENATS(79.9663)GETLEENEAGD.-&amp;chargeState=2&amp;pid=4678&amp;experimentId=&amp;searchId=121195&amp;scan=62395&amp;fileName=24H-Phos-Neg_1_171201094127&amp;sampleName=24H-Phos-Neg&amp;projectName=Breast+Cancer-+Phospho+analysis&amp;measuredMplush=2146.879&amp;scanType=&amp;calculatedMplush=2146.8862&amp;createdDate=2017-12-04+10%3a55%3a19.0'> fragment…	TAENATS*GETLEENEAGD	K.TAENATS(79.9663)GETLEENEAGD.-	62395	0,	100	6.2285	0.4766	62395	2	24H-Phos-Neg_1_171201094127	[Q9UQ80 ]	NA	NA	[Q9UQ80 Proliferation-associated protein 2G4 OS=Homo sapiens GN=PA2G4 PE=1 SV=3 ]
<a href='/ip2/showLorikeet.html?sequence=K.TAENATSGET(79.9663)LEENEAGD.-&amp;chargeState=3&amp;pid=4678&amp;experimentId=&amp;searchId=121195&amp;scan=62196&amp;fileName=24H-Phos-Neg_1_171201094127&amp;sampleName=24H-Phos-Neg&amp;projectName=Breast+Cancer-+Phospho+analysis&amp;measuredMplush=2146.881&amp;scanType=&amp;calculatedMplush=2146.8862&amp;createdDate=2017-12-04+10%3a55%3a19.0'> fragment…	TAENATSGET*LEENEAGD	K.TAENATSGET(79.9663)LEENEAGD.-	62196	9.57,	100	4.4175	0.3945	62196	3	24H-Phos-Neg_1_171201094127	[Q9UQ80 ]	NA	NA	[Q9UQ80 Proliferation-associated protein 2G4 OS=Homo sapiens GN=PA2G4 PE=1 SV=3 ]
<a href='/ip2/showLorikeet.html?sequence=K.TAENATS(79.9663)GETLEENEAGD.-&amp;chargeState=3&amp;pid=4678&amp;experimentId=&amp;searchId=121195&amp;scan=28039&amp;fileName=24H-Phos-Neg_2&amp;sampleName=24H-Phos-Neg&amp;projectName=Breast+Cancer-+Phospho+analysis&amp;measuredMplush=2146.879&amp;scanType=&amp;calculatedMplush=2146.8862&amp;createdDate=2017-12-04+10%3a55%3a19.0'> fragment ion view </a>	T*AENATSGETLEENEAGD	K.TAENATS(79.9663)GETLEENEAGD.-	28039	2.18,	100	4.4395	0.381	28039	3	24H-Phos-Neg_2	[Q9UQ80 ]	NA	NA	[Q9UQ80 Proliferation-associated protein 2G4 OS=Homo sapiens GN=PA2G4 PE=1 SV=3 ]
<a href='/ip2/showLorikeet.html?sequence=K.TAENATSGET(79.9663)LEENEAGD.-&amp;chargeState=3&amp;pid=4678&amp;experimentId=&amp;searchId=121195&amp;scan=28604&amp;fileName=24H-Phos-Neg_2&amp;sampleName=24H-Phos-Neg&amp;projectName=Breast+Cancer-+Phospho+analysis&amp;measuredMplush=2146.8767&amp;scanType=&amp;calculatedMplush=2146.8862&amp;createdDate=2017-12-04+10%3a55%3a19.0'> fragment ion view </…	T*AENATSGETLEENEAGD	K.TAENATSGET(79.9663)LEENEAGD.-	28604	4.19,	100	3.151	0.2887	28604	3	24H-Phos-Neg_2	[Q9UQ80 ]	NA	NA	[Q9UQ80 Proliferation-associated protein 2G4 OS=Homo sapiens GN=PA2G4 PE=1 SV=3 ]
<a href='/ip2/showLorikeet.html?sequence=K.FQEQECPPS(79.9663)PEPTR.K&amp;chargeState=3&amp;pid=4678&amp;experimentId=&amp;searchId=121195&amp;scan=36343&amp;fileName=24H-Phos-Neg_2&amp;sampleName=24H-Phos-Neg&amp;projectName=Breast+Cancer-+Phospho+analysis&amp;measuredMplush=2010.8771&amp;scanType=&amp;calculatedMplush=2010.8829&amp;createdDate=2017-12-04+10%3a55%3a19.0'> fragment ion view </a>	FQEQECPPS*PEPTR	K.FQEQECPPS(79.9663)PEPTR.K	36343	13.08,	99.8	2.6774	0.2012	36343	3	24H-Phos-Neg_2	[P62070 ]	NA	NA	[P62070 Ras-related protein R-Ras2 OS=Homo sapiens GN=RRAS2 PE=1 SV=1 ]
<a href='/ip2/showLorikeet.html?sequence=R.QPS(79.9663)EEEIIK.L&amp;chargeState=2&amp;pid=4678&amp;experimentId=&amp;searchId=121195&amp;scan=67529&amp;fileName=24H-Phos-Neg_1_171201094127&amp;sampleName=24H-Phos-Neg&amp;projectName=Breast+Cancer-+Phospho+analysis&amp;measuredMplush=1610.841&amp;scanType=&amp;calculatedMplush=1610.8441&amp;createdDate=2017-12-04+10%3a55%3a19.0'> fragment ion view…	QPS*EEEIIK	R.QPS(79.9663)EEEIIK.L	67529	1000,	99.7	2.6261	0.1938	67529	2	24H-Phos-Neg_1_171201094127	[Q15121 ]	NA	NA	[Q15121 Astrocytic phosphoprotein PEA-15 OS=Homo sapiens GN=PEA15 PE=1 SV=2 ]
<a href='/ip2/showLorikeet.html?sequence=R.QPS(79.9663)EEEIIK.L&amp;chargeState=2&amp;pid=4678&amp;experimentId=&amp;searchId=121195&amp;scan=43174&amp;fileName=24H-Phos-Neg_2&amp;sampleName=24H-Phos-Neg&amp;projectName=Breast+Cancer-+Phospho+analysis&amp;measuredMplush=1610.8389&amp;scanType=&amp;calculatedMplush=1610.8441&amp;createdDate=2017-12-04+10%3a55%3a19.0'> fragment ion view </a>	QPS*EEEIIK	R.QPS(79.9663)EEEIIK.L	43174	1000,	99.7	2.8329	0.2189	43174	2	24H-Phos-Neg_2	[Q15121 ]	NA	NA	[Q15121 Astrocytic phosphoprotein PEA-15 OS=Homo sapiens GN=PEA15 PE=1 SV=2 ]
<a href='/ip2/showLorikeet.html?sequence=R.RSSTS(79.9663)GDTEEEEEEEVVPFSSDEQK.R&amp;chargeState=3&amp;pid=4678&amp;experimentId=&amp;searchId=121195&amp;scan=60551&amp;fileName=24H-Phos-Neg_2&amp;sampleName=24H-Phos-Neg&amp;projectName=Breast+Cancer-+Phospho+analysis&amp;measuredMplush=3368.4807&amp;scanType=&amp;calculatedMplush=3368.4941&amp;createdDate=2017-12-04+10%3a55%3a19.0'> fragment ion …	RSSTSGDT*EEEEEEEVVPFSSDEQK	R.RSSTS(79.9663)GDTEEEEEEEVVPFSSDEQK.R	60551	6.66,	100	3.9617	0.2898	60551	3	24H-Phos-Neg_2	[O15231 ]	NA	NA	[O15231 Zinc finger protein 185 OS=Homo sapiens GN=ZNF185 PE=1 SV=3 ]
<a href='/ip2/showLorikeet.html?sequence=R.RSS(79.9663)TSGDTEEEEEEEVVPFSSDEQK.R&amp;chargeState=3&amp;pid=4678&amp;experimentId=&amp;searchId=121195&amp;scan=60754&amp;fileName=24H-Phos-Neg_2&amp;sampleName=24H-Phos-Neg&amp;projectName=Breast+Cancer-+Phospho+analysis&amp;measuredMplush=3368.477&amp;scanType=&amp;calculatedMplush=3368.4941&amp;createdDate=2017-12-04+10%3a55%3a19.0'> fragment ion v…	RSSTSGDT*EEEEEEEVVPFSSDEQK	R.RSS(79.9663)TSGDTEEEEEEEVVPFSSDEQK.R	60754	9.44,	100	3.8447	0.2161	60754	3	24H-Phos-Neg_2	[O15231 ]	NA	NA	[O15231 Zinc finger protein 185 OS=Homo sapiens GN=ZNF185 PE=1 SV=3 ]
<a href='/ip2/showLorikeet.html?sequence=R.RSST(79.9663)SGDT(79.9663)EEEEEEEVVPFSSDEQKR.R&amp;chargeState=4&amp;pid=4678&amp;experimentId=&amp;searchId=121195&amp;scan=66140&amp;fileName=24H-Phos-Neg_2&amp;sampleName=24H-Phos-Neg&amp;projectName=Breast+Cancer-+Phospho+analysis&amp;measuredMplush=3604.5515&amp;scanType=&amp;calculatedMplush=3604.5615&amp;createdDate=2017-12-04+10%3a55%3a19.0'> fra…	RSST*SGDT*EEEEEEEVVPFSSDEQKR	R.RSST(79.9663)SGDT(79.9663)EEEEEEEVVPFSSDEQKR.R	66140	[14.88,8.97,]	99.8	2.9907	0.2062	66140	4	24H-Phos-Neg_2	[O15231 ]	NA	NA	[O15231 Zinc finger protein 185 OS=Homo sapiens GN=ZNF185 PE=1 SV=3 ]
<a href='/ip2/showLorikeet.html?sequence=R.GGQGDPAVPAQQPADPST(79.9663)PER.Q&amp;chargeState=3&amp;pid=4678&amp;experimentId=&amp;searchId=121195&amp;scan=63118&amp;fileName=24H-Phos-Neg_1_171201094127&amp;sampleName=24H-Phos-Neg&amp;projectName=Breast+Cancer-+Phospho+analysis&amp;measuredMplush=2384.1016&amp;scanType=&amp;calculatedMplush=2384.1082&amp;createdDate=2017-12-04+10%3a55%3a19.0'> frag…	GGQGDPAVPAQQPADPST*PER	R.GGQGDPAVPAQQPADPST(79.9663)PER.Q	63118	0,	100	3.9175	0.2652	63118	3	24H-Phos-Neg_1_171201094127	[O15231 ]	NA	NA	[O15231 Zinc finger protein 185 OS=Homo sapiens GN=ZNF185 PE=1 SV=3 ]
<a href='/ip2/showLorikeet.html?sequence=R.GGQGDPAVPAQQPADPST(79.9663)PER.Q&amp;chargeState=3&amp;pid=4678&amp;experimentId=&amp;searchId=121195&amp;scan=30048&amp;fileName=24H-Phos-Neg_2&amp;sampleName=24H-Phos-Neg&amp;projectName=Breast+Cancer-+Phospho+analysis&amp;measuredMplush=2384.104&amp;scanType=&amp;calculatedMplush=2384.1082&amp;createdDate=2017-12-04+10%3a55%3a19.0'> fragment ion view …	GGQGDPAVPAQQPADPST*PER	R.GGQGDPAVPAQQPADPST(79.9663)PER.Q	30048	11.36,	100	3.6581	0.2415	30048	3	24H-Phos-Neg_2	[O15231 ]	NA	NA	[O15231 Zinc finger protein 185 OS=Homo sapiens GN=ZNF185 PE=1 SV=3 ]
<a href='/ip2/showLorikeet.html?sequence=R.DS(79.9663)SVEVR.S&amp;chargeState=2&amp;pid=4678&amp;experimentId=&amp;searchId=121195&amp;scan=60343&amp;fileName=24H-Phos-Neg_1_171201094127&amp;sampleName=24H-Phos-Neg&amp;projectName=Breast+Cancer-+Phospho+analysis&amp;measuredMplush=1100.5144&amp;scanType=&amp;calculatedMplush=1100.5186&amp;createdDate=2017-12-04+10%3a55%3a19.0'> fragment ion view …	DSS*VEVR	R.DS(79.9663)SVEVR.S	60343	0,	99.8	2.0286	0.1905	60343	2	24H-Phos-Neg_1_171201094127	[O15371 ]	NA	NA	[O15371 Eukaryotic translation initiation factor 3 subunit D OS=Homo sapiens GN=EIF3D PE=1 SV=1 ]
<a href='/ip2/showLorikeet.html?sequence=R.VYSLPDGTFS(79.9663)S(79.9663)DEDEEEEEEEEEEEEEEET.-&amp;chargeState=3&amp;pid=4678&amp;experimentId=&amp;searchId=121195&amp;scan=68083&amp;fileName=24H-Phos-Neg_1_171201094127&amp;sampleName=24H-Phos-Neg&amp;projectName=Breast+Cancer-+Phospho+analysis&amp;measuredMplush=3957.4153&amp;scanType=&amp;calculatedMplush=3957.4255&amp;createdDate=2017-12-04+10%…	VYSLPDGT*FS*SDEDEEEEEEEEEEEEEEET	R.VYSLPDGTFS(79.9663)S(79.9663)DEDEEEEEEEEEEEEEEET.-	68083	[0,0,]	100	6.5697	0.5292	68083	3	24H-Phos-Neg_1_171201094127	[O15371 ]	NA	NA	[O15371 Eukaryotic translation initiation factor 3 subunit D OS=Homo sapiens GN=EIF3D PE=1 SV=1 ]
<a href='/ip2/showLorikeet.html?sequence=R.VYSLPDGT(79.9663)FSS(79.9663)DEDEEEEEEEEEEEEEEET.-&amp;chargeState=3&amp;pid=4678&amp;experimentId=&amp;searchId=121195&amp;scan=70248&amp;fileName=24H-Phos-Neg_1_171201094127&amp;sampleName=24H-Phos-Neg&amp;projectName=Breast+Cancer-+Phospho+analysis&amp;measuredMplush=3957.414&amp;scanType=&amp;calculatedMplush=3957.4255&amp;createdDate=2017-12-04+10%3…	VYSLPDGTFS*S*DEDEEEEEEEEEEEEEEET	R.VYSLPDGT(79.9663)FSS(79.9663)DEDEEEEEEEEEEEEEEET.-	70248	[11.56,17.32,]	100	4.585	0.4124	70248	3	24H-Phos-Neg_1_171201094127	[O15371 ]	NA	NA	[O15371 Eukaryotic translation initiation factor 3 subunit D OS=Homo sapiens GN=EIF3D PE=1 SV=1 ]
<a href='/ip2/showLorikeet.html?sequence=R.VYSLPDGTFS(79.9663)S(79.9663)DEDEEEEEEEEEEEEEEET.-&amp;chargeState=3&amp;pid=4678&amp;experimentId=&amp;searchId=121195&amp;scan=49536&amp;fileName=24H-Phos-Neg_2&amp;sampleName=24H-Phos-Neg&amp;projectName=Breast+Cancer-+Phospho+analysis&amp;measuredMplush=3957.4075&amp;scanType=&amp;calculatedMplush=3957.4255&amp;createdDate=2017-12-04+10%3a55%3a19.0'>…	VY*SLPDGTFSS*DEDEEEEEEEEEEEEEEET	R.VYSLPDGTFS(79.9663)S(79.9663)DEDEEEEEEEEEEEEEEET.-	49536	[0,11.53,]	100	6.1521	0.5827	49536	3	24H-Phos-Neg_2	[O15371 ]	NA	NA	[O15371 Eukaryotic translation initiation factor 3 subunit D OS=Homo sapiens GN=EIF3D PE=1 SV=1 ]
<a href='/ip2/showLorikeet.html?sequence=R.VYSLPDGT(79.9663)FSS(79.9663)DEDEEEEEEEEEEEEEEET.-&amp;chargeState=3&amp;pid=4678&amp;experimentId=&amp;searchId=121195&amp;scan=50947&amp;fileName=24H-Phos-Neg_2&amp;sampleName=24H-Phos-Neg&amp;projectName=Breast+Cancer-+Phospho+analysis&amp;measuredMplush=3957.4163&amp;scanType=&amp;calculatedMplush=3957.4255&amp;createdDate=2017-12-04+10%3a55%3a19.0'>…	VY*SLPDGTFSS*DEDEEEEEEEEEEEEEEET	R.VYSLPDGT(79.9663)FSS(79.9663)DEDEEEEEEEEEEEEEEET.-	50947	[0,14.49,]	100	5.0701	0.5209	50947	3	24H-Phos-Neg_2	[O15371 ]	NA	NA	[O15371 Eukaryotic translation initiation factor 3 subunit D OS=Homo sapiens GN=EIF3D PE=1 SV=1 ]
<a href='/ip2/showLorikeet.html?sequence=R.VYSLPDGT(79.9663)FS(79.9663)SDEDEEEEEEEEEEEEEEET.-&amp;chargeState=3&amp;pid=4678&amp;experimentId=&amp;searchId=121195&amp;scan=53577&amp;fileName=24H-Phos-Neg_2&amp;sampleName=24H-Phos-Neg&amp;projectName=Breast+Cancer-+Phospho+analysis&amp;measuredMplush=3957.4102&amp;scanType=&amp;calculatedMplush=3957.4255&amp;createdDate=2017-12-04+10%3a55%3a19.0'>…	VY*S*LPDGTFSSDEDEEEEEEEEEEEEEEET	R.VYSLPDGT(79.9663)FS(79.9663)SDEDEEEEEEEEEEEEEEET.-	53577	[6.32,6.5,]	100	4.1799	0.4224	53577	3	24H-Phos-Neg_2	[O15371 ]	NA	NA	[O15371 Eukaryotic translation initiation factor 3 subunit D OS=Homo sapiens GN=EIF3D PE=1 SV=1 ]
<a href='/ip2/showLorikeet.html?sequence=K.SPLNDMS(79.9663)DDDDDDDSSD.-&amp;chargeState=2&amp;pid=4678&amp;experimentId=&amp;searchId=121195&amp;scan=64956&amp;fileName=24H-Phos-Neg_1_171201094127&amp;sampleName=24H-Phos-Neg&amp;projectName=Breast+Cancer-+Phospho+analysis&amp;measuredMplush=2166.7288&amp;scanType=&amp;calculatedMplush=2166.7378&amp;createdDate=2017-12-04+10%3a55%3a19.0'> fragment…	SPLNDMS*DDDDDDDSSD	K.SPLNDMS(79.9663)DDDDDDDSSD.-	64956	54.4,	100	6.0424	0.683	64956	2	24H-Phos-Neg_1_171201094127	[Q9H8W4 ]	NA	NA	[Q9H8W4 Pleckstrin homology domain-containing family F member 2 OS=Homo sapiens GN=PLEKHF2 PE=1 SV=1 ]
<a href='/ip2/showLorikeet.html?sequence=K.SPLNDMSDDDDDDDSS(79.9663)D.-&amp;chargeState=2&amp;pid=4678&amp;experimentId=&amp;searchId=121195&amp;scan=65610&amp;fileName=24H-Phos-Neg_1_171201094127&amp;sampleName=24H-Phos-Neg&amp;projectName=Breast+Cancer-+Phospho+analysis&amp;measuredMplush=2166.731&amp;scanType=&amp;calculatedMplush=2166.7378&amp;createdDate=2017-12-04+10%3a55%3a19.0'> fragment …	SPLNDMSDDDDDDDS*SD	K.SPLNDMSDDDDDDDSS(79.9663)D.-	65610	10.18,	100	5.7515	0.6471	65610	2	24H-Phos-Neg_1_171201094127	[Q9H8W4 ]	NA	NA	[Q9H8W4 Pleckstrin homology domain-containing family F member 2 OS=Homo sapiens GN=PLEKHF2 PE=1 SV=1 ]
<a href='/ip2/showLorikeet.html?sequence=K.SPLNDMS(79.9663)DDDDDDDSS(79.9663)D.-&amp;chargeState=2&amp;pid=4678&amp;experimentId=&amp;searchId=121195&amp;scan=64172&amp;fileName=24H-Phos-Neg_1_171201094127&amp;sampleName=24H-Phos-Neg&amp;projectName=Breast+Cancer-+Phospho+analysis&amp;measuredMplush=2246.696&amp;scanType=&amp;calculatedMplush=2246.704&amp;createdDate=2017-12-04+10%3a55%3a19.0'> f…	SPLNDMS*DDDDDDDSS*D	K.SPLNDMS(79.9663)DDDDDDDSS(79.9663)D.-	64172	[74.33,0,]	100	5.698	0.6422	64172	2	24H-Phos-Neg_1_171201094127	[Q9H8W4 ]	NA	NA	[Q9H8W4 Pleckstrin homology domain-containing family F member 2 OS=Homo sapiens GN=PLEKHF2 PE=1 SV=1 ]
<a href='/ip2/showLorikeet.html?sequence=K.GAGATSGS(79.9663)PPAGRN.-&amp;chargeState=2&amp;pid=4678&amp;experimentId=&amp;searchId=121195&amp;scan=45528&amp;fileName=24H-Phos-Neg_1_171201094127&amp;sampleName=24H-Phos-Neg&amp;projectName=Breast+Cancer-+Phospho+analysis&amp;measuredMplush=1508.7019&amp;scanType=&amp;calculatedMplush=1508.7056&amp;createdDate=2017-12-04+10%3a55%3a19.0'> fragment io…	GAGATS*GSPPAGRN	K.GAGATSGS(79.9663)PPAGRN.-	45528	4.35,	99.7	1.5875	0.3868	45528	2	24H-Phos-Neg_1_171201094127	[P16455 ]	NA	NA	[P16455 Methylated-DNA--protein-cysteine methyltransferase OS=Homo sapiens GN=MGMT PE=1 SV=1 ]
<a href='/ip2/showLorikeet.html?sequence=K.GAGATS(79.9663)GSPPAGRN.-&amp;chargeState=2&amp;pid=4678&amp;experimentId=&amp;searchId=121195&amp;scan=45973&amp;fileName=24H-Phos-Neg_1_171201094127&amp;sampleName=24H-Phos-Neg&amp;projectName=Breast+Cancer-+Phospho+analysis&amp;measuredMplush=1508.7018&amp;scanType=&amp;calculatedMplush=1508.7056&amp;createdDate=2017-12-04+10%3a55%3a19.0'> fragment io…	GAGATS*GSPPAGRN	K.GAGATS(79.9663)GSPPAGRN.-	45973	5.88,	99.7	2.1683	0.3119	45973	2	24H-Phos-Neg_1_171201094127	[P16455 ]	NA	NA	[P16455 Methylated-DNA--protein-cysteine methyltransferase OS=Homo sapiens GN=MGMT PE=1 SV=1 ]
<a href='/ip2/showLorikeet.html?sequence=R.AGGPTT(79.9663)PLS(79.9663)PTR.L&amp;chargeState=2&amp;pid=4678&amp;experimentId=&amp;searchId=121195&amp;scan=61876&amp;fileName=24H-Phos-Neg_1_171201094127&amp;sampleName=24H-Phos-Neg&amp;projectName=Breast+Cancer-+Phospho+analysis&amp;measuredMplush=1543.708&amp;scanType=&amp;calculatedMplush=1543.7119&amp;createdDate=2017-12-04+10%3a55%3a19.0'> fragm…	AGGPTT*PLS*PTR	R.AGGPTT(79.9663)PLS(79.9663)PTR.L	61876	[7.93,22.81,]	99.7	2.444	0.2771	61876	2	24H-Phos-Neg_1_171201094127	[P20700 ]	NA	NA	[P20700 Lamin-B1 OS=Homo sapiens GN=LMNB1 PE=1 SV=2 ]
<a href='/ip2/showLorikeet.html?sequence=K.LSS(79.9663)EDEEEDEAEDDQSEASGK.K&amp;chargeState=3&amp;pid=4678&amp;experimentId=&amp;searchId=121195&amp;scan=36060&amp;fileName=24H-Phos-Neg_2&amp;sampleName=24H-Phos-Neg&amp;projectName=Breast+Cancer-+Phospho+analysis&amp;measuredMplush=2837.1714&amp;scanType=&amp;calculatedMplush=2837.1772&amp;createdDate=2017-12-04+10%3a55%3a19.0'> fragment ion view…	LSS*EDEEEDEAEDDQSEASGK	K.LSS(79.9663)EDEEEDEAEDDQSEASGK.K	36060	13.29,	100	4.3091	0.3956	36060	3	24H-Phos-Neg_2	[Q8NEJ9 ]	NA	NA	[Q8NEJ9 Neuroguidin OS=Homo sapiens GN=NGDN PE=1 SV=1 ]
<a href='/ip2/showLorikeet.html?sequence=R.DGTAPPPQSPGSPGTGQDEEWS(79.9663)DEESPR.K&amp;chargeState=3&amp;pid=4678&amp;experimentId=&amp;searchId=121195&amp;scan=36483&amp;fileName=24H-Phos-Neg_2&amp;sampleName=24H-Phos-Neg&amp;projectName=Breast+Cancer-+Phospho+analysis&amp;measuredMplush=3219.3582&amp;scanType=&amp;calculatedMplush=3219.359&amp;createdDate=2017-12-04+10%3a55%3a19.0'> fragment io…	DGTAPPPQSPGSPGTGQDEEWS*DEESPR	R.DGTAPPPQSPGSPGTGQDEEWS(79.9663)DEESPR.K	36483	10.96,	100	3.3632	0.4221	36483	3	24H-Phos-Neg_2	[Q9UKS6 ]	NA	NA	[Q9UKS6 Protein kinase C and casein kinase substrate in neurons protein 3 OS=Homo sapiens GN=PACSIN3 PE=1 SV=2 ]
<a href='/ip2/showLorikeet.html?sequence=K.DFQDYMEPEEGCQGS(79.9663)PQR.R&amp;chargeState=3&amp;pid=4678&amp;experimentId=&amp;searchId=121195&amp;scan=68789&amp;fileName=24H-Phos-Neg_1_171201094127&amp;sampleName=24H-Phos-Neg&amp;projectName=Breast+Cancer-+Phospho+analysis&amp;measuredMplush=2481.9824&amp;scanType=&amp;calculatedMplush=2481.9888&amp;createdDate=2017-12-04+10%3a55%3a19.0'> fragmen…	DFQDYMEPEEGCQGS*PQR	K.DFQDYMEPEEGCQGS(79.9663)PQR.R	68789	63.19,	100	3.2674	0.2534	68789	3	24H-Phos-Neg_1_171201094127	[O43237 ]	NA	NA	[O43237 Cytoplasmic dynein 1 light intermediate chain 2 OS=Homo sapiens GN=DYNC1LI2 PE=1 SV=1 ]
<a href='/ip2/showLorikeet.html?sequence=R.AS(79.9663)ESPARGPSGS(79.9663)PR.T&amp;chargeState=2&amp;pid=4678&amp;experimentId=&amp;searchId=121195&amp;scan=53724&amp;fileName=24H-Phos-Neg_1_171201094127&amp;sampleName=24H-Phos-Neg&amp;projectName=Breast+Cancer-+Phospho+analysis&amp;measuredMplush=1744.7538&amp;scanType=&amp;calculatedMplush=1744.7617&amp;createdDate=2017-12-04+10%3a55%3a19.0'> fr…	AS*ESPARGPS*GSPR	R.AS(79.9663)ESPARGPSGS(79.9663)PR.T	53724	[27.69,14.23,]	99.7	1.9798	0.3031	53724	2	24H-Phos-Neg_1_171201094127	[O43237 ]	NA	NA	[O43237 Cytoplasmic dynein 1 light intermediate chain 2 OS=Homo sapiens GN=DYNC1LI2 PE=1 SV=1 ]
<a href='/ip2/showLorikeet.html?sequence=K.QKS(79.9663)DAEEDGGTVS(79.9663)QEEEDR.K&amp;chargeState=3&amp;pid=4678&amp;experimentId=&amp;searchId=121195&amp;scan=27721&amp;fileName=24H-Phos-Neg_2&amp;sampleName=24H-Phos-Neg&amp;projectName=Breast+Cancer-+Phospho+analysis&amp;measuredMplush=2727.1304&amp;scanType=&amp;calculatedMplush=2727.1433&amp;createdDate=2017-12-04+10%3a55%3a19.0'> fragment i…	QKS*DAEEDGGTVS*QEEEDR	K.QKS(79.9663)DAEEDGGTVS(79.9663)QEEEDR.K	27721	[31.49,6.57,]	100	3.3443	0.2853	27721	3	24H-Phos-Neg_2	[P27824 ]	NA	NA	[P27824 Calnexin OS=Homo sapiens GN=CANX PE=1 SV=2 ]
<a href='/ip2/showLorikeet.html?sequence=K.AEEDEILNRS(79.9663)PR.N&amp;chargeState=2&amp;pid=4678&amp;experimentId=&amp;searchId=121195&amp;scan=49104&amp;fileName=24H-Phos-Neg_2&amp;sampleName=24H-Phos-Neg&amp;projectName=Breast+Cancer-+Phospho+analysis&amp;measuredMplush=1737.8319&amp;scanType=&amp;calculatedMplush=1737.8369&amp;createdDate=2017-12-04+10%3a55%3a19.0'> fragment ion view </a>	AEEDEILNRS*PR	K.AEEDEILNRS(79.9663)PR.N	49104	1000,	99.8	2.3375	0.2761	49104	2	24H-Phos-Neg_2	[P27824 ]	NA	NA	[P27824 Calnexin OS=Homo sapiens GN=CANX PE=1 SV=2 ]
<a href='/ip2/showLorikeet.html?sequence=K.AEEDEILNRS(79.9663)PR.N&amp;chargeState=3&amp;pid=4678&amp;experimentId=&amp;searchId=121195&amp;scan=48558&amp;fileName=24H-Phos-Neg_2&amp;sampleName=24H-Phos-Neg&amp;projectName=Breast+Cancer-+Phospho+analysis&amp;measuredMplush=1737.8306&amp;scanType=&amp;calculatedMplush=1737.8369&amp;createdDate=2017-12-04+10%3a55%3a19.0'> fragment ion view </a>	AEEDEILNRS*PR	K.AEEDEILNRS(79.9663)PR.N	48558	1000,	100	2.4214	0.3472	48558	3	24H-Phos-Neg_2	[P27824 ]	NA	NA	[P27824 Calnexin OS=Homo sapiens GN=CANX PE=1 SV=2 ]
<a href='/ip2/showLorikeet.html?sequence=R.VQEHEDS(79.9663)GDSEVENEAK.G&amp;chargeState=3&amp;pid=4678&amp;experimentId=&amp;searchId=121195&amp;scan=72973&amp;fileName=24H-Phos-Neg_1_171201094127&amp;sampleName=24H-Phos-Neg&amp;projectName=Breast+Cancer-+Phospho+analysis&amp;measuredMplush=2440.0872&amp;scanType=&amp;calculatedMplush=2440.0916&amp;createdDate=2017-12-04+10%3a55%3a19.0'> fragment…	VQEHEDS*GDSEVENEAK	R.VQEHEDS(79.9663)GDSEVENEAK.G	72973	25.85,	100	3.6918	0.3619	72973	3	24H-Phos-Neg_1_171201094127	[Q9Y5J1 ]	NA	NA	[Q9Y5J1 U3 small nucleolar RNA-associated protein 18 homolog OS=Homo sapiens GN=UTP18 PE=1 SV=3 ]
<a href='/ip2/showLorikeet.html?sequence=R.VQEHEDSGDS(79.9663)EVENEAK.G&amp;chargeState=3&amp;pid=4678&amp;experimentId=&amp;searchId=121195&amp;scan=74965&amp;fileName=24H-Phos-Neg_1_171201094127&amp;sampleName=24H-Phos-Neg&amp;projectName=Breast+Cancer-+Phospho+analysis&amp;measuredMplush=2440.0828&amp;scanType=&amp;calculatedMplush=2440.0916&amp;createdDate=2017-12-04+10%3a55%3a19.0'> fragment…	VQEHEDS*GDSEVENEAK	R.VQEHEDSGDS(79.9663)EVENEAK.G	74965	10.71,	100	4.1518	0.4635	74965	3	24H-Phos-Neg_1_171201094127	[Q9Y5J1 ]	NA	NA	[Q9Y5J1 U3 small nucleolar RNA-associated protein 18 homolog OS=Homo sapiens GN=UTP18 PE=1 SV=3 ]
<a href='/ip2/showLorikeet.html?sequence=R.VQEHEDS(79.9663)GDSEVENEAK.G&amp;chargeState=3&amp;pid=4678&amp;experimentId=&amp;searchId=121195&amp;scan=42180&amp;fileName=24H-Phos-Neg_2&amp;sampleName=24H-Phos-Neg&amp;projectName=Breast+Cancer-+Phospho+analysis&amp;measuredMplush=2440.0857&amp;scanType=&amp;calculatedMplush=2440.0916&amp;createdDate=2017-12-04+10%3a55%3a19.0'> fragment ion view </a>	VQEHEDS*GDSEVENEAK	R.VQEHEDS(79.9663)GDSEVENEAK.G	42180	27.74,	100	3.7952	0.2921	42180	3	24H-Phos-Neg_2	[Q9Y5J1 ]	NA	NA	[Q9Y5J1 U3 small nucleolar RNA-associated protein 18 homolog OS=Homo sapiens GN=UTP18 PE=1 SV=3 ]
<a href='/ip2/showLorikeet.html?sequence=R.VQEHEDSGDS(79.9663)EVENEAK.G&amp;chargeState=3&amp;pid=4678&amp;experimentId=&amp;searchId=121195&amp;scan=42715&amp;fileName=24H-Phos-Neg_2&amp;sampleName=24H-Phos-Neg&amp;projectName=Breast+Cancer-+Phospho+analysis&amp;measuredMplush=2440.0847&amp;scanType=&amp;calculatedMplush=2440.0916&amp;createdDate=2017-12-04+10%3a55%3a19.0'> fragment ion view </a>	VQEHEDS*GDSEVENEAK	R.VQEHEDSGDS(79.9663)EVENEAK.G	42715	7.23,	100	3.3994	0.3878	42715	3	24H-Phos-Neg_2	[Q9Y5J1 ]	NA	NA	[Q9Y5J1 U3 small nucleolar RNA-associated protein 18 homolog OS=Homo sapiens GN=UTP18 PE=1 SV=3 ]
<a href='/ip2/showLorikeet.html?sequence=R.VQEHEDS(79.9663)GDS(79.9663)EVENEAK.G&amp;chargeState=3&amp;pid=4678&amp;experimentId=&amp;searchId=121195&amp;scan=64922&amp;fileName=24H-Phos-Neg_1_171201094127&amp;sampleName=24H-Phos-Neg&amp;projectName=Breast+Cancer-+Phospho+analysis&amp;measuredMplush=2520.0486&amp;scanType=&amp;calculatedMplush=2520.0579&amp;createdDate=2017-12-04+10%3a55%3a19.0'>…	VQEHEDS*GDS*EVENEAK	R.VQEHEDS(79.9663)GDS(79.9663)EVENEAK.G	64922	1000,	100	3.6363	0.2881	64922	3	24H-Phos-Neg_1_171201094127	[Q9Y5J1 ]	NA	NA	[Q9Y5J1 U3 small nucleolar RNA-associated protein 18 homolog OS=Homo sapiens GN=UTP18 PE=1 SV=3 ]
<a href='/ip2/showLorikeet.html?sequence=R.VQEHEDS(79.9663)GDS(79.9663)EVENEAK.G&amp;chargeState=3&amp;pid=4678&amp;experimentId=&amp;searchId=121195&amp;scan=34581&amp;fileName=24H-Phos-Neg_2&amp;sampleName=24H-Phos-Neg&amp;projectName=Breast+Cancer-+Phospho+analysis&amp;measuredMplush=2520.053&amp;scanType=&amp;calculatedMplush=2520.0579&amp;createdDate=2017-12-04+10%3a55%3a19.0'> fragment ion …	VQEHEDS*GDS*EVENEAK	R.VQEHEDS(79.9663)GDS(79.9663)EVENEAK.G	34581	1000,	100	4.2388	0.2488	34581	3	24H-Phos-Neg_2	[Q9Y5J1 ]	NA	NA	[Q9Y5J1 U3 small nucleolar RNA-associated protein 18 homolog OS=Homo sapiens GN=UTP18 PE=1 SV=3 ]
<a href='/ip2/showLorikeet.html?sequence=R.KTSS(79.9663)DDESEEDEDDLLQR.T&amp;chargeState=3&amp;pid=4678&amp;experimentId=&amp;searchId=121195&amp;scan=53278&amp;fileName=24H-Phos-Neg_2&amp;sampleName=24H-Phos-Neg&amp;projectName=Breast+Cancer-+Phospho+analysis&amp;measuredMplush=2649.1746&amp;scanType=&amp;calculatedMplush=2649.1814&amp;createdDate=2017-12-04+10%3a55%3a19.0'> fragment ion view </…	KTSS*DDESEEDEDDLLQR	R.KTSS(79.9663)DDESEEDEDDLLQR.T	53278	4.79,	100	3.3694	0.2049	53278	3	24H-Phos-Neg_2	[Q9Y5J1 ]	NA	NA	[Q9Y5J1 U3 small nucleolar RNA-associated protein 18 homolog OS=Homo sapiens GN=UTP18 PE=1 SV=3 ]
<a href='/ip2/showLorikeet.html?sequence=R.KTS(79.9663)SDDESEEDEDDLLQR.T&amp;chargeState=3&amp;pid=4678&amp;experimentId=&amp;searchId=121195&amp;scan=53396&amp;fileName=24H-Phos-Neg_2&amp;sampleName=24H-Phos-Neg&amp;projectName=Breast+Cancer-+Phospho+analysis&amp;measuredMplush=2649.172&amp;scanType=&amp;calculatedMplush=2649.1814&amp;createdDate=2017-12-04+10%3a55%3a19.0'> fragment ion view </a>	KTSS*DDESEEDEDDLLQR	R.KTS(79.9663)SDDESEEDEDDLLQR.T	53396	12.2,	99.9	3.7295	0.1225	53396	3	24H-Phos-Neg_2	[Q9Y5J1 ]	NA	NA	[Q9Y5J1 U3 small nucleolar RNA-associated protein 18 homolog OS=Homo sapiens GN=UTP18 PE=1 SV=3 ]
<a href='/ip2/showLorikeet.html?sequence=R.TCEERPAEDGS(79.9663)DEEDPDSMEAPTR.I&amp;chargeState=3&amp;pid=4678&amp;experimentId=&amp;searchId=121195&amp;scan=42835&amp;fileName=24H-Phos-Neg_2&amp;sampleName=24H-Phos-Neg&amp;projectName=Breast+Cancer-+Phospho+analysis&amp;measuredMplush=3032.186&amp;scanType=&amp;calculatedMplush=3032.197&amp;createdDate=2017-12-04+10%3a55%3a19.0'> fragment ion vie…	TCEERPAEDGS*DEEDPDSMEAPTR	R.TCEERPAEDGS(79.9663)DEEDPDSMEAPTR.I	42835	29.3,	100	3.4689	0.378	42835	3	24H-Phos-Neg_2	[Q9H6Y2 ]	NA	NA	[Q9H6Y2 WD repeat-containing protein 55 OS=Homo sapiens GN=WDR55 PE=1 SV=2 ]
<a href='/ip2/showLorikeet.html?sequence=K.QS(79.9663)NASSDVEVEEK.E&amp;chargeState=3&amp;pid=4678&amp;experimentId=&amp;searchId=121195&amp;scan=64533&amp;fileName=24H-Phos-Neg_1_171201094127&amp;sampleName=24H-Phos-Neg&amp;projectName=Breast+Cancer-+Phospho+analysis&amp;measuredMplush=1959.9248&amp;scanType=&amp;calculatedMplush=1959.9312&amp;createdDate=2017-12-04+10%3a55%3a19.0'> fragment ion…	QSNASS*DVEVEEK	K.QS(79.9663)NASSDVEVEEK.E	64533	0,	100	4.1564	0.1628	64533	3	24H-Phos-Neg_1_171201094127	[O75475 ]	NA	NA	[O75475 PC4 and SFRS1-interacting protein OS=Homo sapiens GN=PSIP1 PE=1 SV=1 ]
<a href='/ip2/showLorikeet.html?sequence=K.QSNAS(79.9663)SDVEVEEK.E&amp;chargeState=3&amp;pid=4678&amp;experimentId=&amp;searchId=121195&amp;scan=33271&amp;fileName=24H-Phos-Neg_2&amp;sampleName=24H-Phos-Neg&amp;projectName=Breast+Cancer-+Phospho+analysis&amp;measuredMplush=1959.9236&amp;scanType=&amp;calculatedMplush=1959.9312&amp;createdDate=2017-12-04+10%3a55%3a19.0'> fragment ion view </a>	QSNASS*DVEVEEK	K.QSNAS(79.9663)SDVEVEEK.E	33271	0,	100	3.3831	0.2743	33271	3	24H-Phos-Neg_2	[O75475 ]	NA	NA	[O75475 PC4 and SFRS1-interacting protein OS=Homo sapiens GN=PSIP1 PE=1 SV=1 ]
<a href='/ip2/showLorikeet.html?sequence=K.TGVTSTSDS(79.9663)EEEGDDQEGEK.K&amp;chargeState=3&amp;pid=4678&amp;experimentId=&amp;searchId=121195&amp;scan=63084&amp;fileName=24H-Phos-Neg_1_171201094127&amp;sampleName=24H-Phos-Neg&amp;projectName=Breast+Cancer-+Phospho+analysis&amp;measuredMplush=2638.1233&amp;scanType=&amp;calculatedMplush=2638.1292&amp;createdDate=2017-12-04+10%3a55%3a19.0'> fragm…	TGVTSTSDS*EEEGDDQEGEK	K.TGVTSTSDS(79.9663)EEEGDDQEGEK.K	63084	10.36,	100	6.3654	0.3786	63084	3	24H-Phos-Neg_1_171201094127	[O75475 ]	NA	NA	[O75475 PC4 and SFRS1-interacting protein OS=Homo sapiens GN=PSIP1 PE=1 SV=1 ]
<a href='/ip2/showLorikeet.html?sequence=K.TGVTSTS(79.9663)DSEEEGDDQEGEK.K&amp;chargeState=3&amp;pid=4678&amp;experimentId=&amp;searchId=121195&amp;scan=29456&amp;fileName=24H-Phos-Neg_2&amp;sampleName=24H-Phos-Neg&amp;projectName=Breast+Cancer-+Phospho+analysis&amp;measuredMplush=2638.1245&amp;scanType=&amp;calculatedMplush=2638.1292&amp;createdDate=2017-12-04+10%3a55%3a19.0'> fragment ion view …	TGVTSTSDS*EEEGDDQEGEK	K.TGVTSTS(79.9663)DSEEEGDDQEGEK.K	29456	10.36,	100	3.6315	0.2033	29456	3	24H-Phos-Neg_2	[O75475 ]	NA	NA	[O75475 PC4 and SFRS1-interacting protein OS=Homo sapiens GN=PSIP1 PE=1 SV=1 ]
<a href='/ip2/showLorikeet.html?sequence=K.TGVTSTSDS(79.9663)EEEGDDQEGEK.K&amp;chargeState=3&amp;pid=4678&amp;experimentId=&amp;searchId=121195&amp;scan=29621&amp;fileName=24H-Phos-Neg_2&amp;sampleName=24H-Phos-Neg&amp;projectName=Breast+Cancer-+Phospho+analysis&amp;measuredMplush=2638.12&amp;scanType=&amp;calculatedMplush=2638.1292&amp;createdDate=2017-12-04+10%3a55%3a19.0'> fragment ion view </…	TGVTSTSDS*EEEGDDQEGEK	K.TGVTSTSDS(79.9663)EEEGDDQEGEK.K	29621	6.15,	100	4.7674	0.455	29621	3	24H-Phos-Neg_2	[O75475 ]	NA	NA	[O75475 PC4 and SFRS1-interacting protein OS=Homo sapiens GN=PSIP1 PE=1 SV=1 ]
<a href='/ip2/showLorikeet.html?sequence=K.TGVTSTS(79.9663)DS(79.9663)EEEGDDQEGEK.K&amp;chargeState=2&amp;pid=4678&amp;experimentId=&amp;searchId=121195&amp;scan=61526&amp;fileName=24H-Phos-Neg_1_171201094127&amp;sampleName=24H-Phos-Neg&amp;projectName=Breast+Cancer-+Phospho+analysis&amp;measuredMplush=2718.085&amp;scanType=&amp;calculatedMplush=2718.0955&amp;createdDate=2017-12-04+10%3a55%3a19.0…	TGVTSTS*DS*EEEGDDQEGEK	K.TGVTSTS(79.9663)DS(79.9663)EEEGDDQEGEK.K	61526	[7.93,11.56,]	100	5.1514	0.5541	61526	2	24H-Phos-Neg_1_171201094127	[O75475 ]	NA	NA	[O75475 PC4 and SFRS1-interacting protein OS=Homo sapiens GN=PSIP1 PE=1 SV=1 ]
<a href='/ip2/showLorikeet.html?sequence=K.TGVTSTS(79.9663)DS(79.9663)EEEGDDQEGEK.K&amp;chargeState=3&amp;pid=4678&amp;experimentId=&amp;searchId=121195&amp;scan=61449&amp;fileName=24H-Phos-Neg_1_171201094127&amp;sampleName=24H-Phos-Neg&amp;projectName=Breast+Cancer-+Phospho+analysis&amp;measuredMplush=2718.0908&amp;scanType=&amp;calculatedMplush=2718.0955&amp;createdDate=2017-12-04+10%3a55%3a19.…	TGVTST*SDS*EEEGDDQEGEK	K.TGVTSTS(79.9663)DS(79.9663)EEEGDDQEGEK.K	61449	[0,0,]	100	5.7861	0.3223	61449	3	24H-Phos-Neg_1_171201094127	[O75475 ]	NA	NA	[O75475 PC4 and SFRS1-interacting protein OS=Homo sapiens GN=PSIP1 PE=1 SV=1 ]
<a href='/ip2/showLorikeet.html?sequence=K.TGVTSTS(79.9663)DS(79.9663)EEEGDDQEGEK.K&amp;chargeState=3&amp;pid=4678&amp;experimentId=&amp;searchId=121195&amp;scan=27477&amp;fileName=24H-Phos-Neg_2&amp;sampleName=24H-Phos-Neg&amp;projectName=Breast+Cancer-+Phospho+analysis&amp;measuredMplush=2718.0903&amp;scanType=&amp;calculatedMplush=2718.0955&amp;createdDate=2017-12-04+10%3a55%3a19.0'> fragment …	TGVTST*SDS*EEEGDDQEGEK	K.TGVTSTS(79.9663)DS(79.9663)EEEGDDQEGEK.K	27477	[0,5.95,]	100	4.4278	0.2983	27477	3	24H-Phos-Neg_2	[O75475 ]	NA	NA	[O75475 PC4 and SFRS1-interacting protein OS=Homo sapiens GN=PSIP1 PE=1 SV=1 ]
<a href='/ip2/showLorikeet.html?sequence=K.TGVTST(79.9663)SDS(79.9663)EEEGDDQEGEK.K&amp;chargeState=3&amp;pid=4678&amp;experimentId=&amp;searchId=121195&amp;scan=27711&amp;fileName=24H-Phos-Neg_2&amp;sampleName=24H-Phos-Neg&amp;projectName=Breast+Cancer-+Phospho+analysis&amp;measuredMplush=2718.0898&amp;scanType=&amp;calculatedMplush=2718.0955&amp;createdDate=2017-12-04+10%3a55%3a19.0'> fragment …	TGVTST*SDS*EEEGDDQEGEK	K.TGVTST(79.9663)SDS(79.9663)EEEGDDQEGEK.K	27711	[4.35,11.01,]	100	5.2222	0.3958	27711	3	24H-Phos-Neg_2	[O75475 ]	NA	NA	[O75475 PC4 and SFRS1-interacting protein OS=Homo sapiens GN=PSIP1 PE=1 SV=1 ]
<a href='/ip2/showLorikeet.html?sequence=K.TGVTS(79.9663)TSDS(79.9663)EEEGDDQEGEK.K&amp;chargeState=3&amp;pid=4678&amp;experimentId=&amp;searchId=121195&amp;scan=28811&amp;fileName=24H-Phos-Neg_2&amp;sampleName=24H-Phos-Neg&amp;projectName=Breast+Cancer-+Phospho+analysis&amp;measuredMplush=2718.0923&amp;scanType=&amp;calculatedMplush=2718.0955&amp;createdDate=2017-12-04+10%3a55%3a19.0'> fragment …	TGVTSTS*DS*EEEGDDQEGEK	K.TGVTS(79.9663)TSDS(79.9663)EEEGDDQEGEK.K	28811	[0,8.7,]	100	4.2371	0.2676	28811	3	24H-Phos-Neg_2	[O75475 ]	NA	NA	[O75475 PC4 and SFRS1-interacting protein OS=Homo sapiens GN=PSIP1 PE=1 SV=1 ]
<a href='/ip2/showLorikeet.html?sequence=K.TGVTST(79.9663)S(79.9663)DS(79.9663)EEEGDDQEGEK.K&amp;chargeState=3&amp;pid=4678&amp;experimentId=&amp;searchId=121195&amp;scan=60261&amp;fileName=24H-Phos-Neg_1_171201094127&amp;sampleName=24H-Phos-Neg&amp;projectName=Breast+Cancer-+Phospho+analysis&amp;measuredMplush=2798.0542&amp;scanType=&amp;calculatedMplush=2798.0618&amp;createdDate=2017-12-04+10%3…	TGVTS*T*S*DSEEEGDDQEGEK	K.TGVTST(79.9663)S(79.9663)DS(79.9663)EEEGDDQEGEK.K	60261	[6.47,4.49,5.95,]	100	4.695	0.4813	60261	3	24H-Phos-Neg_1_171201094127	[O75475 ]	NA	NA	[O75475 PC4 and SFRS1-interacting protein OS=Homo sapiens GN=PSIP1 PE=1 SV=1 ]
<a href='/ip2/showLorikeet.html?sequence=K.TGVTS(79.9663)T(79.9663)S(79.9663)DSEEEGDDQEGEK.K&amp;chargeState=3&amp;pid=4678&amp;experimentId=&amp;searchId=121195&amp;scan=24799&amp;fileName=24H-Phos-Neg_2&amp;sampleName=24H-Phos-Neg&amp;projectName=Breast+Cancer-+Phospho+analysis&amp;measuredMplush=2798.0476&amp;scanType=&amp;calculatedMplush=2798.0618&amp;createdDate=2017-12-04+10%3a55%3a19.0'> …	TGVT*S*T*SDSEEEGDDQEGEK	K.TGVTS(79.9663)T(79.9663)S(79.9663)DSEEEGDDQEGEK.K	24799	[3.7,4.54,6.59,]	100	3.3841	0.2624	24799	3	24H-Phos-Neg_2	[O75475 ]	NA	NA	[O75475 PC4 and SFRS1-interacting protein OS=Homo sapiens GN=PSIP1 PE=1 SV=1 ]
<a href='/ip2/showLorikeet.html?sequence=K.TGVTST(79.9663)S(79.9663)DS(79.9663)EEEGDDQEGEK.K&amp;chargeState=3&amp;pid=4678&amp;experimentId=&amp;searchId=121195&amp;scan=25053&amp;fileName=24H-Phos-Neg_2&amp;sampleName=24H-Phos-Neg&amp;projectName=Breast+Cancer-+Phospho+analysis&amp;measuredMplush=2798.054&amp;scanType=&amp;calculatedMplush=2798.0618&amp;createdDate=2017-12-04+10%3a55%3a19.0'> f…	TGVT*S*T*SDSEEEGDDQEGEK	K.TGVTST(79.9663)S(79.9663)DS(79.9663)EEEGDDQEGEK.K	25053	[0,0,0,]	100	3.4687	0.2975	25053	3	24H-Phos-Neg_2	[O75475 ]	NA	NA	[O75475 PC4 and SFRS1-interacting protein OS=Homo sapiens GN=PSIP1 PE=1 SV=1 ]
<a href='/ip2/showLorikeet.html?sequence=R.GAVENEEDLPELS(79.9663)DS(79.9663)GDEAAWEDEDDADLPHGK.Q&amp;chargeState=4&amp;pid=4678&amp;experimentId=&amp;searchId=121195&amp;scan=61573&amp;fileName=24H-Phos-Neg_2&amp;sampleName=24H-Phos-Neg&amp;projectName=Breast+Cancer-+Phospho+analysis&amp;measuredMplush=4172.7227&amp;scanType=&amp;calculatedMplush=4172.742&amp;createdDate=2017-12-04+10%3a55%3a19.0…	GAVENEEDLPELS*DS*GDEAAWEDEDDADLPHGK	R.GAVENEEDLPELS(79.9663)DS(79.9663)GDEAAWEDEDDADLPHGK.Q	61573	1000,	100	4.2665	0.3357	61573	4	24H-Phos-Neg_2	[O60678 ]	NA	NA	[O60678 Protein arginine N-methyltransferase 3 OS=Homo sapiens GN=PRMT3 PE=1 SV=3 ]
<a href='/ip2/showLorikeet.html?sequence=K.EVEDKES(79.9663)EGEEEDEDEDLSK.Y&amp;chargeState=3&amp;pid=4678&amp;experimentId=&amp;searchId=121195&amp;scan=47995&amp;fileName=24H-Phos-Neg_2&amp;sampleName=24H-Phos-Neg&amp;projectName=Breast+Cancer-+Phospho+analysis&amp;measuredMplush=3107.3862&amp;scanType=&amp;calculatedMplush=3107.3918&amp;createdDate=2017-12-04+10%3a55%3a19.0'> fragment ion view …	EVEDKES*EGEEEDEDEDLSK	K.EVEDKES(79.9663)EGEEEDEDEDLSK.Y	47995	54.34,	100	3.8783	0.4174	47995	3	24H-Phos-Neg_2	[O95218 ]	NA	NA	[O95218 Zinc finger Ran-binding domain-containing protein 2 OS=Homo sapiens GN=ZRANB2 PE=1 SV=2 ]
<a href='/ip2/showLorikeet.html?sequence=K.EVEDKES(79.9663)EGEEEDEDEDLSK.Y&amp;chargeState=4&amp;pid=4678&amp;experimentId=&amp;searchId=121195&amp;scan=48095&amp;fileName=24H-Phos-Neg_2&amp;sampleName=24H-Phos-Neg&amp;projectName=Breast+Cancer-+Phospho+analysis&amp;measuredMplush=3107.378&amp;scanType=&amp;calculatedMplush=3107.3918&amp;createdDate=2017-12-04+10%3a55%3a19.0'> fragment ion view <…	EVEDKES*EGEEEDEDEDLSK	K.EVEDKES(79.9663)EGEEEDEDEDLSK.Y	48095	19.19,	99.8	3.266	0.1641	48095	4	24H-Phos-Neg_2	[O95218 ]	NA	NA	[O95218 Zinc finger Ran-binding domain-containing protein 2 OS=Homo sapiens GN=ZRANB2 PE=1 SV=2 ]
<a href='/ip2/showLorikeet.html?sequence=R.RGGGSGGGEES(79.9663)EGEEVDED.-&amp;chargeState=2&amp;pid=4678&amp;experimentId=&amp;searchId=121195&amp;scan=19891&amp;fileName=24H-Phos-Neg_2&amp;sampleName=24H-Phos-Neg&amp;projectName=Breast+Cancer-+Phospho+analysis&amp;measuredMplush=2160.8328&amp;scanType=&amp;calculatedMplush=2160.8403&amp;createdDate=2017-12-04+10%3a55%3a19.0'> fragment ion view <…	RGGGSGGGEES*EGEEVDED	R.RGGGSGGGEES(79.9663)EGEEVDED.-	19891	13.33,	99.8	2.3254	0.3045	19891	2	24H-Phos-Neg_2	[Q96QR8 ]	NA	NA	[Q96QR8 Transcriptional activator protein Pur-beta OS=Homo sapiens GN=PURB PE=1 SV=3 ]
<a href='/ip2/showLorikeet.html?sequence=R.RGGGS(79.9663)GGGEESEGEEVDED.-&amp;chargeState=2&amp;pid=4678&amp;experimentId=&amp;searchId=121195&amp;scan=21086&amp;fileName=24H-Phos-Neg_2&amp;sampleName=24H-Phos-Neg&amp;projectName=Breast+Cancer-+Phospho+analysis&amp;measuredMplush=2160.8333&amp;scanType=&amp;calculatedMplush=2160.8403&amp;createdDate=2017-12-04+10%3a55%3a19.0'> fragment ion view <…	RGGGSGGGEES*EGEEVDED	R.RGGGS(79.9663)GGGEESEGEEVDED.-	21086	6.72,	99.8	2.5244	0.3741	21086	2	24H-Phos-Neg_2	[Q96QR8 ]	NA	NA	[Q96QR8 Transcriptional activator protein Pur-beta OS=Homo sapiens GN=PURB PE=1 SV=3 ]
<a href='/ip2/showLorikeet.html?sequence=R.RGGGSGGGEES(79.9663)EGEEVDED.-&amp;chargeState=3&amp;pid=4678&amp;experimentId=&amp;searchId=121195&amp;scan=59117&amp;fileName=24H-Phos-Neg_1_171201094127&amp;sampleName=24H-Phos-Neg&amp;projectName=Breast+Cancer-+Phospho+analysis&amp;measuredMplush=2160.8325&amp;scanType=&amp;calculatedMplush=2160.8403&amp;createdDate=2017-12-04+10%3a55%3a19.0'> fragme…	RGGGSGGGEES*EGEEVDED	R.RGGGSGGGEES(79.9663)EGEEVDED.-	59117	1.59,	100	3.2587	0.4282	59117	3	24H-Phos-Neg_1_171201094127	[Q96QR8 ]	NA	NA	[Q96QR8 Transcriptional activator protein Pur-beta OS=Homo sapiens GN=PURB PE=1 SV=3 ]
<a href='/ip2/showLorikeet.html?sequence=R.RGGGSGGGEES(79.9663)EGEEVDED.-&amp;chargeState=3&amp;pid=4678&amp;experimentId=&amp;searchId=121195&amp;scan=21761&amp;fileName=24H-Phos-Neg_2&amp;sampleName=24H-Phos-Neg&amp;projectName=Breast+Cancer-+Phospho+analysis&amp;measuredMplush=2160.835&amp;scanType=&amp;calculatedMplush=2160.8403&amp;createdDate=2017-12-04+10%3a55%3a19.0'> fragment ion view </…	RGGGSGGGEES*EGEEVDED	R.RGGGSGGGEES(79.9663)EGEEVDED.-	21761	14.24,	100	3.0281	0.4676	21761	3	24H-Phos-Neg_2	[Q96QR8 ]	NA	NA	[Q96QR8 Transcriptional activator protein Pur-beta OS=Homo sapiens GN=PURB PE=1 SV=3 ]
<a href='/ip2/showLorikeet.html?sequence=R.RGGGS(79.9663)GGGEES(79.9663)EGEEVDED.-&amp;chargeState=2&amp;pid=4678&amp;experimentId=&amp;searchId=121195&amp;scan=53818&amp;fileName=24H-Phos-Neg_1_171201094127&amp;sampleName=24H-Phos-Neg&amp;projectName=Breast+Cancer-+Phospho+analysis&amp;measuredMplush=2240.7986&amp;scanType=&amp;calculatedMplush=2240.8066&amp;createdDate=2017-12-04+10%3a55%3a19.0…	RGGGS*GGGEES*EGEEVDED	R.RGGGS(79.9663)GGGEES(79.9663)EGEEVDED.-	53818	1000,	99.7	2.2587	0.247	53818	2	24H-Phos-Neg_1_171201094127	[Q96QR8 ]	NA	NA	[Q96QR8 Transcriptional activator protein Pur-beta OS=Homo sapiens GN=PURB PE=1 SV=3 ]
<a href='/ip2/showLorikeet.html?sequence=R.RGGGS(79.9663)GGGEES(79.9663)EGEEVDED.-&amp;chargeState=2&amp;pid=4678&amp;experimentId=&amp;searchId=121195&amp;scan=3363&amp;fileName=24H-Phos-Neg_2&amp;sampleName=24H-Phos-Neg&amp;projectName=Breast+Cancer-+Phospho+analysis&amp;measuredMplush=2240.803&amp;scanType=&amp;calculatedMplush=2240.8066&amp;createdDate=2017-12-04+10%3a55%3a19.0'> fragment ion…	RGGGS*GGGEES*EGEEVDED	R.RGGGS(79.9663)GGGEES(79.9663)EGEEVDED.-	3363	1000,	99.7	2.2331	0.2617	3363	2	24H-Phos-Neg_2	[Q96QR8 ]	NA	NA	[Q96QR8 Transcriptional activator protein Pur-beta OS=Homo sapiens GN=PURB PE=1 SV=3 ]
<a href='/ip2/showLorikeet.html?sequence=R.GGGSGGGEES(79.9663)EGEEVDED.-&amp;chargeState=2&amp;pid=4678&amp;experimentId=&amp;searchId=121195&amp;scan=55073&amp;fileName=24H-Phos-Neg_1_171201094127&amp;sampleName=24H-Phos-Neg&amp;projectName=Breast+Cancer-+Phospho+analysis&amp;measuredMplush=2004.7332&amp;scanType=&amp;calculatedMplush=2004.7391&amp;createdDate=2017-12-04+10%3a55%3a19.0'> fragmen…	GGGSGGGEES*EGEEVDED	R.GGGSGGGEES(79.9663)EGEEVDED.-	55073	40.56,	100	4.7656	0.5786	55073	2	24H-Phos-Neg_1_171201094127	[Q96QR8 ]	NA	NA	[Q96QR8 Transcriptional activator protein Pur-beta OS=Homo sapiens GN=PURB PE=1 SV=3 ]
<a href='/ip2/showLorikeet.html?sequence=R.GGGSGGGEES(79.9663)EGEEVDED.-&amp;chargeState=2&amp;pid=4678&amp;experimentId=&amp;searchId=121195&amp;scan=18897&amp;fileName=24H-Phos-Neg_2&amp;sampleName=24H-Phos-Neg&amp;projectName=Breast+Cancer-+Phospho+analysis&amp;measuredMplush=2004.7286&amp;scanType=&amp;calculatedMplush=2004.7391&amp;createdDate=2017-12-04+10%3a55%3a19.0'> fragment ion view </…	GGGSGGGEES*EGEEVDED	R.GGGSGGGEES(79.9663)EGEEVDED.-	18897	2.28,	100	3.7091	0.4524	18897	2	24H-Phos-Neg_2	[Q96QR8 ]	NA	NA	[Q96QR8 Transcriptional activator protein Pur-beta OS=Homo sapiens GN=PURB PE=1 SV=3 ]
<a href='/ip2/showLorikeet.html?sequence=R.GGGS(79.9663)GGGEES(79.9663)EGEEVDED.-&amp;chargeState=2&amp;pid=4678&amp;experimentId=&amp;searchId=121195&amp;scan=51865&amp;fileName=24H-Phos-Neg_1_171201094127&amp;sampleName=24H-Phos-Neg&amp;projectName=Breast+Cancer-+Phospho+analysis&amp;measuredMplush=2084.6973&amp;scanType=&amp;calculatedMplush=2084.7056&amp;createdDate=2017-12-04+10%3a55%3a19.0'…	GGGS*GGGEES*EGEEVDED	R.GGGS(79.9663)GGGEES(79.9663)EGEEVDED.-	51865	1000,	100	4.2347	0.6326	51865	2	24H-Phos-Neg_1_171201094127	[Q96QR8 ]	NA	NA	[Q96QR8 Transcriptional activator protein Pur-beta OS=Homo sapiens GN=PURB PE=1 SV=3 ]
<a href='/ip2/showLorikeet.html?sequence=R.RPAEATSS(79.9663)PT(79.9663)SPERPR.H&amp;chargeState=3&amp;pid=4678&amp;experimentId=&amp;searchId=121195&amp;scan=34379&amp;fileName=24H-Phos-Neg_2&amp;sampleName=24H-Phos-Neg&amp;projectName=Breast+Cancer-+Phospho+analysis&amp;measuredMplush=2127.9744&amp;scanType=&amp;calculatedMplush=2127.9785&amp;createdDate=2017-12-04+10%3a55%3a19.0'> fragment ion …	RPAEATS*SPT*SPERPR	R.RPAEATSS(79.9663)PT(79.9663)SPERPR.H	34379	[0,4.35,]	100	2.7088	0.2978	34379	3	24H-Phos-Neg_2	[Q9BU76 ]	NA	NA	[Q9BU76 Multiple myeloma tumor-associated protein 2 OS=Homo sapiens GN=MMTAG2 PE=1 SV=1 ]
<a href='/ip2/showLorikeet.html?sequence=R.TGEEREEEEEEQIS(79.9663)ES(79.9663)ES(79.9663)EDEENEIIYNPK.N&amp;chargeState=3&amp;pid=4678&amp;experimentId=&amp;searchId=121195&amp;scan=67744&amp;fileName=24H-Phos-Neg_1_171201094127&amp;sampleName=24H-Phos-Neg&amp;projectName=Breast+Cancer-+Phospho+analysis&amp;measuredMplush=4297.7285&amp;scanType=&amp;calculatedMplush=4297.7397&amp;createdDate=2017-…	T*GEEREEEEEEQIS*ESES*EDEENEIIYNPK	R.TGEEREEEEEEQIS(79.9663)ES(79.9663)ES(79.9663)EDEENEIIYNPK.N	67744	[1.05,5.92,10.74,]	100	4.692	0.383	67744	3	24H-Phos-Neg_1_171201094127	[Q12874 ]	NA	NA	[Q12874 Splicing factor 3A subunit 3 OS=Homo sapiens GN=SF3A3 PE=1 SV=1 ]
<a href='/ip2/showLorikeet.html?sequence=R.TGEEREEEEEEQIS(79.9663)ES(79.9663)ES(79.9663)EDEENEIIYNPK.N&amp;chargeState=4&amp;pid=4678&amp;experimentId=&amp;searchId=121195&amp;scan=67629&amp;fileName=24H-Phos-Neg_1_171201094127&amp;sampleName=24H-Phos-Neg&amp;projectName=Breast+Cancer-+Phospho+analysis&amp;measuredMplush=4297.72&amp;scanType=&amp;calculatedMplush=4297.7397&amp;createdDate=2017-12…	T*GEEREEEEEEQISES*ES*EDEENEIIYNPK	R.TGEEREEEEEEQIS(79.9663)ES(79.9663)ES(79.9663)EDEENEIIYNPK.N	67629	[10.31,2.79,7.93,]	100	4.0097	0.2374	67629	4	24H-Phos-Neg_1_171201094127	[Q12874 ]	NA	NA	[Q12874 Splicing factor 3A subunit 3 OS=Homo sapiens GN=SF3A3 PE=1 SV=1 ]
<a href='/ip2/showLorikeet.html?sequence=R.TGEEREEEEEEQIS(79.9663)ES(79.9663)ES(79.9663)EDEENEIIYNPK.N&amp;chargeState=4&amp;pid=4678&amp;experimentId=&amp;searchId=121195&amp;scan=54194&amp;fileName=24H-Phos-Neg_2&amp;sampleName=24H-Phos-Neg&amp;projectName=Breast+Cancer-+Phospho+analysis&amp;measuredMplush=4297.7407&amp;scanType=&amp;calculatedMplush=4297.7397&amp;createdDate=2017-12-04+10%3a55…	T*GEEREEEEEEQIS*ESES*EDEENEIIYNPK	R.TGEEREEEEEEQIS(79.9663)ES(79.9663)ES(79.9663)EDEENEIIYNPK.N	54194	[10.22,9.3,3.98,]	100	3.3846	0.3033	54194	4	24H-Phos-Neg_2	[Q12874 ]	NA	NA	[Q12874 Splicing factor 3A subunit 3 OS=Homo sapiens GN=SF3A3 PE=1 SV=1 ]
<a href='/ip2/showLorikeet.html?sequence=R.GSDS(79.9663)EDEVLR.M&amp;chargeState=2&amp;pid=4678&amp;experimentId=&amp;searchId=121195&amp;scan=65743&amp;fileName=24H-Phos-Neg_1_171201094127&amp;sampleName=24H-Phos-Neg&amp;projectName=Breast+Cancer-+Phospho+analysis&amp;measuredMplush=1415.6215&amp;scanType=&amp;calculatedMplush=1415.6252&amp;createdDate=2017-12-04+10%3a55%3a19.0'> fragment ion vi…	GSDS*EDEVLR	R.GSDS(79.9663)EDEVLR.M	65743	10.33,	100	2.9036	0.359	65743	2	24H-Phos-Neg_1_171201094127	[Q8WVC0 ]	NA	NA	[Q8WVC0 RNA polymerase-associated protein LEO1 OS=Homo sapiens GN=LEO1 PE=1 SV=1 ]
<a href='/ip2/showLorikeet.html?sequence=R.IYSSDSDEGS(79.9663)EEDKAQR.L&amp;chargeState=3&amp;pid=4678&amp;experimentId=&amp;searchId=121195&amp;scan=48105&amp;fileName=24H-Phos-Neg_2&amp;sampleName=24H-Phos-Neg&amp;projectName=Breast+Cancer-+Phospho+analysis&amp;measuredMplush=2454.0989&amp;scanType=&amp;calculatedMplush=2454.1072&amp;createdDate=2017-12-04+10%3a55%3a19.0'> fragment ion view </a>	IY*SSDSDEGSEEDKAQR	R.IYSSDSDEGS(79.9663)EEDKAQR.L	48105	0,	99.8	2.7093	0.2322	48105	3	24H-Phos-Neg_2	[Q8WVC0 ]	NA	NA	[Q8WVC0 RNA polymerase-associated protein LEO1 OS=Homo sapiens GN=LEO1 PE=1 SV=1 ]
<a href='/ip2/showLorikeet.html?sequence=K.YVIS(79.9663)DEEEEDDD.-&amp;chargeState=2&amp;pid=4678&amp;experimentId=&amp;searchId=121195&amp;scan=65787&amp;fileName=24H-Phos-Neg_1_171201094127&amp;sampleName=24H-Phos-Neg&amp;projectName=Breast+Cancer-+Phospho+analysis&amp;measuredMplush=1766.6681&amp;scanType=&amp;calculatedMplush=1766.673&amp;createdDate=2017-12-04+10%3a55%3a19.0'> fragment ion v…	YVIS*DEEEEDDD	K.YVIS(79.9663)DEEEEDDD.-	65787	19.19,	100	4.4065	0.4061	65787	2	24H-Phos-Neg_1_171201094127	[Q8WVC0 ]	NA	NA	[Q8WVC0 RNA polymerase-associated protein LEO1 OS=Homo sapiens GN=LEO1 PE=1 SV=1 ]
<a href='/ip2/showLorikeet.html?sequence=R.SVTSNQSDGTQESCES(79.9663)PDVLDR.H&amp;chargeState=3&amp;pid=4678&amp;experimentId=&amp;searchId=121195&amp;scan=37044&amp;fileName=24H-Phos-Neg_2&amp;sampleName=24H-Phos-Neg&amp;projectName=Breast+Cancer-+Phospho+analysis&amp;measuredMplush=2720.1416&amp;scanType=&amp;calculatedMplush=2720.1555&amp;createdDate=2017-12-04+10%3a55%3a19.0'> fragment ion vie…	SVTSNQSDGTQESCES*PDVLDR	R.SVTSNQSDGTQESCES(79.9663)PDVLDR.H	37044	15.01,	100	4.1401	0.4031	37044	3	24H-Phos-Neg_2	[Q9UGV2 ]	NA	NA	[Q9UGV2 Protein NDRG3 OS=Homo sapiens GN=NDRG3 PE=1 SV=2 ]
<a href='/ip2/showLorikeet.html?sequence=R.SVTSNQS(79.9663)DGTQESCESPDVLDR.H&amp;chargeState=3&amp;pid=4678&amp;experimentId=&amp;searchId=121195&amp;scan=38492&amp;fileName=24H-Phos-Neg_2&amp;sampleName=24H-Phos-Neg&amp;projectName=Breast+Cancer-+Phospho+analysis&amp;measuredMplush=2720.152&amp;scanType=&amp;calculatedMplush=2720.1555&amp;createdDate=2017-12-04+10%3a55%3a19.0'> fragment ion view…	SVT*SNQSDGTQESCESPDVLDR	R.SVTSNQS(79.9663)DGTQESCESPDVLDR.H	38492	0,	100	4.1421	0.2847	38492	3	24H-Phos-Neg_2	[Q9UGV2 ]	NA	NA	[Q9UGV2 Protein NDRG3 OS=Homo sapiens GN=NDRG3 PE=1 SV=2 ]
<a href='/ip2/showLorikeet.html?sequence=R.RGDSES(79.9663)EEDEQDSEEVR.L&amp;chargeState=3&amp;pid=4678&amp;experimentId=&amp;searchId=121195&amp;scan=16102&amp;fileName=24H-Phos-Neg_2&amp;sampleName=24H-Phos-Neg&amp;projectName=Breast+Cancer-+Phospho+analysis&amp;measuredMplush=2304.9229&amp;scanType=&amp;calculatedMplush=2304.9302&amp;createdDate=2017-12-04+10%3a55%3a19.0'> fragment ion view </a>	RGDS*ESEEDEQDSEEVR	R.RGDSES(79.9663)EEDEQDSEEVR.L	16102	5.36,	99.9	2.545	0.2734	16102	3	24H-Phos-Neg_2	[Q9NZ63 ]	NA	NA	[Q9NZ63 Uncharacterized protein C9orf78 OS=Homo sapiens GN=C9orf78 PE=1 SV=1 ]
<a href='/ip2/showLorikeet.html?sequence=R.RGDS(79.9663)ES(79.9663)EEDEQDSEEVR.L&amp;chargeState=3&amp;pid=4678&amp;experimentId=&amp;searchId=121195&amp;scan=60312&amp;fileName=24H-Phos-Neg_1_171201094127&amp;sampleName=24H-Phos-Neg&amp;projectName=Breast+Cancer-+Phospho+analysis&amp;measuredMplush=2384.8892&amp;scanType=&amp;calculatedMplush=2384.8965&amp;createdDate=2017-12-04+10%3a55%3a19.0'>…	RGDS*ES*EEDEQDSEEVR	R.RGDS(79.9663)ES(79.9663)EEDEQDSEEVR.L	60312	[55.15,53.38,]	100	4.0976	0.4471	60312	3	24H-Phos-Neg_1_171201094127	[Q9NZ63 ]	NA	NA	[Q9NZ63 Uncharacterized protein C9orf78 OS=Homo sapiens GN=C9orf78 PE=1 SV=1 ]
<a href='/ip2/showLorikeet.html?sequence=R.GDS(79.9663)ES(79.9663)EEDEQDSEEVR.L&amp;chargeState=3&amp;pid=4678&amp;experimentId=&amp;searchId=121195&amp;scan=55952&amp;fileName=24H-Phos-Neg_1_171201094127&amp;sampleName=24H-Phos-Neg&amp;projectName=Breast+Cancer-+Phospho+analysis&amp;measuredMplush=2228.7908&amp;scanType=&amp;calculatedMplush=2228.7954&amp;createdDate=2017-12-04+10%3a55%3a19.0'> …	GDS*ES*EEDEQDSEEVR	R.GDS(79.9663)ES(79.9663)EEDEQDSEEVR.L	55952	[36.01,41.3,]	100	4.3548	0.3909	55952	3	24H-Phos-Neg_1_171201094127	[Q9NZ63 ]	NA	NA	[Q9NZ63 Uncharacterized protein C9orf78 OS=Homo sapiens GN=C9orf78 PE=1 SV=1 ]
<a href='/ip2/showLorikeet.html?sequence=R.S(79.9663)GSAHGS(79.9663)GK.S&amp;chargeState=2&amp;pid=4678&amp;experimentId=&amp;searchId=121195&amp;scan=36357&amp;fileName=24H-Phos-Neg_1_171201094127&amp;sampleName=24H-Phos-Neg&amp;projectName=Breast+Cancer-+Phospho+analysis&amp;measuredMplush=1405.6248&amp;scanType=&amp;calculatedMplush=1405.6277&amp;createdDate=2017-12-04+10%3a55%3a19.0'> fragmen…	S*GSAHGS*GK	R.S(79.9663)GSAHGS(79.9663)GK.S	36357	[13.24,15.03,]	99.7	1.7177	0.4407	36357	2	24H-Phos-Neg_1_171201094127	[P62995 ]	NA	NA	[P62995 Transformer-2 protein homolog beta OS=Homo sapiens GN=TRA2B PE=1 SV=1 ]
<a href='/ip2/showLorikeet.html?sequence=R.S(79.9663)PS(79.9663)PYYSR.G&amp;chargeState=2&amp;pid=4678&amp;experimentId=&amp;searchId=121195&amp;scan=59920&amp;fileName=24H-Phos-Neg_1_171201094127&amp;sampleName=24H-Phos-Neg&amp;projectName=Breast+Cancer-+Phospho+analysis&amp;measuredMplush=1345.5381&amp;scanType=&amp;calculatedMplush=1345.5427&amp;createdDate=2017-12-04+10%3a55%3a19.0'> fragment…	S*PS*PYYSR	R.S(79.9663)PS(79.9663)PYYSR.G	59920	[20.91,11.36,]	99.7	2.0139	0.1893	59920	2	24H-Phos-Neg_1_171201094127	[P62995 ]	NA	NA	[P62995 Transformer-2 protein homolog beta OS=Homo sapiens GN=TRA2B PE=1 SV=1 ]
<a href='/ip2/showLorikeet.html?sequence=R.LAAAEETAVS(79.9663)PR.K&amp;chargeState=2&amp;pid=4678&amp;experimentId=&amp;searchId=121195&amp;scan=41001&amp;fileName=24H-Phos-Neg_2&amp;sampleName=24H-Phos-Neg&amp;projectName=Breast+Cancer-+Phospho+analysis&amp;measuredMplush=1523.7595&amp;scanType=&amp;calculatedMplush=1523.7667&amp;createdDate=2017-12-04+10%3a55%3a19.0'> fragment ion view </a>	LAAAEETAVS*PR	R.LAAAEETAVS(79.9663)PR.K	41001	8.68,	99.9	2.4629	0.392	41001	2	24H-Phos-Neg_2	[Q9BUH6 ]	NA	NA	[Q9BUH6 Protein PAXX OS=Homo sapiens GN=C9orf142 PE=1 SV=2 ]
<a href='/ip2/showLorikeet.html?sequence=R.SSGS(79.9663)PYGGGYGSGGGSGGYGSR.R&amp;chargeState=2&amp;pid=4678&amp;experimentId=&amp;searchId=121195&amp;scan=64020&amp;fileName=24H-Phos-Neg_1_171201094127&amp;sampleName=24H-Phos-Neg&amp;projectName=Breast+Cancer-+Phospho+analysis&amp;measuredMplush=2219.9126&amp;scanType=&amp;calculatedMplush=2219.9192&amp;createdDate=2017-12-04+10%3a55%3a19.0'> fra…	SSGS*PYGGGYGSGGGSGGYGSR	R.SSGS(79.9663)PYGGGYGSGGGSGGYGSR.R	64020	13.27,	100	4.4391	0.5881	64020	2	24H-Phos-Neg_1_171201094127	[P51991 ]	NA	NA	[P51991 Heterogeneous nuclear ribonucleoprotein A3 OS=Homo sapiens GN=HNRNPA3 PE=1 SV=2 ]
<a href='/ip2/showLorikeet.html?sequence=R.SSGS(79.9663)PYGGGYGSGGGSGGYGSR.R&amp;chargeState=2&amp;pid=4678&amp;experimentId=&amp;searchId=121195&amp;scan=29298&amp;fileName=24H-Phos-Neg_2&amp;sampleName=24H-Phos-Neg&amp;projectName=Breast+Cancer-+Phospho+analysis&amp;measuredMplush=2219.9119&amp;scanType=&amp;calculatedMplush=2219.9192&amp;createdDate=2017-12-04+10%3a55%3a19.0'> fragment ion vie…	SSGS*PYGGGYGSGGGSGGYGSR	R.SSGS(79.9663)PYGGGYGSGGGSGGYGSR.R	29298	0,	100	2.7381	0.3819	29298	2	24H-Phos-Neg_2	[P51991 ]	NA	NA	[P51991 Heterogeneous nuclear ribonucleoprotein A3 OS=Homo sapiens GN=HNRNPA3 PE=1 SV=2 ]
<a href='/ip2/showLorikeet.html?sequence=R.SSGS(79.9663)PYGGGYGSGGGSGGYGSR.R&amp;chargeState=3&amp;pid=4678&amp;experimentId=&amp;searchId=121195&amp;scan=64152&amp;fileName=24H-Phos-Neg_1_171201094127&amp;sampleName=24H-Phos-Neg&amp;projectName=Breast+Cancer-+Phospho+analysis&amp;measuredMplush=2219.9116&amp;scanType=&amp;calculatedMplush=2219.9192&amp;createdDate=2017-12-04+10%3a55%3a19.0'> fra…	SSGSPY*GGGYGSGGGSGGYGSR	R.SSGS(79.9663)PYGGGYGSGGGSGGYGSR.R	64152	14.58,	100	5.5327	0.5	64152	3	24H-Phos-Neg_1_171201094127	[P51991 ]	NA	NA	[P51991 Heterogeneous nuclear ribonucleoprotein A3 OS=Homo sapiens GN=HNRNPA3 PE=1 SV=2 ]
<a href='/ip2/showLorikeet.html?sequence=R.SSGS(79.9663)PYGGGYGSGGGSGGYGSR.R&amp;chargeState=3&amp;pid=4678&amp;experimentId=&amp;searchId=121195&amp;scan=29465&amp;fileName=24H-Phos-Neg_2&amp;sampleName=24H-Phos-Neg&amp;projectName=Breast+Cancer-+Phospho+analysis&amp;measuredMplush=2219.9148&amp;scanType=&amp;calculatedMplush=2219.9192&amp;createdDate=2017-12-04+10%3a55%3a19.0'> fragment ion vie…	SSGSPY*GGGYGSGGGSGGYGSR	R.SSGS(79.9663)PYGGGYGSGGGSGGYGSR.R	29465	10.91,	100	5.3883	0.4168	29465	3	24H-Phos-Neg_2	[P51991 ]	NA	NA	[P51991 Heterogeneous nuclear ribonucleoprotein A3 OS=Homo sapiens GN=HNRNPA3 PE=1 SV=2 ]
<a href='/ip2/showLorikeet.html?sequence=R.EES(79.9663)EEEEDEDDEEEEEEEKEK.S&amp;chargeState=3&amp;pid=4678&amp;experimentId=&amp;searchId=121195&amp;scan=43043&amp;fileName=24H-Phos-Neg_2&amp;sampleName=24H-Phos-Neg&amp;projectName=Breast+Cancer-+Phospho+analysis&amp;measuredMplush=3410.3997&amp;scanType=&amp;calculatedMplush=3410.4143&amp;createdDate=2017-12-04+10%3a55%3a19.0'> fragment ion view…	EES*EEEEDEDDEEEEEEEKEK	R.EES(79.9663)EEEEDEDDEEEEEEEKEK.S	43043	1000,	100	4.1295	0.3435	43043	3	24H-Phos-Neg_2	[P35659 ]	NA	NA	[P35659 Protein DEK OS=Homo sapiens GN=DEK PE=1 SV=1 ]
<a href='/ip2/showLorikeet.html?sequence=R.EES(79.9663)EEEEDEDDEEEEEEEKEK.S&amp;chargeState=4&amp;pid=4678&amp;experimentId=&amp;searchId=121195&amp;scan=43132&amp;fileName=24H-Phos-Neg_2&amp;sampleName=24H-Phos-Neg&amp;projectName=Breast+Cancer-+Phospho+analysis&amp;measuredMplush=3410.4058&amp;scanType=&amp;calculatedMplush=3410.4143&amp;createdDate=2017-12-04+10%3a55%3a19.0'> fragment ion view…	EES*EEEEDEDDEEEEEEEKEK	R.EES(79.9663)EEEEDEDDEEEEEEEKEK.S	43132	1000,	100	5.634	0.5426	43132	4	24H-Phos-Neg_2	[P35659 ]	NA	NA	[P35659 Protein DEK OS=Homo sapiens GN=DEK PE=1 SV=1 ]
<a href='/ip2/showLorikeet.html?sequence=R.GPGGSQGSQGPS(79.9663)PQGAR.R&amp;chargeState=3&amp;pid=4678&amp;experimentId=&amp;searchId=121195&amp;scan=53966&amp;fileName=24H-Phos-Neg_1_171201094127&amp;sampleName=24H-Phos-Neg&amp;projectName=Breast+Cancer-+Phospho+analysis&amp;measuredMplush=1833.8373&amp;scanType=&amp;calculatedMplush=1833.8441&amp;createdDate=2017-12-04+10%3a55%3a19.0'> fragment…	GPGGSQGSQGPS*PQGAR	R.GPGGSQGSQGPS(79.9663)PQGAR.R	53966	33.2,	100	4.2588	0.4189	53966	3	24H-Phos-Neg_1_171201094127	[Q96MG7 ]	NA	NA	[Q96MG7 Non-structural maintenance of chromosomes element 3 homolog OS=Homo sapiens GN=NSMCE3 PE=1 SV=1 ]
<a href='/ip2/showLorikeet.html?sequence=R.AGGPAT(79.9663)PLS(79.9663)PTR.L&amp;chargeState=2&amp;pid=4678&amp;experimentId=&amp;searchId=121195&amp;scan=61857&amp;fileName=24H-Phos-Neg_1_171201094127&amp;sampleName=24H-Phos-Neg&amp;projectName=Breast+Cancer-+Phospho+analysis&amp;measuredMplush=1513.6969&amp;scanType=&amp;calculatedMplush=1513.7013&amp;createdDate=2017-12-04+10%3a55%3a19.0'> frag…	AGGPAT*PLS*PTR	R.AGGPAT(79.9663)PLS(79.9663)PTR.L	61857	[35.28,30.7,]	99.7	2.4308	0.3057	61857	2	24H-Phos-Neg_1_171201094127	[Q03252 ]	NA	NA	[Q03252 Lamin-B2 OS=Homo sapiens GN=LMNB2 PE=1 SV=4 ]
<a href='/ip2/showLorikeet.html?sequence=R.AT(79.9663)SSSSGS(79.9663)LSATGR.L&amp;chargeState=2&amp;pid=4678&amp;experimentId=&amp;searchId=121195&amp;scan=56247&amp;fileName=24H-Phos-Neg_1_171201094127&amp;sampleName=24H-Phos-Neg&amp;projectName=Breast+Cancer-+Phospho+analysis&amp;measuredMplush=1657.6989&amp;scanType=&amp;calculatedMplush=1657.7032&amp;createdDate=2017-12-04+10%3a55%3a19.0'> fr…	ATS*SSSGS*LSATGR	R.AT(79.9663)SSSSGS(79.9663)LSATGR.L	56247	[6.9,13.27,]	99.8	2.0711	0.3566	56247	2	24H-Phos-Neg_1_171201094127	[Q03252 ]	NA	NA	[Q03252 Lamin-B2 OS=Homo sapiens GN=LMNB2 PE=1 SV=4 ]
<a href='/ip2/showLorikeet.html?sequence=R.MGGAGGEGSDDDTS(79.9663)LT.-&amp;chargeState=2&amp;pid=4678&amp;experimentId=&amp;searchId=121195&amp;scan=63952&amp;fileName=24H-Phos-Neg_1_171201094127&amp;sampleName=24H-Phos-Neg&amp;projectName=Breast+Cancer-+Phospho+analysis&amp;measuredMplush=1778.6941&amp;scanType=&amp;calculatedMplush=1778.6989&amp;createdDate=2017-12-04+10%3a55%3a19.0'> fragment …	MGGAGGEGSDDDTS*LT	R.MGGAGGEGSDDDTS(79.9663)LT.-	63952	6.98,	100	3.4853	0.5455	63952	2	24H-Phos-Neg_1_171201094127	[Q9Y365 ]	NA	NA	[Q9Y365 PCTP-like protein OS=Homo sapiens GN=STARD10 PE=1 SV=2 ]
<a href='/ip2/showLorikeet.html?sequence=R.MGGAGGEGS(79.9663)DDDTSLT.-&amp;chargeState=2&amp;pid=4678&amp;experimentId=&amp;searchId=121195&amp;scan=64727&amp;fileName=24H-Phos-Neg_1_171201094127&amp;sampleName=24H-Phos-Neg&amp;projectName=Breast+Cancer-+Phospho+analysis&amp;measuredMplush=1778.6924&amp;scanType=&amp;calculatedMplush=1778.6989&amp;createdDate=2017-12-04+10%3a55%3a19.0'> fragment …	MGGAGGEGS*DDDTSLT	R.MGGAGGEGS(79.9663)DDDTSLT.-	64727	22.87,	100	4.0661	0.6105	64727	2	24H-Phos-Neg_1_171201094127	[Q9Y365 ]	NA	NA	[Q9Y365 PCTP-like protein OS=Homo sapiens GN=STARD10 PE=1 SV=2 ]
<a href='/ip2/showLorikeet.html?sequence=R.MGGAGGEGS(79.9663)DDDTSLT.-&amp;chargeState=2&amp;pid=4678&amp;experimentId=&amp;searchId=121195&amp;scan=33978&amp;fileName=24H-Phos-Neg_2&amp;sampleName=24H-Phos-Neg&amp;projectName=Breast+Cancer-+Phospho+analysis&amp;measuredMplush=1778.6973&amp;scanType=&amp;calculatedMplush=1778.6989&amp;createdDate=2017-12-04+10%3a55%3a19.0'> fragment ion view </a>	MGGAGGEGS*DDDTSLT	R.MGGAGGEGS(79.9663)DDDTSLT.-	33978	11.01,	99.9	2.4673	0.4136	33978	2	24H-Phos-Neg_2	[Q9Y365 ]	NA	NA	[Q9Y365 PCTP-like protein OS=Homo sapiens GN=STARD10 PE=1 SV=2 ]
<a href='/ip2/showLorikeet.html?sequence=R.MGGAGGEGS(79.9663)DDDTSLT(79.9663).-&amp;chargeState=2&amp;pid=4678&amp;experimentId=&amp;searchId=121195&amp;scan=62855&amp;fileName=24H-Phos-Neg_1_171201094127&amp;sampleName=24H-Phos-Neg&amp;projectName=Breast+Cancer-+Phospho+analysis&amp;measuredMplush=1858.6589&amp;scanType=&amp;calculatedMplush=1858.6652&amp;createdDate=2017-12-04+10%3a55%3a19.0'> …	MGGAGGEGS*DDDTS*LT	R.MGGAGGEGS(79.9663)DDDTSLT(79.9663).-	62855	[7.57,8.63,]	100	3.1228	0.4823	62855	2	24H-Phos-Neg_1_171201094127	[Q9Y365 ]	NA	NA	[Q9Y365 PCTP-like protein OS=Homo sapiens GN=STARD10 PE=1 SV=2 ]
<a href='/ip2/showLorikeet.html?sequence=K.ESLKEEDES(79.9663)DDDNM.-&amp;chargeState=2&amp;pid=4678&amp;experimentId=&amp;searchId=121195&amp;scan=67906&amp;fileName=24H-Phos-Neg_1_171201094127&amp;sampleName=24H-Phos-Neg&amp;projectName=Breast+Cancer-+Phospho+analysis&amp;measuredMplush=2193.9075&amp;scanType=&amp;calculatedMplush=2193.9146&amp;createdDate=2017-12-04+10%3a55%3a19.0'> fragment io…	ESLKEEDES*DDDNM	K.ESLKEEDES(79.9663)DDDNM.-	67906	5.67,	99.7	2.5043	0.1867	67906	2	24H-Phos-Neg_1_171201094127	[P25788 ]	NA	NA	[P25788 Proteasome subunit alpha type-3 OS=Homo sapiens GN=PSMA3 PE=1 SV=2 ]
<a href='/ip2/showLorikeet.html?sequence=K.ESLKEEDES(79.9663)DDDNM.-&amp;chargeState=2&amp;pid=4678&amp;experimentId=&amp;searchId=121195&amp;scan=40104&amp;fileName=24H-Phos-Neg_2&amp;sampleName=24H-Phos-Neg&amp;projectName=Breast+Cancer-+Phospho+analysis&amp;measuredMplush=2193.9082&amp;scanType=&amp;calculatedMplush=2193.9146&amp;createdDate=2017-12-04+10%3a55%3a19.0'> fragment ion view </a>	ESLKEEDES*DDDNM	K.ESLKEEDES(79.9663)DDDNM.-	40104	5.24,	99.8	2.1684	0.3274	40104	2	24H-Phos-Neg_2	[P25788 ]	NA	NA	[P25788 Proteasome subunit alpha type-3 OS=Homo sapiens GN=PSMA3 PE=1 SV=2 ]
<a href='/ip2/showLorikeet.html?sequence=K.ESLKEEDES(79.9663)DDDNM.-&amp;chargeState=3&amp;pid=4678&amp;experimentId=&amp;searchId=121195&amp;scan=66633&amp;fileName=24H-Phos-Neg_1_171201094127&amp;sampleName=24H-Phos-Neg&amp;projectName=Breast+Cancer-+Phospho+analysis&amp;measuredMplush=2193.91&amp;scanType=&amp;calculatedMplush=2193.9146&amp;createdDate=2017-12-04+10%3a55%3a19.0'> fragment ion …	ES*LKEEDESDDDNM	K.ESLKEEDES(79.9663)DDDNM.-	66633	11.39,	99.9	2.3873	0.2845	66633	3	24H-Phos-Neg_1_171201094127	[P25788 ]	NA	NA	[P25788 Proteasome subunit alpha type-3 OS=Homo sapiens GN=PSMA3 PE=1 SV=2 ]
<a href='/ip2/showLorikeet.html?sequence=K.ESLKEEDES(79.9663)DDDNM.-&amp;chargeState=3&amp;pid=4678&amp;experimentId=&amp;searchId=121195&amp;scan=39005&amp;fileName=24H-Phos-Neg_2&amp;sampleName=24H-Phos-Neg&amp;projectName=Breast+Cancer-+Phospho+analysis&amp;measuredMplush=2193.9072&amp;scanType=&amp;calculatedMplush=2193.9146&amp;createdDate=2017-12-04+10%3a55%3a19.0'> fragment ion view </a>	ESLKEEDES*DDDNM	K.ESLKEEDES(79.9663)DDDNM.-	39005	17.51,	100	3.003	0.3386	39005	3	24H-Phos-Neg_2	[P25788 ]	NA	NA	[P25788 Proteasome subunit alpha type-3 OS=Homo sapiens GN=PSMA3 PE=1 SV=2 ]
<a href='/ip2/showLorikeet.html?sequence=K.STYFS(79.9663)DEEELS(79.9663)D.-&amp;chargeState=2&amp;pid=4678&amp;experimentId=&amp;searchId=121195&amp;scan=66205&amp;fileName=24H-Phos-Neg_1_171201094127&amp;sampleName=24H-Phos-Neg&amp;projectName=Breast+Cancer-+Phospho+analysis&amp;measuredMplush=1810.6528&amp;scanType=&amp;calculatedMplush=1810.6545&amp;createdDate=2017-12-04+10%3a55%3a19.0'> frag…	STYFS*DEEELS*D	K.STYFS(79.9663)DEEELS(79.9663)D.-	66205	[6.79,45.56,]	99.8	2.4337	0.2372	66205	2	24H-Phos-Neg_1_171201094127	[Q8TBF4 ]	NA	NA	[Q8TBF4 Zinc finger CCHC-type and RNA-binding motif-containing protein 1 OS=Homo sapiens GN=ZCRB1 PE=1 SV=2 ]
<a href='/ip2/showLorikeet.html?sequence=K.HTLGDS(79.9663)DNES.-&amp;chargeState=2&amp;pid=4678&amp;experimentId=&amp;searchId=121195&amp;scan=58094&amp;fileName=24H-Phos-Neg_1_171201094127&amp;sampleName=24H-Phos-Neg&amp;projectName=Breast+Cancer-+Phospho+analysis&amp;measuredMplush=1383.5583&amp;scanType=&amp;calculatedMplush=1383.5626&amp;createdDate=2017-12-04+10%3a55%3a19.0'> fragment ion vi…	HTLGDS*DNES	K.HTLGDS(79.9663)DNES.-	58094	15.9,	100	2.5251	0.4196	58094	2	24H-Phos-Neg_1_171201094127	[P02794 ]	NA	NA	[P02794 Ferritin heavy chain OS=Homo sapiens GN=FTH1 PE=1 SV=2 ]
<a href='/ip2/showLorikeet.html?sequence=K.HTLGDS(79.9663)DNES.-&amp;chargeState=2&amp;pid=4678&amp;experimentId=&amp;searchId=121195&amp;scan=19827&amp;fileName=24H-Phos-Neg_2&amp;sampleName=24H-Phos-Neg&amp;projectName=Breast+Cancer-+Phospho+analysis&amp;measuredMplush=1383.5562&amp;scanType=&amp;calculatedMplush=1383.5626&amp;createdDate=2017-12-04+10%3a55%3a19.0'> fragment ion view </a>	HTLGDS*DNES	K.HTLGDS(79.9663)DNES.-	19827	13.85,	99.9	2.2254	0.4128	19827	2	24H-Phos-Neg_2	[P02794 ]	NA	NA	[P02794 Ferritin heavy chain OS=Homo sapiens GN=FTH1 PE=1 SV=2 ]
<a href='/ip2/showLorikeet.html?sequence=K.EKLQEEGGGS(79.9663)DEEETGSPSEDGMQSAR.T&amp;chargeState=3&amp;pid=4678&amp;experimentId=&amp;searchId=121195&amp;scan=45149&amp;fileName=24H-Phos-Neg_2&amp;sampleName=24H-Phos-Neg&amp;projectName=Breast+Cancer-+Phospho+analysis&amp;measuredMplush=3377.4653&amp;scanType=&amp;calculatedMplush=3377.4727&amp;createdDate=2017-12-04+10%3a55%3a19.0'> fragment io…	EKLQEEGGGS*DEEETGSPSEDGMQSAR	K.EKLQEEGGGS(79.9663)DEEETGSPSEDGMQSAR.T	45149	22.91,	100	3.9911	0.5246	45149	3	24H-Phos-Neg_2	[Q13610 ]	NA	NA	[Q13610 Periodic tryptophan protein 1 homolog OS=Homo sapiens GN=PWP1 PE=1 SV=1 ]
<a href='/ip2/showLorikeet.html?sequence=K.LQEEGGGS(79.9663)DEEETGSPSEDGMQSAR.T&amp;chargeState=3&amp;pid=4678&amp;experimentId=&amp;searchId=121195&amp;scan=65332&amp;fileName=24H-Phos-Neg_1_171201094127&amp;sampleName=24H-Phos-Neg&amp;projectName=Breast+Cancer-+Phospho+analysis&amp;measuredMplush=2891.169&amp;scanType=&amp;calculatedMplush=2891.1724&amp;createdDate=2017-12-04+10%3a55%3a19.0'> f…	LQEEGGGS*DEEETGSPSEDGMQSAR	K.LQEEGGGS(79.9663)DEEETGSPSEDGMQSAR.T	65332	14.73,	100	5.9629	0.3709	65332	3	24H-Phos-Neg_1_171201094127	[Q13610 ]	NA	NA	[Q13610 Periodic tryptophan protein 1 homolog OS=Homo sapiens GN=PWP1 PE=1 SV=1 ]
<a href='/ip2/showLorikeet.html?sequence=K.LQEEGGGS(79.9663)DEEETGSPSEDGMQSAR.T&amp;chargeState=3&amp;pid=4678&amp;experimentId=&amp;searchId=121195&amp;scan=35194&amp;fileName=24H-Phos-Neg_2&amp;sampleName=24H-Phos-Neg&amp;projectName=Breast+Cancer-+Phospho+analysis&amp;measuredMplush=2891.1619&amp;scanType=&amp;calculatedMplush=2891.1724&amp;createdDate=2017-12-04+10%3a55%3a19.0'> fragment ion …	LQEEGGGS*DEEETGSPSEDGMQSAR	K.LQEEGGGS(79.9663)DEEETGSPSEDGMQSAR.T	35194	39.13,	100	7.3248	0.3998	35194	3	24H-Phos-Neg_2	[Q13610 ]	NA	NA	[Q13610 Periodic tryptophan protein 1 homolog OS=Homo sapiens GN=PWP1 PE=1 SV=1 ]
<a href='/ip2/showLorikeet.html?sequence=R.TLEEVVMAEEEDEGTDRPGS(79.9663)PA.-&amp;chargeState=3&amp;pid=4678&amp;experimentId=&amp;searchId=121195&amp;scan=70376&amp;fileName=24H-Phos-Neg_1_171201094127&amp;sampleName=24H-Phos-Neg&amp;projectName=Breast+Cancer-+Phospho+analysis&amp;measuredMplush=2670.164&amp;scanType=&amp;calculatedMplush=2670.169&amp;createdDate=2017-12-04+10%3a55%3a19.0'> fragm…	TLEEVVMAEEEDEGTDRPGS*PA	R.TLEEVVMAEEEDEGTDRPGS(79.9663)PA.-	70376	32.44,	100	3.7979	0.3648	70376	3	24H-Phos-Neg_1_171201094127	[A6NKF1 ]	NA	NA	[A6NKF1 SAC3 domain-containing protein 1 OS=Homo sapiens GN=SAC3D1 PE=1 SV=2 ]
<a href='/ip2/showLorikeet.html?sequence=R.AAGGGAGSS(79.9663)EDDAQSR.R&amp;chargeState=2&amp;pid=4678&amp;experimentId=&amp;searchId=121195&amp;scan=34974&amp;fileName=24H-Phos-Neg_1_171201094127&amp;sampleName=24H-Phos-Neg&amp;projectName=Breast+Cancer-+Phospho+analysis&amp;measuredMplush=1744.7292&amp;scanType=&amp;calculatedMplush=1744.7336&amp;createdDate=2017-12-04+10%3a55%3a19.0'> fragment …	AAGGGAGS*SEDDAQSR	R.AAGGGAGSS(79.9663)EDDAQSR.R	34974	0,	99.7	2.1037	0.2952	34974	2	24H-Phos-Neg_1_171201094127	[Q9H4A6 ]	NA	NA	[Q9H4A6 Golgi phosphoprotein 3 OS=Homo sapiens GN=GOLPH3 PE=1 SV=1 ]
<a href='/ip2/showLorikeet.html?sequence=R.AAGGGAGS(79.9663)SEDDAQSR.R&amp;chargeState=2&amp;pid=4678&amp;experimentId=&amp;searchId=121195&amp;scan=40074&amp;fileName=24H-Phos-Neg_1_171201094127&amp;sampleName=24H-Phos-Neg&amp;projectName=Breast+Cancer-+Phospho+analysis&amp;measuredMplush=1744.7284&amp;scanType=&amp;calculatedMplush=1744.7336&amp;createdDate=2017-12-04+10%3a55%3a19.0'> fragment …	AAGGGAGS*SEDDAQSR	R.AAGGGAGS(79.9663)SEDDAQSR.R	40074	11.51,	100	2.9433	0.4032	40074	2	24H-Phos-Neg_1_171201094127	[Q9H4A6 ]	NA	NA	[Q9H4A6 Golgi phosphoprotein 3 OS=Homo sapiens GN=GOLPH3 PE=1 SV=1 ]
<a href='/ip2/showLorikeet.html?sequence=R.AAGGGAGSS(79.9663)EDDAQSR.R&amp;chargeState=3&amp;pid=4678&amp;experimentId=&amp;searchId=121195&amp;scan=35340&amp;fileName=24H-Phos-Neg_1_171201094127&amp;sampleName=24H-Phos-Neg&amp;projectName=Breast+Cancer-+Phospho+analysis&amp;measuredMplush=1744.7314&amp;scanType=&amp;calculatedMplush=1744.7336&amp;createdDate=2017-12-04+10%3a55%3a19.0'> fragment …	AAGGGAGSS*EDDAQSR	R.AAGGGAGSS(79.9663)EDDAQSR.R	35340	5.88,	100	2.7115	0.3082	35340	3	24H-Phos-Neg_1_171201094127	[Q9H4A6 ]	NA	NA	[Q9H4A6 Golgi phosphoprotein 3 OS=Homo sapiens GN=GOLPH3 PE=1 SV=1 ]
<a href='/ip2/showLorikeet.html?sequence=R.AAGGGAGS(79.9663)S(79.9663)EDDAQSR.R&amp;chargeState=2&amp;pid=4678&amp;experimentId=&amp;searchId=121195&amp;scan=19682&amp;fileName=24H-Phos-Neg_1_171201094127&amp;sampleName=24H-Phos-Neg&amp;projectName=Breast+Cancer-+Phospho+analysis&amp;measuredMplush=1824.6963&amp;scanType=&amp;calculatedMplush=1824.7&amp;createdDate=2017-12-04+10%3a55%3a19.0'> fra…	AAGGGAGS*S*EDDAQSR	R.AAGGGAGS(79.9663)S(79.9663)EDDAQSR.R	19682	[32.44,20.57,]	100	3.2255	0.3983	19682	2	24H-Phos-Neg_1_171201094127	[Q9H4A6 ]	NA	NA	[Q9H4A6 Golgi phosphoprotein 3 OS=Homo sapiens GN=GOLPH3 PE=1 SV=1 ]
<a href='/ip2/showLorikeet.html?sequence=R.NDLQLSESGSDS(79.9663)DD.-&amp;chargeState=2&amp;pid=4678&amp;experimentId=&amp;searchId=121195&amp;scan=64901&amp;fileName=24H-Phos-Neg_1_171201094127&amp;sampleName=24H-Phos-Neg&amp;projectName=Breast+Cancer-+Phospho+analysis&amp;measuredMplush=1790.711&amp;scanType=&amp;calculatedMplush=1790.7166&amp;createdDate=2017-12-04+10%3a55%3a19.0'> fragment ion…	NDLQLSESGSDS*DD	R.NDLQLSESGSDS(79.9663)DD.-	64901	24.84,	100	4.7834	0.543	64901	2	24H-Phos-Neg_1_171201094127	[Q96CJ1 , Q96JC9 ]	NA	NA	[Q96JC9 ELL-associated factor 1 OS=Homo sapiens GN=EAF1 PE=1 SV=1 , Q96CJ1 ELL-associated factor 2 OS=Homo sapiens GN=EAF2 PE=1 SV=1 ]
<a href='/ip2/showLorikeet.html?sequence=R.NDLQLS(79.9663)ESGSDS(79.9663)DD.-&amp;chargeState=2&amp;pid=4678&amp;experimentId=&amp;searchId=121195&amp;scan=63496&amp;fileName=24H-Phos-Neg_1_171201094127&amp;sampleName=24H-Phos-Neg&amp;projectName=Breast+Cancer-+Phospho+analysis&amp;measuredMplush=1870.6776&amp;scanType=&amp;calculatedMplush=1870.6829&amp;createdDate=2017-12-04+10%3a55%3a19.0'> fr…	NDLQLS*ESGSDS*DD	R.NDLQLS(79.9663)ESGSDS(79.9663)DD.-	63496	[10.33,14.23,]	100	4.3307	0.5845	63496	2	24H-Phos-Neg_1_171201094127	[Q96CJ1 , Q96JC9 ]	NA	NA	[Q96JC9 ELL-associated factor 1 OS=Homo sapiens GN=EAF1 PE=1 SV=1 , Q96CJ1 ELL-associated factor 2 OS=Homo sapiens GN=EAF2 PE=1 SV=1 ]
<a href='/ip2/showLorikeet.html?sequence=R.GTLDEEDEEADS(79.9663)DTDDIDHR.V&amp;chargeState=3&amp;pid=4678&amp;experimentId=&amp;searchId=121195&amp;scan=49191&amp;fileName=24H-Phos-Neg_2&amp;sampleName=24H-Phos-Neg&amp;projectName=Breast+Cancer-+Phospho+analysis&amp;measuredMplush=2586.0105&amp;scanType=&amp;calculatedMplush=2586.02&amp;createdDate=2017-12-04+10%3a55%3a19.0'> fragment ion view </…	GTLDEEDEEADS*DTDDIDHR	R.GTLDEEDEEADS(79.9663)DTDDIDHR.V	49191	16.19,	100	4.7165	0.4179	49191	3	24H-Phos-Neg_2	[Q9HCN4 ]	NA	NA	[Q9HCN4 GPN-loop GTPase 1 OS=Homo sapiens GN=GPN1 PE=1 SV=1 ]
<a href='/ip2/showLorikeet.html?sequence=R.GTLDEEDEEADSDT(79.9663)DDIDHR.V&amp;chargeState=3&amp;pid=4678&amp;experimentId=&amp;searchId=121195&amp;scan=49805&amp;fileName=24H-Phos-Neg_2&amp;sampleName=24H-Phos-Neg&amp;projectName=Breast+Cancer-+Phospho+analysis&amp;measuredMplush=2586.0078&amp;scanType=&amp;calculatedMplush=2586.02&amp;createdDate=2017-12-04+10%3a55%3a19.0'> fragment ion view </…	GTLDEEDEEADS*DTDDIDHR	R.GTLDEEDEEADSDT(79.9663)DDIDHR.V	49805	21.77,	100	3.9506	0.4338	49805	3	24H-Phos-Neg_2	[Q9HCN4 ]	NA	NA	[Q9HCN4 GPN-loop GTPase 1 OS=Homo sapiens GN=GPN1 PE=1 SV=1 ]
<a href='/ip2/showLorikeet.html?sequence=K.HSLDS(79.9663)DEEEDDDDGGSSK.Y&amp;chargeState=3&amp;pid=4678&amp;experimentId=&amp;searchId=121195&amp;scan=75115&amp;fileName=24H-Phos-Neg_1_171201094127&amp;sampleName=24H-Phos-Neg&amp;projectName=Breast+Cancer-+Phospho+analysis&amp;measuredMplush=2475.0017&amp;scanType=&amp;calculatedMplush=2475.0083&amp;createdDate=2017-12-04+10%3a55%3a19.0'> fragmen…	HS*LDSDEEEDDDDGGSSK	K.HSLDS(79.9663)DEEEDDDDGGSSK.Y	75115	13.43,	100	4.9262	0.4159	75115	3	24H-Phos-Neg_1_171201094127	[O95400 ]	NA	NA	[O95400 CD2 antigen cytoplasmic tail-binding protein 2 OS=Homo sapiens GN=CD2BP2 PE=1 SV=1 ]
<a href='/ip2/showLorikeet.html?sequence=K.HSLDS(79.9663)DEEEDDDDGGSSK.Y&amp;chargeState=3&amp;pid=4678&amp;experimentId=&amp;searchId=121195&amp;scan=40847&amp;fileName=24H-Phos-Neg_2&amp;sampleName=24H-Phos-Neg&amp;projectName=Breast+Cancer-+Phospho+analysis&amp;measuredMplush=2474.9985&amp;scanType=&amp;calculatedMplush=2475.0083&amp;createdDate=2017-12-04+10%3a55%3a19.0'> fragment ion view </…	HS*LDSDEEEDDDDGGSSK	K.HSLDS(79.9663)DEEEDDDDGGSSK.Y	40847	9.52,	100	5.047	0.468	40847	3	24H-Phos-Neg_2	[O95400 ]	NA	NA	[O95400 CD2 antigen cytoplasmic tail-binding protein 2 OS=Homo sapiens GN=CD2BP2 PE=1 SV=1 ]
<a href='/ip2/showLorikeet.html?sequence=R.GQTPLTEGSEDLDGHS(79.9663)DPEESFAR.D&amp;chargeState=3&amp;pid=4678&amp;experimentId=&amp;searchId=121195&amp;scan=61880&amp;fileName=24H-Phos-Neg_2&amp;sampleName=24H-Phos-Neg&amp;projectName=Breast+Cancer-+Phospho+analysis&amp;measuredMplush=2883.2402&amp;scanType=&amp;calculatedMplush=2883.2517&amp;createdDate=2017-12-04+10%3a55%3a19.0'> fragment ion v…	GQTPLTEGSEDLDGHS*DPEESFAR	R.GQTPLTEGSEDLDGHS(79.9663)DPEESFAR.D	61880	15.66,	100	3.5077	0.2999	61880	3	24H-Phos-Neg_2	[Q86VR2 ]	NA	NA	[Q86VR2 Protein FAM134C OS=Homo sapiens GN=FAM134C PE=1 SV=1 ]
<a href='/ip2/showLorikeet.html?sequence=R.RVS(79.9663)VCAETYNPDEEEEDTDPR.V&amp;chargeState=3&amp;pid=4678&amp;experimentId=&amp;searchId=121195&amp;scan=53330&amp;fileName=24H-Phos-Neg_2&amp;sampleName=24H-Phos-Neg&amp;projectName=Breast+Cancer-+Phospho+analysis&amp;measuredMplush=2820.1763&amp;scanType=&amp;calculatedMplush=2820.1868&amp;createdDate=2017-12-04+10%3a55%3a19.0'> fragment ion view…	RVS*VCAETYNPDEEEEDTDPR	R.RVS(79.9663)VCAETYNPDEEEEDTDPR.V	53330	6.69,	100	3.7992	0.3318	53330	3	24H-Phos-Neg_2	[P13861 ]	NA	NA	[P13861 cAMP-dependent protein kinase type II-alpha regulatory subunit OS=Homo sapiens GN=PRKAR2A PE=1 SV=2 ]
<a href='/ip2/showLorikeet.html?sequence=R.VDSEGDFS(79.9663)ENDDAAGDFRS(79.9663)GDEEFKGEDELCDSGR.Q&amp;chargeState=4&amp;pid=4678&amp;experimentId=&amp;searchId=121195&amp;scan=66973&amp;fileName=24H-Phos-Neg_2&amp;sampleName=24H-Phos-Neg&amp;projectName=Breast+Cancer-+Phospho+analysis&amp;measuredMplush=4474.7603&amp;scanType=&amp;calculatedMplush=4474.7856&amp;createdDate=2017-12-04+10%3a55%3a1…	VDS*EGDFSENDDAAGDFRSGDEEFKGEDELCDS*GR	R.VDSEGDFS(79.9663)ENDDAAGDFRS(79.9663)GDEEFKGEDELCDSGR.Q	66973	[13.08,6.6,]	100	2.9759	0.3715	66973	4	24H-Phos-Neg_2	[O43823 ]	NA	NA	[O43823 A-kinase anchor protein 8 OS=Homo sapiens GN=AKAP8 PE=1 SV=1 ]
<a href='/ip2/showLorikeet.html?sequence=R.SISQSSTDSYSSAASYT(79.9663)DS(79.9663)S(79.9663)DDEVSPR.E&amp;chargeState=3&amp;pid=4678&amp;experimentId=&amp;searchId=121195&amp;scan=64079&amp;fileName=24H-Phos-Neg_1_171201094127&amp;sampleName=24H-Phos-Neg&amp;projectName=Breast+Cancer-+Phospho+analysis&amp;measuredMplush=3298.2297&amp;scanType=&amp;calculatedMplush=3298.2434&amp;createdDate=2017-12-…	SISQSSTDSYSSAAS*Y*T*DSSDDEVSPR	R.SISQSSTDSYSSAASYT(79.9663)DS(79.9663)S(79.9663)DDEVSPR.E	64079	[16.14,15.01,3.07,]	100	6.0421	0.5428	64079	3	24H-Phos-Neg_1_171201094127	[O43865 ]	NA	NA	[O43865 Adenosylhomocysteinase 2 OS=Homo sapiens GN=AHCYL1 PE=1 SV=2 ]
<a href='/ip2/showLorikeet.html?sequence=R.GGAS(79.9663)SSCCEEEQTQGR.G&amp;chargeState=3&amp;pid=4678&amp;experimentId=&amp;searchId=121195&amp;scan=51603&amp;fileName=24H-Phos-Neg_1_171201094127&amp;sampleName=24H-Phos-Neg&amp;projectName=Breast+Cancer-+Phospho+analysis&amp;measuredMplush=2051.7913&amp;scanType=&amp;calculatedMplush=2051.7996&amp;createdDate=2017-12-04+10%3a55%3a19.0'> fragment …	GGASSS*CCEEEQTQGR	R.GGAS(79.9663)SSCCEEEQTQGR.G	51603	28.58,	100	2.8717	0.267	51603	3	24H-Phos-Neg_1_171201094127	[Q9UJK0 ]	NA	NA	[Q9UJK0 Ribosome biogenesis protein TSR3 homolog OS=Homo sapiens GN=TSR3 PE=1 SV=1 ]
<a href='/ip2/showLorikeet.html?sequence=R.GSAPHSESDLPEQEEEILGS(79.9663)DDDEQEDPNDYCK.G&amp;chargeState=3&amp;pid=4678&amp;experimentId=&amp;searchId=121195&amp;scan=61838&amp;fileName=24H-Phos-Neg_2&amp;sampleName=24H-Phos-Neg&amp;projectName=Breast+Cancer-+Phospho+analysis&amp;measuredMplush=4272.774&amp;scanType=&amp;calculatedMplush=4272.7964&amp;createdDate=2017-12-04+10%3a55%3a19.0'> fragme…	GSAPHSESDLPEQEEEILGS*DDDEQEDPNDYCK	R.GSAPHSESDLPEQEEEILGS(79.9663)DDDEQEDPNDYCK.G	61838	3.85,	100	3.3171	0.3304	61838	3	24H-Phos-Neg_2	[Q96SB4 ]	NA	NA	[Q96SB4 SRSF protein kinase 1 OS=Homo sapiens GN=SRPK1 PE=1 SV=2 ]
<a href='/ip2/showLorikeet.html?sequence=R.GSAPHSESDLPEQEEEILGS(79.9663)DDDEQEDPNDYCK.G&amp;chargeState=4&amp;pid=4678&amp;experimentId=&amp;searchId=121195&amp;scan=54193&amp;fileName=24H-Phos-Neg_2&amp;sampleName=24H-Phos-Neg&amp;projectName=Breast+Cancer-+Phospho+analysis&amp;measuredMplush=4272.7773&amp;scanType=&amp;calculatedMplush=4272.7964&amp;createdDate=2017-12-04+10%3a55%3a19.0'> fragm…	GSAPHSESDLPEQEEEILGS*DDDEQEDPNDYCK	R.GSAPHSESDLPEQEEEILGS(79.9663)DDDEQEDPNDYCK.G	54193	3.26,	100	4.0274	0.2087	54193	4	24H-Phos-Neg_2	[Q96SB4 ]	NA	NA	[Q96SB4 SRSF protein kinase 1 OS=Homo sapiens GN=SRPK1 PE=1 SV=2 ]
<a href='/ip2/showLorikeet.html?sequence=R.GSAPHSESDLPEQEEEILGS(79.9663)DDDEQEDPNDYCK.G&amp;chargeState=5&amp;pid=4678&amp;experimentId=&amp;searchId=121195&amp;scan=62005&amp;fileName=24H-Phos-Neg_2&amp;sampleName=24H-Phos-Neg&amp;projectName=Breast+Cancer-+Phospho+analysis&amp;measuredMplush=4272.775&amp;scanType=&amp;calculatedMplush=4272.7964&amp;createdDate=2017-12-04+10%3a55%3a19.0'> fragme…	GSAPHSESDLPEQEEEILGS*DDDEQEDPNDYCK	R.GSAPHSESDLPEQEEEILGS(79.9663)DDDEQEDPNDYCK.G	62005	2.05,	99.9	3.4058	0.1902	62005	5	24H-Phos-Neg_2	[Q96SB4 ]	NA	NA	[Q96SB4 SRSF protein kinase 1 OS=Homo sapiens GN=SRPK1 PE=1 SV=2 ]
<a href='/ip2/showLorikeet.html?sequence=K.SNTAGS(79.9663)QSQVETEA.-&amp;chargeState=2&amp;pid=4678&amp;experimentId=&amp;searchId=121195&amp;scan=56595&amp;fileName=24H-Phos-Neg_1_171201094127&amp;sampleName=24H-Phos-Neg&amp;projectName=Breast+Cancer-+Phospho+analysis&amp;measuredMplush=1717.7433&amp;scanType=&amp;calculatedMplush=1717.7478&amp;createdDate=2017-12-04+10%3a55%3a19.0'> fragment io…	SNTAGS*QSQVETEA	K.SNTAGS(79.9663)QSQVETEA.-	56595	6.59,	100	3.9843	0.4003	56595	2	24H-Phos-Neg_1_171201094127	[Q02790 ]	NA	NA	[Q02790 Peptidyl-prolyl cis-trans isomerase FKBP4 OS=Homo sapiens GN=FKBP4 PE=1 SV=3 ]
<a href='/ip2/showLorikeet.html?sequence=K.SNTAGSQS(79.9663)QVETEA.-&amp;chargeState=2&amp;pid=4678&amp;experimentId=&amp;searchId=121195&amp;scan=57202&amp;fileName=24H-Phos-Neg_1_171201094127&amp;sampleName=24H-Phos-Neg&amp;projectName=Breast+Cancer-+Phospho+analysis&amp;measuredMplush=1717.743&amp;scanType=&amp;calculatedMplush=1717.7478&amp;createdDate=2017-12-04+10%3a55%3a19.0'> fragment ion…	SNTAGSQS*QVETEA	K.SNTAGSQS(79.9663)QVETEA.-	57202	15.5,	100	3.5574	0.5236	57202	2	24H-Phos-Neg_1_171201094127	[Q02790 ]	NA	NA	[Q02790 Peptidyl-prolyl cis-trans isomerase FKBP4 OS=Homo sapiens GN=FKBP4 PE=1 SV=3 ]
<a href='/ip2/showLorikeet.html?sequence=K.SNTAGS(79.9663)QSQVETEA.-&amp;chargeState=2&amp;pid=4678&amp;experimentId=&amp;searchId=121195&amp;scan=14685&amp;fileName=24H-Phos-Neg_2&amp;sampleName=24H-Phos-Neg&amp;projectName=Breast+Cancer-+Phospho+analysis&amp;measuredMplush=1717.7445&amp;scanType=&amp;calculatedMplush=1717.7478&amp;createdDate=2017-12-04+10%3a55%3a19.0'> fragment ion view </a>	SNTAGS*QSQVETEA	K.SNTAGS(79.9663)QSQVETEA.-	14685	5.81,	100	3.308	0.2766	14685	2	24H-Phos-Neg_2	[Q02790 ]	NA	NA	[Q02790 Peptidyl-prolyl cis-trans isomerase FKBP4 OS=Homo sapiens GN=FKBP4 PE=1 SV=3 ]
<a href='/ip2/showLorikeet.html?sequence=K.SNTAGSQS(79.9663)QVETEA.-&amp;chargeState=2&amp;pid=4678&amp;experimentId=&amp;searchId=121195&amp;scan=14908&amp;fileName=24H-Phos-Neg_2&amp;sampleName=24H-Phos-Neg&amp;projectName=Breast+Cancer-+Phospho+analysis&amp;measuredMplush=1717.7396&amp;scanType=&amp;calculatedMplush=1717.7478&amp;createdDate=2017-12-04+10%3a55%3a19.0'> fragment ion view </a>	SNTAGSQS*QVETEA	K.SNTAGSQS(79.9663)QVETEA.-	14908	10.33,	99.7	2.7474	0.2531	14908	2	24H-Phos-Neg_2	[Q02790 ]	NA	NA	[Q02790 Peptidyl-prolyl cis-trans isomerase FKBP4 OS=Homo sapiens GN=FKBP4 PE=1 SV=3 ]
<a href='/ip2/showLorikeet.html?sequence=R.NSATCHSEDS(79.9663)DLEID.-&amp;chargeState=2&amp;pid=4678&amp;experimentId=&amp;searchId=121195&amp;scan=66591&amp;fileName=24H-Phos-Neg_1_171201094127&amp;sampleName=24H-Phos-Neg&amp;projectName=Breast+Cancer-+Phospho+analysis&amp;measuredMplush=2001.79&amp;scanType=&amp;calculatedMplush=2001.7946&amp;createdDate=2017-12-04+10%3a55%3a19.0'> fragment ion…	NSAT*CHSEDSDLEID	R.NSATCHSEDS(79.9663)DLEID.-	66591	0.01,	100	2.7771	0.3714	66591	2	24H-Phos-Neg_1_171201094127	[Q13371 ]	NA	NA	[Q13371 Phosducin-like protein OS=Homo sapiens GN=PDCL PE=1 SV=3 ]
<a href='/ip2/showLorikeet.html?sequence=R.NSATCHS(79.9663)EDS(79.9663)DLEID.-&amp;chargeState=2&amp;pid=4678&amp;experimentId=&amp;searchId=121195&amp;scan=64795&amp;fileName=24H-Phos-Neg_1_171201094127&amp;sampleName=24H-Phos-Neg&amp;projectName=Breast+Cancer-+Phospho+analysis&amp;measuredMplush=2081.7551&amp;scanType=&amp;calculatedMplush=2081.7607&amp;createdDate=2017-12-04+10%3a55%3a19.0'> f…	NSAT*CHS*EDSDLEID	R.NSATCHS(79.9663)EDS(79.9663)DLEID.-	64795	[4.49,7.04,]	100	3.4217	0.445	64795	2	24H-Phos-Neg_1_171201094127	[Q13371 ]	NA	NA	[Q13371 Phosducin-like protein OS=Homo sapiens GN=PDCL PE=1 SV=3 ]
<a href='/ip2/showLorikeet.html?sequence=R.RKGS(79.9663)GS(79.9663)EQEGEDEEGGER.K&amp;chargeState=3&amp;pid=4678&amp;experimentId=&amp;searchId=121195&amp;scan=26439&amp;fileName=24H-Phos-Neg_2&amp;sampleName=24H-Phos-Neg&amp;projectName=Breast+Cancer-+Phospho+analysis&amp;measuredMplush=2554.0784&amp;scanType=&amp;calculatedMplush=2554.086&amp;createdDate=2017-12-04+10%3a55%3a19.0'> fragment ion…	RKGS*GS*EQEGEDEEGGER	R.RKGS(79.9663)GS(79.9663)EQEGEDEEGGER.K	26439	1000,	99.9	2.7407	0.2717	26439	3	24H-Phos-Neg_2	[Q6PD62 ]	NA	NA	[Q6PD62 RNA polymerase-associated protein CTR9 homolog OS=Homo sapiens GN=CTR9 PE=1 SV=1 ]
<a href='/ip2/showLorikeet.html?sequence=R.KGS(79.9663)GS(79.9663)EQEGEDEEGGER.K&amp;chargeState=3&amp;pid=4678&amp;experimentId=&amp;searchId=121195&amp;scan=58777&amp;fileName=24H-Phos-Neg_1_171201094127&amp;sampleName=24H-Phos-Neg&amp;projectName=Breast+Cancer-+Phospho+analysis&amp;measuredMplush=2397.9807&amp;scanType=&amp;calculatedMplush=2397.9846&amp;createdDate=2017-12-04+10%3a55%3a19.0'>…	KGS*GS*EQEGEDEEGGER	R.KGS(79.9663)GS(79.9663)EQEGEDEEGGER.K	58777	1000,	100	3.2266	0.3186	58777	3	24H-Phos-Neg_1_171201094127	[Q6PD62 ]	NA	NA	[Q6PD62 RNA polymerase-associated protein CTR9 homolog OS=Homo sapiens GN=CTR9 PE=1 SV=1 ]
<a href='/ip2/showLorikeet.html?sequence=R.KGS(79.9663)GS(79.9663)EQEGEDEEGGER.K&amp;chargeState=3&amp;pid=4678&amp;experimentId=&amp;searchId=121195&amp;scan=22515&amp;fileName=24H-Phos-Neg_2&amp;sampleName=24H-Phos-Neg&amp;projectName=Breast+Cancer-+Phospho+analysis&amp;measuredMplush=2397.9807&amp;scanType=&amp;calculatedMplush=2397.9846&amp;createdDate=2017-12-04+10%3a55%3a19.0'> fragment ion…	KGS*GS*EQEGEDEEGGER	R.KGS(79.9663)GS(79.9663)EQEGEDEEGGER.K	22515	1000,	100	2.698	0.3013	22515	3	24H-Phos-Neg_2	[Q6PD62 ]	NA	NA	[Q6PD62 RNA polymerase-associated protein CTR9 homolog OS=Homo sapiens GN=CTR9 PE=1 SV=1 ]
<a href='/ip2/showLorikeet.html?sequence=R.NSNSNS(79.9663)DSDEDEQR.K&amp;chargeState=2&amp;pid=4678&amp;experimentId=&amp;searchId=121195&amp;scan=14273&amp;fileName=24H-Phos-Neg_1_171201094127&amp;sampleName=24H-Phos-Neg&amp;projectName=Breast+Cancer-+Phospho+analysis&amp;measuredMplush=1905.7229&amp;scanType=&amp;calculatedMplush=1905.7296&amp;createdDate=2017-12-04+10%3a55%3a19.0'> fragment io…	NSNSNS*DSDEDEQR	R.NSNSNS(79.9663)DSDEDEQR.K	14273	6.59,	100	3.4774	0.3083	14273	2	24H-Phos-Neg_1_171201094127	[Q6PD62 ]	NA	NA	[Q6PD62 RNA polymerase-associated protein CTR9 homolog OS=Homo sapiens GN=CTR9 PE=1 SV=1 ]
<a href='/ip2/showLorikeet.html?sequence=R.NSNSNSDS(79.9663)DEDEQR.K&amp;chargeState=2&amp;pid=4678&amp;experimentId=&amp;searchId=121195&amp;scan=14630&amp;fileName=24H-Phos-Neg_1_171201094127&amp;sampleName=24H-Phos-Neg&amp;projectName=Breast+Cancer-+Phospho+analysis&amp;measuredMplush=1905.7258&amp;scanType=&amp;calculatedMplush=1905.7296&amp;createdDate=2017-12-04+10%3a55%3a19.0'> fragment io…	NSNSNSDS*DEDEQR	R.NSNSNSDS(79.9663)DEDEQR.K	14630	0,	99.8	2.5411	0.3722	14630	2	24H-Phos-Neg_1_171201094127	[Q6PD62 ]	NA	NA	[Q6PD62 RNA polymerase-associated protein CTR9 homolog OS=Homo sapiens GN=CTR9 PE=1 SV=1 ]
<a href='/ip2/showLorikeet.html?sequence=R.NSNSNS(79.9663)DS(79.9663)DEDEQR.K&amp;chargeState=2&amp;pid=4678&amp;experimentId=&amp;searchId=121195&amp;scan=6080&amp;fileName=24H-Phos-Neg_1_171201094127&amp;sampleName=24H-Phos-Neg&amp;projectName=Breast+Cancer-+Phospho+analysis&amp;measuredMplush=1985.6906&amp;scanType=&amp;calculatedMplush=1985.6959&amp;createdDate=2017-12-04+10%3a55%3a19.0'> fra…	NSNSNS*DS*DEDEQR	R.NSNSNS(79.9663)DS(79.9663)DEDEQR.K	6080	[0,18.34,]	99.8	3.1288	0.2532	6080	2	24H-Phos-Neg_1_171201094127	[Q6PD62 ]	NA	NA	[Q6PD62 RNA polymerase-associated protein CTR9 homolog OS=Homo sapiens GN=CTR9 PE=1 SV=1 ]
<a href='/ip2/showLorikeet.html?sequence=K.CASSESDS(79.9663)DENQNK.S&amp;chargeState=3&amp;pid=4678&amp;experimentId=&amp;searchId=121195&amp;scan=56188&amp;fileName=24H-Phos-Neg_1_171201094127&amp;sampleName=24H-Phos-Neg&amp;projectName=Breast+Cancer-+Phospho+analysis&amp;measuredMplush=2108.8782&amp;scanType=&amp;calculatedMplush=2108.8843&amp;createdDate=2017-12-04+10%3a55%3a19.0'> fragment io…	CASS*ESDSDENQNK	K.CASSESDS(79.9663)DENQNK.S	56188	0,	100	2.9436	0.2301	56188	3	24H-Phos-Neg_1_171201094127	[Q6PD62 ]	NA	NA	[Q6PD62 RNA polymerase-associated protein CTR9 homolog OS=Homo sapiens GN=CTR9 PE=1 SV=1 ]
<a href='/ip2/showLorikeet.html?sequence=R.SDQDS(79.9663)DSDQPSR.K&amp;chargeState=2&amp;pid=4678&amp;experimentId=&amp;searchId=121195&amp;scan=21404&amp;fileName=24H-Phos-Neg_1_171201094127&amp;sampleName=24H-Phos-Neg&amp;projectName=Breast+Cancer-+Phospho+analysis&amp;measuredMplush=1645.6506&amp;scanType=&amp;calculatedMplush=1645.6539&amp;createdDate=2017-12-04+10%3a55%3a19.0'> fragment ion …	SDQDS*DSDQPSR	R.SDQDS(79.9663)DSDQPSR.K	21404	8.06,	99.8	2.2176	0.2206	21404	2	24H-Phos-Neg_1_171201094127	[Q6PD62 ]	NA	NA	[Q6PD62 RNA polymerase-associated protein CTR9 homolog OS=Homo sapiens GN=CTR9 PE=1 SV=1 ]
<a href='/ip2/showLorikeet.html?sequence=R.SDQDSDS(79.9663)DQPSR.K&amp;chargeState=2&amp;pid=4678&amp;experimentId=&amp;searchId=121195&amp;scan=21509&amp;fileName=24H-Phos-Neg_1_171201094127&amp;sampleName=24H-Phos-Neg&amp;projectName=Breast+Cancer-+Phospho+analysis&amp;measuredMplush=1645.6505&amp;scanType=&amp;calculatedMplush=1645.6539&amp;createdDate=2017-12-04+10%3a55%3a19.0'> fragment ion …	SDQDS*DSDQPSR	R.SDQDSDS(79.9663)DQPSR.K	21509	10.91,	99.7	2.605	0.3057	21509	2	24H-Phos-Neg_1_171201094127	[Q6PD62 ]	NA	NA	[Q6PD62 RNA polymerase-associated protein CTR9 homolog OS=Homo sapiens GN=CTR9 PE=1 SV=1 ]
<a href='/ip2/showLorikeet.html?sequence=R.SDQDS(79.9663)DS(79.9663)DQPSR.K&amp;chargeState=2&amp;pid=4678&amp;experimentId=&amp;searchId=121195&amp;scan=9347&amp;fileName=24H-Phos-Neg_1_171201094127&amp;sampleName=24H-Phos-Neg&amp;projectName=Breast+Cancer-+Phospho+analysis&amp;measuredMplush=1725.6152&amp;scanType=&amp;calculatedMplush=1725.6202&amp;createdDate=2017-12-04+10%3a55%3a19.0'> fragm…	S*DQDSDS*DQPSR	R.SDQDS(79.9663)DS(79.9663)DQPSR.K	9347	[10.49,6.59,]	99.7	2.2421	0.1787	9347	2	24H-Phos-Neg_1_171201094127	[Q6PD62 ]	NA	NA	[Q6PD62 RNA polymerase-associated protein CTR9 homolog OS=Homo sapiens GN=CTR9 PE=1 SV=1 ]
<a href='/ip2/showLorikeet.html?sequence=K.SEAAGSPDQGSTYS(79.9663)PAR.G&amp;chargeState=3&amp;pid=4678&amp;experimentId=&amp;searchId=121195&amp;scan=60962&amp;fileName=24H-Phos-Neg_1_171201094127&amp;sampleName=24H-Phos-Neg&amp;projectName=Breast+Cancer-+Phospho+analysis&amp;measuredMplush=1989.8695&amp;scanType=&amp;calculatedMplush=1989.8751&amp;createdDate=2017-12-04+10%3a55%3a19.0'> fragment…	SEAAGSPDQGSTYS*PAR	K.SEAAGSPDQGSTYS(79.9663)PAR.G	60962	13.27,	100	3.905	0.2916	60962	3	24H-Phos-Neg_1_171201094127	[Q96S66 ]	NA	NA	[Q96S66 Chloride channel CLIC-like protein 1 OS=Homo sapiens GN=CLCC1 PE=1 SV=1 ]
<a href='/ip2/showLorikeet.html?sequence=K.SEAAGS(79.9663)PDQGSTYS(79.9663)PAR.G&amp;chargeState=3&amp;pid=4678&amp;experimentId=&amp;searchId=121195&amp;scan=57021&amp;fileName=24H-Phos-Neg_1_171201094127&amp;sampleName=24H-Phos-Neg&amp;projectName=Breast+Cancer-+Phospho+analysis&amp;measuredMplush=2069.8333&amp;scanType=&amp;calculatedMplush=2069.8416&amp;createdDate=2017-12-04+10%3a55%3a19.0'>…	S*EAAGSPDQGSTYS*PAR	K.SEAAGS(79.9663)PDQGSTYS(79.9663)PAR.G	57021	[1.71,31.51,]	100	3.1251	0.3445	57021	3	24H-Phos-Neg_1_171201094127	[Q96S66 ]	NA	NA	[Q96S66 Chloride channel CLIC-like protein 1 OS=Homo sapiens GN=CLCC1 PE=1 SV=1 ]
<a href='/ip2/showLorikeet.html?sequence=R.GQDPVSS(79.9663)PCG.-&amp;chargeState=2&amp;pid=4678&amp;experimentId=&amp;searchId=121195&amp;scan=57481&amp;fileName=24H-Phos-Neg_1_171201094127&amp;sampleName=24H-Phos-Neg&amp;projectName=Breast+Cancer-+Phospho+analysis&amp;measuredMplush=1312.54&amp;scanType=&amp;calculatedMplush=1312.5442&amp;createdDate=2017-12-04+10%3a55%3a19.0'> fragment ion view…	GQDPVSS*PCG	R.GQDPVSS(79.9663)PCG.-	57481	10.28,	99.7	2.3315	0.3184	57481	2	24H-Phos-Neg_1_171201094127	[Q96S66 ]	NA	NA	[Q96S66 Chloride channel CLIC-like protein 1 OS=Homo sapiens GN=CLCC1 PE=1 SV=1 ]
<a href='/ip2/showLorikeet.html?sequence=K.AGLESGAEPGDGDS(79.9663)DTTK.K&amp;chargeState=2&amp;pid=4678&amp;experimentId=&amp;searchId=121195&amp;scan=35599&amp;fileName=24H-Phos-Neg_2&amp;sampleName=24H-Phos-Neg&amp;projectName=Breast+Cancer-+Phospho+analysis&amp;measuredMplush=2245.018&amp;scanType=&amp;calculatedMplush=2245.027&amp;createdDate=2017-12-04+10%3a55%3a19.0'> fragment ion view </a>	AGLESGAEPGDGDS*DTTK	K.AGLESGAEPGDGDS(79.9663)DTTK.K	35599	30.7,	100	4.2719	0.3269	35599	2	24H-Phos-Neg_2	[O60832 ]	NA	NA	[O60832 H/ACA ribonucleoprotein complex subunit 4 OS=Homo sapiens GN=DKC1 PE=1 SV=3 ]
<a href='/ip2/showLorikeet.html?sequence=K.AGLESGAEPGDGDS(79.9663)DTTK.K&amp;chargeState=3&amp;pid=4678&amp;experimentId=&amp;searchId=121195&amp;scan=65301&amp;fileName=24H-Phos-Neg_1_171201094127&amp;sampleName=24H-Phos-Neg&amp;projectName=Breast+Cancer-+Phospho+analysis&amp;measuredMplush=2245.0212&amp;scanType=&amp;calculatedMplush=2245.027&amp;createdDate=2017-12-04+10%3a55%3a19.0'> fragment…	AGLESGAEPGDGDS*DTTK	K.AGLESGAEPGDGDS(79.9663)DTTK.K	65301	4.88,	99.9	3.357	0.1717	65301	3	24H-Phos-Neg_1_171201094127	[O60832 ]	NA	NA	[O60832 H/ACA ribonucleoprotein complex subunit 4 OS=Homo sapiens GN=DKC1 PE=1 SV=3 ]
<a href='/ip2/showLorikeet.html?sequence=K.AGLES(79.9663)GAEPGDGDSDTTK.K&amp;chargeState=3&amp;pid=4678&amp;experimentId=&amp;searchId=121195&amp;scan=35116&amp;fileName=24H-Phos-Neg_2&amp;sampleName=24H-Phos-Neg&amp;projectName=Breast+Cancer-+Phospho+analysis&amp;measuredMplush=2245.0242&amp;scanType=&amp;calculatedMplush=2245.027&amp;createdDate=2017-12-04+10%3a55%3a19.0'> fragment ion view </a>	AGLES*GAEPGDGDSDTTK	K.AGLES(79.9663)GAEPGDGDSDTTK.K	35116	37.09,	99.8	2.5986	0.2411	35116	3	24H-Phos-Neg_2	[O60832 ]	NA	NA	[O60832 H/ACA ribonucleoprotein complex subunit 4 OS=Homo sapiens GN=DKC1 PE=1 SV=3 ]
<a href='/ip2/showLorikeet.html?sequence=K.AGLES(79.9663)GAEPGDGDS(79.9663)DTTK.K&amp;chargeState=3&amp;pid=4678&amp;experimentId=&amp;searchId=121195&amp;scan=63914&amp;fileName=24H-Phos-Neg_1_171201094127&amp;sampleName=24H-Phos-Neg&amp;projectName=Breast+Cancer-+Phospho+analysis&amp;measuredMplush=2324.9885&amp;scanType=&amp;calculatedMplush=2324.9934&amp;createdDate=2017-12-04+10%3a55%3a19.0'…	AGLES*GAEPGDGDS*DTTK	K.AGLES(79.9663)GAEPGDGDS(79.9663)DTTK.K	63914	[31.29,10.36,]	100	2.6509	0.3958	63914	3	24H-Phos-Neg_1_171201094127	[O60832 ]	NA	NA	[O60832 H/ACA ribonucleoprotein complex subunit 4 OS=Homo sapiens GN=DKC1 PE=1 SV=3 ]
<a href='/ip2/showLorikeet.html?sequence=K.EVELVS(79.9663)E.-&amp;chargeState=2&amp;pid=4678&amp;experimentId=&amp;searchId=121195&amp;scan=66870&amp;fileName=24H-Phos-Neg_1_171201094127&amp;sampleName=24H-Phos-Neg&amp;projectName=Breast+Cancer-+Phospho+analysis&amp;measuredMplush=1113.5237&amp;scanType=&amp;calculatedMplush=1113.5277&amp;createdDate=2017-12-04+10%3a55%3a19.0'> fragment ion view …	EVELVS*E	K.EVELVS(79.9663)E.-	66870	1000,	99.7	2.0923	0.1836	66870	2	24H-Phos-Neg_1_171201094127	[O60832 ]	NA	NA	[O60832 H/ACA ribonucleoprotein complex subunit 4 OS=Homo sapiens GN=DKC1 PE=1 SV=3 ]
<a href='/ip2/showLorikeet.html?sequence=K.EVELVS(79.9663)E.-&amp;chargeState=2&amp;pid=4678&amp;experimentId=&amp;searchId=121195&amp;scan=39505&amp;fileName=24H-Phos-Neg_2&amp;sampleName=24H-Phos-Neg&amp;projectName=Breast+Cancer-+Phospho+analysis&amp;measuredMplush=1113.5242&amp;scanType=&amp;calculatedMplush=1113.5277&amp;createdDate=2017-12-04+10%3a55%3a19.0'> fragment ion view </a>	EVELVS*E	K.EVELVS(79.9663)E.-	39505	1000,	99.7	2.0783	0.197	39505	2	24H-Phos-Neg_2	[O60832 ]	NA	NA	[O60832 H/ACA ribonucleoprotein complex subunit 4 OS=Homo sapiens GN=DKC1 PE=1 SV=3 ]
<a href='/ip2/showLorikeet.html?sequence=R.SVQEGENPDDGVRGS(79.9663)PPEDYR.L&amp;chargeState=3&amp;pid=4678&amp;experimentId=&amp;searchId=121195&amp;scan=36916&amp;fileName=24H-Phos-Neg_2&amp;sampleName=24H-Phos-Neg&amp;projectName=Breast+Cancer-+Phospho+analysis&amp;measuredMplush=2612.1396&amp;scanType=&amp;calculatedMplush=2612.1462&amp;createdDate=2017-12-04+10%3a55%3a19.0'> fragment ion view…	SVQEGENPDDGVRGS*PPEDYR	R.SVQEGENPDDGVRGS(79.9663)PPEDYR.L	36916	0.96,	100	2.8337	0.4226	36916	3	24H-Phos-Neg_2	[P42696 ]	NA	NA	[P42696 RNA-binding protein 34 OS=Homo sapiens GN=RBM34 PE=1 SV=2 ]
<a href='/ip2/showLorikeet.html?sequence=R.SDASSPTIS(79.9663)PASS(79.9663)P.-&amp;chargeState=2&amp;pid=4678&amp;experimentId=&amp;searchId=121195&amp;scan=60572&amp;fileName=24H-Phos-Neg_1_171201094127&amp;sampleName=24H-Phos-Neg&amp;projectName=Breast+Cancer-+Phospho+analysis&amp;measuredMplush=1692.6909&amp;scanType=&amp;calculatedMplush=1692.6968&amp;createdDate=2017-12-04+10%3a55%3a19.0'> fr…	SDASSPTIS*PASS*P	R.SDASSPTIS(79.9663)PASS(79.9663)P.-	60572	[13.27,14.44,]	100	2.7519	0.4283	60572	2	24H-Phos-Neg_1_171201094127	[Q9Y2Y9 ]	NA	NA	[Q9Y2Y9 Krueppel-like factor 13 OS=Homo sapiens GN=KLF13 PE=1 SV=1 ]
<a href='/ip2/showLorikeet.html?sequence=R.SDASS(79.9663)PTIS(79.9663)PASS(79.9663)P.-&amp;chargeState=2&amp;pid=4678&amp;experimentId=&amp;searchId=121195&amp;scan=56711&amp;fileName=24H-Phos-Neg_1_171201094127&amp;sampleName=24H-Phos-Neg&amp;projectName=Breast+Cancer-+Phospho+analysis&amp;measuredMplush=1772.6582&amp;scanType=&amp;calculatedMplush=1772.663&amp;createdDate=2017-12-04+10%3a55%3a1…	SDASS*PTIS*PASS*P	R.SDASS(79.9663)PTIS(79.9663)PASS(79.9663)P.-	56711	[0,10.17,16.2,]	100	2.9335	0.3879	56711	2	24H-Phos-Neg_1_171201094127	[Q9Y2Y9 ]	NA	NA	[Q9Y2Y9 Krueppel-like factor 13 OS=Homo sapiens GN=KLF13 PE=1 SV=1 ]
<a href='/ip2/showLorikeet.html?sequence=R.SDASS(79.9663)PTISPAS(79.9663)S(79.9663)P.-&amp;chargeState=2&amp;pid=4678&amp;experimentId=&amp;searchId=121195&amp;scan=56800&amp;fileName=24H-Phos-Neg_1_171201094127&amp;sampleName=24H-Phos-Neg&amp;projectName=Breast+Cancer-+Phospho+analysis&amp;measuredMplush=1772.6611&amp;scanType=&amp;calculatedMplush=1772.663&amp;createdDate=2017-12-04+10%3a55%3a1…	S*DASS*PTISPASS*P	R.SDASS(79.9663)PTISPAS(79.9663)S(79.9663)P.-	56800	[8.24,0,9.73,]	99.8	2.5081	0.3801	56800	2	24H-Phos-Neg_1_171201094127	[Q9Y2Y9 ]	NA	NA	[Q9Y2Y9 Krueppel-like factor 13 OS=Homo sapiens GN=KLF13 PE=1 SV=1 ]
<a href='/ip2/showLorikeet.html?sequence=K.QKFNDS(79.9663)EGDDTEETEDYR.Q&amp;chargeState=3&amp;pid=4678&amp;experimentId=&amp;searchId=121195&amp;scan=51092&amp;fileName=24H-Phos-Neg_2&amp;sampleName=24H-Phos-Neg&amp;projectName=Breast+Cancer-+Phospho+analysis&amp;measuredMplush=2716.1575&amp;scanType=&amp;calculatedMplush=2716.1663&amp;createdDate=2017-12-04+10%3a55%3a19.0'> fragment ion view </…	QKFNDS*EGDDTEETEDYR	K.QKFNDS(79.9663)EGDDTEETEDYR.Q	51092	29.41,	100	3.1589	0.2472	51092	3	24H-Phos-Neg_2	[Q9NYF8 ]	NA	NA	[Q9NYF8 Bcl-2-associated transcription factor 1 OS=Homo sapiens GN=BCLAF1 PE=1 SV=2 ]
<a href='/ip2/showLorikeet.html?sequence=K.FNDS(79.9663)EGDDTEETEDYR.Q&amp;chargeState=2&amp;pid=4678&amp;experimentId=&amp;searchId=121195&amp;scan=67077&amp;fileName=24H-Phos-Neg_1_171201094127&amp;sampleName=24H-Phos-Neg&amp;projectName=Breast+Cancer-+Phospho+analysis&amp;measuredMplush=2230.8455&amp;scanType=&amp;calculatedMplush=2230.8499&amp;createdDate=2017-12-04+10%3a55%3a19.0'> fragment …	FNDS*EGDDTEETEDYR	K.FNDS(79.9663)EGDDTEETEDYR.Q	67077	42.62,	100	2.933	0.446	67077	2	24H-Phos-Neg_1_171201094127	[Q9NYF8 ]	NA	NA	[Q9NYF8 Bcl-2-associated transcription factor 1 OS=Homo sapiens GN=BCLAF1 PE=1 SV=2 ]
<a href='/ip2/showLorikeet.html?sequence=K.FNDS(79.9663)EGDDTEETEDYR.Q&amp;chargeState=2&amp;pid=4678&amp;experimentId=&amp;searchId=121195&amp;scan=38402&amp;fileName=24H-Phos-Neg_2&amp;sampleName=24H-Phos-Neg&amp;projectName=Breast+Cancer-+Phospho+analysis&amp;measuredMplush=2230.8418&amp;scanType=&amp;calculatedMplush=2230.8499&amp;createdDate=2017-12-04+10%3a55%3a19.0'> fragment ion view </a>	FNDS*EGDDTEETEDYR	K.FNDS(79.9663)EGDDTEETEDYR.Q	38402	42.62,	100	3.5364	0.5333	38402	2	24H-Phos-Neg_2	[Q9NYF8 ]	NA	NA	[Q9NYF8 Bcl-2-associated transcription factor 1 OS=Homo sapiens GN=BCLAF1 PE=1 SV=2 ]
<a href='/ip2/showLorikeet.html?sequence=K.FNDS(79.9663)EGDDTEETEDYR.Q&amp;chargeState=3&amp;pid=4678&amp;experimentId=&amp;searchId=121195&amp;scan=66861&amp;fileName=24H-Phos-Neg_1_171201094127&amp;sampleName=24H-Phos-Neg&amp;projectName=Breast+Cancer-+Phospho+analysis&amp;measuredMplush=2230.8516&amp;scanType=&amp;calculatedMplush=2230.8499&amp;createdDate=2017-12-04+10%3a55%3a19.0'> fragment …	FNDSEGDDT*EETEDYR	K.FNDS(79.9663)EGDDTEETEDYR.Q	66861	6.69,	100	2.6262	0.2833	66861	3	24H-Phos-Neg_1_171201094127	[Q9NYF8 ]	NA	NA	[Q9NYF8 Bcl-2-associated transcription factor 1 OS=Homo sapiens GN=BCLAF1 PE=1 SV=2 ]
<a href='/ip2/showLorikeet.html?sequence=K.FNDS(79.9663)EGDDTEETEDYR.Q&amp;chargeState=3&amp;pid=4678&amp;experimentId=&amp;searchId=121195&amp;scan=38696&amp;fileName=24H-Phos-Neg_2&amp;sampleName=24H-Phos-Neg&amp;projectName=Breast+Cancer-+Phospho+analysis&amp;measuredMplush=2230.8467&amp;scanType=&amp;calculatedMplush=2230.8499&amp;createdDate=2017-12-04+10%3a55%3a19.0'> fragment ion view </a>	FNDS*EGDDTEETEDYR	K.FNDS(79.9663)EGDDTEETEDYR.Q	38696	22.45,	100	4.0796	0.3472	38696	3	24H-Phos-Neg_2	[Q9NYF8 ]	NA	NA	[Q9NYF8 Bcl-2-associated transcription factor 1 OS=Homo sapiens GN=BCLAF1 PE=1 SV=2 ]
<a href='/ip2/showLorikeet.html?sequence=K.FNDS(79.9663)EGDDTEETEDYRQFR.K&amp;chargeState=3&amp;pid=4678&amp;experimentId=&amp;searchId=121195&amp;scan=64039&amp;fileName=24H-Phos-Neg_2&amp;sampleName=24H-Phos-Neg&amp;projectName=Breast+Cancer-+Phospho+analysis&amp;measuredMplush=2662.0671&amp;scanType=&amp;calculatedMplush=2662.078&amp;createdDate=2017-12-04+10%3a55%3a19.0'> fragment ion view </…	FNDSEGDDTEETEDY*RQFR	K.FNDS(79.9663)EGDDTEETEDYRQFR.K	64039	4.59,	100	3.0821	0.2603	64039	3	24H-Phos-Neg_2	[Q9NYF8 ]	NA	NA	[Q9NYF8 Bcl-2-associated transcription factor 1 OS=Homo sapiens GN=BCLAF1 PE=1 SV=2 ]
<a href='/ip2/showLorikeet.html?sequence=K.ETQS(79.9663)PEQVK.S&amp;chargeState=2&amp;pid=4678&amp;experimentId=&amp;searchId=121195&amp;scan=28300&amp;fileName=24H-Phos-Neg_2&amp;sampleName=24H-Phos-Neg&amp;projectName=Breast+Cancer-+Phospho+analysis&amp;measuredMplush=1583.8048&amp;scanType=&amp;calculatedMplush=1583.8081&amp;createdDate=2017-12-04+10%3a55%3a19.0'> fragment ion view </a>	ETQS*PEQVK	K.ETQS(79.9663)PEQVK.S	28300	11.36,	99.7	2.996	0.1111	28300	2	24H-Phos-Neg_2	[Q9NYF8 ]	NA	NA	[Q9NYF8 Bcl-2-associated transcription factor 1 OS=Homo sapiens GN=BCLAF1 PE=1 SV=2 ]
<a href='/ip2/showLorikeet.html?sequence=R.SSSSSASPSS(79.9663)PSSR.E&amp;chargeState=2&amp;pid=4678&amp;experimentId=&amp;searchId=121195&amp;scan=26443&amp;fileName=24H-Phos-Neg_1_171201094127&amp;sampleName=24H-Phos-Neg&amp;projectName=Breast+Cancer-+Phospho+analysis&amp;measuredMplush=1619.7078&amp;scanType=&amp;calculatedMplush=1619.711&amp;createdDate=2017-12-04+10%3a55%3a19.0'> fragment ion…	SSSSSAS*PSSPSSR	R.SSSSSASPSS(79.9663)PSSR.E	26443	4.42,	99.7	2.413	0.3102	26443	2	24H-Phos-Neg_1_171201094127	[Q9NYF8 ]	NA	NA	[Q9NYF8 Bcl-2-associated transcription factor 1 OS=Homo sapiens GN=BCLAF1 PE=1 SV=2 ]
<a href='/ip2/showLorikeet.html?sequence=K.VATDERSAES(79.9663)S(79.9663)EDD.-&amp;chargeState=2&amp;pid=4678&amp;experimentId=&amp;searchId=121195&amp;scan=54426&amp;fileName=24H-Phos-Neg_1_171201094127&amp;sampleName=24H-Phos-Neg&amp;projectName=Breast+Cancer-+Phospho+analysis&amp;measuredMplush=1899.7058&amp;scanType=&amp;calculatedMplush=1899.7095&amp;createdDate=2017-12-04+10%3a55%3a19.0'> fr…	VATDERS*AESS*EDD	K.VATDERSAES(79.9663)S(79.9663)EDD.-	54426	[0,6.9,]	99.7	2.6791	0.1101	54426	2	24H-Phos-Neg_1_171201094127	[Q6ZUT1 ]	NA	NA	[Q6ZUT1 Uncharacterized protein C11orf57 OS=Homo sapiens GN=C11orf57 PE=1 SV=2 ]
<a href='/ip2/showLorikeet.html?sequence=K.VATDERS(79.9663)AES(79.9663)S(79.9663)EDD.-&amp;chargeState=2&amp;pid=4678&amp;experimentId=&amp;searchId=121195&amp;scan=44572&amp;fileName=24H-Phos-Neg_1_171201094127&amp;sampleName=24H-Phos-Neg&amp;projectName=Breast+Cancer-+Phospho+analysis&amp;measuredMplush=1979.6704&amp;scanType=&amp;calculatedMplush=1979.6758&amp;createdDate=2017-12-04+10%3a55%3a…	VATDERS*AES*S*EDD	K.VATDERS(79.9663)AES(79.9663)S(79.9663)EDD.-	44572	[7.53,6.35,8.75,]	99.8	2.0678	0.3563	44572	2	24H-Phos-Neg_1_171201094127	[Q6ZUT1 ]	NA	NA	[Q6ZUT1 Uncharacterized protein C11orf57 OS=Homo sapiens GN=C11orf57 PE=1 SV=2 ]
<a href='/ip2/showLorikeet.html?sequence=R.SAES(79.9663)S(79.9663)EDD.-&amp;chargeState=2&amp;pid=4678&amp;experimentId=&amp;searchId=121195&amp;scan=3941&amp;fileName=24H-Phos-Neg_1_171201094127&amp;sampleName=24H-Phos-Neg&amp;projectName=Breast+Cancer-+Phospho+analysis&amp;measuredMplush=1228.3821&amp;scanType=&amp;calculatedMplush=1228.3856&amp;createdDate=2017-12-04+10%3a55%3a19.0'> fragment …	SAES*S*EDD	R.SAES(79.9663)S(79.9663)EDD.-	3941	[16.8,13.85,]	99.7	1.7124	0.3682	3941	2	24H-Phos-Neg_1_171201094127	[Q6ZUT1 ]	NA	NA	[Q6ZUT1 Uncharacterized protein C11orf57 OS=Homo sapiens GN=C11orf57 PE=1 SV=2 ]
<a href='/ip2/showLorikeet.html?sequence=R.LAIQGPEDS(79.9663)PSR.Q&amp;chargeState=2&amp;pid=4678&amp;experimentId=&amp;searchId=121195&amp;scan=67735&amp;fileName=24H-Phos-Neg_1_171201094127&amp;sampleName=24H-Phos-Neg&amp;projectName=Breast+Cancer-+Phospho+analysis&amp;measuredMplush=1578.7695&amp;scanType=&amp;calculatedMplush=1578.7726&amp;createdDate=2017-12-04+10%3a55%3a19.0'> fragment ion …	LAIQGPEDS*PSR	R.LAIQGPEDS(79.9663)PSR.Q	67735	17.01,	99.8	2.3274	0.2663	67735	2	24H-Phos-Neg_1_171201094127	[Q15773 ]	NA	NA	[Q15773 Myeloid leukemia factor 2 OS=Homo sapiens GN=MLF2 PE=1 SV=1 ]
<a href='/ip2/showLorikeet.html?sequence=R.SNS(79.9663)DESNFSEK.L&amp;chargeState=2&amp;pid=4678&amp;experimentId=&amp;searchId=121195&amp;scan=64985&amp;fileName=24H-Phos-Neg_1_171201094127&amp;sampleName=24H-Phos-Neg&amp;projectName=Breast+Cancer-+Phospho+analysis&amp;measuredMplush=1781.7954&amp;scanType=&amp;calculatedMplush=1781.7994&amp;createdDate=2017-12-04+10%3a55%3a19.0'> fragment ion v…	SNS*DESNFSEK	R.SNS(79.9663)DESNFSEK.L	64985	9.83,	99.7	2.6162	0.2595	64985	2	24H-Phos-Neg_1_171201094127	[O95999 ]	NA	NA	[O95999 B-cell lymphoma/leukemia 10 OS=Homo sapiens GN=BCL10 PE=1 SV=1 ]
<a href='/ip2/showLorikeet.html?sequence=R.SNS(79.9663)DESNFSEK.L&amp;chargeState=2&amp;pid=4678&amp;experimentId=&amp;searchId=121195&amp;scan=33507&amp;fileName=24H-Phos-Neg_2&amp;sampleName=24H-Phos-Neg&amp;projectName=Breast+Cancer-+Phospho+analysis&amp;measuredMplush=1781.793&amp;scanType=&amp;calculatedMplush=1781.7994&amp;createdDate=2017-12-04+10%3a55%3a19.0'> fragment ion view </a>	SNS*DESNFSEK	R.SNS(79.9663)DESNFSEK.L	33507	14.49,	99.7	2.8062	0.1288	33507	2	24H-Phos-Neg_2	[O95999 ]	NA	NA	[O95999 B-cell lymphoma/leukemia 10 OS=Homo sapiens GN=BCL10 PE=1 SV=1 ]
<a href='/ip2/showLorikeet.html?sequence=K.ATIS(79.9663)DEEIER.Q&amp;chargeState=2&amp;pid=4678&amp;experimentId=&amp;searchId=121195&amp;scan=66182&amp;fileName=24H-Phos-Neg_1_171201094127&amp;sampleName=24H-Phos-Neg&amp;projectName=Breast+Cancer-+Phospho+analysis&amp;measuredMplush=1471.6837&amp;scanType=&amp;calculatedMplush=1471.6877&amp;createdDate=2017-12-04+10%3a55%3a19.0'> fragment ion vi…	ATIS*DEEIER	K.ATIS(79.9663)DEEIER.Q	66182	18.88,	99.7	2.3479	0.2897	66182	2	24H-Phos-Neg_1_171201094127	[Q9UQN3 ]	NA	NA	[Q9UQN3 Charged multivesicular body protein 2b OS=Homo sapiens GN=CHMP2B PE=1 SV=1 ]
<a href='/ip2/showLorikeet.html?sequence=R.AADS(79.9663)SDS(79.9663)DGAEESPAEPGAPR.E&amp;chargeState=2&amp;pid=4678&amp;experimentId=&amp;searchId=121195&amp;scan=59510&amp;fileName=24H-Phos-Neg_1_171201094127&amp;sampleName=24H-Phos-Neg&amp;projectName=Breast+Cancer-+Phospho+analysis&amp;measuredMplush=2404.9304&amp;scanType=&amp;calculatedMplush=2404.938&amp;createdDate=2017-12-04+10%3a55%3a19.…	AADSS*DS*DGAEESPAEPGAPR	R.AADS(79.9663)SDS(79.9663)DGAEESPAEPGAPR.E	59510	[0,8.68,]	100	3.4511	0.3461	59510	2	24H-Phos-Neg_1_171201094127	[P16383 ]	NA	NA	[P16383 GC-rich sequence DNA-binding factor 2 OS=Homo sapiens GN=GCFC2 PE=1 SV=2 ]
<a href='/ip2/showLorikeet.html?sequence=R.AADSSDS(79.9663)DGAEES(79.9663)PAEPGAPR.E&amp;chargeState=3&amp;pid=4678&amp;experimentId=&amp;searchId=121195&amp;scan=57806&amp;fileName=24H-Phos-Neg_1_171201094127&amp;sampleName=24H-Phos-Neg&amp;projectName=Breast+Cancer-+Phospho+analysis&amp;measuredMplush=2404.9282&amp;scanType=&amp;calculatedMplush=2404.938&amp;createdDate=2017-12-04+10%3a55%3a19.…	AADS*SDS*DGAEESPAEPGAPR	R.AADSSDS(79.9663)DGAEES(79.9663)PAEPGAPR.E	57806	[11.53,5.99,]	100	4.1565	0.2795	57806	3	24H-Phos-Neg_1_171201094127	[P16383 ]	NA	NA	[P16383 GC-rich sequence DNA-binding factor 2 OS=Homo sapiens GN=GCFC2 PE=1 SV=2 ]
<a href='/ip2/showLorikeet.html?sequence=R.AADS(79.9663)SDS(79.9663)DGAEESPAEPGAPR.E&amp;chargeState=3&amp;pid=4678&amp;experimentId=&amp;searchId=121195&amp;scan=59419&amp;fileName=24H-Phos-Neg_1_171201094127&amp;sampleName=24H-Phos-Neg&amp;projectName=Breast+Cancer-+Phospho+analysis&amp;measuredMplush=2404.9333&amp;scanType=&amp;calculatedMplush=2404.938&amp;createdDate=2017-12-04+10%3a55%3a19.…	AADSS*DS*DGAEESPAEPGAPR	R.AADS(79.9663)SDS(79.9663)DGAEESPAEPGAPR.E	59419	[0,2.08,]	100	4.7686	0.36	59419	3	24H-Phos-Neg_1_171201094127	[P16383 ]	NA	NA	[P16383 GC-rich sequence DNA-binding factor 2 OS=Homo sapiens GN=GCFC2 PE=1 SV=2 ]
<a href='/ip2/showLorikeet.html?sequence=R.AADSS(79.9663)DS(79.9663)DGAEESPAEPGAPR.E&amp;chargeState=3&amp;pid=4678&amp;experimentId=&amp;searchId=121195&amp;scan=59599&amp;fileName=24H-Phos-Neg_1_171201094127&amp;sampleName=24H-Phos-Neg&amp;projectName=Breast+Cancer-+Phospho+analysis&amp;measuredMplush=2404.9294&amp;scanType=&amp;calculatedMplush=2404.938&amp;createdDate=2017-12-04+10%3a55%3a19.…	AADSS*DS*DGAEESPAEPGAPR	R.AADSS(79.9663)DS(79.9663)DGAEESPAEPGAPR.E	59599	[0,4.12,]	100	5.0386	0.384	59599	3	24H-Phos-Neg_1_171201094127	[P16383 ]	NA	NA	[P16383 GC-rich sequence DNA-binding factor 2 OS=Homo sapiens GN=GCFC2 PE=1 SV=2 ]
<a href='/ip2/showLorikeet.html?sequence=R.AADS(79.9663)S(79.9663)DS(79.9663)DGAEESPAEPGAPR.E&amp;chargeState=2&amp;pid=4678&amp;experimentId=&amp;searchId=121195&amp;scan=58279&amp;fileName=24H-Phos-Neg_1_171201094127&amp;sampleName=24H-Phos-Neg&amp;projectName=Breast+Cancer-+Phospho+analysis&amp;measuredMplush=2484.8958&amp;scanType=&amp;calculatedMplush=2484.9043&amp;createdDate=2017-12-04+10%…	AADS*S*DS*DGAEESPAEPGAPR	R.AADS(79.9663)S(79.9663)DS(79.9663)DGAEESPAEPGAPR.E	58279	[30.67,32.07,30.85,]	100	4.3844	0.5057	58279	2	24H-Phos-Neg_1_171201094127	[P16383 ]	NA	NA	[P16383 GC-rich sequence DNA-binding factor 2 OS=Homo sapiens GN=GCFC2 PE=1 SV=2 ]
<a href='/ip2/showLorikeet.html?sequence=R.AADSS(79.9663)DS(79.9663)DGAEES(79.9663)PAEPGAPR.E&amp;chargeState=3&amp;pid=4678&amp;experimentId=&amp;searchId=121195&amp;scan=55762&amp;fileName=24H-Phos-Neg_1_171201094127&amp;sampleName=24H-Phos-Neg&amp;projectName=Breast+Cancer-+Phospho+analysis&amp;measuredMplush=2484.9001&amp;scanType=&amp;calculatedMplush=2484.9043&amp;createdDate=2017-12-04+10%…	AADSS*DS*DGAEES*PAEPGAPR	R.AADSS(79.9663)DS(79.9663)DGAEES(79.9663)PAEPGAPR.E	55762	[0,0,8.38,]	100	3.1333	0.3171	55762	3	24H-Phos-Neg_1_171201094127	[P16383 ]	NA	NA	[P16383 GC-rich sequence DNA-binding factor 2 OS=Homo sapiens GN=GCFC2 PE=1 SV=2 ]
<a href='/ip2/showLorikeet.html?sequence=R.AADS(79.9663)S(79.9663)DS(79.9663)DGAEESPAEPGAPR.E&amp;chargeState=3&amp;pid=4678&amp;experimentId=&amp;searchId=121195&amp;scan=58151&amp;fileName=24H-Phos-Neg_1_171201094127&amp;sampleName=24H-Phos-Neg&amp;projectName=Breast+Cancer-+Phospho+analysis&amp;measuredMplush=2484.899&amp;scanType=&amp;calculatedMplush=2484.9043&amp;createdDate=2017-12-04+10%3…	AADSS*DS*DGAEES*PAEPGAPR	R.AADS(79.9663)S(79.9663)DS(79.9663)DGAEESPAEPGAPR.E	58151	[0,8.59,4.43,]	100	5.6558	0.4217	58151	3	24H-Phos-Neg_1_171201094127	[P16383 ]	NA	NA	[P16383 GC-rich sequence DNA-binding factor 2 OS=Homo sapiens GN=GCFC2 PE=1 SV=2 ]
<a href='/ip2/showLorikeet.html?sequence=R.ESEDDPES(79.9663)EPDDHEK.R&amp;chargeState=3&amp;pid=4678&amp;experimentId=&amp;searchId=121195&amp;scan=71864&amp;fileName=24H-Phos-Neg_1_171201094127&amp;sampleName=24H-Phos-Neg&amp;projectName=Breast+Cancer-+Phospho+analysis&amp;measuredMplush=2295.9465&amp;scanType=&amp;calculatedMplush=2295.954&amp;createdDate=2017-12-04+10%3a55%3a19.0'> fragment io…	ESEDDPES*EPDDHEK	R.ESEDDPES(79.9663)EPDDHEK.R	71864	22.92,	99.9	2.9882	0.2102	71864	3	24H-Phos-Neg_1_171201094127	[P16383 ]	NA	NA	[P16383 GC-rich sequence DNA-binding factor 2 OS=Homo sapiens GN=GCFC2 PE=1 SV=2 ]
<a href='/ip2/showLorikeet.html?sequence=R.ESEDDPES(79.9663)EPDDHEK.R&amp;chargeState=3&amp;pid=4678&amp;experimentId=&amp;searchId=121195&amp;scan=36673&amp;fileName=24H-Phos-Neg_2&amp;sampleName=24H-Phos-Neg&amp;projectName=Breast+Cancer-+Phospho+analysis&amp;measuredMplush=2295.952&amp;scanType=&amp;calculatedMplush=2295.954&amp;createdDate=2017-12-04+10%3a55%3a19.0'> fragment ion view </a>	ESEDDPES*EPDDHEK	R.ESEDDPES(79.9663)EPDDHEK.R	36673	10.61,	99.8	2.3967	0.26	36673	3	24H-Phos-Neg_2	[P16383 ]	NA	NA	[P16383 GC-rich sequence DNA-binding factor 2 OS=Homo sapiens GN=GCFC2 PE=1 SV=2 ]
<a href='/ip2/showLorikeet.html?sequence=K.IVEPEVVGES(79.9663)DS(79.9663)EVEGDAWR.M&amp;chargeState=3&amp;pid=4678&amp;experimentId=&amp;searchId=121195&amp;scan=69006&amp;fileName=24H-Phos-Neg_1_171201094127&amp;sampleName=24H-Phos-Neg&amp;projectName=Breast+Cancer-+Phospho+analysis&amp;measuredMplush=2591.1084&amp;scanType=&amp;calculatedMplush=2591.1152&amp;createdDate=2017-12-04+10%3a55%3a19.…	IVEPEVVGES*DS*EVEGDAWR	K.IVEPEVVGES(79.9663)DS(79.9663)EVEGDAWR.M	69006	1000,	100	3.7244	0.3168	69006	3	24H-Phos-Neg_1_171201094127	[P55081 ]	NA	NA	[P55081 Microfibrillar-associated protein 1 OS=Homo sapiens GN=MFAP1 PE=1 SV=2 ]
<a href='/ip2/showLorikeet.html?sequence=R.QAQAQES(79.9663)EEEEESR.S&amp;chargeState=2&amp;pid=4678&amp;experimentId=&amp;searchId=121195&amp;scan=53633&amp;fileName=24H-Phos-Neg_1_171201094127&amp;sampleName=24H-Phos-Neg&amp;projectName=Breast+Cancer-+Phospho+analysis&amp;measuredMplush=1958.8109&amp;scanType=&amp;calculatedMplush=1958.8177&amp;createdDate=2017-12-04+10%3a55%3a19.0'> fragment io…	QAQAQES*EEEEESR	R.QAQAQES(79.9663)EEEEESR.S	53633	38.52,	100	3.9573	0.5076	53633	2	24H-Phos-Neg_1_171201094127	[Q9NVM6 ]	NA	NA	[Q9NVM6 DnaJ homolog subfamily C member 17 OS=Homo sapiens GN=DNAJC17 PE=1 SV=1 ]
<a href='/ip2/showLorikeet.html?sequence=R.QAQAQES(79.9663)EEEEESR.S&amp;chargeState=2&amp;pid=4678&amp;experimentId=&amp;searchId=121195&amp;scan=17113&amp;fileName=24H-Phos-Neg_2&amp;sampleName=24H-Phos-Neg&amp;projectName=Breast+Cancer-+Phospho+analysis&amp;measuredMplush=1958.8129&amp;scanType=&amp;calculatedMplush=1958.8177&amp;createdDate=2017-12-04+10%3a55%3a19.0'> fragment ion view </a>	QAQAQESEEEEES*R	R.QAQAQES(79.9663)EEEEESR.S	17113	6.43,	99.7	1.9683	0.2789	17113	2	24H-Phos-Neg_2	[Q9NVM6 ]	NA	NA	[Q9NVM6 DnaJ homolog subfamily C member 17 OS=Homo sapiens GN=DNAJC17 PE=1 SV=1 ]
<a href='/ip2/showLorikeet.html?sequence=K.TSFSQEQSCDS(79.9663)AGEGSER.I&amp;chargeState=3&amp;pid=4678&amp;experimentId=&amp;searchId=121195&amp;scan=63773&amp;fileName=24H-Phos-Neg_1_171201094127&amp;sampleName=24H-Phos-Neg&amp;projectName=Breast+Cancer-+Phospho+analysis&amp;measuredMplush=2270.9006&amp;scanType=&amp;calculatedMplush=2270.907&amp;createdDate=2017-12-04+10%3a55%3a19.0'> fragment…	TSFSQEQSCDS*AGEGSER	K.TSFSQEQSCDS(79.9663)AGEGSER.I	63773	9.61,	100	4.438	0.506	63773	3	24H-Phos-Neg_1_171201094127	[Q8IWW6 ]	NA	NA	[Q8IWW6 Rho GTPase-activating protein 12 OS=Homo sapiens GN=ARHGAP12 PE=1 SV=1 ]
<a href='/ip2/showLorikeet.html?sequence=K.TSFSQEQSCDS(79.9663)AGEGSER.I&amp;chargeState=3&amp;pid=4678&amp;experimentId=&amp;searchId=121195&amp;scan=29714&amp;fileName=24H-Phos-Neg_2&amp;sampleName=24H-Phos-Neg&amp;projectName=Breast+Cancer-+Phospho+analysis&amp;measuredMplush=2270.8962&amp;scanType=&amp;calculatedMplush=2270.907&amp;createdDate=2017-12-04+10%3a55%3a19.0'> fragment ion view </a>	TSFSQEQSCDS*AGEGSER	K.TSFSQEQSCDS(79.9663)AGEGSER.I	29714	11.72,	100	3.5214	0.4253	29714	3	24H-Phos-Neg_2	[Q8IWW6 ]	NA	NA	[Q8IWW6 Rho GTPase-activating protein 12 OS=Homo sapiens GN=ARHGAP12 PE=1 SV=1 ]
<a href='/ip2/showLorikeet.html?sequence=R.IHQDSES(79.9663)GDELSSSSTEQIR.A&amp;chargeState=3&amp;pid=4678&amp;experimentId=&amp;searchId=121195&amp;scan=50578&amp;fileName=24H-Phos-Neg_2&amp;sampleName=24H-Phos-Neg&amp;projectName=Breast+Cancer-+Phospho+analysis&amp;measuredMplush=2514.1106&amp;scanType=&amp;calculatedMplush=2514.1194&amp;createdDate=2017-12-04+10%3a55%3a19.0'> fragment ion view …	IHQDS*ESGDELSSSSTEQIR	R.IHQDSES(79.9663)GDELSSSSTEQIR.A	50578	10.36,	100	3.6983	0.23	50578	3	24H-Phos-Neg_2	[Q8IWW6 ]	NA	NA	[Q8IWW6 Rho GTPase-activating protein 12 OS=Homo sapiens GN=ARHGAP12 PE=1 SV=1 ]
<a href='/ip2/showLorikeet.html?sequence=R.TDEVPAGGS(79.9663)RSEAEDEDDEDYVPYVPLR.Q&amp;chargeState=3&amp;pid=4678&amp;experimentId=&amp;searchId=121195&amp;scan=68189&amp;fileName=24H-Phos-Neg_2&amp;sampleName=24H-Phos-Neg&amp;projectName=Breast+Cancer-+Phospho+analysis&amp;measuredMplush=3419.4822&amp;scanType=&amp;calculatedMplush=3419.5&amp;createdDate=2017-12-04+10%3a55%3a19.0'> fragment ion …	TDEVPAGGS*RSEAEDEDDEDYVPYVPLR	R.TDEVPAGGS(79.9663)RSEAEDEDDEDYVPYVPLR.Q	68189	0,	100	4.3731	0.4113	68189	3	24H-Phos-Neg_2	[Q9UJV9 ]	NA	NA	[Q9UJV9 Probable ATP-dependent RNA helicase DDX41 OS=Homo sapiens GN=DDX41 PE=1 SV=2 ]
<a href='/ip2/showLorikeet.html?sequence=R.TDEVPAGGSRS(79.9663)EAEDEDDEDYVPYVPLR.Q&amp;chargeState=3&amp;pid=4678&amp;experimentId=&amp;searchId=121195&amp;scan=68361&amp;fileName=24H-Phos-Neg_2&amp;sampleName=24H-Phos-Neg&amp;projectName=Breast+Cancer-+Phospho+analysis&amp;measuredMplush=3419.5005&amp;scanType=&amp;calculatedMplush=3419.5&amp;createdDate=2017-12-04+10%3a55%3a19.0'> fragment ion …	TDEVPAGGSRS*EAEDEDDEDYVPYVPLR	R.TDEVPAGGSRS(79.9663)EAEDEDDEDYVPYVPLR.Q	68361	5.92,	100	4.9138	0.4359	68361	3	24H-Phos-Neg_2	[Q9UJV9 ]	NA	NA	[Q9UJV9 Probable ATP-dependent RNA helicase DDX41 OS=Homo sapiens GN=DDX41 PE=1 SV=2 ]
<a href='/ip2/showLorikeet.html?sequence=K.VTETEDDS(79.9663)DS(79.9663)DS(79.9663)DDDEDDVHVTIGDIK.T&amp;chargeState=3&amp;pid=4678&amp;experimentId=&amp;searchId=121195&amp;scan=68690&amp;fileName=24H-Phos-Neg_1_171201094127&amp;sampleName=24H-Phos-Neg&amp;projectName=Breast+Cancer-+Phospho+analysis&amp;measuredMplush=3664.4275&amp;scanType=&amp;calculatedMplush=3664.4275&amp;createdDate=2017-12-…	VTET*EDDSDS*DS*DDDEDDVHVTIGDIK	K.VTETEDDS(79.9663)DS(79.9663)DS(79.9663)DDDEDDVHVTIGDIK.T	68690	[0.01,4.01,7.55,]	100	3.127	0.2954	68690	3	24H-Phos-Neg_1_171201094127	[Q6UN15 ]	NA	NA	[Q6UN15 Pre-mRNA 3'-end-processing factor FIP1 OS=Homo sapiens GN=FIP1L1 PE=1 SV=1 ]
<a href='/ip2/showLorikeet.html?sequence=K.FVEWLQNAEEES(79.9663)ES(79.9663)EGEEN.-&amp;chargeState=2&amp;pid=4678&amp;experimentId=&amp;searchId=121195&amp;scan=70304&amp;fileName=24H-Phos-Neg_1_171201094127&amp;sampleName=24H-Phos-Neg&amp;projectName=Breast+Cancer-+Phospho+analysis&amp;measuredMplush=2644.0078&amp;scanType=&amp;calculatedMplush=2644.0212&amp;createdDate=2017-12-04+10%3a55%3a19.0…	FVEWLQNAEEES*ES*EGEEN	K.FVEWLQNAEEES(79.9663)ES(79.9663)EGEEN.-	70304	1000,	100	3.597	0.3454	70304	2	24H-Phos-Neg_1_171201094127	[Q9Y6E2 ]	NA	NA	[Q9Y6E2 Basic leucine zipper and W2 domain-containing protein 2 OS=Homo sapiens GN=BZW2 PE=1 SV=1 ]
<a href='/ip2/showLorikeet.html?sequence=K.AEDGATPSPSNET(79.9663)PK.K&amp;chargeState=3&amp;pid=4678&amp;experimentId=&amp;searchId=121195&amp;scan=62867&amp;fileName=24H-Phos-Neg_1_171201094127&amp;sampleName=24H-Phos-Neg&amp;projectName=Breast+Cancer-+Phospho+analysis&amp;measuredMplush=2038.9681&amp;scanType=&amp;calculatedMplush=2038.9734&amp;createdDate=2017-12-04+10%3a55%3a19.0'> fragment i…	AEDGATPSPSNET*PK	K.AEDGATPSPSNET(79.9663)PK.K	62867	18.52,	100	4.4134	0.3434	62867	3	24H-Phos-Neg_1_171201094127	[P29966 ]	NA	NA	[P29966 Myristoylated alanine-rich C-kinase substrate OS=Homo sapiens GN=MARCKS PE=1 SV=4 ]
<a href='/ip2/showLorikeet.html?sequence=K.AEDGATPS(79.9663)PSNETPK.K&amp;chargeState=3&amp;pid=4678&amp;experimentId=&amp;searchId=121195&amp;scan=63274&amp;fileName=24H-Phos-Neg_1_171201094127&amp;sampleName=24H-Phos-Neg&amp;projectName=Breast+Cancer-+Phospho+analysis&amp;measuredMplush=2038.9674&amp;scanType=&amp;calculatedMplush=2038.9734&amp;createdDate=2017-12-04+10%3a55%3a19.0'> fragment i…	AEDGATPS*PSNETPK	K.AEDGATPS(79.9663)PSNETPK.K	63274	7.53,	100	4.3578	0.2967	63274	3	24H-Phos-Neg_1_171201094127	[P29966 ]	NA	NA	[P29966 Myristoylated alanine-rich C-kinase substrate OS=Homo sapiens GN=MARCKS PE=1 SV=4 ]
<a href='/ip2/showLorikeet.html?sequence=K.AEDGATPSPSNET(79.9663)PK.K&amp;chargeState=3&amp;pid=4678&amp;experimentId=&amp;searchId=121195&amp;scan=28655&amp;fileName=24H-Phos-Neg_2&amp;sampleName=24H-Phos-Neg&amp;projectName=Breast+Cancer-+Phospho+analysis&amp;measuredMplush=2038.9692&amp;scanType=&amp;calculatedMplush=2038.9734&amp;createdDate=2017-12-04+10%3a55%3a19.0'> fragment ion view </a>	AEDGATPSPSNET*PK	K.AEDGATPSPSNET(79.9663)PK.K	28655	16.5,	100	3.8004	0.2751	28655	3	24H-Phos-Neg_2	[P29966 ]	NA	NA	[P29966 Myristoylated alanine-rich C-kinase substrate OS=Homo sapiens GN=MARCKS PE=1 SV=4 ]
<a href='/ip2/showLorikeet.html?sequence=K.AEDGATPS(79.9663)PSNET(79.9663)PK.K&amp;chargeState=3&amp;pid=4678&amp;experimentId=&amp;searchId=121195&amp;scan=60165&amp;fileName=24H-Phos-Neg_1_171201094127&amp;sampleName=24H-Phos-Neg&amp;projectName=Breast+Cancer-+Phospho+analysis&amp;measuredMplush=2118.9321&amp;scanType=&amp;calculatedMplush=2118.9397&amp;createdDate=2017-12-04+10%3a55%3a19.0'> f…	AEDGATPS*PSNET*PK	K.AEDGATPS(79.9663)PSNET(79.9663)PK.K	60165	[18.34,13.54,]	100	3.3292	0.1992	60165	3	24H-Phos-Neg_1_171201094127	[P29966 ]	NA	NA	[P29966 Myristoylated alanine-rich C-kinase substrate OS=Homo sapiens GN=MARCKS PE=1 SV=4 ]
<a href='/ip2/showLorikeet.html?sequence=R.T(79.9663)ASSSDSEEDPEALEK.Q&amp;chargeState=3&amp;pid=4678&amp;experimentId=&amp;searchId=121195&amp;scan=66134&amp;fileName=24H-Phos-Neg_1_171201094127&amp;sampleName=24H-Phos-Neg&amp;projectName=Breast+Cancer-+Phospho+analysis&amp;measuredMplush=2233.0095&amp;scanType=&amp;calculatedMplush=2233.0159&amp;createdDate=2017-12-04+10%3a55%3a19.0'> fragment …	TASSSDS*EEDPEALEK	R.T(79.9663)ASSSDSEEDPEALEK.Q	66134	0,	99.8	3.076	0.1672	66134	3	24H-Phos-Neg_1_171201094127	[Q8N9T8 ]	NA	NA	[Q8N9T8 Protein KRI1 homolog OS=Homo sapiens GN=KRI1 PE=1 SV=3 ]
<a href='/ip2/showLorikeet.html?sequence=R.TASSSDS(79.9663)EEDPEALEK.Q&amp;chargeState=3&amp;pid=4678&amp;experimentId=&amp;searchId=121195&amp;scan=38339&amp;fileName=24H-Phos-Neg_2&amp;sampleName=24H-Phos-Neg&amp;projectName=Breast+Cancer-+Phospho+analysis&amp;measuredMplush=2233.0142&amp;scanType=&amp;calculatedMplush=2233.0159&amp;createdDate=2017-12-04+10%3a55%3a19.0'> fragment ion view </a>	TASSS*DSEEDPEALEK	R.TASSSDS(79.9663)EEDPEALEK.Q	38339	0,	100	3.5404	0.2025	38339	3	24H-Phos-Neg_2	[Q8N9T8 ]	NA	NA	[Q8N9T8 Protein KRI1 homolog OS=Homo sapiens GN=KRI1 PE=1 SV=3 ]
[truncated: 641 more rows]
