# Supplementary material for: Proteomics Profiling of KAIMRC1 in Comparison to MDA-MB231 and MCF-7
Source: Int J Mol Sci. 2020 Jun 18;21(12):4328. doi: 10.3390/ijms21124328 (PMC7352455; doi:10.3390/ijms21124328)
Supplement: Supplementary file 1 [file ijms-21-04328-s001.zip › ijms-706332supplementry/Table_S3.xlsx]

## Sheet: Sheet1
Condition	FBS	Accession		Description	Protein regulation color scale	Norm Pvalue 1	p value -LOG10	Ratio 2/1	Ratio Log2 nom
KAIMRC1/MCF7	fed	Q99584		Protein S100-A13 OS=Homo sapiens GN=S100A13 PE=1 SV=1	Down_regulated	0.0318011	1.49756	0.388117	-1.36544
KAIMRC1/MCF7	fed	Q99439		Calponin-2 OS=Homo sapiens GN=CNN2 PE=1 SV=4	Down_regulated	0.0381203	1.41884	0.235736	-2.08476
KAIMRC1/MCF7	fed	Q99418		Cytohesin-2 OS=Homo sapiens GN=CYTH2 PE=1 SV=2	Down_regulated	0.0163157	1.78739	0.278304	-1.84527
KAIMRC1/MCF7	fed	Q92896		Golgi apparatus protein 1 OS=Homo sapiens GN=GLG1 PE=1 SV=2	Down_regulated	0.00520127	2.28389	0.313186	-1.67491
KAIMRC1/MCF7	fed	Q92754		Transcription factor AP-2 gamma OS=Homo sapiens GN=TFAP2C PE=1 SV=1	Down_regulated	0.0434126	1.36238	0.246275	-2.02166
KAIMRC1/MCF7	fed	Q16890		Tumor protein D53 OS=Homo sapiens GN=TPD52L1 PE=1 SV=1	Down_regulated	0.0181446	1.74125	0.246121	-2.02256
KAIMRC1/MCF7	fed	Q16822		Phosphoenolpyruvate carboxykinase [GTP], mitochondrial OS=Homo sapiens GN=PCK2 PE=1 SV=3	Down_regulated	0.00547263	2.2618	0.294328	-1.7645
KAIMRC1/MCF7	fed	Q16762		Thiosulfate sulfurtransferase OS=Homo sapiens GN=TST PE=1 SV=4	Down_regulated	0.0461678	1.33566	0.336969	-1.56931
KAIMRC1/MCF7	fed	Q16706		Alpha-mannosidase 2 OS=Homo sapiens GN=MAN2A1 PE=1 SV=2	Down_regulated	0.000951219	3.02172	0.299831	-1.73778
KAIMRC1/MCF7	fed	Q16698		2,4-dienoyl-CoA reductase, mitochondrial OS=Homo sapiens GN=DECR1 PE=1 SV=1	Down_regulated	0.00897445	2.04699	0.207261	-2.27048
KAIMRC1/MCF7	fed	Q16678		Cytochrome P450 1B1 OS=Homo sapiens GN=CYP1B1 PE=1 SV=2	Down_regulated	0.011265	1.94827	0.359432	-1.47621
KAIMRC1/MCF7	fed	Q15654		Thyroid receptor-interacting protein 6 OS=Homo sapiens GN=TRIP6 PE=1 SV=3	Down_regulated	0.0374888	1.4261	0.439653	-1.18556
KAIMRC1/MCF7	fed	Q15628		Tumor necrosis factor receptor type 1-associated DEATH domain protein OS=Homo sapiens GN=TRADD PE=1 SV=2	Down_regulated	0.0411956	1.38515	0.239183	-2.06381
KAIMRC1/MCF7	fed	Q14764		Major vault protein OS=Homo sapiens GN=MVP PE=1 SV=4	Down_regulated	0.00250968	2.60038	0.362641	-1.46339
KAIMRC1/MCF7	fed	Q14696		LDLR chaperone MESD OS=Homo sapiens GN=MESDC2 PE=1 SV=2	Down_regulated	0.0491331	1.30863	0.391828	-1.35171
KAIMRC1/MCF7	fed	Q14573		Inositol 1,4,5-trisphosphate receptor type 3 OS=Homo sapiens GN=ITPR3 PE=1 SV=2	Down_regulated	0.0133522	1.87445	0.284826	-1.81185
KAIMRC1/MCF7	fed	Q14344		Guanine nucleotide-binding protein subunit alpha-13 OS=Homo sapiens GN=GNA13 PE=1 SV=2	Down_regulated	0.0129152	1.8889	0.374801	-1.4158
KAIMRC1/MCF7	fed	Q14258		E3 ubiquitin/ISG15 ligase TRIM25 OS=Homo sapiens GN=TRIM25 PE=1 SV=2	Down_regulated	0.0370033	1.43176	0.322452	-1.63284
KAIMRC1/MCF7	fed	Q14244		Ensconsin OS=Homo sapiens GN=MAP7 PE=1 SV=1	Down_regulated	0.0351997	1.45346	0.344243	-1.5385
KAIMRC1/MCF7	fed	Q13630		GDP-L-fucose synthase OS=Homo sapiens GN=TSTA3 PE=1 SV=1	Down_regulated	0.0171577	1.76554	0.323242	-1.62931
KAIMRC1/MCF7	fed	Q13469		Nuclear factor of activated T-cells, cytoplasmic 2 OS=Homo sapiens GN=NFATC2 PE=1 SV=2	Down_regulated	0.0113295	1.94579	0.212994	-2.23111
KAIMRC1/MCF7	fed	Q13438		Protein OS-9 OS=Homo sapiens GN=OS9 PE=1 SV=1	Down_regulated	0.0310358	1.50814	0.227974	-2.13306
KAIMRC1/MCF7	fed	Q13232		Nucleoside diphosphate kinase 3 OS=Homo sapiens GN=NME3 PE=1 SV=2	Down_regulated	0.0157723	1.8021	0.22675	-2.14083
KAIMRC1/MCF7	fed	Q13177		Serine/threonine-protein kinase PAK 2 OS=Homo sapiens GN=PAK2 PE=1 SV=3	Down_regulated	0.0164215	1.78459	0.368023	-1.44213
KAIMRC1/MCF7	fed	Q12979		Active breakpoint cluster region-related protein OS=Homo sapiens GN=ABR PE=2 SV=2	Down_regulated	0.00823593	2.08429	0.352521	-1.50422
KAIMRC1/MCF7	fed	Q12802		A-kinase anchor protein 13 OS=Homo sapiens GN=AKAP13 PE=1 SV=2	Down_regulated	0.0273808	1.56255	0.383319	-1.38338
KAIMRC1/MCF7	fed	Q08722		Leukocyte surface antigen CD47 OS=Homo sapiens GN=CD47 PE=1 SV=1	Down_regulated	0.0374734	1.42628	0.318816	-1.6492
KAIMRC1/MCF7	fed	Q07617		Sperm-associated antigen 1 OS=Homo sapiens GN=SPAG1 PE=1 SV=3	Down_regulated	0.0320385	1.49433	0.358274	-1.48087
KAIMRC1/MCF7	fed	Q05209		Tyrosine-protein phosphatase non-receptor type 12 OS=Homo sapiens GN=PTPN12 PE=1 SV=3	Down_regulated	0.00603739	2.21915	0.405222	-1.30322
KAIMRC1/MCF7	fed	Q03113		Guanine nucleotide-binding protein subunit alpha-12 OS=Homo sapiens GN=GNA12 PE=1 SV=4	Down_regulated	0.0352188	1.45323	0.346503	-1.52906
KAIMRC1/MCF7	fed	Q00765		Receptor expression-enhancing protein 5 OS=Homo sapiens GN=REEP5 PE=1 SV=3	Down_regulated	0.0348981	1.4572	0.454109	-1.13889
KAIMRC1/MCF7	fed	Q00653		Nuclear factor NF-kappa-B p100 subunit OS=Homo sapiens GN=NFKB2 PE=1 SV=4	Down_regulated	0.0159477	1.7973	0.401563	-1.3163
KAIMRC1/MCF7	fed	Q969S9		Ribosome-releasing factor 2, mitochondrial OS=Homo sapiens GN=GFM2 PE=1 SV=1	Down_regulated	0.0317816	1.49782	0.38092	-1.39244
KAIMRC1/MCF7	fed	Q96TA1		Niban-like protein 1 OS=Homo sapiens GN=FAM129B PE=1 SV=3	Down_regulated	0.0153475	1.81396	0.285246	-1.80972
KAIMRC1/MCF7	fed	Q96T83		Sodium/hydrogen exchanger 7 OS=Homo sapiens GN=SLC9A7 PE=1 SV=1	Down_regulated	0.0182007	1.73991	0.264329	-1.91959
KAIMRC1/MCF7	fed	Q96QR8		Transcriptional activator protein Pur-beta OS=Homo sapiens GN=PURB PE=1 SV=3	Down_regulated	0.0234524	1.62981	0.409062	-1.28961
KAIMRC1/MCF7	fed	Q96LA8		Protein arginine N-methyltransferase 6 OS=Homo sapiens GN=PRMT6 PE=1 SV=1	Down_regulated	0.0333663	1.47669	0.433394	-1.20625
KAIMRC1/MCF7	fed	Q96K49		Transmembrane protein 87B OS=Homo sapiens GN=TMEM87B PE=1 SV=1	Down_regulated	0.00493892	2.30637	0.207149	-2.27126
KAIMRC1/MCF7	fed	Q86VI3		Ras GTPase-activating-like protein IQGAP3 OS=Homo sapiens GN=IQGAP3 PE=1 SV=2	Down_regulated	0.0399589	1.39839	0.491913	-1.02352
KAIMRC1/MCF7	fed	Q86V21		Acetoacetyl-CoA synthetase OS=Homo sapiens GN=AACS PE=1 SV=1	Down_regulated	0.0340805	1.46749	0.383565	-1.38246
KAIMRC1/MCF7	fed	Q53EP0		Fibronectin type III domain-containing protein 3B OS=Homo sapiens GN=FNDC3B PE=1 SV=2	Down_regulated	0.0441491	1.35508	0.23663	-2.07929
KAIMRC1/MCF7	fed	Q32MZ4		Leucine-rich repeat flightless-interacting protein 1 OS=Homo sapiens GN=LRRFIP1 PE=1 SV=2	Down_regulated	0.0353895	1.45113	0.498563	-1.00415
KAIMRC1/MCF7	fed	Q9Y6Q9		Nuclear receptor coactivator 3 OS=Homo sapiens GN=NCOA3 PE=1 SV=1	Down_regulated	0.0379632	1.42064	0.363376	-1.46047
KAIMRC1/MCF7	fed	Q9Y5S2		Serine/threonine-protein kinase MRCK beta OS=Homo sapiens GN=CDC42BPB PE=1 SV=2	Down_regulated	0.0244717	1.61134	0.476122	-1.0706
KAIMRC1/MCF7	fed	Q9Y5K3		Choline-phosphate cytidylyltransferase B OS=Homo sapiens GN=PCYT1B PE=1 SV=1	Down_regulated	0.00597339	2.22378	0.319318	-1.64693
KAIMRC1/MCF7	fed	Q9Y3Q8		TSC22 domain family protein 4 OS=Homo sapiens GN=TSC22D4 PE=1 SV=2	Down_regulated	0.0164852	1.7829	0.242866	-2.04177
KAIMRC1/MCF7	fed	Q9Y3L5		Ras-related protein Rap-2c OS=Homo sapiens GN=RAP2C PE=1 SV=1	Down_regulated	0.046929	1.32856	0.372343	-1.4253
KAIMRC1/MCF7	fed	Q9Y3E1		Hepatoma-derived growth factor-related protein 3 OS=Homo sapiens GN=HDGFRP3 PE=1 SV=1	Down_regulated	0.0171496	1.76574	0.345961	-1.53132
KAIMRC1/MCF7	fed	Q9Y2H0		Disks large-associated protein 4 OS=Homo sapiens GN=DLGAP4 PE=1 SV=3	Down_regulated	0.0225704	1.64646	0.443211	-1.17393
KAIMRC1/MCF7	fed	Q9UPN9		E3 ubiquitin-protein ligase TRIM33 OS=Homo sapiens GN=TRIM33 PE=1 SV=3	Down_regulated	0.0267519	1.57265	0.378525	-1.40154
KAIMRC1/MCF7	fed	Q9UP52		Transferrin receptor protein 2 OS=Homo sapiens GN=TFR2 PE=1 SV=1	Down_regulated	0.0143363	1.84356	0.436135	-1.19715
KAIMRC1/MCF7	fed	Q9ULH1		Arf-GAP with SH3 domain, ANK repeat and PH domain-containing protein 1 OS=Homo sapiens GN=ASAP1 PE=1 SV=4	Down_regulated	0.04563	1.34075	0.293598	-1.76808
KAIMRC1/MCF7	fed	Q9ULC5		Long-chain-fatty-acid--CoA ligase 5 OS=Homo sapiens GN=ACSL5 PE=1 SV=1	Down_regulated	0.0233037	1.63257	0.200195	-2.32052
KAIMRC1/MCF7	fed	Q9UJU6		Drebrin-like protein OS=Homo sapiens GN=DBNL PE=1 SV=1	Down_regulated	0.0428019	1.36854	0.466257	-1.1008
KAIMRC1/MCF7	fed	Q9UJ68		Mitochondrial peptide methionine sulfoxide reductase OS=Homo sapiens GN=MSRA PE=1 SV=1	Down_regulated	0.0483761	1.31537	0.382529	-1.38636
KAIMRC1/MCF7	fed	Q9UHQ4		B-cell receptor-associated protein 29 OS=Homo sapiens GN=BCAP29 PE=1 SV=2	Down_regulated	0.0305493	1.515	0.277384	-1.85004
KAIMRC1/MCF7	fed	Q9UHD8		Septin-9 OS=Homo sapiens GN=SEPT9 PE=1 SV=2	Down_regulated	0.0186693	1.72887	0.47549	-1.07251
KAIMRC1/MCF7	fed	Q9UDY2		Tight junction protein ZO-2 OS=Homo sapiens GN=TJP2 PE=1 SV=2	Down_regulated	0.0405138	1.3924	0.447756	-1.15922
KAIMRC1/MCF7	fed	Q9UBV2		Protein sel-1 homolog 1 OS=Homo sapiens GN=SEL1L PE=1 SV=3	Down_regulated	0.0165797	1.78042	0.485462	-1.04257
KAIMRC1/MCF7	fed	Q9UBG0		C-type mannose receptor 2 OS=Homo sapiens GN=MRC2 PE=1 SV=2	Down_regulated	0.00370672	2.43101	0.458168	-1.12605
KAIMRC1/MCF7	fed	Q9P206		Uncharacterized protein KIAA1522 OS=Homo sapiens GN=KIAA1522 PE=1 SV=2	Down_regulated	0.0348903	1.4573	0.473111	-1.07975
KAIMRC1/MCF7	fed	Q9P2K3		REST corepressor 3 OS=Homo sapiens GN=RCOR3 PE=1 SV=2	Down_regulated	0.0387371	1.41187	0.411031	-1.28268
KAIMRC1/MCF7	fed	Q9P2E9		Ribosome-binding protein 1 OS=Homo sapiens GN=RRBP1 PE=1 SV=4	Down_regulated	0.023471	1.62947	0.410767	-1.28361
KAIMRC1/MCF7	fed	Q9NZ08		Endoplasmic reticulum aminopeptidase 1 OS=Homo sapiens GN=ERAP1 PE=1 SV=3	Down_regulated	0.0220116	1.65735	0.345328	-1.53396
KAIMRC1/MCF7	fed	Q9NY33		Dipeptidyl peptidase 3 OS=Homo sapiens GN=DPP3 PE=1 SV=2	Down_regulated	0.0115487	1.93747	0.300676	-1.73372
KAIMRC1/MCF7	fed	Q9H993		Protein-glutamate O-methyltransferase OS=Homo sapiens GN=ARMT1 PE=1 SV=1	Down_regulated	0.0494894	1.30549	0.272041	-1.8781
KAIMRC1/MCF7	fed	Q9H832		Ubiquitin-conjugating enzyme E2 Z OS=Homo sapiens GN=UBE2Z PE=1 SV=2	Down_regulated	0.0222832	1.65202	0.458531	-1.12491
KAIMRC1/MCF7	fed	Q9H254		Spectrin beta chain, non-erythrocytic 4 OS=Homo sapiens GN=SPTBN4 PE=1 SV=2	Down_regulated	0.00269409	2.56959	0.416855	-1.26238
KAIMRC1/MCF7	fed	Q9H147		Deoxynucleotidyltransferase terminal-interacting protein 1 OS=Homo sapiens GN=DNTTIP1 PE=1 SV=2	Down_regulated	0.015858	1.79975	0.285655	-1.80766
KAIMRC1/MCF7	fed	Q9H6W3		Bifunctional lysine-specific demethylase and histidyl-hydroxylase NO66 OS=Homo sapiens GN=NO66 PE=1 SV=2	Down_regulated	0.00819201	2.08661	0.319281	-1.6471
KAIMRC1/MCF7	fed	Q9H4P4		E3 ubiquitin-protein ligase NRDP1 OS=Homo sapiens GN=RNF41 PE=1 SV=2	Down_regulated	0.0308406	1.51088	0.343818	-1.54028
KAIMRC1/MCF7	fed	Q9H3Q1		Cdc42 effector protein 4 OS=Homo sapiens GN=CDC42EP4 PE=1 SV=1	Down_regulated	0.0463394	1.33405	0.342948	-1.54394
KAIMRC1/MCF7	fed	Q9H1E3		Nuclear ubiquitous casein and cyclin-dependent kinase substrate 1 OS=Homo sapiens GN=NUCKS1 PE=1 SV=1	Down_regulated	0.0339362	1.46934	0.288519	-1.79326
KAIMRC1/MCF7	fed	Q9BYX7		Putative beta-actin-like protein 3 OS=Homo sapiens GN=POTEKP PE=5 SV=1	Down_regulated	0.0304667	1.51617	0.489464	-1.03072
KAIMRC1/MCF7	fed	Q9BYG5		Partitioning defective 6 homolog beta OS=Homo sapiens GN=PARD6B PE=1 SV=1	Down_regulated	0.016	1.79588	0.356835	-1.48667
KAIMRC1/MCF7	fed	Q9BX40		Protein LSM14 homolog B OS=Homo sapiens GN=LSM14B PE=1 SV=1	Down_regulated	0.0452796	1.3441	0.480894	-1.05621
KAIMRC1/MCF7	fed	Q9BSJ8		Extended synaptotagmin-1 OS=Homo sapiens GN=ESYT1 PE=1 SV=1	Down_regulated	0.0237665	1.62403	0.398232	-1.32832
KAIMRC1/MCF7	fed	Q9BR76		Coronin-1B OS=Homo sapiens GN=CORO1B PE=1 SV=1	Down_regulated	0.0302203	1.5197	0.365169	-1.45336
KAIMRC1/MCF7	fed	Q8WXI9		Transcriptional repressor p66-beta OS=Homo sapiens GN=GATAD2B PE=1 SV=1	Down_regulated	0.00324041	2.4894	0.332503	-1.58856
KAIMRC1/MCF7	fed	Q8WWQ0		PH-interacting protein OS=Homo sapiens GN=PHIP PE=1 SV=2	Down_regulated	0.0325165	1.4879	0.232144	-2.10691
KAIMRC1/MCF7	fed	Q8WUF5		RelA-associated inhibitor OS=Homo sapiens GN=PPP1R13L PE=1 SV=4	Down_regulated	0.00510863	2.2917	0.23649	-2.08015
KAIMRC1/MCF7	fed	Q8NHP8		Putative phospholipase B-like 2 OS=Homo sapiens GN=PLBD2 PE=1 SV=2	Down_regulated	0.00670199	2.1738	0.416676	-1.263
KAIMRC1/MCF7	fed	Q8NFV4		Protein ABHD11 OS=Homo sapiens GN=ABHD11 PE=1 SV=1	Down_regulated	0.00951857	2.02143	0.208265	-2.26351
KAIMRC1/MCF7	fed	Q8NFA0		Ubiquitin carboxyl-terminal hydrolase 32 OS=Homo sapiens GN=USP32 PE=1 SV=1	Down_regulated	0.000434546	3.36196	0.445847	-1.16538
KAIMRC1/MCF7	fed	Q8NF37		Lysophosphatidylcholine acyltransferase 1 OS=Homo sapiens GN=LPCAT1 PE=1 SV=2	Down_regulated	0.0489152	1.31056	0.244636	-2.03129
KAIMRC1/MCF7	fed	Q8NCG7		Sn1-specific diacylglycerol lipase beta OS=Homo sapiens GN=DAGLB PE=1 SV=2	Down_regulated	0.00756617	2.12112	0.438667	-1.1888
KAIMRC1/MCF7	fed	Q8N752		Casein kinase I isoform alpha-like OS=Homo sapiens GN=CSNK1A1L PE=2 SV=2	Down_regulated	0.0313732	1.50344	0.469796	-1.0899
KAIMRC1/MCF7	fed	Q8N2F6		Armadillo repeat-containing protein 10 OS=Homo sapiens GN=ARMC10 PE=1 SV=1	Down_regulated	0.0140797	1.85141	0.481646	-1.05396
KAIMRC1/MCF7	fed	Q7Z5J4		Retinoic acid-induced protein 1 OS=Homo sapiens GN=RAI1 PE=1 SV=2	Down_regulated	0.018934	1.72276	0.291741	-1.77724
KAIMRC1/MCF7	fed	Q6ZVM7		TOM1-like protein 2 OS=Homo sapiens GN=TOM1L2 PE=1 SV=1	Down_regulated	0.0158997	1.79861	0.259544	-1.94595
KAIMRC1/MCF7	fed	Q6ZNJ1		Neurobeachin-like protein 2 OS=Homo sapiens GN=NBEAL2 PE=1 SV=2	Down_regulated	0.0250678	1.60088	0.243028	-2.04081
KAIMRC1/MCF7	fed	Q6Y1H2		Very-long-chain (3R)-3-hydroxyacyl-CoA dehydratase 2 OS=Homo sapiens GN=HACD2 PE=1 SV=1	Down_regulated	0.00981118	2.00828	0.369737	-1.43543
KAIMRC1/MCF7	fed	Q6PL18		ATPase family AAA domain-containing protein 2 OS=Homo sapiens GN=ATAD2 PE=1 SV=1	Down_regulated	0.03818	1.41816	0.497027	-1.0086
KAIMRC1/MCF7	fed	Q6PHR2		Serine/threonine-protein kinase ULK3 OS=Homo sapiens GN=ULK3 PE=1 SV=2	Down_regulated	0.0123917	1.90687	0.201818	-2.30887
KAIMRC1/MCF7	fed	Q6NYC8		Phostensin OS=Homo sapiens GN=PPP1R18 PE=1 SV=1	Down_regulated	0.0226793	1.64437	0.250939	-1.99459
KAIMRC1/MCF7	fed	Q6NUK1		Calcium-binding mitochondrial carrier protein SCaMC-1 OS=Homo sapiens GN=SLC25A24 PE=1 SV=2	Down_regulated	0.0100078	1.99966	0.39849	-1.32738
KAIMRC1/MCF7	fed	Q6IA69		Glutamine-dependent NAD(+) synthetase OS=Homo sapiens GN=NADSYN1 PE=1 SV=3	Down_regulated	0.0341794	1.46624	0.305928	-1.70874
KAIMRC1/MCF7	fed	Q5M775		Cytospin-B OS=Homo sapiens GN=SPECC1 PE=1 SV=1	Down_regulated	0.00166431	2.77877	0.282064	-1.82591
KAIMRC1/MCF7	fed	Q5K4L6		Long-chain fatty acid transport protein 3 OS=Homo sapiens GN=SLC27A3 PE=2 SV=3	Down_regulated	0.0299536	1.52355	0.207064	-2.27185
KAIMRC1/MCF7	fed	Q2TAA2		Isoamyl acetate-hydrolyzing esterase 1 homolog OS=Homo sapiens GN=IAH1 PE=1 SV=1	Down_regulated	0.0329977	1.48152	0.316771	-1.65849
KAIMRC1/MCF7	fed	P84243		Histone H3.3 OS=Homo sapiens GN=H3F3A PE=1 SV=2	Down_regulated	0.0326807	1.48571	0.211915	-2.23844
KAIMRC1/MCF7	fed	P67936		Tropomyosin alpha-4 chain OS=Homo sapiens GN=TPM4 PE=1 SV=3	Down_regulated	0.0371915	1.42956	0.276942	-1.85235
KAIMRC1/MCF7	fed	P61225		Ras-related protein Rap-2b OS=Homo sapiens GN=RAP2B PE=1 SV=1	Down_regulated	0.0296023	1.52868	0.381701	-1.38949
KAIMRC1/MCF7	fed	P61026		Ras-related protein Rab-10 OS=Homo sapiens GN=RAB10 PE=1 SV=1	Down_regulated	0.0300988	1.52145	0.498142	-1.00537
KAIMRC1/MCF7	fed	P57737		Coronin-7 OS=Homo sapiens GN=CORO7 PE=1 SV=2	Down_regulated	0.0197428	1.70459	0.392464	-1.34937
KAIMRC1/MCF7	fed	P55957		BH3-interacting domain death agonist OS=Homo sapiens GN=BID PE=1 SV=1	Down_regulated	0.000687527	3.16271	0.223159	-2.16385
KAIMRC1/MCF7	fed	P54760		Ephrin type-B receptor 4 OS=Homo sapiens GN=EPHB4 PE=1 SV=2	Down_regulated	0.00133882	2.87328	0.375482	-1.41318
KAIMRC1/MCF7	fed	P53602		Diphosphomevalonate decarboxylase OS=Homo sapiens GN=MVD PE=1 SV=1	Down_regulated	0.0124548	1.90466	0.392501	-1.34923
KAIMRC1/MCF7	fed	P53367		Arfaptin-1 OS=Homo sapiens GN=ARFIP1 PE=1 SV=2	Down_regulated	0.029342	1.53251	0.278355	-1.845
KAIMRC1/MCF7	fed	P53007		Tricarboxylate transport protein, mitochondrial OS=Homo sapiens GN=SLC25A1 PE=1 SV=2	Down_regulated	0.0416518	1.38037	0.494406	-1.01623
KAIMRC1/MCF7	fed	P52735		Guanine nucleotide exchange factor VAV2 OS=Homo sapiens GN=VAV2 PE=1 SV=2	Down_regulated	0.0148097	1.82945	0.266869	-1.9058
KAIMRC1/MCF7	fed	P52630		Signal transducer and activator of transcription 2 OS=Homo sapiens GN=STAT2 PE=1 SV=1	Down_regulated	0.0284621	1.54573	0.409961	-1.28644
KAIMRC1/MCF7	fed	P50895		Basal cell adhesion molecule OS=Homo sapiens GN=BCAM PE=1 SV=2	Down_regulated	0.0179512	1.74591	0.259022	-1.94886
KAIMRC1/MCF7	fed	P50454		Serpin H1 OS=Homo sapiens GN=SERPINH1 PE=1 SV=2	Down_regulated	0.00359286	2.44456	0.347507	-1.52489
KAIMRC1/MCF7	fed	P50416		Carnitine O-palmitoyltransferase 1, liver isoform OS=Homo sapiens GN=CPT1A PE=1 SV=2	Down_regulated	0.0313391	1.50391	0.345297	-1.53409
KAIMRC1/MCF7	fed	P49585		Choline-phosphate cytidylyltransferase A OS=Homo sapiens GN=PCYT1A PE=1 SV=2	Down_regulated	0.0306157	1.51406	0.409616	-1.28766
KAIMRC1/MCF7	fed	P48449		Lanosterol synthase OS=Homo sapiens GN=LSS PE=1 SV=1	Down_regulated	0.0097628	2.01043	0.464798	-1.10532
KAIMRC1/MCF7	fed	P48163		NADP-dependent malic enzyme OS=Homo sapiens GN=ME1 PE=1 SV=1	Down_regulated	0.00974135	2.01138	0.264148	-1.92058
KAIMRC1/MCF7	fed	P46940		Ras GTPase-activating-like protein IQGAP1 OS=Homo sapiens GN=IQGAP1 PE=1 SV=1	Down_regulated	0.0206136	1.68585	0.253009	-1.98274
KAIMRC1/MCF7	fed	P46937		Transcriptional coactivator YAP1 OS=Homo sapiens GN=YAP1 PE=1 SV=2	Down_regulated	0.0373544	1.42766	0.442135	-1.17744
KAIMRC1/MCF7	fed	P45877		Peptidyl-prolyl cis-trans isomerase C OS=Homo sapiens GN=PPIC PE=1 SV=1	Down_regulated	0.0157087	1.80386	0.220328	-2.18227
KAIMRC1/MCF7	fed	P42224		Signal transducer and activator of transcription 1-alpha/beta OS=Homo sapiens GN=STAT1 PE=1 SV=2	Down_regulated	0.00635879	2.19663	0.261195	-1.9368
KAIMRC1/MCF7	fed	P40818		Ubiquitin carboxyl-terminal hydrolase 8 OS=Homo sapiens GN=USP8 PE=1 SV=1	Down_regulated	0.0232939	1.63276	0.272759	-1.8743
KAIMRC1/MCF7	fed	P40763		Signal transducer and activator of transcription 3 OS=Homo sapiens GN=STAT3 PE=1 SV=2	Down_regulated	0.00585732	2.2323	0.342716	-1.54491
KAIMRC1/MCF7	fed	P40123		Adenylyl cyclase-associated protein 2 OS=Homo sapiens GN=CAP2 PE=1 SV=1	Down_regulated	0.0275161	1.56041	0.485789	-1.0416
KAIMRC1/MCF7	fed	P40121		Macrophage-capping protein OS=Homo sapiens GN=CAPG PE=1 SV=2	Down_regulated	0.0498613	1.30224	0.243435	-2.03839
KAIMRC1/MCF7	fed	P35609		Alpha-actinin-2 OS=Homo sapiens GN=ACTN2 PE=1 SV=1	Down_regulated	0.0329955	1.48155	0.377872	-1.40403
KAIMRC1/MCF7	fed	P35558		Phosphoenolpyruvate carboxykinase, cytosolic [GTP] OS=Homo sapiens GN=PCK1 PE=1 SV=3	Down_regulated	0.0155841	1.80732	0.479926	-1.05912
KAIMRC1/MCF7	fed	P35241		Radixin OS=Homo sapiens GN=RDX PE=1 SV=1	Down_regulated	0.0287389	1.54153	0.498982	-1.00294
KAIMRC1/MCF7	fed	P35125		Ubiquitin carboxyl-terminal hydrolase 6 OS=Homo sapiens GN=USP6 PE=1 SV=2	Down_regulated	0.0369403	1.4325	0.213311	-2.22897
KAIMRC1/MCF7	fed	P34896		Serine hydroxymethyltransferase, cytosolic OS=Homo sapiens GN=SHMT1 PE=1 SV=1	Down_regulated	0.0281015	1.55127	0.244431	-2.0325
KAIMRC1/MCF7	fed	P32321		Deoxycytidylate deaminase OS=Homo sapiens GN=DCTD PE=1 SV=2	Down_regulated	0.0436563	1.35995	0.380049	-1.39574
KAIMRC1/MCF7	fed	P31749		RAC-alpha serine/threonine-protein kinase OS=Homo sapiens GN=AKT1 PE=1 SV=2	Down_regulated	0.0234171	1.63047	0.456858	-1.13018
KAIMRC1/MCF7	fed	P29350		Tyrosine-protein phosphatase non-receptor type 6 OS=Homo sapiens GN=PTPN6 PE=1 SV=1	Down_regulated	0.0451393	1.34544	0.448523	-1.15675
KAIMRC1/MCF7	fed	P28290		Sperm-specific antigen 2 OS=Homo sapiens GN=SSFA2 PE=1 SV=3	Down_regulated	0.0393087	1.40551	0.317597	-1.65473
KAIMRC1/MCF7	fed	P19838		Nuclear factor NF-kappa-B p105 subunit OS=Homo sapiens GN=NFKB1 PE=1 SV=2	Down_regulated	0.00699038	2.1555	0.377161	-1.40675
KAIMRC1/MCF7	fed	P17676		CCAAT/enhancer-binding protein beta OS=Homo sapiens GN=CEBPB PE=1 SV=2	Down_regulated	0.0394111	1.40438	0.454705	-1.137
KAIMRC1/MCF7	fed	P17301		Integrin alpha-2 OS=Homo sapiens GN=ITGA2 PE=1 SV=1	Down_regulated	0.0399904	1.39804	0.202391	-2.30478
KAIMRC1/MCF7	fed	P16435		NADPH--cytochrome P450 reductase OS=Homo sapiens GN=POR PE=1 SV=2	Down_regulated	0.0194226	1.71169	0.38049	-1.39407
KAIMRC1/MCF7	fed	P16144		Integrin beta-4 OS=Homo sapiens GN=ITGB4 PE=1 SV=5	Down_regulated	0.0298985	1.52435	0.454756	-1.13684
KAIMRC1/MCF7	fed	P15924		Desmoplakin OS=Homo sapiens GN=DSP PE=1 SV=3	Down_regulated	0.0396328	1.40194	0.300113	-1.73642
KAIMRC1/MCF7	fed	P14923		Junction plakoglobin OS=Homo sapiens GN=JUP PE=1 SV=3	Down_regulated	0.00669665	2.17414	0.213954	-2.22463
KAIMRC1/MCF7	fed	P14618		Pyruvate kinase PKM OS=Homo sapiens GN=PKM PE=1 SV=4	Down_regulated	0.02482	1.6052	0.311888	-1.6809
KAIMRC1/MCF7	fed	P14136		Glial fibrillary acidic protein OS=Homo sapiens GN=GFAP PE=1 SV=1	Down_regulated	0.0173344	1.76109	0.347224	-1.52606
KAIMRC1/MCF7	fed	P13987		CD59 glycoprotein OS=Homo sapiens GN=CD59 PE=1 SV=1	Down_regulated	0.0118592	1.92594	0.346654	-1.52843
KAIMRC1/MCF7	fed	P12814		Alpha-actinin-1 OS=Homo sapiens GN=ACTN1 PE=1 SV=2	Down_regulated	0.00311681	2.50629	0.346984	-1.52706
KAIMRC1/MCF7	fed	P11279		Lysosome-associated membrane glycoprotein 1 OS=Homo sapiens GN=LAMP1 PE=1 SV=3	Down_regulated	0.0155362	1.80866	0.327104	-1.61218
KAIMRC1/MCF7	fed	P11234		Ras-related protein Ral-B OS=Homo sapiens GN=RALB PE=1 SV=1	Down_regulated	0.00410523	2.38666	0.351337	-1.50907
KAIMRC1/MCF7	fed	P10253		Lysosomal alpha-glucosidase OS=Homo sapiens GN=GAA PE=1 SV=4	Down_regulated	0.0279898	1.553	0.297343	-1.7498
KAIMRC1/MCF7	fed	P10114		Ras-related protein Rap-2a OS=Homo sapiens GN=RAP2A PE=1 SV=1	Down_regulated	0.0241352	1.61735	0.367708	-1.44337
KAIMRC1/MCF7	fed	P09525		Annexin A4 OS=Homo sapiens GN=ANXA4 PE=1 SV=4	Down_regulated	0.000704419	3.15217	0.287806	-1.79683
KAIMRC1/MCF7	fed	P09493		Tropomyosin alpha-1 chain OS=Homo sapiens GN=TPM1 PE=1 SV=2	Down_regulated	0.0334157	1.47605	0.406342	-1.29923
KAIMRC1/MCF7	fed	P08962		CD63 antigen OS=Homo sapiens GN=CD63 PE=1 SV=2	Down_regulated	0.0343866	1.46361	0.269635	-1.89092
KAIMRC1/MCF7	fed	P08651		Nuclear factor 1 C-type OS=Homo sapiens GN=NFIC PE=1 SV=2	Down_regulated	0.00603893	2.21904	0.215815	-2.21213
KAIMRC1/MCF7	fed	P07384		Calpain-1 catalytic subunit OS=Homo sapiens GN=CAPN1 PE=1 SV=1	Down_regulated	0.0384536	1.41506	0.201086	-2.31411
KAIMRC1/MCF7	fed	P07237		Protein disulfide-isomerase OS=Homo sapiens GN=P4HB PE=1 SV=3	Down_regulated	0.0248295	1.60503	0.418871	-1.25542
KAIMRC1/MCF7	fed	P07205		Phosphoglycerate kinase 2 OS=Homo sapiens GN=PGK2 PE=1 SV=3	Down_regulated	0.0428858	1.36769	0.360256	-1.47291
KAIMRC1/MCF7	fed	P05362		Intercellular adhesion molecule 1 OS=Homo sapiens GN=ICAM1 PE=1 SV=2	Down_regulated	0.0266662	1.57404	0.349196	-1.51789
KAIMRC1/MCF7	fed	P05114		Non-histone chromosomal protein HMG-14 OS=Homo sapiens GN=HMGN1 PE=1 SV=3	Down_regulated	0.00925208	2.03376	0.285035	-1.81079
KAIMRC1/MCF7	fed	P05026		Sodium/potassium-transporting ATPase subunit beta-1 OS=Homo sapiens GN=ATP1B1 PE=1 SV=1	Down_regulated	0.0316007	1.5003	0.211728	-2.23971
KAIMRC1/MCF7	fed	P02786		Transferrin receptor protein 1 OS=Homo sapiens GN=TFRC PE=1 SV=2	Down_regulated	0.00752974	2.12322	0.291562	-1.77813
KAIMRC1/MCF7	fed	P01116		GTPase KRas OS=Homo sapiens GN=KRAS PE=1 SV=1	Down_regulated	0.0261815	1.582	0.473648	-1.07811
KAIMRC1/MCF7	fed	P01112		GTPase HRas OS=Homo sapiens GN=HRAS PE=1 SV=1	Down_regulated	0.0305267	1.51532	0.472288	-1.08226
KAIMRC1/MCF7	fed	P01111		GTPase NRas OS=Homo sapiens GN=NRAS PE=1 SV=1	Down_regulated	0.0110229	1.9577	0.432163	-1.21035
KAIMRC1/MCF7	fed	P0CG38		POTE ankyrin domain family member I OS=Homo sapiens GN=POTEI PE=3 SV=1	Down_regulated	0.0414665	1.3823	0.497612	-1.00691
KAIMRC1/MCF7	fed	P0C7V7		Putative signal peptidase complex catalytic subunit SEC11B OS=Homo sapiens GN=SEC11B PE=5 SV=1	Down_regulated	0.0201999	1.69465	0.483407	-1.04869
KAIMRC1/MCF7	fed	O95865		N(G),N(G)-dimethylarginine dimethylaminohydrolase 2 OS=Homo sapiens GN=DDAH2 PE=1 SV=1	Down_regulated	0.0239032	1.62154	0.482276	-1.05207
KAIMRC1/MCF7	fed	O95822		Malonyl-CoA decarboxylase, mitochondrial OS=Homo sapiens GN=MLYCD PE=1 SV=3	Down_regulated	0.0204395	1.68953	0.359269	-1.47686
KAIMRC1/MCF7	fed	O95365		Zinc finger and BTB domain-containing protein 7A OS=Homo sapiens GN=ZBTB7A PE=1 SV=1	Down_regulated	0.0459801	1.33743	0.406776	-1.29769
KAIMRC1/MCF7	fed	O95361		Tripartite motif-containing protein 16 OS=Homo sapiens GN=TRIM16 PE=1 SV=3	Down_regulated	0.0374455	1.4266	0.233704	-2.09724
KAIMRC1/MCF7	fed	O95302		Peptidyl-prolyl cis-trans isomerase FKBP9 OS=Homo sapiens GN=FKBP9 PE=1 SV=2	Down_regulated	0.0433318	1.36319	0.46494	-1.10488
KAIMRC1/MCF7	fed	O76062		Delta(14)-sterol reductase OS=Homo sapiens GN=TM7SF2 PE=2 SV=3	Down_regulated	0.0181011	1.74229	0.215243	-2.21596
KAIMRC1/MCF7	fed	O76041		Nebulette OS=Homo sapiens GN=NEBL PE=1 SV=1	Down_regulated	0.0334167	1.47604	0.322979	-1.63049
KAIMRC1/MCF7	fed	O75914		Serine/threonine-protein kinase PAK 3 OS=Homo sapiens GN=PAK3 PE=1 SV=2	Down_regulated	0.0105986	1.97475	0.386757	-1.3705
KAIMRC1/MCF7	fed	O75369		Filamin-B OS=Homo sapiens GN=FLNB PE=1 SV=2	Down_regulated	0.0170149	1.76917	0.203045	-2.30013
KAIMRC1/MCF7	fed	O75177		Calcium-responsive transactivator OS=Homo sapiens GN=SS18L1 PE=1 SV=2	Down_regulated	0.0236106	1.62689	0.495512	-1.01301
KAIMRC1/MCF7	fed	O75146		Huntingtin-interacting protein 1-related protein OS=Homo sapiens GN=HIP1R PE=1 SV=2	Down_regulated	0.0033917	2.46958	0.366608	-1.44769
KAIMRC1/MCF7	fed	O75083		WD repeat-containing protein 1 OS=Homo sapiens GN=WDR1 PE=1 SV=4	Down_regulated	0.044438	1.35225	0.369867	-1.43492
KAIMRC1/MCF7	fed	O60936		Nucleolar protein 3 OS=Homo sapiens GN=NOL3 PE=1 SV=2	Down_regulated	0.0440464	1.35609	0.24799	-2.01164
KAIMRC1/MCF7	fed	O60664		Perilipin-3 OS=Homo sapiens GN=PLIN3 PE=1 SV=3	Down_regulated	0.0269125	1.57005	0.358495	-1.47998
KAIMRC1/MCF7	fed	O60658		High affinity cAMP-specific and IBMX-insensitive 3',5'-cyclic phosphodiesterase 8A OS=Homo sapiens GN=PDE8A PE=1 SV=2	Down_regulated	0.0366613	1.43579	0.366898	-1.44655
KAIMRC1/MCF7	fed	O43795		Unconventional myosin-Ib OS=Homo sapiens GN=MYO1B PE=1 SV=3	Down_regulated	0.0337493	1.47173	0.344767	-1.53631
KAIMRC1/MCF7	fed	O43708		Maleylacetoacetate isomerase OS=Homo sapiens GN=GSTZ1 PE=1 SV=3	Down_regulated	0.0496745	1.30387	0.44811	-1.15808
KAIMRC1/MCF7	fed	O43707		Alpha-actinin-4 OS=Homo sapiens GN=ACTN4 PE=1 SV=2	Down_regulated	0.0183153	1.73719	0.433245	-1.20674
KAIMRC1/MCF7	fed	O43399		Tumor protein D54 OS=Homo sapiens GN=TPD52L2 PE=1 SV=2	Down_regulated	0.0268821	1.57054	0.39269	-1.34854
KAIMRC1/MCF7	fed	O43379		WD repeat-containing protein 62 OS=Homo sapiens GN=WDR62 PE=1 SV=4	Down_regulated	0.00508205	2.29396	0.246339	-2.02128
KAIMRC1/MCF7	fed	O15327		Type II inositol 3,4-bisphosphate 4-phosphatase OS=Homo sapiens GN=INPP4B PE=2 SV=4	Down_regulated	0.0335686	1.47407	0.458086	-1.12631
KAIMRC1/MCF7	fed	O15321		Transmembrane 9 superfamily member 1 OS=Homo sapiens GN=TM9SF1 PE=2 SV=2	Down_regulated	0.00347804	2.45867	0.415463	-1.26721
KAIMRC1/MCF7	fed	O14975		Very long-chain acyl-CoA synthetase OS=Homo sapiens GN=SLC27A2 PE=1 SV=2	Down_regulated	0.00656837	2.18254	0.204047	-2.29302
KAIMRC1/MCF7	fed	O14907		Tax1-binding protein 3 OS=Homo sapiens GN=TAX1BP3 PE=1 SV=2	Down_regulated	0.00261566	2.58242	0.251166	-1.99329
KAIMRC1/MCF7	fed	O14548		Cytochrome c oxidase subunit 7A-related protein, mitochondrial OS=Homo sapiens GN=COX7A2L PE=1 SV=2	Down_regulated	0.0152865	1.81569	0.472214	-1.08249
KAIMRC1/MCF7	fed	O00592		Podocalyxin OS=Homo sapiens GN=PODXL PE=1 SV=2	Down_regulated	0.0144822	1.83917	0.222952	-2.1652
KAIMRC1/MCF7	fed	O00299		Chloride intracellular channel protein 1 OS=Homo sapiens GN=CLIC1 PE=1 SV=4	Down_regulated	0.0410781	1.38639	0.43526	-1.20005
KAIMRC1/MCF7	fed	A0MZ66		Shootin-1 OS=Homo sapiens GN=SHTN1 PE=1 SV=4	Down_regulated	0.0480105	1.31866	0.477409	-1.0667
KAIMRC1/MCF7	fed	Q92817		Envoplakin OS=Homo sapiens GN=EVPL PE=1 SV=3	Highly down_regulated	0.00431971	2.36455	0.0611845	-4.03069
KAIMRC1/MCF7	fed	Q16719		Kynureninase OS=Homo sapiens GN=KYNU PE=1 SV=1	Highly down_regulated	0.0484708	1.31452	0.0290752	-5.10407
KAIMRC1/MCF7	fed	Q16401		26S proteasome non-ATPase regulatory subunit 5 OS=Homo sapiens GN=PSMD5 PE=1 SV=3	Highly down_regulated	0.01043	1.98171	0.109138	-3.19578
KAIMRC1/MCF7	fed	Q15149		Plectin OS=Homo sapiens GN=PLEC PE=1 SV=3	Highly down_regulated	0.00493983	2.30629	0.0982356	-3.34761
KAIMRC1/MCF7	fed	Q14914		Prostaglandin reductase 1 OS=Homo sapiens GN=PTGR1 PE=1 SV=2	Highly down_regulated	0.0248053	1.60546	0.0705223	-3.82578
KAIMRC1/MCF7	fed	Q14847		LIM and SH3 domain protein 1 OS=Homo sapiens GN=LASP1 PE=1 SV=2	Highly down_regulated	0.0119122	1.92401	0.0915399	-3.44946
KAIMRC1/MCF7	fed	Q13938		Calcyphosin OS=Homo sapiens GN=CAPS PE=1 SV=1	Highly down_regulated	0.0433924	1.36259	0.0844346	-3.56602
KAIMRC1/MCF7	fed	Q13641		Trophoblast glycoprotein OS=Homo sapiens GN=TPBG PE=1 SV=1	Highly down_regulated	0.0170594	1.76804	0.196109	-2.35027
KAIMRC1/MCF7	fed	Q09666		Neuroblast differentiation-associated protein AHNAK OS=Homo sapiens GN=AHNAK PE=1 SV=2	Highly down_regulated	0.0351875	1.45361	0.0464166	-4.42921
KAIMRC1/MCF7	fed	Q08380		Galectin-3-binding protein OS=Homo sapiens GN=LGALS3BP PE=1 SV=1	Highly down_regulated	0.0184843	1.7332	0.0297142	-5.0727
KAIMRC1/MCF7	fed	Q06323		Proteasome activator complex subunit 1 OS=Homo sapiens GN=PSME1 PE=1 SV=1	Highly down_regulated	0.00315715	2.50071	0.129517	-2.94878
KAIMRC1/MCF7	fed	Q04941		Proteolipid protein 2 OS=Homo sapiens GN=PLP2 PE=1 SV=1	Highly down_regulated	0.0268078	1.57174	0.0224104	-5.47968
KAIMRC1/MCF7	fed	Q04828		Aldo-keto reductase family 1 member C1 OS=Homo sapiens GN=AKR1C1 PE=1 SV=1	Highly down_regulated	0.0427943	1.36861	0.011998	-6.38106
KAIMRC1/MCF7	fed	Q04695		Keratin, type I cytoskeletal 17 OS=Homo sapiens GN=KRT17 PE=1 SV=2	Highly down_regulated	0.00844486	2.07341	0.00993351	-6.65348
KAIMRC1/MCF7	fed	Q01813		ATP-dependent 6-phosphofructokinase, platelet type OS=Homo sapiens GN=PFKP PE=1 SV=2	Highly down_regulated	0.0438923	1.35761	0.187072	-2.41833
KAIMRC1/MCF7	fed	Q01546		Keratin, type II cytoskeletal 2 oral OS=Homo sapiens GN=KRT76 PE=1 SV=2	Highly down_regulated	0.0327215	1.48517	0.0175574	-5.83177
KAIMRC1/MCF7	fed	Q96N66		Lysophospholipid acyltransferase 7 OS=Homo sapiens GN=MBOAT7 PE=1 SV=2	Highly down_regulated	0.00587273	2.23116	0.146142	-2.77455
KAIMRC1/MCF7	fed	Q96FQ6		Protein S100-A16 OS=Homo sapiens GN=S100A16 PE=1 SV=1	Highly down_regulated	0.0097226	2.01222	0.0917667	-3.44589
KAIMRC1/MCF7	fed	Q53FA7		Quinone oxidoreductase PIG3 OS=Homo sapiens GN=TP53I3 PE=1 SV=2	Highly down_regulated	0.0140999	1.85078	0.174716	-2.51692
KAIMRC1/MCF7	fed	Q27J81		Inverted formin-2 OS=Homo sapiens GN=INF2 PE=1 SV=2	Highly down_regulated	0.0341888	1.46612	0.0682318	-3.87341
KAIMRC1/MCF7	fed	Q14CN4		Keratin, type II cytoskeletal 72 OS=Homo sapiens GN=KRT72 PE=1 SV=2	Highly down_regulated	0.0380092	1.42011	0.00188	-9.05505
KAIMRC1/MCF7	fed	Q9Y446		Plakophilin-3 OS=Homo sapiens GN=PKP3 PE=1 SV=1	Highly down_regulated	0.00545417	2.26327	0.0703152	-3.83002
KAIMRC1/MCF7	fed	Q9Y365		PCTP-like protein OS=Homo sapiens GN=STARD10 PE=1 SV=2	Highly down_regulated	0.034017	1.4683	0.0374679	-4.7382
KAIMRC1/MCF7	fed	Q9Y6Q5		AP-1 complex subunit mu-2 OS=Homo sapiens GN=AP1M2 PE=1 SV=4	Highly down_regulated	0.00030432	3.51667	0.186093	-2.4259
KAIMRC1/MCF7	fed	Q9Y6N5		Sulfide:quinone oxidoreductase, mitochondrial OS=Homo sapiens GN=SQRDL PE=1 SV=1	Highly down_regulated	0.0144984	1.83868	0.104554	-3.25768
KAIMRC1/MCF7	fed	Q9UN81		LINE-1 retrotransposable element ORF1 protein OS=Homo sapiens GN=L1RE1 PE=1 SV=1	Highly down_regulated	0.0037241	2.42898	0.119558	-3.06422
KAIMRC1/MCF7	fed	Q9UL46		Proteasome activator complex subunit 2 OS=Homo sapiens GN=PSME2 PE=1 SV=4	Highly down_regulated	0.00120951	2.91739	0.150452	-2.73263
KAIMRC1/MCF7	fed	Q9UKK3		Poly [ADP-ribose] polymerase 4 OS=Homo sapiens GN=PARP4 PE=1 SV=3	Highly down_regulated	0.0131602	1.88074	0.177196	-2.49658
KAIMRC1/MCF7	fed	Q9UHL4		Dipeptidyl peptidase 2 OS=Homo sapiens GN=DPP7 PE=1 SV=3	Highly down_regulated	0.0485593	1.31373	0.00458862	-7.76772
KAIMRC1/MCF7	fed	Q9P0M6		Core histone macro-H2A.2 OS=Homo sapiens GN=H2AFY2 PE=1 SV=3	Highly down_regulated	0.036712	1.43519	0.128994	-2.95462
KAIMRC1/MCF7	fed	Q9NZM1		Myoferlin OS=Homo sapiens GN=MYOF PE=1 SV=1	Highly down_regulated	0.0107826	1.96727	0.0928	-3.42973
KAIMRC1/MCF7	fed	Q9HCH5		Synaptotagmin-like protein 2 OS=Homo sapiens GN=SYTL2 PE=1 SV=3	Highly down_regulated	0.0039426	2.40422	0.194039	-2.36558
KAIMRC1/MCF7	fed	Q9HCD6		Protein TANC2 OS=Homo sapiens GN=TANC2 PE=1 SV=3	Highly down_regulated	0.0295243	1.52982	0.152644	-2.71176
KAIMRC1/MCF7	fed	Q9H299		SH3 domain-binding glutamic acid-rich-like protein 3 OS=Homo sapiens GN=SH3BGRL3 PE=1 SV=1	Highly down_regulated	0.018365	1.73601	0.120515	-3.05271
KAIMRC1/MCF7	fed	Q9H8W4		Pleckstrin homology domain-containing family F member 2 OS=Homo sapiens GN=PLEKHF2 PE=1 SV=1	Highly down_regulated	0.00197854	2.70365	0.155167	-2.6881
KAIMRC1/MCF7	fed	Q9H6T0		Epithelial splicing regulatory protein 2 OS=Homo sapiens GN=ESRP2 PE=1 SV=1	Highly down_regulated	0.00586179	2.23197	0.13474	-2.89175
KAIMRC1/MCF7	fed	Q9H6S3		Epidermal growth factor receptor kinase substrate 8-like protein 2 OS=Homo sapiens GN=EPS8L2 PE=1 SV=2	Highly down_regulated	0.0414103	1.38289	0.190557	-2.39171
KAIMRC1/MCF7	fed	Q9H3Y8		Pancreatic progenitor cell differentiation and proliferation factor OS=Homo sapiens GN=PPDPF PE=3 SV=1	Highly down_regulated	0.0146648	1.83372	0.0393391	-4.66789
KAIMRC1/MCF7	fed	Q9GZP8		Immortalization up-regulated protein OS=Homo sapiens GN=IMUP PE=1 SV=1	Highly down_regulated	0.004064	2.39105	0.12434	-3.00764
KAIMRC1/MCF7	fed	Q9BV40		Vesicle-associated membrane protein 8 OS=Homo sapiens GN=VAMP8 PE=1 SV=1	Highly down_regulated	0.0034571	2.46129	0.122628	-3.02764
KAIMRC1/MCF7	fed	Q8N1A0		Keratin-like protein KRT222 OS=Homo sapiens GN=KRT222 PE=2 SV=1	Highly down_regulated	0.000195408	3.70906	0.027308	-5.19453
KAIMRC1/MCF7	fed	Q8IWU5		Extracellular sulfatase Sulf-2 OS=Homo sapiens GN=SULF2 PE=1 SV=1	Highly down_regulated	0.0151844	1.8186	0.0853704	-3.55012
KAIMRC1/MCF7	fed	Q8IWA5		Choline transporter-like protein 2 OS=Homo sapiens GN=SLC44A2 PE=1 SV=3	Highly down_regulated	0.00428837	2.36771	0.173933	-2.5234
KAIMRC1/MCF7	fed	Q8IVT2		Mitotic interactor and substrate of PLK1 OS=Homo sapiens GN=MISP PE=1 SV=1	Highly down_regulated	0.00489639	2.31012	0.0356009	-4.81194
KAIMRC1/MCF7	fed	Q8IV36		Protein HID1 OS=Homo sapiens GN=HID1 PE=1 SV=1	Highly down_regulated	0.0156922	1.80432	0.0840511	-3.57259
KAIMRC1/MCF7	fed	Q7Z794		Keratin, type II cytoskeletal 1b OS=Homo sapiens GN=KRT77 PE=2 SV=3	Highly down_regulated	0.0299405	1.52374	0.0209604	-5.57619
KAIMRC1/MCF7	fed	Q6VY07		Phosphofurin acidic cluster sorting protein 1 OS=Homo sapiens GN=PACS1 PE=1 SV=2	Highly down_regulated	0.049916	1.30176	0.0931471	-3.42435
KAIMRC1/MCF7	fed	Q6P1M3		Lethal(2) giant larvae protein homolog 2 OS=Homo sapiens GN=LLGL2 PE=1 SV=2	Highly down_regulated	0.00525605	2.27934	0.133902	-2.90075
KAIMRC1/MCF7	fed	Q6NXG1		Epithelial splicing regulatory protein 1 OS=Homo sapiens GN=ESRP1 PE=1 SV=2	Highly down_regulated	0.00659208	2.18098	0.0894666	-3.48251
KAIMRC1/MCF7	fed	Q6KB66		Keratin, type II cytoskeletal 80 OS=Homo sapiens GN=KRT80 PE=1 SV=2	Highly down_regulated	0.0127214	1.89547	0.00573578	-7.44579
KAIMRC1/MCF7	fed	Q6AI08		HEAT repeat-containing protein 6 OS=Homo sapiens GN=HEATR6 PE=1 SV=1	Highly down_regulated	0.0485099	1.31417	0.198368	-2.33375
KAIMRC1/MCF7	fed	Q5XKE5		Keratin, type II cytoskeletal 79 OS=Homo sapiens GN=KRT79 PE=1 SV=2	Highly down_regulated	0.0362035	1.44125	0.015873	-5.97728
KAIMRC1/MCF7	fed	Q5VV41		Rho guanine nucleotide exchange factor 16 OS=Homo sapiens GN=ARHGEF16 PE=1 SV=1	Highly down_regulated	0.033602	1.47363	0.171561	-2.54321
KAIMRC1/MCF7	fed	Q5VT79		Annexin A8-like protein 1 OS=Homo sapiens GN=ANXA8L1 PE=2 SV=2	Highly down_regulated	0.0446136	1.35053	0.129402	-2.95007
KAIMRC1/MCF7	fed	Q4ZG55		Protein GREB1 OS=Homo sapiens GN=GREB1 PE=2 SV=1	Highly down_regulated	0.0101584	1.99318	0.0797335	-3.64867
KAIMRC1/MCF7	fed	Q3KQV9		UDP-N-acetylhexosamine pyrophosphorylase-like protein 1 OS=Homo sapiens GN=UAP1L1 PE=1 SV=2	Highly down_regulated	0.0327506	1.48478	0.133815	-2.90169
KAIMRC1/MCF7	fed	P80404		4-aminobutyrate aminotransferase, mitochondrial OS=Homo sapiens GN=ABAT PE=1 SV=3	Highly down_regulated	0.0436588	1.35993	0.0396558	-4.65632
KAIMRC1/MCF7	fed	P63313		Thymosin beta-10 OS=Homo sapiens GN=TMSB10 PE=1 SV=2	Highly down_regulated	0.0209305	1.67922	0.121473	-3.0413
KAIMRC1/MCF7	fed	P61966		AP-1 complex subunit sigma-1A OS=Homo sapiens GN=AP1S1 PE=1 SV=1	Highly down_regulated	0.00830204	2.08082	0.147973	-2.75659
KAIMRC1/MCF7	fed	P60903		Protein S100-A10 OS=Homo sapiens GN=S100A10 PE=1 SV=2	Highly down_regulated	0.0106144	1.9741	0.0426387	-4.55169
KAIMRC1/MCF7	fed	P58107		Epiplakin OS=Homo sapiens GN=EPPK1 PE=1 SV=2	Highly down_regulated	0.014427	1.84082	0.0594684	-4.07173
KAIMRC1/MCF7	fed	P55317		Hepatocyte nuclear factor 3-alpha OS=Homo sapiens GN=FOXA1 PE=1 SV=2	Highly down_regulated	0.0345447	1.46162	0.10014	-3.31991
KAIMRC1/MCF7	fed	P52943		Cysteine-rich protein 2 OS=Homo sapiens GN=CRIP2 PE=1 SV=1	Highly down_regulated	0.0433387	1.36312	0.0675495	-3.88791
KAIMRC1/MCF7	fed	P52895		Aldo-keto reductase family 1 member C2 OS=Homo sapiens GN=AKR1C2 PE=1 SV=3	Highly down_regulated	0.040618	1.39128	0.0219676	-5.50848
KAIMRC1/MCF7	fed	P49748		Very long-chain specific acyl-CoA dehydrogenase, mitochondrial OS=Homo sapiens GN=ACADVL PE=1 SV=1	Highly down_regulated	0.0388663	1.41043	0.121943	-3.03572
KAIMRC1/MCF7	fed	P49023		Paxillin OS=Homo sapiens GN=PXN PE=1 SV=3	Highly down_regulated	0.017835	1.74873	0.199413	-2.32617
KAIMRC1/MCF7	fed	P48735		Isocitrate dehydrogenase [NADP], mitochondrial OS=Homo sapiens GN=IDH2 PE=1 SV=2	Highly down_regulated	0.00710647	2.14835	0.105724	-3.24162
KAIMRC1/MCF7	fed	P48668		Keratin, type II cytoskeletal 6C OS=Homo sapiens GN=KRT6C PE=1 SV=3	Highly down_regulated	0.00036456	3.43823	0.0245583	-5.34764
KAIMRC1/MCF7	fed	P46527		Cyclin-dependent kinase inhibitor 1B OS=Homo sapiens GN=CDKN1B PE=1 SV=1	Highly down_regulated	0.0278197	1.55565	0.0914102	-3.4515
KAIMRC1/MCF7	fed	P46100		Transcriptional regulator ATRX OS=Homo sapiens GN=ATRX PE=1 SV=5	Highly down_regulated	0.00485256	2.31403	0.166347	-2.58774
KAIMRC1/MCF7	fed	P42330		Aldo-keto reductase family 1 member C3 OS=Homo sapiens GN=AKR1C3 PE=1 SV=4	Highly down_regulated	0.020434	1.68965	0.0340981	-4.87417
KAIMRC1/MCF7	fed	P35900		Keratin, type I cytoskeletal 20 OS=Homo sapiens GN=KRT20 PE=1 SV=1	Highly down_regulated	0.0136726	1.86415	0.0219505	-5.50961
KAIMRC1/MCF7	fed	P31949		Protein S100-A11 OS=Homo sapiens GN=S100A11 PE=1 SV=2	Highly down_regulated	0.0398592	1.39947	0.00466229	-7.74475
KAIMRC1/MCF7	fed	P29762		Cellular retinoic acid-binding protein 1 OS=Homo sapiens GN=CRABP1 PE=1 SV=2	Highly down_regulated	0.0231976	1.63456	0.103652	-3.27019
KAIMRC1/MCF7	fed	P23443		Ribosomal protein S6 kinase beta-1 OS=Homo sapiens GN=RPS6KB1 PE=1 SV=2	Highly down_regulated	0.0071358	2.14656	0.118585	-3.07601
KAIMRC1/MCF7	fed	P21333		Filamin-A OS=Homo sapiens GN=FLNA PE=1 SV=4	Highly down_regulated	0.0306584	1.51345	0.175011	-2.51448
KAIMRC1/MCF7	fed	P21291		Cysteine and glycine-rich protein 1 OS=Homo sapiens GN=CSRP1 PE=1 SV=3	Highly down_regulated	0.00507482	2.29458	0.0673586	-3.89199
KAIMRC1/MCF7	fed	P19013		Keratin, type II cytoskeletal 4 OS=Homo sapiens GN=KRT4 PE=1 SV=4	Highly down_regulated	0.00648413	2.18815	0.0131949	-6.24388
KAIMRC1/MCF7	fed	P19012		Keratin, type I cytoskeletal 15 OS=Homo sapiens GN=KRT15 PE=1 SV=3	Highly down_regulated	0.0146969	1.83277	0.0222497	-5.49007
KAIMRC1/MCF7	fed	P17931		Galectin-3 OS=Homo sapiens GN=LGALS3 PE=1 SV=5	Highly down_regulated	0.037236	1.42904	0.0195275	-5.67835
KAIMRC1/MCF7	fed	P17516		Aldo-keto reductase family 1 member C4 OS=Homo sapiens GN=AKR1C4 PE=1 SV=3	Highly down_regulated	0.0120533	1.9189	0.0260642	-5.26178
KAIMRC1/MCF7	fed	P16455		Methylated-DNA--protein-cysteine methyltransferase OS=Homo sapiens GN=MGMT PE=1 SV=1	Highly down_regulated	0.0009589	3.01823	0.161736	-2.62829
KAIMRC1/MCF7	fed	P16422		Epithelial cell adhesion molecule OS=Homo sapiens GN=EPCAM PE=1 SV=2	Highly down_regulated	0.0492784	1.30734	0.052162	-4.26086
KAIMRC1/MCF7	fed	P15559		NAD(P)H dehydrogenase [quinone] 1 OS=Homo sapiens GN=NQO1 PE=1 SV=1	Highly down_regulated	0.00858144	2.06644	0.0585613	-4.09391
KAIMRC1/MCF7	fed	P13928		Annexin A8 OS=Homo sapiens GN=ANXA8 PE=1 SV=3	Highly down_regulated	0.0355524	1.44913	0.0902403	-3.47008
KAIMRC1/MCF7	fed	P13647		Keratin, type II cytoskeletal 5 OS=Homo sapiens GN=KRT5 PE=1 SV=3	Highly down_regulated	0.0339781	1.4688	0.0142067	-6.13728
KAIMRC1/MCF7	fed	P13646		Keratin, type I cytoskeletal 13 OS=Homo sapiens GN=KRT13 PE=1 SV=4	Highly down_regulated	0.00875518	2.05774	0.00883149	-6.82313
KAIMRC1/MCF7	fed	P12429		Annexin A3 OS=Homo sapiens GN=ANXA3 PE=1 SV=3	Highly down_regulated	0.00721928	2.14151	0.123004	-3.02323
KAIMRC1/MCF7	fed	P12035		Keratin, type II cytoskeletal 3 OS=Homo sapiens GN=KRT3 PE=1 SV=3	Highly down_regulated	0.0355507	1.44915	0.0314263	-4.99188
KAIMRC1/MCF7	fed	P11413		Glucose-6-phosphate 1-dehydrogenase OS=Homo sapiens GN=G6PD PE=1 SV=4	Highly down_regulated	0.00730757	2.13623	0.0321948	-4.95703
KAIMRC1/MCF7	fed	P10620		Microsomal glutathione S-transferase 1 OS=Homo sapiens GN=MGST1 PE=1 SV=1	Highly down_regulated	0.0230709	1.63694	0.0795426	-3.65213
KAIMRC1/MCF7	fed	P09467		Fructose-1,6-bisphosphatase 1 OS=Homo sapiens GN=FBP1 PE=1 SV=5	Highly down_regulated	0.0328495	1.48347	0.0296017	-5.07817
KAIMRC1/MCF7	fed	P09382		Galectin-1 OS=Homo sapiens GN=LGALS1 PE=1 SV=2	Highly down_regulated	0.0444849	1.35179	0.0300714	-5.05546
KAIMRC1/MCF7	fed	P08779		Keratin, type I cytoskeletal 16 OS=Homo sapiens GN=KRT16 PE=1 SV=4	Highly down_regulated	0.00415967	2.38094	0.0365356	-4.77455
KAIMRC1/MCF7	fed	P08729		Keratin, type II cytoskeletal 7 OS=Homo sapiens GN=KRT7 PE=1 SV=5	Highly down_regulated	0.00282558	2.54889	0.0503388	-4.31219
KAIMRC1/MCF7	fed	P08727		Keratin, type I cytoskeletal 19 OS=Homo sapiens GN=KRT19 PE=1 SV=4	Highly down_regulated	0.00127711	2.89377	0.0127546	-6.29284
KAIMRC1/MCF7	fed	P07355		Annexin A2 OS=Homo sapiens GN=ANXA2 PE=1 SV=2	Highly down_regulated	0.0271421	1.56636	0.0404247	-4.62862
KAIMRC1/MCF7	fed	P05787		Keratin, type II cytoskeletal 8 OS=Homo sapiens GN=KRT8 PE=1 SV=7	Highly down_regulated	0.00934821	2.02927	0.00634109	-7.30105
KAIMRC1/MCF7	fed	P05783		Keratin, type I cytoskeletal 18 OS=Homo sapiens GN=KRT18 PE=1 SV=2	Highly down_regulated	0.0197624	1.70416	0.00271994	-8.52221
KAIMRC1/MCF7	fed	P05121		Plasminogen activator inhibitor 1 OS=Homo sapiens GN=SERPINE1 PE=1 SV=1	Highly down_regulated	0.0157194	1.80356	0.119072	-3.0701
KAIMRC1/MCF7	fed	P05109		Protein S100-A8 OS=Homo sapiens GN=S100A8 PE=1 SV=1	Highly down_regulated	0.00842785	2.07428	0.0971358	-3.36385
KAIMRC1/MCF7	fed	P04792		Heat shock protein beta-1 OS=Homo sapiens GN=HSPB1 PE=1 SV=2	Highly down_regulated	0.0237394	1.62453	0.0124276	-6.33031
KAIMRC1/MCF7	fed	P04424		Argininosuccinate lyase OS=Homo sapiens GN=ASL PE=1 SV=4	Highly down_regulated	0.0189197	1.72308	0.157098	-2.67026
KAIMRC1/MCF7	fed	P04259		Keratin, type II cytoskeletal 6B OS=Homo sapiens GN=KRT6B PE=1 SV=5	Highly down_regulated	0.000138246	3.85935	0.0281138	-5.15258
KAIMRC1/MCF7	fed	P02545		Prelamin-A/C OS=Homo sapiens GN=LMNA PE=1 SV=1	Highly down_regulated	0.0170858	1.76736	0.135297	-2.88579
KAIMRC1/MCF7	fed	P02538		Keratin, type II cytoskeletal 6A OS=Homo sapiens GN=KRT6A PE=1 SV=3	Highly down_regulated	0.00121528	2.91532	0.0270861	-5.2063
KAIMRC1/MCF7	fed	P02533		Keratin, type I cytoskeletal 14 OS=Homo sapiens GN=KRT14 PE=1 SV=4	Highly down_regulated	0.00979533	2.00898	0.0363574	-4.78161
KAIMRC1/MCF7	fed	O96011		Peroxisomal membrane protein 11B OS=Homo sapiens GN=PEX11B PE=1 SV=1	Highly down_regulated	0.0136725	1.86415	0.119029	-3.07062
KAIMRC1/MCF7	fed	O95994		Anterior gradient protein 2 homolog OS=Homo sapiens GN=AGR2 PE=1 SV=1	Highly down_regulated	0.0302017	1.51997	0.121828	-3.03708
KAIMRC1/MCF7	fed	O95833		Chloride intracellular channel protein 3 OS=Homo sapiens GN=CLIC3 PE=1 SV=2	Highly down_regulated	0.0289249	1.53873	0.104526	-3.25807
KAIMRC1/MCF7	fed	O95678		Keratin, type II cytoskeletal 75 OS=Homo sapiens GN=KRT75 PE=1 SV=2	Highly down_regulated	0.000638026	3.19516	0.00720295	-7.1172
KAIMRC1/MCF7	fed	O95425		Supervillin OS=Homo sapiens GN=SVIL PE=1 SV=2	Highly down_regulated	0.00061015	3.21456	0.150369	-2.73342
KAIMRC1/MCF7	fed	O95340		Bifunctional 3'-phosphoadenosine 5'-phosphosulfate synthase 2 OS=Homo sapiens GN=PAPSS2 PE=1 SV=2	Highly down_regulated	0.0181311	1.74157	0.148745	-2.74909
KAIMRC1/MCF7	fed	O95274		Ly6/PLAUR domain-containing protein 3 OS=Homo sapiens GN=LYPD3 PE=1 SV=2	Highly down_regulated	0.0176717	1.75272	0.0950229	-3.39558
KAIMRC1/MCF7	fed	O94880		PHD finger protein 14 OS=Homo sapiens GN=PHF14 PE=1 SV=2	Highly down_regulated	0.0176554	1.75312	0.143704	-2.79882
KAIMRC1/MCF7	fed	O75367		Core histone macro-H2A.1 OS=Homo sapiens GN=H2AFY PE=1 SV=4	Highly down_regulated	0.0219605	1.65836	0.108999	-3.19762
KAIMRC1/MCF7	fed	O75362		Zinc finger protein 217 OS=Homo sapiens GN=ZNF217 PE=1 SV=1	Highly down_regulated	0.0117153	1.93125	0.0937385	-3.41521
KAIMRC1/MCF7	fed	O60701		UDP-glucose 6-dehydrogenase OS=Homo sapiens GN=UGDH PE=1 SV=1	Highly down_regulated	0.00561403	2.25072	0.139868	-2.83786
KAIMRC1/MCF7	fed	O43790		Keratin, type II cuticular Hb6 OS=Homo sapiens GN=KRT86 PE=1 SV=1	Highly down_regulated	0.0315185	1.50143	0.130021	-2.94319
KAIMRC1/MCF7	fed	O15230		Laminin subunit alpha-5 OS=Homo sapiens GN=LAMA5 PE=1 SV=8	Highly down_regulated	0.0367853	1.43433	0.0611427	-4.03168
KAIMRC1/MCF7	fed	O14745		Na(+)/H(+) exchange regulatory cofactor NHE-RF1 OS=Homo sapiens GN=SLC9A3R1 PE=1 SV=4	Highly down_regulated	0.012265	1.91133	0.167931	-2.57406
KAIMRC1/MCF7	fed	O00757		Fructose-1,6-bisphosphatase isozyme 2 OS=Homo sapiens GN=FBP2 PE=1 SV=2	Highly down_regulated	0.00463073	2.33435	0.0544156	-4.19984
KAIMRC1/MCF7	fed	O00515		Ladinin-1 OS=Homo sapiens GN=LAD1 PE=1 SV=2	Highly down_regulated	0.0342133	1.4658	0.0870941	-3.52128
KAIMRC1/MCF7	fed	O00204		Sulfotransferase family cytosolic 2B member 1 OS=Homo sapiens GN=SULT2B1 PE=1 SV=2	Highly down_regulated	0.0246001	1.60906	0.189511	-2.39965
KAIMRC1/MCF7	fed	O00159		Unconventional myosin-Ic OS=Homo sapiens GN=MYO1C PE=1 SV=4	Highly down_regulated	0.00222034	2.65358	0.167309	-2.57941
KAIMRC1/MCF7	fed	A8MZ36		Envoplakin-like protein OS=Homo sapiens GN=EVPLL PE=2 SV=1	Highly down_regulated	0.00233279	2.63212	0.0592427	-4.07722
KAIMRC1/MCF7	fed	A6NMY6		Putative annexin A2-like protein OS=Homo sapiens GN=ANXA2P2 PE=5 SV=2	Highly down_regulated	0.0145352	1.83758	0.046742	-4.41914
KAIMRC1/MCF7	fed	Q99720		Sigma non-opioid intracellular receptor 1 OS=Homo sapiens GN=SIGMAR1 PE=1 SV=1	Highly up_regulated	0.0367795	1.43439	10.5034	3.39278
KAIMRC1/MCF7	fed	Q99707		Methionine synthase OS=Homo sapiens GN=MTR PE=1 SV=2	Highly up_regulated	0.0430658	1.36587	7.04337	2.81627
KAIMRC1/MCF7	fed	Q92990		Glomulin OS=Homo sapiens GN=GLMN PE=1 SV=2	Highly up_regulated	0.0187108	1.72791	5.3418	2.41733
KAIMRC1/MCF7	fed	Q16763		Ubiquitin-conjugating enzyme E2 S OS=Homo sapiens GN=UBE2S PE=1 SV=2	Highly up_regulated	0.00355624	2.44901	8.22715	3.04039
KAIMRC1/MCF7	fed	Q16527		Cysteine and glycine-rich protein 2 OS=Homo sapiens GN=CSRP2 PE=1 SV=3	Highly up_regulated	0.00148925	2.82703	19.0701	4.25324
KAIMRC1/MCF7	fed	Q16513		Serine/threonine-protein kinase N2 OS=Homo sapiens GN=PKN2 PE=1 SV=1	Highly up_regulated	0.0234333	1.63017	5.4365	2.44268
KAIMRC1/MCF7	fed	Q16222		UDP-N-acetylhexosamine pyrophosphorylase OS=Homo sapiens GN=UAP1 PE=1 SV=3	Highly up_regulated	0.0129191	1.88877	9.65245	3.27089
KAIMRC1/MCF7	fed	Q15555		Microtubule-associated protein RP/EB family member 2 OS=Homo sapiens GN=MAPRE2 PE=1 SV=1	Highly up_regulated	0.0399668	1.3983	12.1901	3.60764
KAIMRC1/MCF7	fed	Q14919		Dr1-associated corepressor OS=Homo sapiens GN=DRAP1 PE=1 SV=3	Highly up_regulated	0.0239699	1.62033	6.57221	2.71638
KAIMRC1/MCF7	fed	Q14119		Vascular endothelial zinc finger 1 OS=Homo sapiens GN=VEZF1 PE=1 SV=2	Highly up_regulated	0.0118413	1.9266	7.23191	2.85438
KAIMRC1/MCF7	fed	Q13642		Four and a half LIM domains protein 1 OS=Homo sapiens GN=FHL1 PE=1 SV=4	Highly up_regulated	0.0140966	1.85088	5.38795	2.42974
KAIMRC1/MCF7	fed	Q13309		S-phase kinase-associated protein 2 OS=Homo sapiens GN=SKP2 PE=1 SV=2	Highly up_regulated	0.0296529	1.52793	12.0375	3.58946
KAIMRC1/MCF7	fed	Q13126		S-methyl-5'-thioadenosine phosphorylase OS=Homo sapiens GN=MTAP PE=1 SV=2	Highly up_regulated	0.000552754	3.25747	25.608	4.67852
KAIMRC1/MCF7	fed	Q02952		A-kinase anchor protein 12 OS=Homo sapiens GN=AKAP12 PE=1 SV=4	Highly up_regulated	0.000917255	3.03751	27.1538	4.76308
KAIMRC1/MCF7	fed	Q96S44		TP53-regulating kinase OS=Homo sapiens GN=TP53RK PE=1 SV=2	Highly up_regulated	0.000773164	3.11173	5.28071	2.40073
KAIMRC1/MCF7	fed	Q96RG2		PAS domain-containing serine/threonine-protein kinase OS=Homo sapiens GN=PASK PE=1 SV=3	Highly up_regulated	0.00509248	2.29307	5.49267	2.45751
KAIMRC1/MCF7	fed	Q96GA3		Protein LTV1 homolog OS=Homo sapiens GN=LTV1 PE=1 SV=1	Highly up_regulated	0.043396	1.36255	8.06413	3.01152
KAIMRC1/MCF7	fed	Q96G74		OTU domain-containing protein 5 OS=Homo sapiens GN=OTUD5 PE=1 SV=1	Highly up_regulated	0.0127856	1.89328	11.163	3.48066
KAIMRC1/MCF7	fed	Q96F45		Zinc finger protein 503 OS=Homo sapiens GN=ZNF503 PE=1 SV=1	Highly up_regulated	0.0105438	1.977	13.3169	3.73519
KAIMRC1/MCF7	fed	Q96EA4		Protein Spindly OS=Homo sapiens GN=SPDL1 PE=1 SV=2	Highly up_regulated	0.00272208	2.5651	5.13812	2.36124
KAIMRC1/MCF7	fed	Q96CX2		BTB/POZ domain-containing protein KCTD12 OS=Homo sapiens GN=KCTD12 PE=1 SV=1	Highly up_regulated	0.000477884	3.32068	22.0866	4.4651
KAIMRC1/MCF7	fed	Q70Z53		Protein FRA10AC1 OS=Homo sapiens GN=FRA10AC1 PE=1 SV=3	Highly up_regulated	0.00284427	2.54603	5.92294	2.56631
KAIMRC1/MCF7	fed	Q9Y223		Bifunctional UDP-N-acetylglucosamine 2-epimerase/N-acetylmannosamine kinase OS=Homo sapiens GN=GNE PE=1 SV=1	Highly up_regulated	0.0079962	2.09712	10.585	3.40395
KAIMRC1/MCF7	fed	Q9Y6M1		Insulin-like growth factor 2 mRNA-binding protein 2 OS=Homo sapiens GN=IGF2BP2 PE=1 SV=2	Highly up_regulated	0.0494721	1.30564	14.7662	3.88423
KAIMRC1/MCF7	fed	Q9Y5N6		Origin recognition complex subunit 6 OS=Homo sapiens GN=ORC6 PE=1 SV=1	Highly up_regulated	0.0343416	1.46418	8.40002	3.07039
KAIMRC1/MCF7	fed	Q9Y5L4		Mitochondrial import inner membrane translocase subunit Tim13 OS=Homo sapiens GN=TIMM13 PE=1 SV=1	Highly up_regulated	0.0173015	1.76192	5.31541	2.41018
KAIMRC1/MCF7	fed	Q9UQR0		Sex comb on midleg-like protein 2 OS=Homo sapiens GN=SCML2 PE=1 SV=1	Highly up_regulated	0.0124856	1.90359	8.77435	3.13329
KAIMRC1/MCF7	fed	Q9ULX3		RNA-binding protein NOB1 OS=Homo sapiens GN=NOB1 PE=1 SV=1	Highly up_regulated	0.045678	1.34029	5.2791	2.40029
KAIMRC1/MCF7	fed	Q9UDR5		Alpha-aminoadipic semialdehyde synthase, mitochondrial OS=Homo sapiens GN=AASS PE=1 SV=1	Highly up_regulated	0.0041815	2.37867	5.37604	2.42654
KAIMRC1/MCF7	fed	Q9UBK9		Protein UXT OS=Homo sapiens GN=UXT PE=1 SV=1	Highly up_regulated	0.00456993	2.34009	5.03546	2.33212
KAIMRC1/MCF7	fed	Q9NZI8		Insulin-like growth factor 2 mRNA-binding protein 1 OS=Homo sapiens GN=IGF2BP1 PE=1 SV=2	Highly up_regulated	0.0410166	1.38704	55.8456	5.80337
KAIMRC1/MCF7	fed	Q9NYP9		Protein Mis18-alpha OS=Homo sapiens GN=MIS18A PE=1 SV=1	Highly up_regulated	0.0453418	1.3435	8.72447	3.12507
KAIMRC1/MCF7	fed	Q9NYL4		Peptidyl-prolyl cis-trans isomerase FKBP11 OS=Homo sapiens GN=FKBP11 PE=1 SV=1	Highly up_regulated	0.0287712	1.54104	5.05788	2.33853
KAIMRC1/MCF7	fed	Q9NUG6		p53 and DNA damage-regulated protein 1 OS=Homo sapiens GN=PDRG1 PE=1 SV=2	Highly up_regulated	0.0399161	1.39885	6.35681	2.6683
KAIMRC1/MCF7	fed	Q9NSP4		Centromere protein M OS=Homo sapiens GN=CENPM PE=1 SV=1	Highly up_regulated	0.00962196	2.01674	5.14333	2.3627
KAIMRC1/MCF7	fed	Q9H7S9		Zinc finger protein 703 OS=Homo sapiens GN=ZNF703 PE=1 SV=1	Highly up_regulated	0.0373327	1.42791	10.3824	3.37607
KAIMRC1/MCF7	fed	Q9H3R5		Centromere protein H OS=Homo sapiens GN=CENPH PE=1 SV=1	Highly up_regulated	0.0069174	2.16006	9.51711	3.25052
KAIMRC1/MCF7	fed	Q9H2P9		Diphthine methyl ester synthase OS=Homo sapiens GN=DPH5 PE=1 SV=2	Highly up_regulated	0.0386277	1.4131	7.76845	2.95763
KAIMRC1/MCF7	fed	Q9BZX2		Uridine-cytidine kinase 2 OS=Homo sapiens GN=UCK2 PE=1 SV=1	Highly up_regulated	0.0333255	1.47722	5.31367	2.40971
KAIMRC1/MCF7	fed	Q9BW71		HIRA-interacting protein 3 OS=Homo sapiens GN=HIRIP3 PE=1 SV=3	Highly up_regulated	0.0064051	2.19347	13.971	3.80436
KAIMRC1/MCF7	fed	Q9BU61		NADH dehydrogenase [ubiquinone] 1 alpha subcomplex assembly factor 3 OS=Homo sapiens GN=NDUFAF3 PE=1 SV=1	Highly up_regulated	0.00168731	2.7728	5.23453	2.38806
KAIMRC1/MCF7	fed	Q9BRT9		DNA replication complex GINS protein SLD5 OS=Homo sapiens GN=GINS4 PE=1 SV=1	Highly up_regulated	0.0281142	1.55107	5.12836	2.3585
KAIMRC1/MCF7	fed	Q8N4J0		Carnosine N-methyltransferase OS=Homo sapiens GN=CARNMT1 PE=1 SV=1	Highly up_regulated	0.00382109	2.41781	5.79632	2.53514
KAIMRC1/MCF7	fed	Q8IXQ3		Uncharacterized protein C9orf40 OS=Homo sapiens GN=C9orf40 PE=1 SV=1	Highly up_regulated	0.00629436	2.20105	7.48984	2.90493
KAIMRC1/MCF7	fed	Q8IWS0		PHD finger protein 6 OS=Homo sapiens GN=PHF6 PE=1 SV=1	Highly up_regulated	0.00510383	2.2921	5.43148	2.44134
KAIMRC1/MCF7	fed	Q6ZN17		Protein lin-28 homolog B OS=Homo sapiens GN=LIN28B PE=1 SV=1	Highly up_regulated	0.0146562	1.83398	21.2922	4.41225
KAIMRC1/MCF7	fed	P56377		AP-1 complex subunit sigma-2 OS=Homo sapiens GN=AP1S2 PE=1 SV=1	Highly up_regulated	0.00250844	2.6006	25.8932	4.6945
KAIMRC1/MCF7	fed	P56270		Myc-associated zinc finger protein OS=Homo sapiens GN=MAZ PE=1 SV=1	Highly up_regulated	0.0161728	1.79122	8.17809	3.03176
KAIMRC1/MCF7	fed	P49593		Protein phosphatase 1F OS=Homo sapiens GN=PPM1F PE=1 SV=3	Highly up_regulated	0.0174416	1.75841	10.1828	3.34807
KAIMRC1/MCF7	fed	P49454		Centromere protein F OS=Homo sapiens GN=CENPF PE=1 SV=2	Highly up_regulated	0.000176225	3.75393	5.62448	2.49172
KAIMRC1/MCF7	fed	P36871		Phosphoglucomutase-1 OS=Homo sapiens GN=PGM1 PE=1 SV=3	Highly up_regulated	0.0180131	1.74441	5.98758	2.58197
KAIMRC1/MCF7	fed	P35219		Carbonic anhydrase-related protein OS=Homo sapiens GN=CA8 PE=1 SV=3	Highly up_regulated	0.0284072	1.54657	9.23962	3.20783
KAIMRC1/MCF7	fed	P29218		Inositol monophosphatase 1 OS=Homo sapiens GN=IMPA1 PE=1 SV=1	Highly up_regulated	0.0140228	1.85316	5.5465	2.47158
KAIMRC1/MCF7	fed	P15121		Aldose reductase OS=Homo sapiens GN=AKR1B1 PE=1 SV=3	Highly up_regulated	0.0386386	1.41298	36.7988	5.20159
KAIMRC1/MCF7	fed	P15104		Glutamine synthetase OS=Homo sapiens GN=GLUL PE=1 SV=4	Highly up_regulated	0.0367036	1.43529	6.13494	2.61705
KAIMRC1/MCF7	fed	P09874		Poly [ADP-ribose] polymerase 1 OS=Homo sapiens GN=PARP1 PE=1 SV=4	Highly up_regulated	0.011404	1.94294	9.40472	3.23339
KAIMRC1/MCF7	fed	P09211		Glutathione S-transferase P OS=Homo sapiens GN=GSTP1 PE=1 SV=2	Highly up_regulated	0.0416758	1.38012	276.366	8.11044
KAIMRC1/MCF7	fed	P07738		Bisphosphoglycerate mutase OS=Homo sapiens GN=BPGM PE=1 SV=2	Highly up_regulated	0.00269448	2.56953	6.39515	2.67698
KAIMRC1/MCF7	fed	P07203		Glutathione peroxidase 1 OS=Homo sapiens GN=GPX1 PE=1 SV=4	Highly up_regulated	0.00640711	2.19334	35.0568	5.13162
KAIMRC1/MCF7	fed	P07197		Neurofilament medium polypeptide OS=Homo sapiens GN=NEFM PE=1 SV=3	Highly up_regulated	0.00682778	2.16572	56.3117	5.81536
KAIMRC1/MCF7	fed	P05091		Aldehyde dehydrogenase, mitochondrial OS=Homo sapiens GN=ALDH2 PE=1 SV=2	Highly up_regulated	0.00878358	2.05633	5.1194	2.35597
KAIMRC1/MCF7	fed	P01344		Insulin-like growth factor II OS=Homo sapiens GN=IGF2 PE=1 SV=1	Highly up_regulated	0.011151	1.95269	13.0853	3.70988
KAIMRC1/MCF7	fed	P0DMV9		Heat shock 70 kDa protein 1B OS=Homo sapiens GN=HSPA1B PE=1 SV=1	Highly up_regulated	0.0429486	1.36705	5.09396	2.34879
KAIMRC1/MCF7	fed	O94763		Unconventional prefoldin RPB5 interactor 1 OS=Homo sapiens GN=URI1 PE=1 SV=3	Highly up_regulated	0.00153171	2.81482	5.12534	2.35765
KAIMRC1/MCF7	fed	O75718		Cartilage-associated protein OS=Homo sapiens GN=CRTAP PE=1 SV=1	Highly up_regulated	0.0327248	1.48512	5.3177	2.4108
KAIMRC1/MCF7	fed	O75191		Xylulose kinase OS=Homo sapiens GN=XYLB PE=1 SV=3	Highly up_regulated	0.00730415	2.13643	5.68896	2.50816
KAIMRC1/MCF7	fed	O15228		Dihydroxyacetone phosphate acyltransferase OS=Homo sapiens GN=GNPAT PE=1 SV=1	Highly up_regulated	0.00761806	2.11816	5.58159	2.48068
KAIMRC1/MCF7	fed	O15121		Sphingolipid delta(4)-desaturase DES1 OS=Homo sapiens GN=DEGS1 PE=1 SV=1	Highly up_regulated	0.0138304	1.85917	8.86179	3.1476
KAIMRC1/MCF7	fed	O14602		Eukaryotic translation initiation factor 1A, Y-chromosomal OS=Homo sapiens GN=EIF1AY PE=1 SV=4	Highly up_regulated	0.0484673	1.31455	5.23487	2.38815
KAIMRC1/MCF7	fed	O14531		Dihydropyrimidinase-related protein 4 OS=Homo sapiens GN=DPYSL4 PE=1 SV=2	Highly up_regulated	0.00430629	2.3659	5.01722	2.32689
KAIMRC1/MCF7	fed	O00762		Ubiquitin-conjugating enzyme E2 C OS=Homo sapiens GN=UBE2C PE=1 SV=1	Highly up_regulated	0.0355386	1.4493	5.46997	2.45153
KAIMRC1/MCF7	fed	O00425		Insulin-like growth factor 2 mRNA-binding protein 3 OS=Homo sapiens GN=IGF2BP3 PE=1 SV=2	Highly up_regulated	0.0117446	1.93016	26.4013	4.72254
KAIMRC1/MCF7	fed	O00178		GTP-binding protein 1 OS=Homo sapiens GN=GTPBP1 PE=1 SV=3	Highly up_regulated	0.0477409	1.32111	6.77599	2.76043
KAIMRC1/MCF7	fed	A8MXV4		Nucleoside diphosphate-linked moiety X motif 19 OS=Homo sapiens GN=NUDT19 PE=1 SV=1	Highly up_regulated	0.0239119	1.62139	14.8387	3.89129
KAIMRC1/MCF7	fed	A8MWX3		Putative WAS protein family homolog 4 OS=Homo sapiens GN=WASH4P PE=5 SV=1	Highly up_regulated	0.0400301	1.39761	10.875	3.44294
KAIMRC1/MCF7	fed	Q99986		Serine/threonine-protein kinase VRK1 OS=Homo sapiens GN=VRK1 PE=1 SV=1	Up_regulated	0.0444068	1.35255	2.81338	1.49231
KAIMRC1/MCF7	fed	Q99962		Endophilin-A1 OS=Homo sapiens GN=SH3GL2 PE=1 SV=1	Up_regulated	0.00840191	2.07562	2.93768	1.55468
KAIMRC1/MCF7	fed	Q99956		Dual specificity protein phosphatase 9 OS=Homo sapiens GN=DUSP9 PE=1 SV=1	Up_regulated	0.0104402	1.98129	2.05785	1.04114
KAIMRC1/MCF7	fed	Q99829		Copine-1 OS=Homo sapiens GN=CPNE1 PE=1 SV=1	Up_regulated	0.0262965	1.5801	3.52121	1.81607
KAIMRC1/MCF7	fed	Q99576		TSC22 domain family protein 3 OS=Homo sapiens GN=TSC22D3 PE=1 SV=2	Up_regulated	0.0141249	1.85001	3.02276	1.59587
KAIMRC1/MCF7	fed	Q93045		Stathmin-2 OS=Homo sapiens GN=STMN2 PE=1 SV=3	Up_regulated	0.0281302	1.55083	3.29386	1.71978
KAIMRC1/MCF7	fed	Q92993		Histone acetyltransferase KAT5 OS=Homo sapiens GN=KAT5 PE=1 SV=2	Up_regulated	0.0430883	1.36564	2.08279	1.05852
KAIMRC1/MCF7	fed	Q92979		Ribosomal RNA small subunit methyltransferase NEP1 OS=Homo sapiens GN=EMG1 PE=1 SV=4	Up_regulated	0.0112369	1.94935	2.89939	1.53575
KAIMRC1/MCF7	fed	Q92878		DNA repair protein RAD50 OS=Homo sapiens GN=RAD50 PE=1 SV=1	Up_regulated	0.0167109	1.777	3.45132	1.78715
KAIMRC1/MCF7	fed	Q92841		Probable ATP-dependent RNA helicase DDX17 OS=Homo sapiens GN=DDX17 PE=1 SV=2	Up_regulated	0.00978751	2.00933	2.52273	1.33499
KAIMRC1/MCF7	fed	Q92674		Centromere protein I OS=Homo sapiens GN=CENPI PE=1 SV=2	Up_regulated	0.0147462	1.83132	3.56997	1.83591
KAIMRC1/MCF7	fed	Q92597		Protein NDRG1 OS=Homo sapiens GN=NDRG1 PE=1 SV=1	Up_regulated	0.0122483	1.91192	3.05458	1.61098
KAIMRC1/MCF7	fed	Q16637		Survival motor neuron protein OS=Homo sapiens GN=SMN1 PE=1 SV=1	Up_regulated	0.0416797	1.38008	3.40039	1.7657
KAIMRC1/MCF7	fed	Q16626		Male-enhanced antigen 1 OS=Homo sapiens GN=MEA1 PE=1 SV=2	Up_regulated	0.0150732	1.8218	2.03669	1.02623
KAIMRC1/MCF7	fed	Q15910		Histone-lysine N-methyltransferase EZH2 OS=Homo sapiens GN=EZH2 PE=1 SV=2	Up_regulated	0.00868369	2.0613	2.34458	1.22933
KAIMRC1/MCF7	fed	Q15785		Mitochondrial import receptor subunit TOM34 OS=Homo sapiens GN=TOMM34 PE=1 SV=2	Up_regulated	0.0470948	1.32703	3.68513	1.88172
KAIMRC1/MCF7	fed	Q15750		TGF-beta-activated kinase 1 and MAP3K7-binding protein 1 OS=Homo sapiens GN=TAB1 PE=1 SV=1	Up_regulated	0.0459287	1.33792	3.85006	1.94488
KAIMRC1/MCF7	fed	Q15637		Splicing factor 1 OS=Homo sapiens GN=SF1 PE=1 SV=4	Up_regulated	0.00557692	2.25361	2.34215	1.22783
KAIMRC1/MCF7	fed	Q15293		Reticulocalbin-1 OS=Homo sapiens GN=RCN1 PE=1 SV=1	Up_regulated	0.00605931	2.21758	3.64299	1.86512
KAIMRC1/MCF7	fed	Q15154		Pericentriolar material 1 protein OS=Homo sapiens GN=PCM1 PE=1 SV=4	Up_regulated	0.0478326	1.32028	2.77609	1.47306
KAIMRC1/MCF7	fed	Q15024		Exosome complex component RRP42 OS=Homo sapiens GN=EXOSC7 PE=1 SV=3	Up_regulated	0.0217901	1.66174	2.66099	1.41196
KAIMRC1/MCF7	fed	Q15021		Condensin complex subunit 1 OS=Homo sapiens GN=NCAPD2 PE=1 SV=3	Up_regulated	0.0270284	1.56818	2.55423	1.35289
KAIMRC1/MCF7	fed	Q15007		Pre-mRNA-splicing regulator WTAP OS=Homo sapiens GN=WTAP PE=1 SV=2	Up_regulated	0.0164153	1.78475	2.12037	1.08431
KAIMRC1/MCF7	fed	Q15003		Condensin complex subunit 2 OS=Homo sapiens GN=NCAPH PE=1 SV=3	Up_regulated	0.0122237	1.9128	2.23679	1.16143
KAIMRC1/MCF7	fed	Q14181		DNA polymerase alpha subunit B OS=Homo sapiens GN=POLA2 PE=1 SV=2	Up_regulated	0.0225632	1.6466	4.04301	2.01543
KAIMRC1/MCF7	fed	Q14147		Probable ATP-dependent RNA helicase DHX34 OS=Homo sapiens GN=DHX34 PE=1 SV=2	Up_regulated	0.00967983	2.01413	2.69538	1.43049
KAIMRC1/MCF7	fed	Q14011		Cold-inducible RNA-binding protein OS=Homo sapiens GN=CIRBP PE=1 SV=1	Up_regulated	0.00133012	2.87611	2.28168	1.1901
KAIMRC1/MCF7	fed	Q14008		Cytoskeleton-associated protein 5 OS=Homo sapiens GN=CKAP5 PE=1 SV=3	Up_regulated	0.0415914	1.381	2.5587	1.35541
KAIMRC1/MCF7	fed	Q13769		THO complex subunit 5 homolog OS=Homo sapiens GN=THOC5 PE=1 SV=2	Up_regulated	0.0224564	1.64866	2.03072	1.02199
KAIMRC1/MCF7	fed	Q13685		Angio-associated migratory cell protein OS=Homo sapiens GN=AAMP PE=1 SV=2	Up_regulated	0.0489155	1.31055	3.45217	1.7875
KAIMRC1/MCF7	fed	Q13625		Apoptosis-stimulating of p53 protein 2 OS=Homo sapiens GN=TP53BP2 PE=1 SV=2	Up_regulated	0.0301472	1.52075	3.27792	1.71278
KAIMRC1/MCF7	fed	Q13601		KRR1 small subunit processome component homolog OS=Homo sapiens GN=KRR1 PE=1 SV=4	Up_regulated	0.032227	1.49178	2.67023	1.41697
KAIMRC1/MCF7	fed	Q13564		NEDD8-activating enzyme E1 regulatory subunit OS=Homo sapiens GN=NAE1 PE=1 SV=1	Up_regulated	0.00196716	2.70616	2.36147	1.23969
KAIMRC1/MCF7	fed	Q13485		Mothers against decapentaplegic homolog 4 OS=Homo sapiens GN=SMAD4 PE=1 SV=1	Up_regulated	0.047588	1.3225	3.66815	1.87505
KAIMRC1/MCF7	fed	Q13426		DNA repair protein XRCC4 OS=Homo sapiens GN=XRCC4 PE=1 SV=2	Up_regulated	0.0117683	1.92929	3.36088	1.74884
KAIMRC1/MCF7	fed	Q13418		Integrin-linked protein kinase OS=Homo sapiens GN=ILK PE=1 SV=2	Up_regulated	0.00666188	2.1764	2.39955	1.26276
KAIMRC1/MCF7	fed	Q13405		39S ribosomal protein L49, mitochondrial OS=Homo sapiens GN=MRPL49 PE=1 SV=1	Up_regulated	0.0234881	1.62915	2.30426	1.2043
KAIMRC1/MCF7	fed	Q13310		Polyadenylate-binding protein 4 OS=Homo sapiens GN=PABPC4 PE=1 SV=1	Up_regulated	0.00176532	2.75318	2.19423	1.13372
KAIMRC1/MCF7	fed	Q13257		Mitotic spindle assembly checkpoint protein MAD2A OS=Homo sapiens GN=MAD2L1 PE=1 SV=1	Up_regulated	0.0438134	1.35839	2.38051	1.25127
KAIMRC1/MCF7	fed	Q13243		Serine/arginine-rich splicing factor 5 OS=Homo sapiens GN=SRSF5 PE=1 SV=1	Up_regulated	0.000812552	3.09015	2.25858	1.17541
KAIMRC1/MCF7	fed	Q13057		Bifunctional coenzyme A synthase OS=Homo sapiens GN=COASY PE=1 SV=4	Up_regulated	0.042854	1.36801	2.22646	1.15475
KAIMRC1/MCF7	fed	Q12926		ELAV-like protein 2 OS=Homo sapiens GN=ELAVL2 PE=1 SV=2	Up_regulated	0.0349561	1.45648	2.05928	1.04214
KAIMRC1/MCF7	fed	Q12872		Splicing factor, suppressor of white-apricot homolog OS=Homo sapiens GN=SFSWAP PE=1 SV=3	Up_regulated	0.0192454	1.71567	2.06362	1.04518
KAIMRC1/MCF7	fed	Q12834		Cell division cycle protein 20 homolog OS=Homo sapiens GN=CDC20 PE=1 SV=2	Up_regulated	0.00946461	2.0239	3.56428	1.83361
KAIMRC1/MCF7	fed	Q12756		Kinesin-like protein KIF1A OS=Homo sapiens GN=KIF1A PE=1 SV=2	Up_regulated	0.0442651	1.35394	2.56154	1.35701
KAIMRC1/MCF7	fed	Q10472		Polypeptide N-acetylgalactosaminyltransferase 1 OS=Homo sapiens GN=GALNT1 PE=1 SV=1	Up_regulated	0.0152952	1.81545	3.27357	1.71086
KAIMRC1/MCF7	fed	Q06481		Amyloid-like protein 2 OS=Homo sapiens GN=APLP2 PE=1 SV=2	Up_regulated	0.0161091	1.79293	2.25747	1.17471
KAIMRC1/MCF7	fed	Q05682		Caldesmon OS=Homo sapiens GN=CALD1 PE=1 SV=3	Up_regulated	0.0170641	1.76792	4.93103	2.30189
KAIMRC1/MCF7	fed	Q02809		Procollagen-lysine,2-oxoglutarate 5-dioxygenase 1 OS=Homo sapiens GN=PLOD1 PE=1 SV=2	Up_regulated	0.0405262	1.39226	2.23619	1.16104
KAIMRC1/MCF7	fed	Q01658		Protein Dr1 OS=Homo sapiens GN=DR1 PE=1 SV=1	Up_regulated	0.000579496	3.23695	4.72718	2.24098
KAIMRC1/MCF7	fed	Q00526		Cyclin-dependent kinase 3 OS=Homo sapiens GN=CDK3 PE=1 SV=1	Up_regulated	0.00539417	2.26808	3.43023	1.77831
KAIMRC1/MCF7	fed	Q00403		Transcription initiation factor IIB OS=Homo sapiens GN=GTF2B PE=1 SV=1	Up_regulated	0.0487396	1.31212	3.227	1.6902
KAIMRC1/MCF7	fed	Q969G6		Riboflavin kinase OS=Homo sapiens GN=RFK PE=1 SV=2	Up_regulated	0.00818169	2.08716	3.6049	1.84996
KAIMRC1/MCF7	fed	Q969E8		Pre-rRNA-processing protein TSR2 homolog OS=Homo sapiens GN=TSR2 PE=1 SV=1	Up_regulated	0.00960105	2.01768	2.3929	1.25876
KAIMRC1/MCF7	fed	Q969E2		Secretory carrier-associated membrane protein 4 OS=Homo sapiens GN=SCAMP4 PE=2 SV=1	Up_regulated	0.0400908	1.39695	2.69705	1.43138
KAIMRC1/MCF7	fed	Q96T58		Msx2-interacting protein OS=Homo sapiens GN=SPEN PE=1 SV=1	Up_regulated	0.00887898	2.05164	2.13427	1.09374
KAIMRC1/MCF7	fed	Q96T37		Putative RNA-binding protein 15 OS=Homo sapiens GN=RBM15 PE=1 SV=2	Up_regulated	0.0407561	1.38981	2.03694	1.02641
KAIMRC1/MCF7	fed	Q96SW2		Protein cereblon OS=Homo sapiens GN=CRBN PE=1 SV=1	Up_regulated	0.0188625	1.7244	2.99649	1.58327
KAIMRC1/MCF7	fed	Q96SU4		Oxysterol-binding protein-related protein 9 OS=Homo sapiens GN=OSBPL9 PE=1 SV=2	Up_regulated	0.0266908	1.57364	2.05662	1.04028
KAIMRC1/MCF7	fed	Q96SB4		SRSF protein kinase 1 OS=Homo sapiens GN=SRPK1 PE=1 SV=2	Up_regulated	1.76479e-05	4.75331	2.86804	1.52006
KAIMRC1/MCF7	fed	Q96S55		ATPase WRNIP1 OS=Homo sapiens GN=WRNIP1 PE=1 SV=2	Up_regulated	0.0284175	1.54641	3.48807	1.80243
KAIMRC1/MCF7	fed	Q96R06		Sperm-associated antigen 5 OS=Homo sapiens GN=SPAG5 PE=1 SV=2	Up_regulated	0.010679	1.97147	2.34596	1.23018
KAIMRC1/MCF7	fed	Q96JJ3		Engulfment and cell motility protein 2 OS=Homo sapiens GN=ELMO2 PE=1 SV=2	Up_regulated	0.0437745	1.35878	3.63136	1.86051
KAIMRC1/MCF7	fed	Q96I59		Probable asparagine--tRNA ligase, mitochondrial OS=Homo sapiens GN=NARS2 PE=1 SV=3	Up_regulated	0.0095865	2.01834	2.91683	1.5444
KAIMRC1/MCF7	fed	Q96GD4		Aurora kinase B OS=Homo sapiens GN=AURKB PE=1 SV=3	Up_regulated	0.0228625	1.64088	2.52978	1.33901
KAIMRC1/MCF7	fed	Q96G25		Mediator of RNA polymerase II transcription subunit 8 OS=Homo sapiens GN=MED8 PE=1 SV=2	Up_regulated	0.00149293	2.82596	2.26784	1.18132
KAIMRC1/MCF7	fed	Q96FV9		THO complex subunit 1 OS=Homo sapiens GN=THOC1 PE=1 SV=1	Up_regulated	0.0419935	1.37682	2.08968	1.06328
KAIMRC1/MCF7	fed	Q96FS4		Signal-induced proliferation-associated protein 1 OS=Homo sapiens GN=SIPA1 PE=1 SV=1	Up_regulated	0.00186385	2.72959	3.48403	1.80076
KAIMRC1/MCF7	fed	Q96F86		Enhancer of mRNA-decapping protein 3 OS=Homo sapiens GN=EDC3 PE=1 SV=1	Up_regulated	0.036858	1.43347	2.03845	1.02747
KAIMRC1/MCF7	fed	Q96F63		Coiled-coil domain-containing protein 97 OS=Homo sapiens GN=CCDC97 PE=1 SV=1	Up_regulated	0.000393452	3.40511	3.41222	1.77071
KAIMRC1/MCF7	fed	Q96DF8		Protein DGCR14 OS=Homo sapiens GN=DGCR14 PE=1 SV=1	Up_regulated	0.00205734	2.68669	2.72311	1.44526
KAIMRC1/MCF7	fed	Q96DE0		U8 snoRNA-decapping enzyme OS=Homo sapiens GN=NUDT16 PE=1 SV=2	Up_regulated	0.00562546	2.24984	2.11306	1.07933
KAIMRC1/MCF7	fed	Q96D71		RalBP1-associated Eps domain-containing protein 1 OS=Homo sapiens GN=REPS1 PE=1 SV=3	Up_regulated	0.00333586	2.47679	2.33709	1.22471
KAIMRC1/MCF7	fed	Q96CT7		Coiled-coil domain-containing protein 124 OS=Homo sapiens GN=CCDC124 PE=1 SV=1	Up_regulated	0.0458709	1.33846	3.17963	1.66886
KAIMRC1/MCF7	fed	Q96CS2		HAUS augmin-like complex subunit 1 OS=Homo sapiens GN=HAUS1 PE=1 SV=1	Up_regulated	0.0300045	1.52281	3.47341	1.79635
KAIMRC1/MCF7	fed	Q96BP3		Peptidylprolyl isomerase domain and WD repeat-containing protein 1 OS=Homo sapiens GN=PPWD1 PE=1 SV=1	Up_regulated	0.0400242	1.39768	3.57348	1.83733
KAIMRC1/MCF7	fed	Q86XI2		Condensin-2 complex subunit G2 OS=Homo sapiens GN=NCAPG2 PE=1 SV=1	Up_regulated	0.040733	1.39005	2.31561	1.2114
KAIMRC1/MCF7	fed	Q86XF0		Dihydrofolate reductase, mitochondrial OS=Homo sapiens GN=DHFRL1 PE=1 SV=1	Up_regulated	0.00065233	3.18553	2.25555	1.17348
KAIMRC1/MCF7	fed	Q86WJ1		Chromodomain-helicase-DNA-binding protein 1-like OS=Homo sapiens GN=CHD1L PE=1 SV=2	Up_regulated	0.0446569	1.35011	2.38943	1.25667
KAIMRC1/MCF7	fed	Q86UL3		Glycerol-3-phosphate acyltransferase 4 OS=Homo sapiens GN=GPAT4 PE=1 SV=1	Up_regulated	0.0291846	1.53485	2.55257	1.35195
KAIMRC1/MCF7	fed	Q86U90		YrdC domain-containing protein, mitochondrial OS=Homo sapiens GN=YRDC PE=1 SV=1	Up_regulated	0.0443096	1.3535	3.49719	1.8062
KAIMRC1/MCF7	fed	Q68CZ6		HAUS augmin-like complex subunit 3 OS=Homo sapiens GN=HAUS3 PE=1 SV=1	Up_regulated	0.0106516	1.97259	3.51068	1.81175
KAIMRC1/MCF7	fed	Q68CQ4		Digestive organ expansion factor homolog OS=Homo sapiens GN=DIEXF PE=1 SV=2	Up_regulated	0.00660143	2.18036	2.66392	1.41355
KAIMRC1/MCF7	fed	Q66K74		Microtubule-associated protein 1S OS=Homo sapiens GN=MAP1S PE=1 SV=2	Up_regulated	0.0314635	1.50219	2.82944	1.50051
KAIMRC1/MCF7	fed	Q53HL2		Borealin OS=Homo sapiens GN=CDCA8 PE=1 SV=2	Up_regulated	0.0485239	1.31404	2.26182	1.17748
KAIMRC1/MCF7	fed	Q53H12		Acylglycerol kinase, mitochondrial OS=Homo sapiens GN=AGK PE=1 SV=2	Up_regulated	0.0191761	1.71724	4.23314	2.08173
KAIMRC1/MCF7	fed	Q53GQ0		Very-long-chain 3-oxoacyl-CoA reductase OS=Homo sapiens GN=HSD17B12 PE=1 SV=2	Up_regulated	0.00334769	2.47525	4.16619	2.05873
KAIMRC1/MCF7	fed	Q9Y530		O-acetyl-ADP-ribose deacetylase 1 OS=Homo sapiens GN=OARD1 PE=1 SV=2	Up_regulated	0.0141651	1.84878	2.03056	1.02188
KAIMRC1/MCF7	fed	Q9Y388		RNA-binding motif protein, X-linked 2 OS=Homo sapiens GN=RBMX2 PE=1 SV=2	Up_regulated	0.00524849	2.27997	2.41773	1.27365
KAIMRC1/MCF7	fed	Q9Y371		Endophilin-B1 OS=Homo sapiens GN=SH3GLB1 PE=1 SV=1	Up_regulated	0.00184187	2.73474	2.93908	1.55536
KAIMRC1/MCF7	fed	Q9Y366		Intraflagellar transport protein 52 homolog OS=Homo sapiens GN=IFT52 PE=2 SV=3	Up_regulated	0.0155678	1.80777	3.67965	1.87957
KAIMRC1/MCF7	fed	Q9Y312		Protein AAR2 homolog OS=Homo sapiens GN=AAR2 PE=1 SV=2	Up_regulated	0.0441574	1.355	4.1928	2.06791
KAIMRC1/MCF7	fed	Q9Y297		F-box/WD repeat-containing protein 1A OS=Homo sapiens GN=BTRC PE=1 SV=1	Up_regulated	0.0083844	2.07653	2.96501	1.56804
KAIMRC1/MCF7	fed	Q9Y295		Developmentally-regulated GTP-binding protein 1 OS=Homo sapiens GN=DRG1 PE=1 SV=1	Up_regulated	0.0336825	1.4726	2.7873	1.47887
KAIMRC1/MCF7	fed	Q9Y6G9		Cytoplasmic dynein 1 light intermediate chain 1 OS=Homo sapiens GN=DYNC1LI1 PE=1 SV=3	Up_regulated	0.0310432	1.50803	2.41814	1.2739
KAIMRC1/MCF7	fed	Q9Y6D6		Brefeldin A-inhibited guanine nucleotide-exchange protein 1 OS=Homo sapiens GN=ARFGEF1 PE=1 SV=2	Up_regulated	0.0286472	1.54292	2.43776	1.28556
KAIMRC1/MCF7	fed	Q9Y6A5		Transforming acidic coiled-coil-containing protein 3 OS=Homo sapiens GN=TACC3 PE=1 SV=1	Up_regulated	0.0361292	1.44214	2.11712	1.08211
KAIMRC1/MCF7	fed	Q9Y6A4		Cilia- and flagella-associated protein 20 OS=Homo sapiens GN=CFAP20 PE=1 SV=1	Up_regulated	0.0173216	1.76141	3.32478	1.73326
KAIMRC1/MCF7	fed	Q9Y5A7		NEDD8 ultimate buster 1 OS=Homo sapiens GN=NUB1 PE=1 SV=2	Up_regulated	0.0233177	1.63231	4.88156	2.28734
KAIMRC1/MCF7	fed	Q9Y4Z0		U6 snRNA-associated Sm-like protein LSm4 OS=Homo sapiens GN=LSM4 PE=1 SV=1	Up_regulated	0.0429483	1.36705	2.25988	1.17624
KAIMRC1/MCF7	fed	Q9Y3A5		Ribosome maturation protein SBDS OS=Homo sapiens GN=SBDS PE=1 SV=4	Up_regulated	0.0395242	1.40314	2.90154	1.53682
KAIMRC1/MCF7	fed	Q9Y2X8		Ubiquitin-conjugating enzyme E2 D4 OS=Homo sapiens GN=UBE2D4 PE=1 SV=1	Up_regulated	0.00990665	2.00407	3.19108	1.67404
KAIMRC1/MCF7	fed	Q9Y2P8		RNA 3'-terminal phosphate cyclase-like protein OS=Homo sapiens GN=RCL1 PE=1 SV=3	Up_regulated	0.0342494	1.46535	3.69001	1.88362
KAIMRC1/MCF7	fed	Q9Y2H6		Fibronectin type-III domain-containing protein 3A OS=Homo sapiens GN=FNDC3A PE=1 SV=4	Up_regulated	0.0167185	1.7768	2.93741	1.55454
KAIMRC1/MCF7	fed	Q9UPY8		Microtubule-associated protein RP/EB family member 3 OS=Homo sapiens GN=MAPRE3 PE=1 SV=1	Up_regulated	0.0231577	1.6353	3.31793	1.73028
KAIMRC1/MCF7	fed	Q9UPT9		Ubiquitin carboxyl-terminal hydrolase 22 OS=Homo sapiens GN=USP22 PE=1 SV=2	Up_regulated	0.00331259	2.47983	2.5095	1.3274
KAIMRC1/MCF7	fed	Q9UNZ5		Leydig cell tumor 10 kDa protein homolog OS=Homo sapiens GN=C19orf53 PE=1 SV=1	Up_regulated	0.0215392	1.66677	3.70337	1.88884
KAIMRC1/MCF7	fed	Q9UNS1		Protein timeless homolog OS=Homo sapiens GN=TIMELESS PE=1 SV=2	Up_regulated	0.00531792	2.27426	2.57185	1.3628
KAIMRC1/MCF7	fed	Q9UNP9		Peptidyl-prolyl cis-trans isomerase E OS=Homo sapiens GN=PPIE PE=1 SV=1	Up_regulated	0.033336	1.47709	2.14429	1.1005
KAIMRC1/MCF7	fed	Q9UNN5		FAS-associated factor 1 OS=Homo sapiens GN=FAF1 PE=1 SV=2	Up_regulated	0.0017593	2.75466	3.37877	1.7565
KAIMRC1/MCF7	fed	Q9UM13		Anaphase-promoting complex subunit 10 OS=Homo sapiens GN=ANAPC10 PE=1 SV=1	Up_regulated	0.00155629	2.80791	2.19748	1.13585
KAIMRC1/MCF7	fed	Q9ULQ0		Striatin-interacting protein 2 OS=Homo sapiens GN=STRIP2 PE=1 SV=2	Up_regulated	0.00583955	2.23362	2.36479	1.24171
KAIMRC1/MCF7	fed	Q9UL40		Zinc finger protein 346 OS=Homo sapiens GN=ZNF346 PE=1 SV=1	Up_regulated	0.0361878	1.44144	2.78904	1.47977
KAIMRC1/MCF7	fed	Q9UKB1		F-box/WD repeat-containing protein 11 OS=Homo sapiens GN=FBXW11 PE=1 SV=1	Up_regulated	0.0046514	2.33242	2.76524	1.4674
KAIMRC1/MCF7	fed	Q9UFN0		Protein NipSnap homolog 3A OS=Homo sapiens GN=NIPSNAP3A PE=1 SV=2	Up_regulated	0.0398796	1.39925	2.3876	1.25556
KAIMRC1/MCF7	fed	Q9UDY8		Mucosa-associated lymphoid tissue lymphoma translocation protein 1 OS=Homo sapiens GN=MALT1 PE=1 SV=1	Up_regulated	0.00480272	2.31851	2.60886	1.38342
KAIMRC1/MCF7	fed	Q9UBV8		Peflin OS=Homo sapiens GN=PEF1 PE=1 SV=1	Up_regulated	0.00203976	2.69042	2.18039	1.12459
KAIMRC1/MCF7	fed	Q9UBU8		Mortality factor 4-like protein 1 OS=Homo sapiens GN=MORF4L1 PE=1 SV=2	Up_regulated	0.0299679	1.52334	2.50291	1.3236
KAIMRC1/MCF7	fed	Q9UBT7		Alpha-catulin OS=Homo sapiens GN=CTNNAL1 PE=1 SV=2	Up_regulated	0.00285336	2.54464	2.76	1.46467
KAIMRC1/MCF7	fed	Q9UBB4		Ataxin-10 OS=Homo sapiens GN=ATXN10 PE=1 SV=1	Up_regulated	0.0412278	1.38481	3.60633	1.85053
KAIMRC1/MCF7	fed	Q9P015		39S ribosomal protein L15, mitochondrial OS=Homo sapiens GN=MRPL15 PE=1 SV=1	Up_regulated	0.0339382	1.46931	2.32336	1.21621
KAIMRC1/MCF7	fed	Q9P0P0		E3 ubiquitin-protein ligase RNF181 OS=Homo sapiens GN=RNF181 PE=1 SV=1	Up_regulated	0.0307322	1.51241	2.27247	1.18426
KAIMRC1/MCF7	fed	Q9P0K7		Ankycorbin OS=Homo sapiens GN=RAI14 PE=1 SV=2	Up_regulated	0.00834106	2.07878	3.86823	1.95168
KAIMRC1/MCF7	fed	Q9NZQ3		NCK-interacting protein with SH3 domain OS=Homo sapiens GN=NCKIPSD PE=1 SV=1	Up_regulated	0.0448155	1.34857	2.40929	1.26861
KAIMRC1/MCF7	fed	Q9NZM5		Glioma tumor suppressor candidate region gene 2 protein OS=Homo sapiens GN=GLTSCR2 PE=1 SV=2	Up_regulated	0.0375766	1.42508	2.16463	1.11412
KAIMRC1/MCF7	fed	Q9NYZ3		G2 and S phase-expressed protein 1 OS=Homo sapiens GN=GTSE1 PE=1 SV=3	Up_regulated	0.0234941	1.62904	2.58834	1.37203
KAIMRC1/MCF7	fed	Q9NYG5		Anaphase-promoting complex subunit 11 OS=Homo sapiens GN=ANAPC11 PE=1 SV=1	Up_regulated	0.0496929	1.30371	2.17676	1.12218
KAIMRC1/MCF7	fed	Q9NY61		Protein AATF OS=Homo sapiens GN=AATF PE=1 SV=1	Up_regulated	0.0483394	1.3157	2.98617	1.57829
KAIMRC1/MCF7	fed	Q9NX70		Mediator of RNA polymerase II transcription subunit 29 OS=Homo sapiens GN=MED29 PE=1 SV=1	Up_regulated	0.0289291	1.53866	2.08258	1.05837
KAIMRC1/MCF7	fed	Q9NWU5		39S ribosomal protein L22, mitochondrial OS=Homo sapiens GN=MRPL22 PE=1 SV=1	Up_regulated	0.0375574	1.4253	2.03678	1.02629
KAIMRC1/MCF7	fed	Q9NWB1		RNA binding protein fox-1 homolog 1 OS=Homo sapiens GN=RBFOX1 PE=1 SV=2	Up_regulated	0.0110917	1.955	3.24518	1.6983
KAIMRC1/MCF7	fed	Q9NW64		Pre-mRNA-splicing factor RBM22 OS=Homo sapiens GN=RBM22 PE=1 SV=1	Up_regulated	0.0366718	1.43567	2.60176	1.37949
KAIMRC1/MCF7	fed	Q9NW08		DNA-directed RNA polymerase III subunit RPC2 OS=Homo sapiens GN=POLR3B PE=1 SV=2	Up_regulated	0.0305259	1.51533	3.48677	1.80189
KAIMRC1/MCF7	fed	Q9NVX2		Notchless protein homolog 1 OS=Homo sapiens GN=NLE1 PE=1 SV=4	Up_regulated	0.0219916	1.65774	2.75878	1.46403
KAIMRC1/MCF7	fed	Q9NVT9		Armadillo repeat-containing protein 1 OS=Homo sapiens GN=ARMC1 PE=1 SV=1	Up_regulated	0.0299431	1.5237	2.29673	1.19958
KAIMRC1/MCF7	fed	Q9NVS2		28S ribosomal protein S18a, mitochondrial OS=Homo sapiens GN=MRPS18A PE=1 SV=1	Up_regulated	0.0319661	1.49531	2.20965	1.14382
KAIMRC1/MCF7	fed	Q9NVH2		Integrator complex subunit 7 OS=Homo sapiens GN=INTS7 PE=1 SV=1	Up_regulated	0.0163196	1.78729	2.26942	1.18233
KAIMRC1/MCF7	fed	Q9NVA1		Ubiquinol-cytochrome-c reductase complex assembly factor 1 OS=Homo sapiens GN=UQCC1 PE=1 SV=3	Up_regulated	0.0289465	1.5384	2.40596	1.26662
KAIMRC1/MCF7	fed	Q9NUJ1		Mycophenolic acid acyl-glucuronide esterase, mitochondrial OS=Homo sapiens GN=ABHD10 PE=1 SV=1	Up_regulated	0.0399201	1.39881	2.81664	1.49397
KAIMRC1/MCF7	fed	Q9NU19		TBC1 domain family member 22B OS=Homo sapiens GN=TBC1D22B PE=1 SV=3	Up_regulated	0.0342547	1.46528	2.19177	1.1321
KAIMRC1/MCF7	fed	Q9NTX5		Ethylmalonyl-CoA decarboxylase OS=Homo sapiens GN=ECHDC1 PE=1 SV=2	Up_regulated	0.0393274	1.4053	3.68345	1.88106
KAIMRC1/MCF7	fed	Q9NTJ5		Phosphatidylinositide phosphatase SAC1 OS=Homo sapiens GN=SACM1L PE=1 SV=2	Up_regulated	0.0395817	1.40251	2.10547	1.07414
KAIMRC1/MCF7	fed	Q9NSI2		Protein FAM207A OS=Homo sapiens GN=FAM207A PE=1 SV=2	Up_regulated	0.0401547	1.39626	4.64276	2.21498
KAIMRC1/MCF7	fed	Q9NRN7		L-aminoadipate-semialdehyde dehydrogenase-phosphopantetheinyl transferase OS=Homo sapiens GN=AASDHPPT PE=1 SV=2	Up_regulated	0.0137808	1.86072	2.40211	1.2643
KAIMRC1/MCF7	fed	Q9NRL2		Bromodomain adjacent to zinc finger domain protein 1A OS=Homo sapiens GN=BAZ1A PE=1 SV=2	Up_regulated	0.0418426	1.37838	2.1332	1.09302
KAIMRC1/MCF7	fed	Q9NR33		DNA polymerase epsilon subunit 4 OS=Homo sapiens GN=POLE4 PE=1 SV=2	Up_regulated	0.0205774	1.68661	2.26687	1.1807
KAIMRC1/MCF7	fed	Q9NR30		Nucleolar RNA helicase 2 OS=Homo sapiens GN=DDX21 PE=1 SV=5	Up_regulated	0.00714834	2.14579	2.65567	1.40907
KAIMRC1/MCF7	fed	Q9NQ48		Leucine zipper transcription factor-like protein 1 OS=Homo sapiens GN=LZTFL1 PE=1 SV=1	Up_regulated	0.0373392	1.42783	4.916	2.29749
KAIMRC1/MCF7	fed	Q9NPD8		Ubiquitin-conjugating enzyme E2 T OS=Homo sapiens GN=UBE2T PE=1 SV=1	Up_regulated	0.0256111	1.59157	4.15966	2.05647
KAIMRC1/MCF7	fed	Q9NP64		Nucleolar protein of 40 kDa OS=Homo sapiens GN=ZCCHC17 PE=1 SV=1	Up_regulated	0.0240664	1.61859	2.91559	1.54379
KAIMRC1/MCF7	fed	Q9NNW5		WD repeat-containing protein 6 OS=Homo sapiens GN=WDR6 PE=1 SV=1	Up_regulated	0.0440525	1.35603	3.7085	1.89084
KAIMRC1/MCF7	fed	Q9HBL7		Plasminogen receptor (KT) OS=Homo sapiens GN=PLGRKT PE=1 SV=1	Up_regulated	0.049892	1.30197	3.75698	1.90957
KAIMRC1/MCF7	fed	Q9HAW4		Claspin OS=Homo sapiens GN=CLSPN PE=1 SV=3	Up_regulated	0.00115383	2.93786	4.21897	2.07689
KAIMRC1/MCF7	fed	Q9H583		HEAT repeat-containing protein 1 OS=Homo sapiens GN=HEATR1 PE=1 SV=3	Up_regulated	0.0139139	1.85655	2.42856	1.2801
KAIMRC1/MCF7	fed	Q9H425		Uncharacterized protein C1orf198 OS=Homo sapiens GN=C1orf198 PE=1 SV=1	Up_regulated	0.0142706	1.84556	2.63551	1.39808
KAIMRC1/MCF7	fed	Q9H223		EH domain-containing protein 4 OS=Homo sapiens GN=EHD4 PE=1 SV=1	Up_regulated	0.0425802	1.37079	2.76969	1.46973
KAIMRC1/MCF7	fed	Q9H000		Probable E3 ubiquitin-protein ligase makorin-2 OS=Homo sapiens GN=MKRN2 PE=1 SV=2	Up_regulated	0.00198867	2.70144	3.70822	1.89073
KAIMRC1/MCF7	fed	Q9H8M7		Protein FAM188A OS=Homo sapiens GN=FAM188A PE=1 SV=1	Up_regulated	0.0139613	1.85507	3.14815	1.6545
KAIMRC1/MCF7	fed	Q9H7E9		UPF0488 protein C8orf33 OS=Homo sapiens GN=C8orf33 PE=1 SV=1	Up_regulated	0.0471134	1.32686	4.74677	2.24695
KAIMRC1/MCF7	fed	Q9H7C9		Mth938 domain-containing protein OS=Homo sapiens GN=AAMDC PE=1 SV=1	Up_regulated	0.00314021	2.50304	3.35018	1.74424
KAIMRC1/MCF7	fed	Q9H6Z4		Ran-binding protein 3 OS=Homo sapiens GN=RANBP3 PE=1 SV=1	Up_regulated	0.0473614	1.32458	4.133	2.04719
KAIMRC1/MCF7	fed	Q9H6T3		RNA polymerase II-associated protein 3 OS=Homo sapiens GN=RPAP3 PE=1 SV=2	Up_regulated	0.0121114	1.91681	3.69689	1.88631
KAIMRC1/MCF7	fed	Q9H6D7		HAUS augmin-like complex subunit 4 OS=Homo sapiens GN=HAUS4 PE=1 SV=1	Up_regulated	0.0312916	1.50457	3.61836	1.85534
KAIMRC1/MCF7	fed	Q9H4G0		Band 4.1-like protein 1 OS=Homo sapiens GN=EPB41L1 PE=1 SV=2	Up_regulated	0.0397277	1.40091	3.10432	1.63428
KAIMRC1/MCF7	fed	Q9H2G2		STE20-like serine/threonine-protein kinase OS=Homo sapiens GN=SLK PE=1 SV=1	Up_regulated	0.0489955	1.30984	3.06965	1.61808
KAIMRC1/MCF7	fed	Q9GZY4		Cytochrome c oxidase assembly factor 1 homolog OS=Homo sapiens GN=COA1 PE=1 SV=1	Up_regulated	0.0387163	1.41211	2.33958	1.22625
KAIMRC1/MCF7	fed	Q9GZS1		DNA-directed RNA polymerase I subunit RPA49 OS=Homo sapiens GN=POLR1E PE=1 SV=2	Up_regulated	0.0318128	1.4974	2.50071	1.32234
KAIMRC1/MCF7	fed	Q9GZL7		Ribosome biogenesis protein WDR12 OS=Homo sapiens GN=WDR12 PE=1 SV=2	Up_regulated	0.0430881	1.36564	2.27351	1.18492
KAIMRC1/MCF7	fed	Q9BZL1		Ubiquitin-like protein 5 OS=Homo sapiens GN=UBL5 PE=1 SV=1	Up_regulated	0.0467357	1.33035	3.21887	1.68655
KAIMRC1/MCF7	fed	Q9BZI7		Regulator of nonsense transcripts 3B OS=Homo sapiens GN=UPF3B PE=1 SV=1	Up_regulated	0.00486206	2.31318	2.99703	1.58354
KAIMRC1/MCF7	fed	Q9BZA5		Putative gamma-taxilin 2 OS=Homo sapiens GN=TXLNGY PE=5 SV=3	Up_regulated	0.00530705	2.27515	4.38475	2.13249
KAIMRC1/MCF7	fed	Q9BY67		Cell adhesion molecule 1 OS=Homo sapiens GN=CADM1 PE=1 SV=2	Up_regulated	0.0418062	1.37876	2.60355	1.38048
KAIMRC1/MCF7	fed	Q9BXK1		Krueppel-like factor 16 OS=Homo sapiens GN=KLF16 PE=1 SV=1	Up_regulated	0.00154638	2.81068	3.2163	1.6854
KAIMRC1/MCF7	fed	Q9BW85		Coiled-coil domain-containing protein 94 OS=Homo sapiens GN=CCDC94 PE=1 SV=1	Up_regulated	0.0229688	1.63886	2.44376	1.2891
KAIMRC1/MCF7	fed	Q9BVS5		tRNA (adenine(58)-N(1))-methyltransferase, mitochondrial OS=Homo sapiens GN=TRMT61B PE=1 SV=2	Up_regulated	0.0207403	1.68318	2.05591	1.03978
KAIMRC1/MCF7	fed	Q9BVP2		Guanine nucleotide-binding protein-like 3 OS=Homo sapiens GN=GNL3 PE=1 SV=2	Up_regulated	0.00056931	3.24465	4.13246	2.047
KAIMRC1/MCF7	fed	Q9BV57		1,2-dihydroxy-3-keto-5-methylthiopentene dioxygenase OS=Homo sapiens GN=ADI1 PE=1 SV=1	Up_regulated	0.0385551	1.41392	3.33838	1.73915
KAIMRC1/MCF7	fed	Q9BUK6		Protein misato homolog 1 OS=Homo sapiens GN=MSTO1 PE=1 SV=1	Up_regulated	0.00637026	2.19584	2.3754	1.24817
KAIMRC1/MCF7	fed	Q9BU76		Multiple myeloma tumor-associated protein 2 OS=Homo sapiens GN=MMTAG2 PE=1 SV=1	Up_regulated	0.0373396	1.42783	2.12118	1.08487
KAIMRC1/MCF7	fed	Q9BTX1		Nucleoporin NDC1 OS=Homo sapiens GN=NDC1 PE=1 SV=2	Up_regulated	0.0361597	1.44177	3.6372	1.86283
KAIMRC1/MCF7	fed	Q9BTE3		Mini-chromosome maintenance complex-binding protein OS=Homo sapiens GN=MCMBP PE=1 SV=2	Up_regulated	0.0357963	1.44616	4.10711	2.03812
KAIMRC1/MCF7	fed	Q9BTD8		RNA-binding protein 42 OS=Homo sapiens GN=RBM42 PE=1 SV=1	Up_regulated	0.00393027	2.40558	2.93217	1.55197
KAIMRC1/MCF7	fed	Q9BT25		HAUS augmin-like complex subunit 8 OS=Homo sapiens GN=HAUS8 PE=1 SV=3	Up_regulated	0.00275175	2.56039	2.26853	1.18176
KAIMRC1/MCF7	fed	Q9BRX5		DNA replication complex GINS protein PSF3 OS=Homo sapiens GN=GINS3 PE=1 SV=1	Up_regulated	6.06577e-05	4.21711	3.39139	1.76187
KAIMRC1/MCF7	fed	Q9BRX2		Protein pelota homolog OS=Homo sapiens GN=PELO PE=1 SV=2	Up_regulated	0.0100192	1.99917	2.55755	1.35476
KAIMRC1/MCF7	fed	Q9BRT2		Ubiquinol-cytochrome-c reductase complex assembly factor 2 OS=Homo sapiens GN=UQCC2 PE=1 SV=1	Up_regulated	0.0349008	1.45716	2.66552	1.41442
KAIMRC1/MCF7	fed	Q9BQ39		ATP-dependent RNA helicase DDX50 OS=Homo sapiens GN=DDX50 PE=1 SV=1	Up_regulated	0.0151176	1.82052	2.80589	1.48846
KAIMRC1/MCF7	fed	Q8WZA0		Protein LZIC OS=Homo sapiens GN=LZIC PE=1 SV=1	Up_regulated	0.0331524	1.47948	2.4791	1.30981
KAIMRC1/MCF7	fed	Q8WWK9		Cytoskeleton-associated protein 2 OS=Homo sapiens GN=CKAP2 PE=1 SV=1	Up_regulated	0.00933695	2.02979	4.07528	2.0269
KAIMRC1/MCF7	fed	Q8WW01		tRNA-splicing endonuclease subunit Sen15 OS=Homo sapiens GN=TSEN15 PE=1 SV=1	Up_regulated	0.0336017	1.47364	2.67564	1.41988
KAIMRC1/MCF7	fed	Q8WVD3		E3 ubiquitin-protein ligase RNF138 OS=Homo sapiens GN=RNF138 PE=1 SV=1	Up_regulated	0.0306935	1.51295	3.57169	1.83661
KAIMRC1/MCF7	fed	Q8WUB8		PHD finger protein 10 OS=Homo sapiens GN=PHF10 PE=1 SV=3	Up_regulated	0.0172053	1.76434	3.32729	1.73435
KAIMRC1/MCF7	fed	Q8TF09		Dynein light chain roadblock-type 2 OS=Homo sapiens GN=DYNLRB2 PE=1 SV=1	Up_regulated	0.0255373	1.59283	2.76637	1.46799
KAIMRC1/MCF7	fed	Q8TDQ7		Glucosamine-6-phosphate isomerase 2 OS=Homo sapiens GN=GNPDA2 PE=1 SV=1	Up_regulated	0.0321585	1.4927	2.79548	1.4831
KAIMRC1/MCF7	fed	Q8TD19		Serine/threonine-protein kinase Nek9 OS=Homo sapiens GN=NEK9 PE=1 SV=2	Up_regulated	0.00102685	2.98849	2.87412	1.52312
KAIMRC1/MCF7	fed	Q8TC07		TBC1 domain family member 15 OS=Homo sapiens GN=TBC1D15 PE=1 SV=2	Up_regulated	0.0294383	1.53109	3.29964	1.72231
KAIMRC1/MCF7	fed	Q8NHH9		Atlastin-2 OS=Homo sapiens GN=ATL2 PE=1 SV=2	Up_regulated	0.0117041	1.93166	4.45652	2.15592
KAIMRC1/MCF7	fed	Q8NFI4		Putative protein FAM10A5 OS=Homo sapiens GN=ST13P5 PE=5 SV=1	Up_regulated	0.0498997	1.3019	4.20001	2.07039
KAIMRC1/MCF7	fed	Q8NEJ9		Neuroguidin OS=Homo sapiens GN=NGDN PE=1 SV=1	Up_regulated	0.0393671	1.40487	2.93376	1.55275
KAIMRC1/MCF7	fed	Q8NDT2		Putative RNA-binding protein 15B OS=Homo sapiens GN=RBM15B PE=1 SV=3	Up_regulated	0.0273298	1.56336	2.35716	1.23705
KAIMRC1/MCF7	fed	Q8NCW5		NAD(P)H-hydrate epimerase OS=Homo sapiens GN=APOA1BP PE=1 SV=2	Up_regulated	0.00172341	2.76361	2.35564	1.23612
KAIMRC1/MCF7	fed	Q8NBQ5		Estradiol 17-beta-dehydrogenase 11 OS=Homo sapiens GN=HSD17B11 PE=1 SV=3	Up_regulated	0.00604257	2.21878	4.57146	2.19265
KAIMRC1/MCF7	fed	Q8NBF2		NHL repeat-containing protein 2 OS=Homo sapiens GN=NHLRC2 PE=1 SV=1	Up_regulated	0.0334772	1.47525	2.20362	1.13988
KAIMRC1/MCF7	fed	Q8NB49		Phospholipid-transporting ATPase IG OS=Homo sapiens GN=ATP11C PE=1 SV=3	Up_regulated	0.0342556	1.46527	2.03634	1.02598
KAIMRC1/MCF7	fed	Q8N300		Small vasohibin-binding protein OS=Homo sapiens GN=SVBP PE=1 SV=1	Up_regulated	0.0155043	1.80955	4.34349	2.11885
KAIMRC1/MCF7	fed	Q8N9N7		Leucine-rich repeat-containing protein 57 OS=Homo sapiens GN=LRRC57 PE=1 SV=1	Up_regulated	0.0473838	1.32437	3.99967	1.99988
KAIMRC1/MCF7	fed	Q8N4N8		Kinesin-like protein KIF2B OS=Homo sapiens GN=KIF2B PE=1 SV=3	Up_regulated	0.048439	1.3148	2.59969	1.37834
KAIMRC1/MCF7	fed	Q8IYR2		SET and MYND domain-containing protein 4 OS=Homo sapiens GN=SMYD4 PE=2 SV=3	Up_regulated	0.00978199	2.00957	2.36735	1.24327
KAIMRC1/MCF7	fed	Q8IXM3		39S ribosomal protein L41, mitochondrial OS=Homo sapiens GN=MRPL41 PE=1 SV=1	Up_regulated	0.0137605	1.86136	2.03294	1.02357
KAIMRC1/MCF7	fed	Q8IWL3		Iron-sulfur cluster co-chaperone protein HscB, mitochondrial OS=Homo sapiens GN=HSCB PE=1 SV=3	Up_regulated	0.00270894	2.5672	2.13154	1.0919
KAIMRC1/MCF7	fed	Q8IVM0		Coiled-coil domain-containing protein 50 OS=Homo sapiens GN=CCDC50 PE=1 SV=1	Up_regulated	0.0375821	1.42502	2.26418	1.17899
KAIMRC1/MCF7	fed	Q8IV50		LysM and putative peptidoglycan-binding domain-containing protein 2 OS=Homo sapiens GN=LYSMD2 PE=1 SV=1	Up_regulated	0.0225646	1.64657	4.11535	2.04101
KAIMRC1/MCF7	fed	Q7Z6M1		Rab9 effector protein with kelch motifs OS=Homo sapiens GN=RABEPK PE=1 SV=1	Up_regulated	0.0491762	1.30825	2.46601	1.30218
KAIMRC1/MCF7	fed	Q7Z6E9		E3 ubiquitin-protein ligase RBBP6 OS=Homo sapiens GN=RBBP6 PE=1 SV=1	Up_regulated	0.0404477	1.39311	2.04617	1.03293
KAIMRC1/MCF7	fed	Q7Z4H8		KDEL motif-containing protein 2 OS=Homo sapiens GN=KDELC2 PE=1 SV=2	Up_regulated	0.00741837	2.12969	2.69808	1.43193
KAIMRC1/MCF7	fed	Q7Z2T5		TRMT1-like protein OS=Homo sapiens GN=TRMT1L PE=1 SV=2	Up_regulated	0.0469298	1.32855	3.31398	1.72857
KAIMRC1/MCF7	fed	Q7RTP6		Protein-methionine sulfoxide oxidase MICAL3 OS=Homo sapiens GN=MICAL3 PE=1 SV=2	Up_regulated	0.0381187	1.41886	2.76619	1.4679
KAIMRC1/MCF7	fed	Q7L523		Ras-related GTP-binding protein A OS=Homo sapiens GN=RRAGA PE=1 SV=1	Up_regulated	0.0393155	1.40544	2.96724	1.56912
KAIMRC1/MCF7	fed	Q7L273		BTB/POZ domain-containing protein KCTD9 OS=Homo sapiens GN=KCTD9 PE=1 SV=1	Up_regulated	0.00562249	2.25007	2.14356	1.10001
KAIMRC1/MCF7	fed	Q7L4I2		Arginine/serine-rich coiled-coil protein 2 OS=Homo sapiens GN=RSRC2 PE=1 SV=1	Up_regulated	0.0285389	1.54456	2.91719	1.54458
KAIMRC1/MCF7	fed	Q7L2H7		Eukaryotic translation initiation factor 3 subunit M OS=Homo sapiens GN=EIF3M PE=1 SV=1	Up_regulated	0.00429963	2.36657	2.78289	1.47658
KAIMRC1/MCF7	fed	Q6ZSZ5		Rho guanine nucleotide exchange factor 18 OS=Homo sapiens GN=ARHGEF18 PE=1 SV=3	Up_regulated	0.00719759	2.14281	3.09879	1.63171
KAIMRC1/MCF7	fed	Q6ZRS2		Helicase SRCAP OS=Homo sapiens GN=SRCAP PE=1 SV=3	Up_regulated	0.0105657	1.9761	4.09734	2.03469
KAIMRC1/MCF7	fed	Q6SJ96		TATA box-binding protein-like protein 2 OS=Homo sapiens GN=TBPL2 PE=2 SV=1	Up_regulated	0.0353492	1.45162	3.19604	1.67629
KAIMRC1/MCF7	fed	Q6P582		Mitotic-spindle organizing protein 2A OS=Homo sapiens GN=MZT2A PE=1 SV=2	Up_regulated	0.00258491	2.58755	2.38471	1.25382
KAIMRC1/MCF7	fed	Q6P4F2		Adrenodoxin-like protein, mitochondrial OS=Homo sapiens GN=FDX1L PE=1 SV=1	Up_regulated	0.00469067	2.32877	2.3543	1.2353
KAIMRC1/MCF7	fed	Q6P3X3		Tetratricopeptide repeat protein 27 OS=Homo sapiens GN=TTC27 PE=1 SV=1	Up_regulated	0.0212964	1.67169	2.05644	1.04015
KAIMRC1/MCF7	fed	Q6P2H3		Centrosomal protein of 85 kDa OS=Homo sapiens GN=CEP85 PE=1 SV=1	Up_regulated	0.00789063	2.10289	2.66381	1.41349
KAIMRC1/MCF7	fed	Q6IQ49		Protein SDE2 homolog OS=Homo sapiens GN=SDE2 PE=1 SV=1	Up_regulated	0.0331199	1.47991	2.77839	1.47425
KAIMRC1/MCF7	fed	Q6DKJ4		Nucleoredoxin OS=Homo sapiens GN=NXN PE=1 SV=2	Up_regulated	0.0116657	1.93309	2.65569	1.40909
KAIMRC1/MCF7	fed	Q5W0B1		RING finger protein 219 OS=Homo sapiens GN=RNF219 PE=1 SV=1	Up_regulated	0.0411938	1.38517	3.17354	1.66609
KAIMRC1/MCF7	fed	Q5VWZ2		Lysophospholipase-like protein 1 OS=Homo sapiens GN=LYPLAL1 PE=1 SV=3	Up_regulated	0.0151987	1.81819	3.76966	1.91443
KAIMRC1/MCF7	fed	Q5VWX1		KH domain-containing, RNA-binding, signal transduction-associated protein 2 OS=Homo sapiens GN=KHDRBS2 PE=1 SV=1	Up_regulated	0.0213407	1.67079	2.60892	1.38345
KAIMRC1/MCF7	fed	Q5TBB1		Ribonuclease H2 subunit B OS=Homo sapiens GN=RNASEH2B PE=1 SV=1	Up_regulated	0.0392743	1.40589	4.10286	2.03663
KAIMRC1/MCF7	fed	Q5T3I0		G patch domain-containing protein 4 OS=Homo sapiens GN=GPATCH4 PE=1 SV=2	Up_regulated	5.77431e-07	6.2385	3.34022	1.73994
KAIMRC1/MCF7	fed	Q5SY16		Polynucleotide 5'-hydroxyl-kinase NOL9 OS=Homo sapiens GN=NOL9 PE=1 SV=1	Up_regulated	0.0186798	1.72863	2.13375	1.09339
KAIMRC1/MCF7	fed	Q5SRD1		Putative mitochondrial import inner membrane translocase subunit Tim23B OS=Homo sapiens GN=TIMM23B PE=5 SV=2	Up_regulated	0.00915369	2.0384	2.43983	1.28678
KAIMRC1/MCF7	fed	Q5SQI0		Alpha-tubulin N-acetyltransferase 1 OS=Homo sapiens GN=ATAT1 PE=1 SV=1	Up_regulated	0.0240599	1.61871	3.32065	1.73147
KAIMRC1/MCF7	fed	Q5M9Q1		NKAP-like protein OS=Homo sapiens GN=NKAPL PE=2 SV=3	Up_regulated	0.0227884	1.64229	2.60233	1.3798
KAIMRC1/MCF7	fed	Q5JQF8		Polyadenylate-binding protein 1-like 2 OS=Homo sapiens GN=PABPC1L2A PE=2 SV=1	Up_regulated	0.0311185	1.50698	2.4567	1.29672
KAIMRC1/MCF7	fed	Q5BKY9		Protein FAM133B OS=Homo sapiens GN=FAM133B PE=1 SV=1	Up_regulated	0.0325066	1.48803	2.33083	1.22084
KAIMRC1/MCF7	fed	Q5BJF6		Outer dense fiber protein 2 OS=Homo sapiens GN=ODF2 PE=1 SV=1	Up_regulated	0.0106038	1.97454	2.46863	1.30371
KAIMRC1/MCF7	fed	Q4VC31		Coiled-coil domain-containing protein 58 OS=Homo sapiens GN=CCDC58 PE=1 SV=1	Up_regulated	0.00131422	2.88133	2.12044	1.08436
KAIMRC1/MCF7	fed	Q4KWH8		1-phosphatidylinositol 4,5-bisphosphate phosphodiesterase eta-1 OS=Homo sapiens GN=PLCH1 PE=1 SV=1	Up_regulated	0.0202958	1.69259	3.34511	1.74206
KAIMRC1/MCF7	fed	Q4J6C6		Prolyl endopeptidase-like OS=Homo sapiens GN=PREPL PE=1 SV=1	Up_regulated	0.00932296	2.03045	2.50869	1.32693
KAIMRC1/MCF7	fed	Q2M1P5		Kinesin-like protein KIF7 OS=Homo sapiens GN=KIF7 PE=1 SV=2	Up_regulated	0.00445783	2.35088	2.27557	1.18623
KAIMRC1/MCF7	fed	Q0VDG4		Secernin-3 OS=Homo sapiens GN=SCRN3 PE=1 SV=1	Up_regulated	0.0111706	1.95192	2.3819	1.25211
KAIMRC1/MCF7	fed	P83881		60S ribosomal protein L36a OS=Homo sapiens GN=RPL36A PE=1 SV=2	Up_regulated	0.0323969	1.4895	2.31174	1.20898
KAIMRC1/MCF7	fed	P83369		U7 snRNA-associated Sm-like protein LSm11 OS=Homo sapiens GN=LSM11 PE=1 SV=2	Up_regulated	0.0447802	1.34891	3.20494	1.6803
KAIMRC1/MCF7	fed	P82914		28S ribosomal protein S15, mitochondrial OS=Homo sapiens GN=MRPS15 PE=1 SV=1	Up_regulated	0.00478458	2.32016	2.09143	1.06449
KAIMRC1/MCF7	fed	P78417		Glutathione S-transferase omega-1 OS=Homo sapiens GN=GSTO1 PE=1 SV=2	Up_regulated	0.00912188	2.03992	2.13723	1.09574
KAIMRC1/MCF7	fed	P78346		Ribonuclease P protein subunit p30 OS=Homo sapiens GN=RPP30 PE=1 SV=1	Up_regulated	0.0180466	1.74361	2.0406	1.02899
KAIMRC1/MCF7	fed	P62316		Small nuclear ribonucleoprotein Sm D2 OS=Homo sapiens GN=SNRPD2 PE=1 SV=1	Up_regulated	0.000496119	3.30441	2.04967	1.03539
KAIMRC1/MCF7	fed	P62308		Small nuclear ribonucleoprotein G OS=Homo sapiens GN=SNRPG PE=1 SV=1	Up_regulated	0.00748283	2.12593	2.23018	1.15716
KAIMRC1/MCF7	fed	P62306		Small nuclear ribonucleoprotein F OS=Homo sapiens GN=SNRPF PE=1 SV=1	Up_regulated	0.0155153	1.80924	2.88704	1.52959
KAIMRC1/MCF7	fed	P62304		Small nuclear ribonucleoprotein E OS=Homo sapiens GN=SNRPE PE=1 SV=1	Up_regulated	0.0118401	1.92664	2.86985	1.52098
KAIMRC1/MCF7	fed	P61927		60S ribosomal protein L37 OS=Homo sapiens GN=RPL37 PE=1 SV=2	Up_regulated	0.000707611	3.15021	2.19081	1.13146
KAIMRC1/MCF7	fed	P61916		Epididymal secretory protein E1 OS=Homo sapiens GN=NPC2 PE=1 SV=1	Up_regulated	0.0429989	1.36654	2.44512	1.28991
KAIMRC1/MCF7	fed	P61024		Cyclin-dependent kinases regulatory subunit 1 OS=Homo sapiens GN=CKS1B PE=1 SV=1	Up_regulated	0.00430402	2.36613	4.18436	2.06501
KAIMRC1/MCF7	fed	P61018		Ras-related protein Rab-4B OS=Homo sapiens GN=RAB4B PE=1 SV=1	Up_regulated	0.0469178	1.32866	2.76358	1.46654
KAIMRC1/MCF7	fed	P57740		Nuclear pore complex protein Nup107 OS=Homo sapiens GN=NUP107 PE=1 SV=1	Up_regulated	0.0437485	1.35904	2.41741	1.27346
KAIMRC1/MCF7	fed	P56537		Eukaryotic translation initiation factor 6 OS=Homo sapiens GN=EIF6 PE=1 SV=1	Up_regulated	0.0287441	1.54145	3.15254	1.65652
KAIMRC1/MCF7	fed	P55789		FAD-linked sulfhydryl oxidase ALR OS=Homo sapiens GN=GFER PE=1 SV=2	Up_regulated	0.0060205	2.22037	2.72074	1.444
KAIMRC1/MCF7	fed	P55209		Nucleosome assembly protein 1-like 1 OS=Homo sapiens GN=NAP1L1 PE=1 SV=1	Up_regulated	0.0251797	1.59895	3.77567	1.91673
KAIMRC1/MCF7	fed	P55199		RNA polymerase II elongation factor ELL OS=Homo sapiens GN=ELL PE=1 SV=1	Up_regulated	0.0237564	1.62422	2.90989	1.54096
KAIMRC1/MCF7	fed	P54868		Hydroxymethylglutaryl-CoA synthase, mitochondrial OS=Homo sapiens GN=HMGCS2 PE=1 SV=1	Up_regulated	0.0215516	1.66652	2.23996	1.16348
KAIMRC1/MCF7	fed	P53634		Dipeptidyl peptidase 1 OS=Homo sapiens GN=CTSC PE=1 SV=2	Up_regulated	0.00428514	2.36804	2.31904	1.21353
KAIMRC1/MCF7	fed	P52888		Thimet oligopeptidase OS=Homo sapiens GN=THOP1 PE=1 SV=2	Up_regulated	0.0475396	1.32294	3.14923	1.655
KAIMRC1/MCF7	fed	P52815		39S ribosomal protein L12, mitochondrial OS=Homo sapiens GN=MRPL12 PE=1 SV=2	Up_regulated	0.0152866	1.81569	2.59643	1.37653
KAIMRC1/MCF7	fed	P51970		NADH dehydrogenase [ubiquinone] 1 alpha subcomplex subunit 8 OS=Homo sapiens GN=NDUFA8 PE=1 SV=3	Up_regulated	0.00194155	2.71185	3.45757	1.78976
KAIMRC1/MCF7	fed	P51668		Ubiquitin-conjugating enzyme E2 D1 OS=Homo sapiens GN=UBE2D1 PE=1 SV=1	Up_regulated	0.0240493	1.6189	4.80486	2.26449
KAIMRC1/MCF7	fed	P49959		Double-strand break repair protein MRE11A OS=Homo sapiens GN=MRE11A PE=1 SV=3	Up_regulated	0.0368483	1.43358	4.03239	2.01163
KAIMRC1/MCF7	fed	P49754		Vacuolar protein sorting-associated protein 41 homolog OS=Homo sapiens GN=VPS41 PE=1 SV=3	Up_regulated	0.0230268	1.63777	2.08566	1.0605
KAIMRC1/MCF7	fed	P49419		Alpha-aminoadipic semialdehyde dehydrogenase OS=Homo sapiens GN=ALDH7A1 PE=1 SV=5	Up_regulated	0.0412218	1.38487	2.6122	1.38526
KAIMRC1/MCF7	fed	P48741		Putative heat shock 70 kDa protein 7 OS=Homo sapiens GN=HSPA7 PE=5 SV=2	Up_regulated	0.0427297	1.36927	4.31058	2.10788
KAIMRC1/MCF7	fed	P46063		ATP-dependent DNA helicase Q1 OS=Homo sapiens GN=RECQL PE=1 SV=3	Up_regulated	0.0127999	1.89279	2.33502	1.22343
KAIMRC1/MCF7	fed	P41567		Eukaryotic translation initiation factor 1 OS=Homo sapiens GN=EIF1 PE=1 SV=1	Up_regulated	0.0359819	1.44392	2.53143	1.33996
KAIMRC1/MCF7	fed	P40222		Alpha-taxilin OS=Homo sapiens GN=TXLNA PE=1 SV=3	Up_regulated	0.0339399	1.46929	2.81285	1.49203
KAIMRC1/MCF7	fed	P38571		Lysosomal acid lipase/cholesteryl ester hydrolase OS=Homo sapiens GN=LIPA PE=1 SV=2	Up_regulated	0.0423699	1.37294	2.13887	1.09685
KAIMRC1/MCF7	fed	P37268		Squalene synthase OS=Homo sapiens GN=FDFT1 PE=1 SV=1	Up_regulated	0.0392999	1.40561	2.69294	1.42918
KAIMRC1/MCF7	fed	P36551		Oxygen-dependent coproporphyrinogen-III oxidase, mitochondrial OS=Homo sapiens GN=CPOX PE=1 SV=3	Up_regulated	0.0129841	1.88659	2.63837	1.39965
KAIMRC1/MCF7	fed	P35754		Glutaredoxin-1 OS=Homo sapiens GN=GLRX PE=1 SV=2	Up_regulated	0.000876164	3.05741	2.49792	1.32073
KAIMRC1/MCF7	fed	P35611		Alpha-adducin OS=Homo sapiens GN=ADD1 PE=1 SV=2	Up_regulated	0.00944763	2.02468	4.89056	2.29
KAIMRC1/MCF7	fed	P35610		Sterol O-acyltransferase 1 OS=Homo sapiens GN=SOAT1 PE=1 SV=3	Up_regulated	0.0103075	1.98685	3.52791	1.81881
KAIMRC1/MCF7	fed	P35244		Replication protein A 14 kDa subunit OS=Homo sapiens GN=RPA3 PE=1 SV=1	Up_regulated	0.026669	1.57399	2.50012	1.322
KAIMRC1/MCF7	fed	P34931		Heat shock 70 kDa protein 1-like OS=Homo sapiens GN=HSPA1L PE=1 SV=2	Up_regulated	0.041808	1.37874	4.03619	2.01299
KAIMRC1/MCF7	fed	P33552		Cyclin-dependent kinases regulatory subunit 2 OS=Homo sapiens GN=CKS2 PE=1 SV=1	Up_regulated	0.0115715	1.93661	4.31087	2.10798
KAIMRC1/MCF7	fed	P32929		Cystathionine gamma-lyase OS=Homo sapiens GN=CTH PE=1 SV=3	Up_regulated	0.0117283	1.93077	4.12942	2.04594
KAIMRC1/MCF7	fed	P30520		Adenylosuccinate synthetase isozyme 2 OS=Homo sapiens GN=ADSS PE=1 SV=3	Up_regulated	0.0408057	1.38928	2.89292	1.53253
KAIMRC1/MCF7	fed	P30260		Cell division cycle protein 27 homolog OS=Homo sapiens GN=CDC27 PE=1 SV=2	Up_regulated	0.00197955	2.70343	2.46386	1.30092
KAIMRC1/MCF7	fed	P27544		Ceramide synthase 1 OS=Homo sapiens GN=CERS1 PE=1 SV=1	Up_regulated	0.0129718	1.887	3.12597	1.6443
KAIMRC1/MCF7	fed	P25440		Bromodomain-containing protein 2 OS=Homo sapiens GN=BRD2 PE=1 SV=2	Up_regulated	0.0229004	1.64016	2.39059	1.25736
KAIMRC1/MCF7	fed	P24941		Cyclin-dependent kinase 2 OS=Homo sapiens GN=CDK2 PE=1 SV=2	Up_regulated	0.0438085	1.35844	2.77784	1.47397
KAIMRC1/MCF7	fed	P23368		NAD-dependent malic enzyme, mitochondrial OS=Homo sapiens GN=ME2 PE=1 SV=1	Up_regulated	0.00107685	2.96784	2.5894	1.37262
KAIMRC1/MCF7	fed	P22033		Methylmalonyl-CoA mutase, mitochondrial OS=Homo sapiens GN=MUT PE=1 SV=4	Up_regulated	0.0134032	1.87279	2.01766	1.01269
KAIMRC1/MCF7	fed	P20248		Cyclin-A2 OS=Homo sapiens GN=CCNA2 PE=1 SV=2	Up_regulated	0.000157884	3.80166	2.04504	1.03213
KAIMRC1/MCF7	fed	P19388		DNA-directed RNA polymerases I, II, and III subunit RPABC1 OS=Homo sapiens GN=POLR2E PE=1 SV=4	Up_regulated	0.0143659	1.84267	2.61199	1.38515
KAIMRC1/MCF7	fed	P18206		Vinculin OS=Homo sapiens GN=VCL PE=1 SV=4	Up_regulated	0.00570707	2.24359	2.33675	1.22451
KAIMRC1/MCF7	fed	P17844		Probable ATP-dependent RNA helicase DDX5 OS=Homo sapiens GN=DDX5 PE=1 SV=1	Up_regulated	0.0475935	1.32245	2.2381	1.16227
KAIMRC1/MCF7	fed	P17812		CTP synthase 1 OS=Homo sapiens GN=CTPS1 PE=1 SV=2	Up_regulated	0.0486286	1.31311	2.92837	1.5501
KAIMRC1/MCF7	fed	P17252		Protein kinase C alpha type OS=Homo sapiens GN=PRKCA PE=1 SV=4	Up_regulated	0.0291911	1.53475	2.47979	1.31022
KAIMRC1/MCF7	fed	P17066		Heat shock 70 kDa protein 6 OS=Homo sapiens GN=HSPA6 PE=1 SV=2	Up_regulated	0.0456993	1.34009	4.15557	2.05505
KAIMRC1/MCF7	fed	P16949		Stathmin OS=Homo sapiens GN=STMN1 PE=1 SV=3	Up_regulated	0.000767408	3.11497	2.3753	1.24811
KAIMRC1/MCF7	fed	P15151		Poliovirus receptor OS=Homo sapiens GN=PVR PE=1 SV=2	Up_regulated	0.0353388	1.45175	3.9844	1.99436
KAIMRC1/MCF7	fed	P14209		CD99 antigen OS=Homo sapiens GN=CD99 PE=1 SV=1	Up_regulated	0.0134009	1.87287	2.04136	1.02953
KAIMRC1/MCF7	fed	P13984		General transcription factor IIF subunit 2 OS=Homo sapiens GN=GTF2F2 PE=1 SV=2	Up_regulated	0.00726339	2.13886	2.16021	1.11117
KAIMRC1/MCF7	fed	P13051		Uracil-DNA glycosylase OS=Homo sapiens GN=UNG PE=1 SV=2	Up_regulated	0.0378192	1.42229	2.99094	1.5806
KAIMRC1/MCF7	fed	P11182		Lipoamide acyltransferase component of branched-chain alpha-keto acid dehydrogenase complex, mitochondrial OS=Homo sapiens GN=DBT PE=1 SV=3	Up_regulated	0.0227416	1.64318	3.02313	1.59604
KAIMRC1/MCF7	fed	P10155		60 kDa SS-A/Ro ribonucleoprotein OS=Homo sapiens GN=TROVE2 PE=1 SV=2	Up_regulated	0.0224981	1.64785	2.04146	1.0296
KAIMRC1/MCF7	fed	P08133		Annexin A6 OS=Homo sapiens GN=ANXA6 PE=1 SV=3	Up_regulated	0.0460667	1.33661	4.16246	2.05744
KAIMRC1/MCF7	fed	P06748		Nucleophosmin OS=Homo sapiens GN=NPM1 PE=1 SV=2	Up_regulated	0.0150056	1.82375	2.16159	1.11209
KAIMRC1/MCF7	fed	P06493		Cyclin-dependent kinase 1 OS=Homo sapiens GN=CDK1 PE=1 SV=3	Up_regulated	0.012359	1.90802	4.07031	2.02514
KAIMRC1/MCF7	fed	P06280		Alpha-galactosidase A OS=Homo sapiens GN=GLA PE=1 SV=1	Up_regulated	0.00555829	2.25506	2.17761	1.12275
KAIMRC1/MCF7	fed	P05412		Transcription factor AP-1 OS=Homo sapiens GN=JUN PE=1 SV=2	Up_regulated	0.02064	1.68529	2.06221	1.04419
KAIMRC1/MCF7	fed	O95999		B-cell lymphoma/leukemia 10 OS=Homo sapiens GN=BCL10 PE=1 SV=1	Up_regulated	0.0166656	1.77818	2.13093	1.09148
KAIMRC1/MCF7	fed	O95983		Methyl-CpG-binding domain protein 3 OS=Homo sapiens GN=MBD3 PE=1 SV=1	Up_regulated	0.012013	1.92035	2.79329	1.48197
KAIMRC1/MCF7	fed	O95816		BAG family molecular chaperone regulator 2 OS=Homo sapiens GN=BAG2 PE=1 SV=1	Up_regulated	0.0149938	1.82409	4.30316	2.1054
KAIMRC1/MCF7	fed	O95613		Pericentrin OS=Homo sapiens GN=PCNT PE=1 SV=4	Up_regulated	0.0234152	1.6305	2.82017	1.49578
KAIMRC1/MCF7	fed	O95456		Proteasome assembly chaperone 1 OS=Homo sapiens GN=PSMG1 PE=1 SV=1	Up_regulated	0.000562838	3.24962	2.1539	1.10695
KAIMRC1/MCF7	fed	O95260		Arginyl-tRNA--protein transferase 1 OS=Homo sapiens GN=ATE1 PE=1 SV=2	Up_regulated	0.00739568	2.13102	2.52187	1.33449
KAIMRC1/MCF7	fed	O95232		Luc7-like protein 3 OS=Homo sapiens GN=LUC7L3 PE=1 SV=2	Up_regulated	0.000529982	3.27574	3.03397	1.60121
KAIMRC1/MCF7	fed	O95229		ZW10 interactor OS=Homo sapiens GN=ZWINT PE=1 SV=2	Up_regulated	0.00445641	2.35101	3.00351	1.58665
KAIMRC1/MCF7	fed	O95218		Zinc finger Ran-binding domain-containing protein 2 OS=Homo sapiens GN=ZRANB2 PE=1 SV=2	Up_regulated	0.0358819	1.44512	4.03979	2.01428
KAIMRC1/MCF7	fed	O95104		Splicing factor, arginine/serine-rich 15 OS=Homo sapiens GN=SCAF4 PE=1 SV=3	Up_regulated	0.0468393	1.32939	2.83915	1.50546
KAIMRC1/MCF7	fed	O94992		Protein HEXIM1 OS=Homo sapiens GN=HEXIM1 PE=1 SV=1	Up_regulated	0.00469431	2.32843	2.03937	1.02812
KAIMRC1/MCF7	fed	O94925		Glutaminase kidney isoform, mitochondrial OS=Homo sapiens GN=GLS PE=1 SV=1	Up_regulated	0.00903466	2.04409	2.20769	1.14254
KAIMRC1/MCF7	fed	O75943		Cell cycle checkpoint protein RAD17 OS=Homo sapiens GN=RAD17 PE=1 SV=2	Up_regulated	0.0429263	1.36728	2.59211	1.37413
KAIMRC1/MCF7	fed	O75792		Ribonuclease H2 subunit A OS=Homo sapiens GN=RNASEH2A PE=1 SV=2	Up_regulated	0.0223556	1.65061	4.05213	2.01868
KAIMRC1/MCF7	fed	O75446		Histone deacetylase complex subunit SAP30 OS=Homo sapiens GN=SAP30 PE=1 SV=1	Up_regulated	0.0123817	1.90722	2.58338	1.36926
KAIMRC1/MCF7	fed	O75347		Tubulin-specific chaperone A OS=Homo sapiens GN=TBCA PE=1 SV=3	Up_regulated	0.0450386	1.34642	2.15346	1.10666
KAIMRC1/MCF7	fed	O75319		RNA/RNP complex-1-interacting phosphatase OS=Homo sapiens GN=DUSP11 PE=1 SV=1	Up_regulated	0.00707976	2.14998	2.36887	1.2442
KAIMRC1/MCF7	fed	O75152		Zinc finger CCCH domain-containing protein 11A OS=Homo sapiens GN=ZC3H11A PE=1 SV=3	Up_regulated	0.0154838	1.81012	2.66791	1.41571
KAIMRC1/MCF7	fed	O75147		Obscurin-like protein 1 OS=Homo sapiens GN=OBSL1 PE=1 SV=4	Up_regulated	0.0108192	1.9658	2.36179	1.23988
KAIMRC1/MCF7	fed	O75122		CLIP-associating protein 2 OS=Homo sapiens GN=CLASP2 PE=1 SV=2	Up_regulated	0.0347985	1.45844	2.79015	1.48035
KAIMRC1/MCF7	fed	O60934		Nibrin OS=Homo sapiens GN=NBN PE=1 SV=1	Up_regulated	0.0120954	1.91738	2.23553	1.16062
KAIMRC1/MCF7	fed	O60925		Prefoldin subunit 1 OS=Homo sapiens GN=PFDN1 PE=1 SV=2	Up_regulated	0.00814951	2.08887	2.50845	1.3268
KAIMRC1/MCF7	fed	O60921		Checkpoint protein HUS1 OS=Homo sapiens GN=HUS1 PE=1 SV=1	Up_regulated	0.02303	1.63771	2.32938	1.21995
KAIMRC1/MCF7	fed	O60885		Bromodomain-containing protein 4 OS=Homo sapiens GN=BRD4 PE=1 SV=2	Up_regulated	0.0428248	1.3683	2.87041	1.52126
KAIMRC1/MCF7	fed	O60739		Eukaryotic translation initiation factor 1b OS=Homo sapiens GN=EIF1B PE=1 SV=2	Up_regulated	0.027555	1.5598	2.69176	1.42855
KAIMRC1/MCF7	fed	O60678		Protein arginine N-methyltransferase 3 OS=Homo sapiens GN=PRMT3 PE=1 SV=3	Up_regulated	0.041433	1.38265	4.08337	2.02976
KAIMRC1/MCF7	fed	O60566		Mitotic checkpoint serine/threonine-protein kinase BUB1 beta OS=Homo sapiens GN=BUB1B PE=1 SV=3	Up_regulated	0.0405872	1.39161	3.39324	1.76266
KAIMRC1/MCF7	fed	O60318		Germinal-center associated nuclear protein OS=Homo sapiens GN=MCM3AP PE=1 SV=2	Up_regulated	0.0275676	1.5596	2.05188	1.03694
KAIMRC1/MCF7	fed	O60293		Zinc finger C3H1 domain-containing protein OS=Homo sapiens GN=ZFC3H1 PE=1 SV=3	Up_regulated	0.00193126	2.71416	4.14796	2.0524
KAIMRC1/MCF7	fed	O43913		Origin recognition complex subunit 5 OS=Homo sapiens GN=ORC5 PE=1 SV=1	Up_regulated	0.0212542	1.67256	2.29378	1.19772
KAIMRC1/MCF7	fed	O43462		Membrane-bound transcription factor site-2 protease OS=Homo sapiens GN=MBTPS2 PE=1 SV=1	Up_regulated	0.0377895	1.42263	2.10078	1.07092
KAIMRC1/MCF7	fed	O43251		RNA binding protein fox-1 homolog 2 OS=Homo sapiens GN=RBFOX2 PE=1 SV=3	Up_regulated	0.00524433	2.28031	3.08974	1.62749
KAIMRC1/MCF7	fed	O43159		Ribosomal RNA-processing protein 8 OS=Homo sapiens GN=RRP8 PE=1 SV=2	Up_regulated	0.0410116	1.38709	3.58482	1.8419
KAIMRC1/MCF7	fed	O15504		Nucleoporin-like protein 2 OS=Homo sapiens GN=NUPL2 PE=1 SV=1	Up_regulated	0.00413907	2.3831	2.86302	1.51754
KAIMRC1/MCF7	fed	O15226		NF-kappa-B-repressing factor OS=Homo sapiens GN=NKRF PE=1 SV=2	Up_regulated	0.00445704	2.35095	2.21744	1.14889
KAIMRC1/MCF7	fed	O15212		Prefoldin subunit 6 OS=Homo sapiens GN=PFDN6 PE=1 SV=1	Up_regulated	0.00186347	2.72968	2.89541	1.53377
KAIMRC1/MCF7	fed	O15116		U6 snRNA-associated Sm-like protein LSm1 OS=Homo sapiens GN=LSM1 PE=1 SV=1	Up_regulated	0.021361	1.67038	2.95152	1.56146
KAIMRC1/MCF7	fed	O14981		TATA-binding protein-associated factor 172 OS=Homo sapiens GN=BTAF1 PE=1 SV=2	Up_regulated	0.0402241	1.39551	2.82659	1.49906
KAIMRC1/MCF7	fed	O14925		Mitochondrial import inner membrane translocase subunit Tim23 OS=Homo sapiens GN=TIMM23 PE=1 SV=1	Up_regulated	0.0078648	2.10431	2.40164	1.26402
KAIMRC1/MCF7	fed	O14744		Protein arginine N-methyltransferase 5 OS=Homo sapiens GN=PRMT5 PE=1 SV=4	Up_regulated	0.0394473	1.40398	3.33227	1.7365
KAIMRC1/MCF7	fed	O14681		Etoposide-induced protein 2.4 homolog OS=Homo sapiens GN=EI24 PE=1 SV=4	Up_regulated	0.0157391	1.80302	3.87888	1.95564
KAIMRC1/MCF7	fed	O00488		Zinc finger protein 593 OS=Homo sapiens GN=ZNF593 PE=1 SV=2	Up_regulated	0.00522425	2.28198	2.53184	1.34019
KAIMRC1/MCF7	fed	O00154		Cytosolic acyl coenzyme A thioester hydrolase OS=Homo sapiens GN=ACOT7 PE=1 SV=3	Up_regulated	0.0409945	1.38727	2.75254	1.46076
KAIMRC1/MCF7	fed	O00124		UBX domain-containing protein 8 OS=Homo sapiens GN=UBXN8 PE=1 SV=2	Up_regulated	0.0468274	1.3295	3.29838	1.72176
KAIMRC1/MCF7	fed	O00116		Alkyldihydroxyacetonephosphate synthase, peroxisomal OS=Homo sapiens GN=AGPS PE=1 SV=1	Up_regulated	0.0249621	1.60272	4.66339	2.22138
KAIMRC1/MCF7	fed	E7EU14		Protein PPP5D1 OS=Homo sapiens GN=PPP5D1 PE=2 SV=2	Up_regulated	0.0176802	1.75251	3.09575	1.63029
KAIMRC1/MCF7	fed	C9JLW8		Mapk-regulated corepressor-interacting protein 1 OS=Homo sapiens GN=FAM195B PE=1 SV=1	Up_regulated	0.000606647	3.21706	2.15314	1.10644
KAIMRC1/MCF7	fed	C4AMC7		Putative WAS protein family homolog 3 OS=Homo sapiens GN=WASH3P PE=1 SV=2	Up_regulated	0.037699	1.42367	4.96393	2.31148
KAIMRC1/MCF7	fed	A8MT69		Centromere protein X OS=Homo sapiens GN=STRA13 PE=1 SV=1	Up_regulated	0.0187152	1.72781	3.09723	1.63098
KAIMRC1/MCF7	fed	A6NMX2		Eukaryotic translation initiation factor 4E type 1B OS=Homo sapiens GN=EIF4E1B PE=3 SV=3	Up_regulated	0.0215446	1.66666	2.91113	1.54158
KAIMRC1/MCF7	Starve	Q99784	1	Noelin OS=Homo sapiens GN=OLFM1 PE=1 SV=4	Down_regulated	0.0371094	1.43052	0.21677	-2.20577
KAIMRC1/MCF7	Starve	Q99584	2	Protein S100-A13 OS=Homo sapiens GN=S100A13 PE=1 SV=1	Down_regulated	0.0331837	1.47908	0.257345	-1.95822
KAIMRC1/MCF7	Starve	Q92925	3	SWI/SNF-related matrix-associated actin-dependent regulator of chromatin subfamily D member 2 OS=Homo sapiens GN=SMARCD2 PE=1 SV=3	Down_regulated	0.0179329	1.74635	0.484181	-1.04638
KAIMRC1/MCF7	Starve	Q92896	4	Golgi apparatus protein 1 OS=Homo sapiens GN=GLG1 PE=1 SV=2	Down_regulated	0.0375501	1.42539	0.314964	-1.66674
KAIMRC1/MCF7	Starve	Q92544	5	Transmembrane 9 superfamily member 4 OS=Homo sapiens GN=TM9SF4 PE=1 SV=2	Down_regulated	0.0307242	1.51252	0.367847	-1.44282
KAIMRC1/MCF7	Starve	Q30154	6	HLA class II histocompatibility antigen, DR beta 5 chain OS=Homo sapiens GN=HLA-DRB5 PE=1 SV=1	Down_regulated	0.0435674	1.36084	0.28809	-1.79541
KAIMRC1/MCF7	Starve	Q15833	7	Syntaxin-binding protein 2 OS=Homo sapiens GN=STXBP2 PE=1 SV=2	Down_regulated	0.0284903	1.5453	0.386225	-1.37249
KAIMRC1/MCF7	Starve	Q15742	8	NGFI-A-binding protein 2 OS=Homo sapiens GN=NAB2 PE=1 SV=1	Down_regulated	0.0337115	1.47222	0.289594	-1.78789
KAIMRC1/MCF7	Starve	Q15067	9	Peroxisomal acyl-coenzyme A oxidase 1 OS=Homo sapiens GN=ACOX1 PE=1 SV=3	Down_regulated	0.0224356	1.64906	0.351128	-1.50993
KAIMRC1/MCF7	Starve	Q15057	10	Arf-GAP with coiled-coil, ANK repeat and PH domain-containing protein 2 OS=Homo sapiens GN=ACAP2 PE=1 SV=3	Down_regulated	0.0166315	1.77907	0.374443	-1.41718
KAIMRC1/MCF7	Starve	Q14790	11	Caspase-8 OS=Homo sapiens GN=CASP8 PE=1 SV=1	Down_regulated	0.00978057	2.00964	0.335116	-1.57727
KAIMRC1/MCF7	Starve	Q14344	12	Guanine nucleotide-binding protein subunit alpha-13 OS=Homo sapiens GN=GNA13 PE=1 SV=2	Down_regulated	0.0204187	1.68997	0.314518	-1.66879
KAIMRC1/MCF7	Starve	Q14258	13	E3 ubiquitin/ISG15 ligase TRIM25 OS=Homo sapiens GN=TRIM25 PE=1 SV=2	Down_regulated	0.0395303	1.40307	0.271084	-1.88319
KAIMRC1/MCF7	Starve	Q14244	14	Ensconsin OS=Homo sapiens GN=MAP7 PE=1 SV=1	Down_regulated	0.0314838	1.50191	0.263103	-1.9263
KAIMRC1/MCF7	Starve	Q13232	15	Nucleoside diphosphate kinase 3 OS=Homo sapiens GN=NME3 PE=1 SV=2	Down_regulated	0.0314095	1.50294	0.223949	-2.15876
KAIMRC1/MCF7	Starve	Q13177	16	Serine/threonine-protein kinase PAK 2 OS=Homo sapiens GN=PAK2 PE=1 SV=3	Down_regulated	0.0304368	1.5166	0.354633	-1.4956
KAIMRC1/MCF7	Starve	Q08722	17	Leukocyte surface antigen CD47 OS=Homo sapiens GN=CD47 PE=1 SV=1	Down_regulated	0.0477887	1.32067	0.38319	-1.38387
KAIMRC1/MCF7	Starve	Q07960	18	Rho GTPase-activating protein 1 OS=Homo sapiens GN=ARHGAP1 PE=1 SV=1	Down_regulated	0.0306397	1.51372	0.481401	-1.05469
KAIMRC1/MCF7	Starve	Q03113	19	Guanine nucleotide-binding protein subunit alpha-12 OS=Homo sapiens GN=GNA12 PE=1 SV=4	Down_regulated	0.0354184	1.45077	0.353898	-1.4986
KAIMRC1/MCF7	Starve	Q02818	20	Nucleobindin-1 OS=Homo sapiens GN=NUCB1 PE=1 SV=4	Down_regulated	0.0295357	1.52965	0.418206	-1.25771
KAIMRC1/MCF7	Starve	Q00653	21	Nuclear factor NF-kappa-B p100 subunit OS=Homo sapiens GN=NFKB2 PE=1 SV=4	Down_regulated	0.0365074	1.43762	0.366762	-1.44708
KAIMRC1/MCF7	Starve	Q969S9	22	Ribosome-releasing factor 2, mitochondrial OS=Homo sapiens GN=GFM2 PE=1 SV=1	Down_regulated	0.0465319	1.33225	0.230674	-2.11607
KAIMRC1/MCF7	Starve	Q709C8	23	Vacuolar protein sorting-associated protein 13C OS=Homo sapiens GN=VPS13C PE=1 SV=1	Down_regulated	0.0270332	1.5681	0.489427	-1.03083
KAIMRC1/MCF7	Starve	Q658Y4	24	Protein FAM91A1 OS=Homo sapiens GN=FAM91A1 PE=1 SV=3	Down_regulated	0.0104573	1.98058	0.444352	-1.17022
KAIMRC1/MCF7	Starve	Q96TA1	25	Niban-like protein 1 OS=Homo sapiens GN=FAM129B PE=1 SV=3	Down_regulated	0.0255168	1.59317	0.277304	-1.85046
KAIMRC1/MCF7	Starve	Q96F81	26	Protein dispatched homolog 1 OS=Homo sapiens GN=DISP1 PE=1 SV=3	Down_regulated	0.0434853	1.36166	0.244763	-2.03054
KAIMRC1/MCF7	Starve	Q32MZ4	27	Leucine-rich repeat flightless-interacting protein 1 OS=Homo sapiens GN=LRRFIP1 PE=1 SV=2	Down_regulated	0.0482987	1.31606	0.443521	-1.17293
KAIMRC1/MCF7	Starve	Q9Y624	28	Junctional adhesion molecule A OS=Homo sapiens GN=F11R PE=1 SV=1	Down_regulated	0.0413662	1.38335	0.403201	-1.31043
KAIMRC1/MCF7	Starve	Q9Y221	29	60S ribosome subunit biogenesis protein NIP7 homolog OS=Homo sapiens GN=NIP7 PE=1 SV=1	Down_regulated	0.0416585	1.3803	0.405382	-1.30264
KAIMRC1/MCF7	Starve	Q9Y5K3	30	Choline-phosphate cytidylyltransferase B OS=Homo sapiens GN=PCYT1B PE=1 SV=1	Down_regulated	0.0223168	1.65137	0.25853	-1.95159
KAIMRC1/MCF7	Starve	Q9Y2W6	31	Tudor and KH domain-containing protein OS=Homo sapiens GN=TDRKH PE=1 SV=2	Down_regulated	0.0340219	1.46824	0.286598	-1.8029
KAIMRC1/MCF7	Starve	Q9Y2I8	32	WD repeat-containing protein 37 OS=Homo sapiens GN=WDR37 PE=1 SV=2	Down_regulated	0.0178987	1.74718	0.283065	-1.82079
KAIMRC1/MCF7	Starve	Q9UPN9	33	E3 ubiquitin-protein ligase TRIM33 OS=Homo sapiens GN=TRIM33 PE=1 SV=3	Down_regulated	0.038546	1.41402	0.396021	-1.33635
KAIMRC1/MCF7	Starve	Q9UP52	34	Transferrin receptor protein 2 OS=Homo sapiens GN=TFR2 PE=1 SV=1	Down_regulated	0.0491416	1.30855	0.367725	-1.4433
KAIMRC1/MCF7	Starve	Q9UM54	35	Unconventional myosin-VI OS=Homo sapiens GN=MYO6 PE=1 SV=4	Down_regulated	0.0269385	1.56963	0.278107	-1.84629
KAIMRC1/MCF7	Starve	Q9ULU4	36	Protein kinase C-binding protein 1 OS=Homo sapiens GN=ZMYND8 PE=1 SV=2	Down_regulated	0.0406234	1.39122	0.394572	-1.34164
KAIMRC1/MCF7	Starve	Q9UJU6	37	Drebrin-like protein OS=Homo sapiens GN=DBNL PE=1 SV=1	Down_regulated	0.0174318	1.75866	0.295269	-1.7599
KAIMRC1/MCF7	Starve	Q9UIQ6	38	Leucyl-cystinyl aminopeptidase OS=Homo sapiens GN=LNPEP PE=1 SV=3	Down_regulated	0.0300255	1.52251	0.214222	-2.22282
KAIMRC1/MCF7	Starve	Q9UHY1	39	Nuclear receptor-binding protein OS=Homo sapiens GN=NRBP1 PE=1 SV=1	Down_regulated	0.0483857	1.31528	0.479779	-1.05956
KAIMRC1/MCF7	Starve	Q9UHF7	40	Zinc finger transcription factor Trps1 OS=Homo sapiens GN=TRPS1 PE=1 SV=2	Down_regulated	0.0165319	1.78168	0.255302	-1.96972
KAIMRC1/MCF7	Starve	Q9UHD8	41	Septin-9 OS=Homo sapiens GN=SEPT9 PE=1 SV=2	Down_regulated	0.0376399	1.42435	0.401321	-1.31717
KAIMRC1/MCF7	Starve	Q9UBB5	42	Methyl-CpG-binding domain protein 2 OS=Homo sapiens GN=MBD2 PE=1 SV=1	Down_regulated	0.0204072	1.69022	0.312473	-1.6782
KAIMRC1/MCF7	Starve	Q9NY33	43	Dipeptidyl peptidase 3 OS=Homo sapiens GN=DPP3 PE=1 SV=2	Down_regulated	0.0358289	1.44577	0.282969	-1.82128
KAIMRC1/MCF7	Starve	Q9NR56	44	Muscleblind-like protein 1 OS=Homo sapiens GN=MBNL1 PE=1 SV=2	Down_regulated	0.0172259	1.76382	0.490308	-1.02824
KAIMRC1/MCF7	Starve	Q9NQC3	45	Reticulon-4 OS=Homo sapiens GN=RTN4 PE=1 SV=2	Down_regulated	0.0207257	1.68349	0.221646	-2.17367
KAIMRC1/MCF7	Starve	Q9HDC9	46	Adipocyte plasma membrane-associated protein OS=Homo sapiens GN=APMAP PE=1 SV=2	Down_regulated	0.0156107	1.80658	0.243752	-2.03652
KAIMRC1/MCF7	Starve	Q9HAT2	47	Sialate O-acetylesterase OS=Homo sapiens GN=SIAE PE=1 SV=1	Down_regulated	0.0463227	1.33421	0.397998	-1.32917
KAIMRC1/MCF7	Starve	Q9H993	48	Protein-glutamate O-methyltransferase OS=Homo sapiens GN=ARMT1 PE=1 SV=1	Down_regulated	0.0429552	1.36698	0.271428	-1.88136
KAIMRC1/MCF7	Starve	Q9H9C1	49	Spermatogenesis-defective protein 39 homolog OS=Homo sapiens GN=VIPAS39 PE=1 SV=1	Down_regulated	0.0264412	1.57772	0.341597	-1.54963
KAIMRC1/MCF7	Starve	Q9H6T0	50	Epithelial splicing regulatory protein 2 OS=Homo sapiens GN=ESRP2 PE=1 SV=1	Down_regulated	0.0429152	1.36739	0.373817	-1.41959
KAIMRC1/MCF7	Starve	Q9H2C0	51	Gigaxonin OS=Homo sapiens GN=GAN PE=1 SV=1	Down_regulated	0.0379533	1.42075	0.372605	-1.42428
KAIMRC1/MCF7	Starve	Q9BYX7	52	Putative beta-actin-like protein 3 OS=Homo sapiens GN=POTEKP PE=5 SV=1	Down_regulated	0.0318394	1.49704	0.491753	-1.02399
KAIMRC1/MCF7	Starve	Q9BYG5	53	Partitioning defective 6 homolog beta OS=Homo sapiens GN=PARD6B PE=1 SV=1	Down_regulated	0.0221069	1.65547	0.36957	-1.43608
KAIMRC1/MCF7	Starve	Q9BST9	54	Rhotekin OS=Homo sapiens GN=RTKN PE=1 SV=2	Down_regulated	0.0431601	1.36492	0.272877	-1.87368
KAIMRC1/MCF7	Starve	Q9BSJ8	55	Extended synaptotagmin-1 OS=Homo sapiens GN=ESYT1 PE=1 SV=1	Down_regulated	0.0306058	1.5142	0.28119	-1.83038
KAIMRC1/MCF7	Starve	Q8WUF5	56	RelA-associated inhibitor OS=Homo sapiens GN=PPP1R13L PE=1 SV=4	Down_regulated	0.0390415	1.40847	0.235766	-2.08457
KAIMRC1/MCF7	Starve	Q8WTW3	57	Conserved oligomeric Golgi complex subunit 1 OS=Homo sapiens GN=COG1 PE=1 SV=1	Down_regulated	0.0442987	1.35361	0.45597	-1.13299
KAIMRC1/MCF7	Starve	Q8NF37	58	Lysophosphatidylcholine acyltransferase 1 OS=Homo sapiens GN=LPCAT1 PE=1 SV=2	Down_regulated	0.0256739	1.59051	0.303124	-1.72202
KAIMRC1/MCF7	Starve	Q8N573	59	Oxidation resistance protein 1 OS=Homo sapiens GN=OXR1 PE=1 SV=2	Down_regulated	0.0365849	1.4367	0.437495	-1.19266
KAIMRC1/MCF7	Starve	Q8N2F6	60	Armadillo repeat-containing protein 10 OS=Homo sapiens GN=ARMC10 PE=1 SV=1	Down_regulated	0.035636	1.44811	0.338356	-1.56339
KAIMRC1/MCF7	Starve	Q8IXI1	61	Mitochondrial Rho GTPase 2 OS=Homo sapiens GN=RHOT2 PE=1 SV=2	Down_regulated	0.0335944	1.47373	0.365135	-1.4535
KAIMRC1/MCF7	Starve	Q8IWR1	62	Tripartite motif-containing protein 59 OS=Homo sapiens GN=TRIM59 PE=1 SV=1	Down_regulated	0.0282676	1.54871	0.215477	-2.21439
KAIMRC1/MCF7	Starve	Q6STE5	63	SWI/SNF-related matrix-associated actin-dependent regulator of chromatin subfamily D member 3 OS=Homo sapiens GN=SMARCD3 PE=1 SV=1	Down_regulated	0.0488205	1.3114	0.292187	-1.77504
KAIMRC1/MCF7	Starve	Q6S8J3	64	POTE ankyrin domain family member E OS=Homo sapiens GN=POTEE PE=1 SV=3	Down_regulated	0.0301014	1.52141	0.454397	-1.13798
KAIMRC1/MCF7	Starve	Q6NXG1	65	Epithelial splicing regulatory protein 1 OS=Homo sapiens GN=ESRP1 PE=1 SV=2	Down_regulated	0.00285324	2.54466	0.257207	-1.959
KAIMRC1/MCF7	Starve	Q6IAA8	66	Ragulator complex protein LAMTOR1 OS=Homo sapiens GN=LAMTOR1 PE=1 SV=2	Down_regulated	0.0267577	1.57255	0.346467	-1.52921
KAIMRC1/MCF7	Starve	Q5ZPR3	67	CD276 antigen OS=Homo sapiens GN=CD276 PE=1 SV=1	Down_regulated	0.025732	1.58953	0.212243	-2.23621
KAIMRC1/MCF7	Starve	Q5VZF2	68	Muscleblind-like protein 2 OS=Homo sapiens GN=MBNL2 PE=1 SV=2	Down_regulated	0.0215121	1.66732	0.478532	-1.06331
KAIMRC1/MCF7	Starve	Q5SSJ5	69	Heterochromatin protein 1-binding protein 3 OS=Homo sapiens GN=HP1BP3 PE=1 SV=1	Down_regulated	0.0419001	1.37778	0.470541	-1.08761
KAIMRC1/MCF7	Starve	Q5HYI8	70	Rab-like protein 3 OS=Homo sapiens GN=RABL3 PE=1 SV=1	Down_regulated	0.0488886	1.31079	0.423184	-1.24064
KAIMRC1/MCF7	Starve	P84022	71	Mothers against decapentaplegic homolog 3 OS=Homo sapiens GN=SMAD3 PE=1 SV=1	Down_regulated	0.0292125	1.53443	0.242696	-2.04278
KAIMRC1/MCF7	Starve	P68133	72	Actin, alpha skeletal muscle OS=Homo sapiens GN=ACTA1 PE=1 SV=1	Down_regulated	0.0380841	1.41926	0.478633	-1.06301
KAIMRC1/MCF7	Starve	P68032	73	Actin, alpha cardiac muscle 1 OS=Homo sapiens GN=ACTC1 PE=1 SV=1	Down_regulated	0.0392217	1.40647	0.478961	-1.06202
KAIMRC1/MCF7	Starve	P63267	74	Actin, gamma-enteric smooth muscle OS=Homo sapiens GN=ACTG2 PE=1 SV=1	Down_regulated	0.0394501	1.40395	0.481168	-1.05539
KAIMRC1/MCF7	Starve	P57737	75	Coronin-7 OS=Homo sapiens GN=CORO7 PE=1 SV=2	Down_regulated	0.0466323	1.33131	0.299013	-1.74172
KAIMRC1/MCF7	Starve	P55317	76	Hepatocyte nuclear factor 3-alpha OS=Homo sapiens GN=FOXA1 PE=1 SV=2	Down_regulated	0.0189586	1.72219	0.234956	-2.08954
KAIMRC1/MCF7	Starve	P55212	77	Caspase-6 OS=Homo sapiens GN=CASP6 PE=1 SV=2	Down_regulated	0.0312268	1.50547	0.304188	-1.71697
KAIMRC1/MCF7	Starve	P53582	78	Methionine aminopeptidase 1 OS=Homo sapiens GN=METAP1 PE=1 SV=2	Down_regulated	0.0386513	1.41284	0.316507	-1.65969
KAIMRC1/MCF7	Starve	P53007	79	Tricarboxylate transport protein, mitochondrial OS=Homo sapiens GN=SLC25A1 PE=1 SV=2	Down_regulated	0.0427743	1.36882	0.41521	-1.26809
KAIMRC1/MCF7	Starve	P51570	80	Galactokinase OS=Homo sapiens GN=GALK1 PE=1 SV=1	Down_regulated	0.0330331	1.48105	0.49532	-1.01357
KAIMRC1/MCF7	Starve	P51153	81	Ras-related protein Rab-13 OS=Homo sapiens GN=RAB13 PE=1 SV=1	Down_regulated	0.0150171	1.82341	0.45061	-1.15005
KAIMRC1/MCF7	Starve	P50851	82	Lipopolysaccharide-responsive and beige-like anchor protein OS=Homo sapiens GN=LRBA PE=1 SV=4	Down_regulated	0.000963897	3.01597	0.419806	-1.2522
KAIMRC1/MCF7	Starve	P49585	83	Choline-phosphate cytidylyltransferase A OS=Homo sapiens GN=PCYT1A PE=1 SV=2	Down_regulated	0.0112866	1.94744	0.303194	-1.72169
KAIMRC1/MCF7	Starve	P49327	84	Fatty acid synthase OS=Homo sapiens GN=FASN PE=1 SV=3	Down_regulated	0.0246184	1.60874	0.336287	-1.57223
KAIMRC1/MCF7	Starve	P47224	85	Guanine nucleotide exchange factor MSS4 OS=Homo sapiens GN=RABIF PE=1 SV=2	Down_regulated	0.0282541	1.54892	0.457962	-1.1267
KAIMRC1/MCF7	Starve	P46934	86	E3 ubiquitin-protein ligase NEDD4 OS=Homo sapiens GN=NEDD4 PE=1 SV=4	Down_regulated	0.0421443	1.37526	0.367131	-1.44563
KAIMRC1/MCF7	Starve	P42224	87	Signal transducer and activator of transcription 1-alpha/beta OS=Homo sapiens GN=STAT1 PE=1 SV=2	Down_regulated	0.0342429	1.46543	0.280164	-1.83566
KAIMRC1/MCF7	Starve	P35270	88	Sepiapterin reductase OS=Homo sapiens GN=SPR PE=1 SV=1	Down_regulated	0.0446726	1.34996	0.301095	-1.73171
KAIMRC1/MCF7	Starve	P30613	89	Pyruvate kinase PKLR OS=Homo sapiens GN=PKLR PE=1 SV=2	Down_regulated	0.0485042	1.31422	0.302511	-1.72494
KAIMRC1/MCF7	Starve	P29353	90	SHC-transforming protein 1 OS=Homo sapiens GN=SHC1 PE=1 SV=4	Down_regulated	0.0286918	1.54224	0.306359	-1.7067
KAIMRC1/MCF7	Starve	P28290	91	Sperm-specific antigen 2 OS=Homo sapiens GN=SSFA2 PE=1 SV=3	Down_regulated	0.0437039	1.35948	0.281456	-1.82902
KAIMRC1/MCF7	Starve	P15924	92	Desmoplakin OS=Homo sapiens GN=DSP PE=1 SV=3	Down_regulated	0.0420241	1.3765	0.279919	-1.83692
KAIMRC1/MCF7	Starve	P14649	93	Myosin light chain 6B OS=Homo sapiens GN=MYL6B PE=1 SV=1	Down_regulated	0.0338415	1.47055	0.423351	-1.24007
KAIMRC1/MCF7	Starve	P13987	94	CD59 glycoprotein OS=Homo sapiens GN=CD59 PE=1 SV=1	Down_regulated	0.0183078	1.73736	0.284647	-1.81275
KAIMRC1/MCF7	Starve	P12814	95	Alpha-actinin-1 OS=Homo sapiens GN=ACTN1 PE=1 SV=2	Down_regulated	0.0373729	1.42744	0.329048	-1.60363
KAIMRC1/MCF7	Starve	P10636	96	Microtubule-associated protein tau OS=Homo sapiens GN=MAPT PE=1 SV=5	Down_regulated	0.0488161	1.31144	0.245115	-2.02847
KAIMRC1/MCF7	Starve	P10588	97	Nuclear receptor subfamily 2 group F member 6 OS=Homo sapiens GN=NR2F6 PE=1 SV=2	Down_regulated	0.0286551	1.5428	0.206424	-2.27631
KAIMRC1/MCF7	Starve	P07205	98	Phosphoglycerate kinase 2 OS=Homo sapiens GN=PGK2 PE=1 SV=3	Down_regulated	0.0303832	1.51737	0.209266	-2.25659
KAIMRC1/MCF7	Starve	P04083	99	Annexin A1 OS=Homo sapiens GN=ANXA1 PE=1 SV=2	Down_regulated	0.0434729	1.36178	0.275904	-1.85776
KAIMRC1/MCF7	Starve	P02786	100	Transferrin receptor protein 1 OS=Homo sapiens GN=TFRC PE=1 SV=2	Down_regulated	0.0486004	1.31336	0.326835	-1.61337
KAIMRC1/MCF7	Starve	P01111	101	GTPase NRas OS=Homo sapiens GN=NRAS PE=1 SV=1	Down_regulated	0.0433731	1.36278	0.412785	-1.27654
KAIMRC1/MCF7	Starve	O95865	102	N(G),N(G)-dimethylarginine dimethylaminohydrolase 2 OS=Homo sapiens GN=DDAH2 PE=1 SV=1	Down_regulated	0.0274425	1.56158	0.336579	-1.57098
KAIMRC1/MCF7	Starve	O76095	103	Protein JTB OS=Homo sapiens GN=JTB PE=1 SV=1	Down_regulated	0.00613392	2.21226	0.385155	-1.37649
KAIMRC1/MCF7	Starve	O76024	104	Wolframin OS=Homo sapiens GN=WFS1 PE=1 SV=2	Down_regulated	0.0274887	1.56085	0.308142	-1.69833
KAIMRC1/MCF7	Starve	O75955	105	Flotillin-1 OS=Homo sapiens GN=FLOT1 PE=1 SV=3	Down_regulated	0.0459131	1.33806	0.475335	-1.07298
KAIMRC1/MCF7	Starve	O75914	106	Serine/threonine-protein kinase PAK 3 OS=Homo sapiens GN=PAK3 PE=1 SV=2	Down_regulated	0.0337906	1.4712	0.427408	-1.22631
KAIMRC1/MCF7	Starve	O75781	107	Paralemmin-1 OS=Homo sapiens GN=PALM PE=1 SV=2	Down_regulated	0.0387314	1.41194	0.247875	-2.01232
KAIMRC1/MCF7	Starve	O75368	108	SH3 domain-binding glutamic acid-rich-like protein OS=Homo sapiens GN=SH3BGRL PE=1 SV=1	Down_regulated	0.0490369	1.30948	0.432031	-1.21079
KAIMRC1/MCF7	Starve	O75146	109	Huntingtin-interacting protein 1-related protein OS=Homo sapiens GN=HIP1R PE=1 SV=2	Down_regulated	0.0242466	1.61535	0.401464	-1.31666
KAIMRC1/MCF7	Starve	O75083	110	WD repeat-containing protein 1 OS=Homo sapiens GN=WDR1 PE=1 SV=4	Down_regulated	0.0240872	1.61821	0.332146	-1.59011
KAIMRC1/MCF7	Starve	O60671	111	Cell cycle checkpoint protein RAD1 OS=Homo sapiens GN=RAD1 PE=1 SV=1	Down_regulated	0.0303846	1.51735	0.422291	-1.24369
KAIMRC1/MCF7	Starve	O43795	112	Unconventional myosin-Ib OS=Homo sapiens GN=MYO1B PE=1 SV=3	Down_regulated	0.0252752	1.59731	0.457735	-1.12742
KAIMRC1/MCF7	Starve	O43399	113	Tumor protein D54 OS=Homo sapiens GN=TPD52L2 PE=1 SV=2	Down_regulated	0.0183483	1.7364	0.345016	-1.53527
KAIMRC1/MCF7	Starve	O15357	114	Phosphatidylinositol 3,4,5-trisphosphate 5-phosphatase 2 OS=Homo sapiens GN=INPPL1 PE=1 SV=2	Down_regulated	0.0192446	1.71569	0.364612	-1.45556
KAIMRC1/MCF7	Starve	O15321	115	Transmembrane 9 superfamily member 1 OS=Homo sapiens GN=TM9SF1 PE=2 SV=2	Down_regulated	0.0451088	1.34574	0.364325	-1.4567
KAIMRC1/MCF7	Starve	O15143	116	Actin-related protein 2/3 complex subunit 1B OS=Homo sapiens GN=ARPC1B PE=1 SV=3	Down_regulated	0.0345396	1.46168	0.214611	-2.2202
KAIMRC1/MCF7	Starve	O00764	117	Pyridoxal kinase OS=Homo sapiens GN=PDXK PE=1 SV=1	Down_regulated	0.0294622	1.53073	0.435559	-1.19906
KAIMRC1/MCF7	Starve	O00515	118	Ladinin-1 OS=Homo sapiens GN=LAD1 PE=1 SV=2	Down_regulated	0.0469429	1.32843	0.279973	-1.83664
KAIMRC1/MCF7	Starve	O00291	119	Huntingtin-interacting protein 1 OS=Homo sapiens GN=HIP1 PE=1 SV=5	Down_regulated	0.0268846	1.5705	0.417477	-1.26023
KAIMRC1/MCF7	Starve	A4FU28	120	cTAGE family member 9 OS=Homo sapiens GN=CTAGE9 PE=2 SV=2	Down_regulated	0.0463732	1.33373	0.381607	-1.38984
KAIMRC1/MCF7	Starve	A0MZ66	121	Shootin-1 OS=Homo sapiens GN=SHTN1 PE=1 SV=4	Down_regulated	0.0242288	1.61567	0.387302	-1.36847
KAIMRC1/MCF7	Starve	Q93052	122	Lipoma-preferred partner OS=Homo sapiens GN=LPP PE=1 SV=1	Highly down_regulated	0.0445707	1.35095	0.178108	-2.48917
KAIMRC1/MCF7	Starve	Q92626	123	Peroxidasin homolog OS=Homo sapiens GN=PXDN PE=1 SV=2	Highly down_regulated	0.0258443	1.58764	0.11782	-3.08534
KAIMRC1/MCF7	Starve	Q16890	124	Tumor protein D53 OS=Homo sapiens GN=TPD52L1 PE=1 SV=1	Highly down_regulated	0.0192083	1.71651	0.184365	-2.43937
KAIMRC1/MCF7	Starve	Q16401	125	26S proteasome non-ATPase regulatory subunit 5 OS=Homo sapiens GN=PSMD5 PE=1 SV=3	Highly down_regulated	0.0438482	1.35805	0.123337	-3.01932
KAIMRC1/MCF7	Starve	Q15628	126	Tumor necrosis factor receptor type 1-associated DEATH domain protein OS=Homo sapiens GN=TRADD PE=1 SV=2	Highly down_regulated	0.00311746	2.5062	0.0396135	-4.65786
KAIMRC1/MCF7	Starve	Q15149	127	Plectin OS=Homo sapiens GN=PLEC PE=1 SV=3	Highly down_regulated	0.0235219	1.62853	0.0748834	-3.73921
KAIMRC1/MCF7	Starve	Q14573	128	Inositol 1,4,5-trisphosphate receptor type 3 OS=Homo sapiens GN=ITPR3 PE=1 SV=2	Highly down_regulated	0.0278812	1.55469	0.0495735	-4.33429
KAIMRC1/MCF7	Starve	Q13641	129	Trophoblast glycoprotein OS=Homo sapiens GN=TPBG PE=1 SV=1	Highly down_regulated	0.0483459	1.31564	0.149676	-2.74008
KAIMRC1/MCF7	Starve	Q13636	130	Ras-related protein Rab-31 OS=Homo sapiens GN=RAB31 PE=1 SV=1	Highly down_regulated	0.0495458	1.30499	0.185218	-2.4327
KAIMRC1/MCF7	Starve	Q13488	131	V-type proton ATPase 116 kDa subunit a isoform 3 OS=Homo sapiens GN=TCIRG1 PE=1 SV=3	Highly down_regulated	0.00590122	2.22906	0.127484	-2.97161
KAIMRC1/MCF7	Starve	Q01546	132	Keratin, type II cytoskeletal 2 oral OS=Homo sapiens GN=KRT76 PE=1 SV=2	Highly down_regulated	0.0380755	1.41935	0.0318999	-4.9703
KAIMRC1/MCF7	Starve	Q96FK6	133	WD repeat-containing protein 89 OS=Homo sapiens GN=WDR89 PE=2 SV=1	Highly down_regulated	0.000237932	3.62355	0.14918	-2.74487
KAIMRC1/MCF7	Starve	Q86Y46	134	Keratin, type II cytoskeletal 73 OS=Homo sapiens GN=KRT73 PE=1 SV=1	Highly down_regulated	0.040041	1.3975	0.0254767	-5.29468
KAIMRC1/MCF7	Starve	Q14CN4	135	Keratin, type II cytoskeletal 72 OS=Homo sapiens GN=KRT72 PE=1 SV=2	Highly down_regulated	0.0418501	1.3783	0.00222305	-8.81324
KAIMRC1/MCF7	Starve	Q9Y446	136	Plakophilin-3 OS=Homo sapiens GN=PKP3 PE=1 SV=1	Highly down_regulated	0.0154363	1.81146	0.0968836	-3.3676
KAIMRC1/MCF7	Starve	Q9Y3Q8	137	TSC22 domain family protein 4 OS=Homo sapiens GN=TSC22D4 PE=1 SV=2	Highly down_regulated	0.0184479	1.73405	0.18419	-2.44073
KAIMRC1/MCF7	Starve	Q9Y3Q3	138	Transmembrane emp24 domain-containing protein 3 OS=Homo sapiens GN=TMED3 PE=1 SV=1	Highly down_regulated	0.00940079	2.02684	0.182207	-2.45635
KAIMRC1/MCF7	Starve	Q9Y2H0	139	Disks large-associated protein 4 OS=Homo sapiens GN=DLGAP4 PE=1 SV=3	Highly down_regulated	0.018747	1.72707	0.0976985	-3.35552
KAIMRC1/MCF7	Starve	Q9UN81	140	LINE-1 retrotransposable element ORF1 protein OS=Homo sapiens GN=L1RE1 PE=1 SV=1	Highly down_regulated	0.0289115	1.53893	0.134959	-2.88941
KAIMRC1/MCF7	Starve	Q9ULJ7	141	Ankyrin repeat domain-containing protein 50 OS=Homo sapiens GN=ANKRD50 PE=1 SV=4	Highly down_regulated	0.0424427	1.3722	0.0430304	-4.5385
KAIMRC1/MCF7	Starve	Q9P2M7	142	Cingulin OS=Homo sapiens GN=CGN PE=1 SV=2	Highly down_regulated	0.0102339	1.98996	0.183454	-2.44651
KAIMRC1/MCF7	Starve	Q9NZM1	143	Myoferlin OS=Homo sapiens GN=MYOF PE=1 SV=1	Highly down_regulated	0.0496857	1.30377	0.0763062	-3.71206
KAIMRC1/MCF7	Starve	Q9NSB2	144	Keratin, type II cuticular Hb4 OS=Homo sapiens GN=KRT84 PE=2 SV=2	Highly down_regulated	0.0430765	1.36576	0.00544754	-7.52018
KAIMRC1/MCF7	Starve	Q9HCD6	145	Protein TANC2 OS=Homo sapiens GN=TANC2 PE=1 SV=3	Highly down_regulated	0.0295373	1.52963	0.0778875	-3.68246
KAIMRC1/MCF7	Starve	Q9H299	146	SH3 domain-binding glutamic acid-rich-like protein 3 OS=Homo sapiens GN=SH3BGRL3 PE=1 SV=1	Highly down_regulated	0.0405863	1.39162	0.118506	-3.07697
KAIMRC1/MCF7	Starve	Q9H3Y8	147	Pancreatic progenitor cell differentiation and proliferation factor OS=Homo sapiens GN=PPDPF PE=3 SV=1	Highly down_regulated	0.0440126	1.35642	0.0831377	-3.58835
KAIMRC1/MCF7	Starve	Q9BXB5	148	Oxysterol-binding protein-related protein 10 OS=Homo sapiens GN=OSBPL10 PE=1 SV=2	Highly down_regulated	0.0136267	1.86561	0.192388	-2.37791
KAIMRC1/MCF7	Starve	Q9BWM7	149	Sideroflexin-3 OS=Homo sapiens GN=SFXN3 PE=1 SV=2	Highly down_regulated	0.0254983	1.59349	0.0618281	-4.01559
KAIMRC1/MCF7	Starve	Q9BV40	150	Vesicle-associated membrane protein 8 OS=Homo sapiens GN=VAMP8 PE=1 SV=1	Highly down_regulated	0.0176566	1.75309	0.0903354	-3.46856
KAIMRC1/MCF7	Starve	Q9BQ24	151	Zinc finger FYVE domain-containing protein 21 OS=Homo sapiens GN=ZFYVE21 PE=1 SV=1	Highly down_regulated	0.00467143	2.33055	0.16792	-2.57416
KAIMRC1/MCF7	Starve	Q8TD43	152	Transient receptor potential cation channel subfamily M member 4 OS=Homo sapiens GN=TRPM4 PE=1 SV=1	Highly down_regulated	0.0280533	1.55202	0.112834	-3.14773
KAIMRC1/MCF7	Starve	Q8N1N4	153	Keratin, type II cytoskeletal 78 OS=Homo sapiens GN=KRT78 PE=2 SV=2	Highly down_regulated	0.0389638	1.40934	0.0064445	-7.27771
KAIMRC1/MCF7	Starve	Q8IV36	154	Protein HID1 OS=Homo sapiens GN=HID1 PE=1 SV=1	Highly down_regulated	0.0105386	1.97722	0.051644	-4.27526
KAIMRC1/MCF7	Starve	Q7Z794	155	Keratin, type II cytoskeletal 1b OS=Homo sapiens GN=KRT77 PE=2 SV=3	Highly down_regulated	0.0105453	1.97694	0.144276	-2.7931
KAIMRC1/MCF7	Starve	Q6P1M3	156	Lethal(2) giant larvae protein homolog 2 OS=Homo sapiens GN=LLGL2 PE=1 SV=2	Highly down_regulated	0.0492778	1.30735	0.118279	-3.07974
KAIMRC1/MCF7	Starve	Q6KB66	157	Keratin, type II cytoskeletal 80 OS=Homo sapiens GN=KRT80 PE=1 SV=2	Highly down_regulated	0.00428033	2.36852	0.0102655	-6.60606
KAIMRC1/MCF7	Starve	Q6AI08	158	HEAT repeat-containing protein 6 OS=Homo sapiens GN=HEATR6 PE=1 SV=1	Highly down_regulated	0.0171807	1.76496	0.103753	-3.26878
KAIMRC1/MCF7	Starve	Q5XKE5	159	Keratin, type II cytoskeletal 79 OS=Homo sapiens GN=KRT79 PE=1 SV=2	Highly down_regulated	0.0403707	1.39393	0.0166058	-5.91217
KAIMRC1/MCF7	Starve	Q5T0W9	160	Protein FAM83B OS=Homo sapiens GN=FAM83B PE=1 SV=1	Highly down_regulated	0.00400884	2.39698	0.0552457	-4.17799
KAIMRC1/MCF7	Starve	Q4ZG55	161	Protein GREB1 OS=Homo sapiens GN=GREB1 PE=2 SV=1	Highly down_regulated	0.0335786	1.47394	0.0133382	-6.22829
KAIMRC1/MCF7	Starve	P80723	162	Brain acid soluble protein 1 OS=Homo sapiens GN=BASP1 PE=1 SV=2	Highly down_regulated	0.0345574	1.46146	0.0106132	-6.558
KAIMRC1/MCF7	Starve	P61966	163	AP-1 complex subunit sigma-1A OS=Homo sapiens GN=AP1S1 PE=1 SV=1	Highly down_regulated	0.0310914	1.50736	0.144708	-2.78878
KAIMRC1/MCF7	Starve	P56159	164	GDNF family receptor alpha-1 OS=Homo sapiens GN=GFRA1 PE=2 SV=2	Highly down_regulated	0.010782	1.9673	0.00555089	-7.49307
KAIMRC1/MCF7	Starve	P54802	165	Alpha-N-acetylglucosaminidase OS=Homo sapiens GN=NAGLU PE=1 SV=2	Highly down_regulated	0.0140603	1.85201	0.0852427	-3.55228
KAIMRC1/MCF7	Starve	P52895	166	Aldo-keto reductase family 1 member C2 OS=Homo sapiens GN=AKR1C2 PE=1 SV=3	Highly down_regulated	0.041433	1.38265	0.0146526	-6.0927
KAIMRC1/MCF7	Starve	P50895	167	Basal cell adhesion molecule OS=Homo sapiens GN=BCAM PE=1 SV=2	Highly down_regulated	0.021844	1.66067	0.117919	-3.08414
KAIMRC1/MCF7	Starve	P50135	168	Histamine N-methyltransferase OS=Homo sapiens GN=HNMT PE=1 SV=1	Highly down_regulated	0.014105	1.85063	0.104086	-3.26416
KAIMRC1/MCF7	Starve	P49023	169	Paxillin OS=Homo sapiens GN=PXN PE=1 SV=3	Highly down_regulated	0.0361756	1.44158	0.103928	-3.26635
KAIMRC1/MCF7	Starve	P48668	170	Keratin, type II cytoskeletal 6C OS=Homo sapiens GN=KRT6C PE=1 SV=3	Highly down_regulated	0.0274698	1.56114	0.0222601	-5.4894
KAIMRC1/MCF7	Starve	P40121	171	Macrophage-capping protein OS=Homo sapiens GN=CAPG PE=1 SV=2	Highly down_regulated	0.0308502	1.51074	0.160156	-2.64245
KAIMRC1/MCF7	Starve	P36575	172	Arrestin-C OS=Homo sapiens GN=ARR3 PE=1 SV=2	Highly down_regulated	0.0276275	1.55866	0.181531	-2.46171
KAIMRC1/MCF7	Starve	P31431	173	Syndecan-4 OS=Homo sapiens GN=SDC4 PE=1 SV=2	Highly down_regulated	0.0469955	1.32794	0.166454	-2.58681
KAIMRC1/MCF7	Starve	P29762	174	Cellular retinoic acid-binding protein 1 OS=Homo sapiens GN=CRABP1 PE=1 SV=2	Highly down_regulated	0.0476314	1.32211	0.102697	-3.28353
KAIMRC1/MCF7	Starve	P29350	175	Tyrosine-protein phosphatase non-receptor type 6 OS=Homo sapiens GN=PTPN6 PE=1 SV=1	Highly down_regulated	0.0407839	1.38951	0.0750908	-3.73522
KAIMRC1/MCF7	Starve	P23443	176	Ribosomal protein S6 kinase beta-1 OS=Homo sapiens GN=RPS6KB1 PE=1 SV=2	Highly down_regulated	0.0385142	1.41438	0.0837221	-3.57825
KAIMRC1/MCF7	Starve	P21291	177	Cysteine and glycine-rich protein 1 OS=Homo sapiens GN=CSRP1 PE=1 SV=3	Highly down_regulated	0.0286652	1.54264	0.0310663	-5.00851
KAIMRC1/MCF7	Starve	P19013	178	Keratin, type II cytoskeletal 4 OS=Homo sapiens GN=KRT4 PE=1 SV=4	Highly down_regulated	5.55067e-05	4.25565	0.0113107	-6.46617
KAIMRC1/MCF7	Starve	P19012	179	Keratin, type I cytoskeletal 15 OS=Homo sapiens GN=KRT15 PE=1 SV=3	Highly down_regulated	0.040369	1.39395	0.0112588	-6.47281
KAIMRC1/MCF7	Starve	P17676	180	CCAAT/enhancer-binding protein beta OS=Homo sapiens GN=CEBPB PE=1 SV=2	Highly down_regulated	0.0403892	1.39373	0.150621	-2.73101
KAIMRC1/MCF7	Starve	P16144	181	Integrin beta-4 OS=Homo sapiens GN=ITGB4 PE=1 SV=5	Highly down_regulated	0.0194973	1.71002	0.0978531	-3.35324
KAIMRC1/MCF7	Starve	P15559	182	NAD(P)H dehydrogenase [quinone] 1 OS=Homo sapiens GN=NQO1 PE=1 SV=1	Highly down_regulated	0.000369572	3.4323	0.0224481	-5.47726
KAIMRC1/MCF7	Starve	P14923	183	Junction plakoglobin OS=Homo sapiens GN=JUP PE=1 SV=3	Highly down_regulated	0.0390356	1.40854	0.13705	-2.86722
KAIMRC1/MCF7	Starve	P13647	184	Keratin, type II cytoskeletal 5 OS=Homo sapiens GN=KRT5 PE=1 SV=3	Highly down_regulated	0.0421455	1.37525	0.0278389	-5.16675
KAIMRC1/MCF7	Starve	P12035	185	Keratin, type II cytoskeletal 3 OS=Homo sapiens GN=KRT3 PE=1 SV=3	Highly down_regulated	0.0483679	1.31544	0.0479443	-4.3825
KAIMRC1/MCF7	Starve	P08779	186	Keratin, type I cytoskeletal 16 OS=Homo sapiens GN=KRT16 PE=1 SV=4	Highly down_regulated	0.0453368	1.34355	0.022941	-5.44593
KAIMRC1/MCF7	Starve	P08729	187	Keratin, type II cytoskeletal 7 OS=Homo sapiens GN=KRT7 PE=1 SV=5	Highly down_regulated	0.0208703	1.68047	0.0263343	-5.24691
KAIMRC1/MCF7	Starve	P08651	188	Nuclear factor 1 C-type OS=Homo sapiens GN=NFIC PE=1 SV=2	Highly down_regulated	0.0419276	1.3775	0.194326	-2.36345
KAIMRC1/MCF7	Starve	P07996	189	Thrombospondin-1 OS=Homo sapiens GN=THBS1 PE=1 SV=2	Highly down_regulated	0.0091133	2.04032	0.148556	-2.75092
KAIMRC1/MCF7	Starve	P07384	190	Calpain-1 catalytic subunit OS=Homo sapiens GN=CAPN1 PE=1 SV=1	Highly down_regulated	0.0422047	1.37464	0.152132	-2.7166
KAIMRC1/MCF7	Starve	P07355	191	Annexin A2 OS=Homo sapiens GN=ANXA2 PE=1 SV=2	Highly down_regulated	0.0492222	1.30784	0.0208906	-5.58101
KAIMRC1/MCF7	Starve	P05556	192	Integrin beta-1 OS=Homo sapiens GN=ITGB1 PE=1 SV=2	Highly down_regulated	0.0481755	1.31717	0.194623	-2.36124
KAIMRC1/MCF7	Starve	P04792	193	Heat shock protein beta-1 OS=Homo sapiens GN=HSPB1 PE=1 SV=2	Highly down_regulated	0.0122647	1.91134	0.0255362	-5.29131
KAIMRC1/MCF7	Starve	P04259	194	Keratin, type II cytoskeletal 6B OS=Homo sapiens GN=KRT6B PE=1 SV=5	Highly down_regulated	0.0270493	1.56784	0.0254851	-5.2942
KAIMRC1/MCF7	Starve	P02545	195	Prelamin-A/C OS=Homo sapiens GN=LMNA PE=1 SV=1	Highly down_regulated	0.0183468	1.73644	0.121525	-3.04067
KAIMRC1/MCF7	Starve	P02538	196	Keratin, type II cytoskeletal 6A OS=Homo sapiens GN=KRT6A PE=1 SV=3	Highly down_regulated	0.0277223	1.55717	0.024421	-5.35573
KAIMRC1/MCF7	Starve	P01903	197	HLA class II histocompatibility antigen, DR alpha chain OS=Homo sapiens GN=HLA-DRA PE=1 SV=1	Highly down_regulated	0.0261921	1.58183	0.1742	-2.52118
KAIMRC1/MCF7	Starve	O96011	198	Peroxisomal membrane protein 11B OS=Homo sapiens GN=PEX11B PE=1 SV=1	Highly down_regulated	0.0150122	1.82356	0.164361	-2.60506
KAIMRC1/MCF7	Starve	O95833	199	Chloride intracellular channel protein 3 OS=Homo sapiens GN=CLIC3 PE=1 SV=2	Highly down_regulated	0.024934	1.60321	0.114491	-3.12669
KAIMRC1/MCF7	Starve	O75369	200	Filamin-B OS=Homo sapiens GN=FLNB PE=1 SV=2	Highly down_regulated	0.0462196	1.33517	0.192956	-2.37366
KAIMRC1/MCF7	Starve	O75362	201	Zinc finger protein 217 OS=Homo sapiens GN=ZNF217 PE=1 SV=1	Highly down_regulated	0.0421252	1.37546	0.18082	-2.46737
KAIMRC1/MCF7	Starve	O75167	202	Phosphatase and actin regulator 2 OS=Homo sapiens GN=PHACTR2 PE=1 SV=2	Highly down_regulated	0.0110335	1.95729	0.149456	-2.74221
KAIMRC1/MCF7	Starve	O60268	203	Uncharacterized protein KIAA0513 OS=Homo sapiens GN=KIAA0513 PE=2 SV=1	Highly down_regulated	0.0185941	1.73062	0.0911577	-3.45549
KAIMRC1/MCF7	Starve	O43570	204	Carbonic anhydrase 12 OS=Homo sapiens GN=CA12 PE=1 SV=1	Highly down_regulated	0.0310496	1.50794	0.064407	-3.95664
KAIMRC1/MCF7	Starve	O15533	205	Tapasin OS=Homo sapiens GN=TAPBP PE=1 SV=1	Highly down_regulated	0.00803342	2.0951	0.0982815	-3.34694
KAIMRC1/MCF7	Starve	O14745	206	Na(+)/H(+) exchange regulatory cofactor NHE-RF1 OS=Homo sapiens GN=SLC9A3R1 PE=1 SV=4	Highly down_regulated	0.015827	1.8006	0.136288	-2.87527
KAIMRC1/MCF7	Starve	O00468	207	Agrin OS=Homo sapiens GN=AGRN PE=1 SV=5	Highly down_regulated	0.0331506	1.47951	0.0351719	-4.82943
KAIMRC1/MCF7	Starve	A6NMY6	208	Putative annexin A2-like protein OS=Homo sapiens GN=ANXA2P2 PE=5 SV=2	Highly down_regulated	0.0383065	1.41673	0.0179669	-5.79851
KAIMRC1/MCF7	Starve	Q99504	209	Eyes absent homolog 3 OS=Homo sapiens GN=EYA3 PE=1 SV=3	Highly up_regulated	0.00968695	2.01381	7.32634	2.87309
KAIMRC1/MCF7	Starve	Q16763	210	Ubiquitin-conjugating enzyme E2 S OS=Homo sapiens GN=UBE2S PE=1 SV=2	Highly up_regulated	0.0213828	1.66993	6.09043	2.60654
KAIMRC1/MCF7	Starve	Q16527	211	Cysteine and glycine-rich protein 2 OS=Homo sapiens GN=CSRP2 PE=1 SV=3	Highly up_regulated	0.00225194	2.64744	231.26	7.85337
KAIMRC1/MCF7	Starve	Q16222	212	UDP-N-acetylhexosamine pyrophosphorylase OS=Homo sapiens GN=UAP1 PE=1 SV=3	Highly up_regulated	0.012761	1.89411	7.41067	2.8896
KAIMRC1/MCF7	Starve	Q16143	213	Beta-synuclein OS=Homo sapiens GN=SNCB PE=1 SV=1	Highly up_regulated	0.0115827	1.93619	73.7098	6.20379
KAIMRC1/MCF7	Starve	Q14119	214	Vascular endothelial zinc finger 1 OS=Homo sapiens GN=VEZF1 PE=1 SV=2	Highly up_regulated	0.0357783	1.44638	5.3602	2.42229
KAIMRC1/MCF7	Starve	Q13309	215	S-phase kinase-associated protein 2 OS=Homo sapiens GN=SKP2 PE=1 SV=2	Highly up_regulated	0.00505407	2.29636	19.0793	4.25394
KAIMRC1/MCF7	Starve	Q13126	216	S-methyl-5'-thioadenosine phosphorylase OS=Homo sapiens GN=MTAP PE=1 SV=2	Highly up_regulated	0.000479142	3.31954	47.7326	5.5769
KAIMRC1/MCF7	Starve	Q13112	217	Chromatin assembly factor 1 subunit B OS=Homo sapiens GN=CHAF1B PE=1 SV=1	Highly up_regulated	0.00820342	2.08601	5.67596	2.50486
KAIMRC1/MCF7	Starve	Q13111	218	Chromatin assembly factor 1 subunit A OS=Homo sapiens GN=CHAF1A PE=1 SV=2	Highly up_regulated	0.0154887	1.80999	6.55958	2.7136
KAIMRC1/MCF7	Starve	Q03013	219	Glutathione S-transferase Mu 4 OS=Homo sapiens GN=GSTM4 PE=1 SV=3	Highly up_regulated	0.00514734	2.28842	6.1573	2.6223
KAIMRC1/MCF7	Starve	Q02952	220	A-kinase anchor protein 12 OS=Homo sapiens GN=AKAP12 PE=1 SV=4	Highly up_regulated	0.0425504	1.3711	15.4526	3.94978
KAIMRC1/MCF7	Starve	Q01469	221	Fatty acid-binding protein, epidermal OS=Homo sapiens GN=FABP5 PE=1 SV=3	Highly up_regulated	0.00653689	2.18463	6.82828	2.77152
KAIMRC1/MCF7	Starve	Q96SZ5	222	2-aminoethanethiol dioxygenase OS=Homo sapiens GN=ADO PE=1 SV=2	Highly up_regulated	0.00245545	2.60987	5.17839	2.3725
KAIMRC1/MCF7	Starve	Q96PU8	223	Protein quaking OS=Homo sapiens GN=QKI PE=1 SV=1	Highly up_regulated	0.0415301	1.38164	6.49656	2.69968
KAIMRC1/MCF7	Starve	Q96H79	224	Zinc finger CCCH-type antiviral protein 1-like OS=Homo sapiens GN=ZC3HAV1L PE=1 SV=2	Highly up_regulated	0.0191771	1.71722	7.72866	2.95022
KAIMRC1/MCF7	Starve	Q96F45	225	Zinc finger protein 503 OS=Homo sapiens GN=ZNF503 PE=1 SV=1	Highly up_regulated	0.00683459	2.16529	16.6973	4.06154
KAIMRC1/MCF7	Starve	Q96CX2	226	BTB/POZ domain-containing protein KCTD12 OS=Homo sapiens GN=KCTD12 PE=1 SV=1	Highly up_regulated	0.00130138	2.88559	15.2683	3.93247
KAIMRC1/MCF7	Starve	Q86YQ8	227	Copine-8 OS=Homo sapiens GN=CPNE8 PE=1 SV=2	Highly up_regulated	0.00425669	2.37093	7.85088	2.97285
KAIMRC1/MCF7	Starve	Q9Y680	228	Peptidyl-prolyl cis-trans isomerase FKBP7 OS=Homo sapiens GN=FKBP7 PE=1 SV=1	Highly up_regulated	0.0101808	1.99222	25.3599	4.66448
KAIMRC1/MCF7	Starve	Q9Y248	229	DNA replication complex GINS protein PSF2 OS=Homo sapiens GN=GINS2 PE=1 SV=1	Highly up_regulated	0.0295757	1.52906	6.62682	2.72832
KAIMRC1/MCF7	Starve	Q9Y6M1	230	Insulin-like growth factor 2 mRNA-binding protein 2 OS=Homo sapiens GN=IGF2BP2 PE=1 SV=2	Highly up_regulated	0.0315014	1.50167	7.45144	2.89752
KAIMRC1/MCF7	Starve	Q9Y5L4	231	Mitochondrial import inner membrane translocase subunit Tim13 OS=Homo sapiens GN=TIMM13 PE=1 SV=1	Highly up_regulated	0.0436622	1.35989	5.80747	2.53791
KAIMRC1/MCF7	Starve	Q9Y3S2	232	Zinc finger protein 330 OS=Homo sapiens GN=ZNF330 PE=1 SV=1	Highly up_regulated	0.00523838	2.2808	5.43655	2.44269
KAIMRC1/MCF7	Starve	Q9Y3D8	233	Adenylate kinase isoenzyme 6 OS=Homo sapiens GN=AK6 PE=1 SV=1	Highly up_regulated	0.0140539	1.8522	5.3125	2.40939
KAIMRC1/MCF7	Starve	Q9Y3B8	234	Oligoribonuclease, mitochondrial OS=Homo sapiens GN=REXO2 PE=1 SV=3	Highly up_regulated	0.00356548	2.44788	5.66198	2.50131
KAIMRC1/MCF7	Starve	Q9UQR0	235	Sex comb on midleg-like protein 2 OS=Homo sapiens GN=SCML2 PE=1 SV=1	Highly up_regulated	0.0161619	1.79151	13.9153	3.7986
KAIMRC1/MCF7	Starve	Q9UNS1	236	Protein timeless homolog OS=Homo sapiens GN=TIMELESS PE=1 SV=2	Highly up_regulated	0.00885328	2.0529	5.32707	2.41334
KAIMRC1/MCF7	Starve	Q9UNN4	237	TFIIA-alpha and beta-like factor OS=Homo sapiens GN=GTF2A1L PE=1 SV=2	Highly up_regulated	0.00248428	2.6048	5.8792	2.55562
KAIMRC1/MCF7	Starve	Q9NZI8	238	Insulin-like growth factor 2 mRNA-binding protein 1 OS=Homo sapiens GN=IGF2BP1 PE=1 SV=2	Highly up_regulated	0.0432368	1.36415	112.58	6.8148
KAIMRC1/MCF7	Starve	Q9NX58	239	Cell growth-regulating nucleolar protein OS=Homo sapiens GN=LYAR PE=1 SV=2	Highly up_regulated	0.018642	1.72951	5.2045	2.37976
KAIMRC1/MCF7	Starve	Q9NVX0	240	HAUS augmin-like complex subunit 2 OS=Homo sapiens GN=HAUS2 PE=1 SV=1	Highly up_regulated	0.0246428	1.60831	5.32996	2.41413
KAIMRC1/MCF7	Starve	Q9NUG6	241	p53 and DNA damage-regulated protein 1 OS=Homo sapiens GN=PDRG1 PE=1 SV=2	Highly up_regulated	0.00124905	2.90342	6.94785	2.79657
KAIMRC1/MCF7	Starve	Q9NRZ9	242	Lymphoid-specific helicase OS=Homo sapiens GN=HELLS PE=1 SV=1	Highly up_regulated	0.0185933	1.73064	5.66431	2.5019
KAIMRC1/MCF7	Starve	Q9NRG1	243	Phosphoribosyltransferase domain-containing protein 1 OS=Homo sapiens GN=PRTFDC1 PE=1 SV=1	Highly up_regulated	0.00504924	2.29677	19.338	4.27337
KAIMRC1/MCF7	Starve	Q9NPF4	244	Probable tRNA N6-adenosine threonylcarbamoyltransferase OS=Homo sapiens GN=OSGEP PE=1 SV=1	Highly up_regulated	0.0360771	1.44277	5.00094	2.3222
KAIMRC1/MCF7	Starve	Q9NP50	245	Protein FAM60A OS=Homo sapiens GN=FAM60A PE=1 SV=1	Highly up_regulated	0.00177077	2.75184	5.08537	2.34635
KAIMRC1/MCF7	Starve	Q9H7S9	246	Zinc finger protein 703 OS=Homo sapiens GN=ZNF703 PE=1 SV=1	Highly up_regulated	0.000739196	3.13124	14.8238	3.88985
KAIMRC1/MCF7	Starve	Q9H2P9	247	Diphthine methyl ester synthase OS=Homo sapiens GN=DPH5 PE=1 SV=2	Highly up_regulated	0.0393237	1.40535	13.8878	3.79574
KAIMRC1/MCF7	Starve	Q9BVI4	248	Nucleolar complex protein 4 homolog OS=Homo sapiens GN=NOC4L PE=1 SV=1	Highly up_regulated	0.00314144	2.50287	6.94012	2.79496
KAIMRC1/MCF7	Starve	Q9BTE7	249	DCN1-like protein 5 OS=Homo sapiens GN=DCUN1D5 PE=1 SV=1	Highly up_regulated	0.016785	1.77508	10.3512	3.37173
KAIMRC1/MCF7	Starve	Q8WVC6	250	Dephospho-CoA kinase domain-containing protein OS=Homo sapiens GN=DCAKD PE=1 SV=1	Highly up_regulated	0.0201283	1.69619	5.55144	2.47286
KAIMRC1/MCF7	Starve	Q8TDP1	251	Ribonuclease H2 subunit C OS=Homo sapiens GN=RNASEH2C PE=1 SV=1	Highly up_regulated	0.0425974	1.37062	5.26759	2.39714
KAIMRC1/MCF7	Starve	Q8N4J0	252	Carnosine N-methyltransferase OS=Homo sapiens GN=CARNMT1 PE=1 SV=1	Highly up_regulated	0.0243975	1.61266	5.33561	2.41565
KAIMRC1/MCF7	Starve	Q8N0X7	253	Spartin OS=Homo sapiens GN=SPG20 PE=1 SV=1	Highly up_regulated	0.0466349	1.33129	5.82864	2.54316
KAIMRC1/MCF7	Starve	Q8IWS0	254	PHD finger protein 6 OS=Homo sapiens GN=PHF6 PE=1 SV=1	Highly up_regulated	0.00102805	2.98799	5.88834	2.55786
KAIMRC1/MCF7	Starve	Q7Z4G4	255	tRNA (guanine(10)-N2)-methyltransferase homolog OS=Homo sapiens GN=TRMT11 PE=1 SV=1	Highly up_regulated	0.0398065	1.40005	10.931	3.45035
KAIMRC1/MCF7	Starve	Q6P1R4	256	tRNA-dihydrouridine(16/17) synthase [NAD(P)(+)]-like OS=Homo sapiens GN=DUS1L PE=1 SV=1	Highly up_regulated	0.0176966	1.75211	6.1373	2.6176
KAIMRC1/MCF7	Starve	Q5BKZ1	257	DBIRD complex subunit ZNF326 OS=Homo sapiens GN=ZNF326 PE=1 SV=2	Highly up_regulated	0.00104213	2.98208	8.0128	3.00231
KAIMRC1/MCF7	Starve	P78316	258	Nucleolar protein 14 OS=Homo sapiens GN=NOP14 PE=1 SV=3	Highly up_regulated	0.0178895	1.7474	5.04871	2.33591
KAIMRC1/MCF7	Starve	P57076	259	UPF0769 protein C21orf59 OS=Homo sapiens GN=C21orf59 PE=1 SV=1	Highly up_regulated	0.0338188	1.47084	5.39073	2.43048
KAIMRC1/MCF7	Starve	P49593	260	Protein phosphatase 1F OS=Homo sapiens GN=PPM1F PE=1 SV=3	Highly up_regulated	0.000164291	3.78439	6.61109	2.72489
KAIMRC1/MCF7	Starve	P49454	261	Centromere protein F OS=Homo sapiens GN=CENPF PE=1 SV=2	Highly up_regulated	0.0161268	1.79245	8.11012	3.01972
KAIMRC1/MCF7	Starve	P42773	262	Cyclin-dependent kinase 4 inhibitor C OS=Homo sapiens GN=CDKN2C PE=1 SV=1	Highly up_regulated	0.045128	1.34555	8.77564	3.1335
KAIMRC1/MCF7	Starve	P36871	263	Phosphoglucomutase-1 OS=Homo sapiens GN=PGM1 PE=1 SV=3	Highly up_regulated	0.00434853	2.36166	6.2181	2.63647
KAIMRC1/MCF7	Starve	P35219	264	Carbonic anhydrase-related protein OS=Homo sapiens GN=CA8 PE=1 SV=3	Highly up_regulated	0.0191499	1.71783	10.9025	3.44658
KAIMRC1/MCF7	Starve	P32929	265	Cystathionine gamma-lyase OS=Homo sapiens GN=CTH PE=1 SV=3	Highly up_regulated	0.0463247	1.33419	9.74538	3.28472
KAIMRC1/MCF7	Starve	P24752	266	Acetyl-CoA acetyltransferase, mitochondrial OS=Homo sapiens GN=ACAT1 PE=1 SV=1	Highly up_regulated	0.000779603	3.10813	8.96044	3.16357
KAIMRC1/MCF7	Starve	P23378	267	Glycine dehydrogenase (decarboxylating), mitochondrial OS=Homo sapiens GN=GLDC PE=1 SV=2	Highly up_regulated	0.0260386	1.58438	265.572	8.05296
KAIMRC1/MCF7	Starve	P19022	268	Cadherin-2 OS=Homo sapiens GN=CDH2 PE=1 SV=4	Highly up_regulated	0.021122	1.67526	5.37088	2.42516
KAIMRC1/MCF7	Starve	P17028	269	Zinc finger protein 24 OS=Homo sapiens GN=ZNF24 PE=1 SV=4	Highly up_regulated	0.0300911	1.52156	5.43791	2.44305
KAIMRC1/MCF7	Starve	P16383	270	GC-rich sequence DNA-binding factor 2 OS=Homo sapiens GN=GCFC2 PE=1 SV=2	Highly up_regulated	0.0338692	1.4702	12.5044	3.64437
KAIMRC1/MCF7	Starve	P16083	271	Ribosyldihydronicotinamide dehydrogenase [quinone] OS=Homo sapiens GN=NQO2 PE=1 SV=5	Highly up_regulated	0.0114769	1.94018	10.0835	3.33392
KAIMRC1/MCF7	Starve	P12277	272	Creatine kinase B-type OS=Homo sapiens GN=CKB PE=1 SV=1	Highly up_regulated	0.0223065	1.65157	60.3626	5.91558
KAIMRC1/MCF7	Starve	P11310	273	Medium-chain specific acyl-CoA dehydrogenase, mitochondrial OS=Homo sapiens GN=ACADM PE=1 SV=1	Highly up_regulated	0.0282166	1.54949	11.5135	3.52525
KAIMRC1/MCF7	Starve	P11171	274	Protein 4.1 OS=Homo sapiens GN=EPB41 PE=1 SV=4	Highly up_regulated	0.00291499	2.53536	6.00387	2.58589
KAIMRC1/MCF7	Starve	P09936	275	Ubiquitin carboxyl-terminal hydrolase isozyme L1 OS=Homo sapiens GN=UCHL1 PE=1 SV=2	Highly up_regulated	0.0211317	1.67507	50.3126	5.65285
KAIMRC1/MCF7	Starve	P09874	276	Poly [ADP-ribose] polymerase 1 OS=Homo sapiens GN=PARP1 PE=1 SV=4	Highly up_regulated	0.000931461	3.03084	11.1574	3.47993
KAIMRC1/MCF7	Starve	P09211	277	Glutathione S-transferase P OS=Homo sapiens GN=GSTP1 PE=1 SV=2	Highly up_regulated	0.0286478	1.54291	476.259	8.8956
KAIMRC1/MCF7	Starve	P07203	278	Glutathione peroxidase 1 OS=Homo sapiens GN=GPX1 PE=1 SV=4	Highly up_regulated	0.0121312	1.9161	666.547	9.38056
KAIMRC1/MCF7	Starve	P05091	279	Aldehyde dehydrogenase, mitochondrial OS=Homo sapiens GN=ALDH2 PE=1 SV=2	Highly up_regulated	0.04832	1.31587	25.4707	4.67076
KAIMRC1/MCF7	Starve	P04818	280	Thymidylate synthase OS=Homo sapiens GN=TYMS PE=1 SV=3	Highly up_regulated	0.000245329	3.61025	9.32813	3.22159
KAIMRC1/MCF7	Starve	P04181	281	Ornithine aminotransferase, mitochondrial OS=Homo sapiens GN=OAT PE=1 SV=1	Highly up_regulated	0.0116386	1.9341	6.99667	2.80667
KAIMRC1/MCF7	Starve	O95429	282	BAG family molecular chaperone regulator 4 OS=Homo sapiens GN=BAG4 PE=1 SV=1	Highly up_regulated	0.0432879	1.36363	6.83763	2.7735
KAIMRC1/MCF7	Starve	O75330	283	Hyaluronan mediated motility receptor OS=Homo sapiens GN=HMMR PE=1 SV=2	Highly up_regulated	0.0411853	1.38526	9.26734	3.21216
KAIMRC1/MCF7	Starve	O75147	284	Obscurin-like protein 1 OS=Homo sapiens GN=OBSL1 PE=1 SV=4	Highly up_regulated	0.0380772	1.41934	5.62962	2.49304
KAIMRC1/MCF7	Starve	O43175	285	D-3-phosphoglycerate dehydrogenase OS=Homo sapiens GN=PHGDH PE=1 SV=4	Highly up_regulated	0.0289958	1.53766	7.96529	2.99373
KAIMRC1/MCF7	Starve	O15121	286	Sphingolipid delta(4)-desaturase DES1 OS=Homo sapiens GN=DEGS1 PE=1 SV=1	Highly up_regulated	0.00255066	2.59335	13.5617	3.76147
KAIMRC1/MCF7	Starve	O14737	287	Programmed cell death protein 5 OS=Homo sapiens GN=PDCD5 PE=1 SV=3	Highly up_regulated	0.0372925	1.42838	5.65307	2.49904
KAIMRC1/MCF7	Starve	O00762	288	Ubiquitin-conjugating enzyme E2 C OS=Homo sapiens GN=UBE2C PE=1 SV=1	Highly up_regulated	0.00111452	2.95291	6.34827	2.66636
KAIMRC1/MCF7	Starve	O00425	289	Insulin-like growth factor 2 mRNA-binding protein 3 OS=Homo sapiens GN=IGF2BP3 PE=1 SV=2	Highly up_regulated	0.0198201	1.70289	38.5713	5.26946
KAIMRC1/MCF7	Starve	O00255	290	Menin OS=Homo sapiens GN=MEN1 PE=1 SV=4	Highly up_regulated	0.0403875	1.39375	5.62521	2.49191
KAIMRC1/MCF7	Starve	O00116	291	Alkyldihydroxyacetonephosphate synthase, peroxisomal OS=Homo sapiens GN=AGPS PE=1 SV=1	Highly up_regulated	0.0377356	1.42325	18.9795	4.24637
KAIMRC1/MCF7	Starve	A8MXV4	292	Nucleoside diphosphate-linked moiety X motif 19 OS=Homo sapiens GN=NUDT19 PE=1 SV=1	Highly up_regulated	0.000288873	3.53929	16.6128	4.05423
KAIMRC1/MCF7	Starve	A8MUU1	293	Putative fatty acid-binding protein 5-like protein 3 OS=Homo sapiens GN=FABP5P3 PE=5 SV=1	Highly up_regulated	0.00604595	2.21854	7.19355	2.8467
KAIMRC1/MCF7	Starve	Q99962	294	Endophilin-A1 OS=Homo sapiens GN=SH3GL2 PE=1 SV=1	Up_regulated	0.00939918	2.02691	2.98797	1.57917
KAIMRC1/MCF7	Starve	Q99832	295	T-complex protein 1 subunit eta OS=Homo sapiens GN=CCT7 PE=1 SV=2	Up_regulated	0.0155034	1.80957	3.53619	1.82219
KAIMRC1/MCF7	Starve	Q99829	296	Copine-1 OS=Homo sapiens GN=CPNE1 PE=1 SV=1	Up_regulated	0.00157296	2.80328	3.57516	1.83801
KAIMRC1/MCF7	Starve	Q99733	297	Nucleosome assembly protein 1-like 4 OS=Homo sapiens GN=NAP1L4 PE=1 SV=1	Up_regulated	0.00348458	2.45785	3.23772	1.69498
KAIMRC1/MCF7	Starve	Q99707	298	Methionine synthase OS=Homo sapiens GN=MTR PE=1 SV=2	Up_regulated	0.000514228	3.28884	4.10777	2.03836
KAIMRC1/MCF7	Starve	Q99700	299	Ataxin-2 OS=Homo sapiens GN=ATXN2 PE=1 SV=2	Up_regulated	0.0108664	1.96391	2.32888	1.21963
KAIMRC1/MCF7	Starve	Q99613	300	Eukaryotic translation initiation factor 3 subunit C OS=Homo sapiens GN=EIF3C PE=1 SV=1	Up_regulated	0.022358	1.65057	2.56197	1.35726
KAIMRC1/MCF7	Starve	Q99598	301	Translin-associated protein X OS=Homo sapiens GN=TSNAX PE=1 SV=1	Up_regulated	0.00325767	2.48709	2.02049	1.0147
KAIMRC1/MCF7	Starve	Q99496	302	E3 ubiquitin-protein ligase RING2 OS=Homo sapiens GN=RNF2 PE=1 SV=1	Up_regulated	0.0038358	2.41614	2.29984	1.20153
KAIMRC1/MCF7	Starve	Q99426	303	Tubulin-folding cofactor B OS=Homo sapiens GN=TBCB PE=1 SV=2	Up_regulated	0.0150618	1.82212	2.48522	1.31337
KAIMRC1/MCF7	Starve	Q92945	304	Far upstream element-binding protein 2 OS=Homo sapiens GN=KHSRP PE=1 SV=4	Up_regulated	0.0120594	1.91867	3.92212	1.97163
KAIMRC1/MCF7	Starve	Q92901	305	60S ribosomal protein L3-like OS=Homo sapiens GN=RPL3L PE=2 SV=3	Up_regulated	0.0310453	1.508	2.00807	1.00581
KAIMRC1/MCF7	Starve	Q92800	306	Histone-lysine N-methyltransferase EZH1 OS=Homo sapiens GN=EZH1 PE=1 SV=2	Up_regulated	0.0371399	1.43016	2.56499	1.35895
KAIMRC1/MCF7	Starve	Q92769	307	Histone deacetylase 2 OS=Homo sapiens GN=HDAC2 PE=1 SV=2	Up_regulated	0.00368073	2.43407	2.49676	1.32005
KAIMRC1/MCF7	Starve	Q92558	308	Wiskott-Aldrich syndrome protein family member 1 OS=Homo sapiens GN=WASF1 PE=1 SV=1	Up_regulated	0.0296611	1.52781	2.1471	1.10239
KAIMRC1/MCF7	Starve	Q92552	309	28S ribosomal protein S27, mitochondrial OS=Homo sapiens GN=MRPS27 PE=1 SV=3	Up_regulated	0.0248065	1.60544	2.00192	1.00138
KAIMRC1/MCF7	Starve	Q16740	310	ATP-dependent Clp protease proteolytic subunit, mitochondrial OS=Homo sapiens GN=CLPP PE=1 SV=1	Up_regulated	0.0125069	1.90285	3.55304	1.82905
KAIMRC1/MCF7	Starve	Q16658	311	Fascin OS=Homo sapiens GN=FSCN1 PE=1 SV=3	Up_regulated	0.040489	1.39266	3.3518	1.74494
KAIMRC1/MCF7	Starve	Q16644	312	MAP kinase-activated protein kinase 3 OS=Homo sapiens GN=MAPKAPK3 PE=1 SV=1	Up_regulated	0.0248893	1.60399	2.96219	1.56666
KAIMRC1/MCF7	Starve	Q16595	313	Frataxin, mitochondrial OS=Homo sapiens GN=FXN PE=1 SV=2	Up_regulated	0.0218024	1.6615	3.71894	1.89489
KAIMRC1/MCF7	Starve	Q16576	314	Histone-binding protein RBBP7 OS=Homo sapiens GN=RBBP7 PE=1 SV=1	Up_regulated	0.0223279	1.65115	2.6379	1.39939
KAIMRC1/MCF7	Starve	Q15910	315	Histone-lysine N-methyltransferase EZH2 OS=Homo sapiens GN=EZH2 PE=1 SV=2	Up_regulated	0.0254094	1.595	2.49265	1.31768
KAIMRC1/MCF7	Starve	Q15811	316	Intersectin-1 OS=Homo sapiens GN=ITSN1 PE=1 SV=3	Up_regulated	0.00520487	2.28359	3.59552	1.8462
KAIMRC1/MCF7	Starve	Q15797	317	Mothers against decapentaplegic homolog 1 OS=Homo sapiens GN=SMAD1 PE=1 SV=1	Up_regulated	0.0103948	1.98318	2.23853	1.16255
KAIMRC1/MCF7	Starve	Q15785	318	Mitochondrial import receptor subunit TOM34 OS=Homo sapiens GN=TOMM34 PE=1 SV=2	Up_regulated	0.0188264	1.72523	3.35628	1.74686
KAIMRC1/MCF7	Starve	Q15637	319	Splicing factor 1 OS=Homo sapiens GN=SF1 PE=1 SV=4	Up_regulated	0.0181321	1.74155	2.77181	1.47083
KAIMRC1/MCF7	Starve	Q15560	320	Transcription elongation factor A protein 2 OS=Homo sapiens GN=TCEA2 PE=1 SV=1	Up_regulated	0.0224803	1.6482	2.92092	1.54642
KAIMRC1/MCF7	Starve	Q15459	321	Splicing factor 3A subunit 1 OS=Homo sapiens GN=SF3A1 PE=1 SV=1	Up_regulated	0.00619377	2.20805	2.67465	1.41935
KAIMRC1/MCF7	Starve	Q15428	322	Splicing factor 3A subunit 2 OS=Homo sapiens GN=SF3A2 PE=1 SV=2	Up_regulated	0.00973238	2.01178	2.48491	1.31319
KAIMRC1/MCF7	Starve	Q15397	323	Pumilio homolog 3 OS=Homo sapiens GN=PUM3 PE=1 SV=3	Up_regulated	0.00902269	2.04466	2.82147	1.49645
KAIMRC1/MCF7	Starve	Q15382	324	GTP-binding protein Rheb OS=Homo sapiens GN=RHEB PE=1 SV=1	Up_regulated	0.00166636	2.77823	2.04037	1.02883
KAIMRC1/MCF7	Starve	Q15291	325	Retinoblastoma-binding protein 5 OS=Homo sapiens GN=RBBP5 PE=1 SV=2	Up_regulated	0.0411591	1.38553	2.49958	1.32169
KAIMRC1/MCF7	Starve	Q15154	326	Pericentriolar material 1 protein OS=Homo sapiens GN=PCM1 PE=1 SV=4	Up_regulated	0.0103543	1.98488	3.06953	1.61802
KAIMRC1/MCF7	Starve	Q14919	327	Dr1-associated corepressor OS=Homo sapiens GN=DRAP1 PE=1 SV=3	Up_regulated	0.00330739	2.48051	3.96239	1.98637
KAIMRC1/MCF7	Starve	Q14807	328	Kinesin-like protein KIF22 OS=Homo sapiens GN=KIF22 PE=1 SV=5	Up_regulated	0.000520602	3.28349	3.27199	1.71017
KAIMRC1/MCF7	Starve	Q14684	329	Ribosomal RNA processing protein 1 homolog B OS=Homo sapiens GN=RRP1B PE=1 SV=3	Up_regulated	0.00372699	2.42864	3.99249	1.99729
KAIMRC1/MCF7	Starve	Q14680	330	Maternal embryonic leucine zipper kinase OS=Homo sapiens GN=MELK PE=1 SV=3	Up_regulated	0.0250507	1.60118	3.36596	1.75102
KAIMRC1/MCF7	Starve	Q14671	331	Pumilio homolog 1 OS=Homo sapiens GN=PUM1 PE=1 SV=3	Up_regulated	0.00801694	2.09599	2.47585	1.30792
KAIMRC1/MCF7	Starve	Q14562	332	ATP-dependent RNA helicase DHX8 OS=Homo sapiens GN=DHX8 PE=1 SV=1	Up_regulated	0.0147752	1.83047	2.05088	1.03624
KAIMRC1/MCF7	Starve	Q14558	333	Phosphoribosyl pyrophosphate synthase-associated protein 1 OS=Homo sapiens GN=PRPSAP1 PE=1 SV=2	Up_regulated	0.0263885	1.57859	2.14785	1.10289
KAIMRC1/MCF7	Starve	Q14103	334	Heterogeneous nuclear ribonucleoprotein D0 OS=Homo sapiens GN=HNRNPD PE=1 SV=1	Up_regulated	0.00655515	2.18342	2.11606	1.08138
KAIMRC1/MCF7	Starve	Q14008	335	Cytoskeleton-associated protein 5 OS=Homo sapiens GN=CKAP5 PE=1 SV=3	Up_regulated	0.00770728	2.1131	2.61146	1.38486
KAIMRC1/MCF7	Starve	Q13895	336	Bystin OS=Homo sapiens GN=BYSL PE=1 SV=3	Up_regulated	0.00969831	2.0133	3.92564	1.97293
KAIMRC1/MCF7	Starve	Q13868	337	Exosome complex component RRP4 OS=Homo sapiens GN=EXOSC2 PE=1 SV=2	Up_regulated	0.0156916	1.80433	3.17675	1.66755
KAIMRC1/MCF7	Starve	Q13838	338	Spliceosome RNA helicase DDX39B OS=Homo sapiens GN=DDX39B PE=1 SV=1	Up_regulated	0.000159685	3.79673	2.24746	1.1683
KAIMRC1/MCF7	Starve	Q13825	339	Methylglutaconyl-CoA hydratase, mitochondrial OS=Homo sapiens GN=AUH PE=1 SV=1	Up_regulated	0.0269802	1.56895	2.66954	1.41659
KAIMRC1/MCF7	Starve	Q13625	340	Apoptosis-stimulating of p53 protein 2 OS=Homo sapiens GN=TP53BP2 PE=1 SV=2	Up_regulated	0.0275158	1.56042	4.05285	2.01894
KAIMRC1/MCF7	Starve	Q13610	341	Periodic tryptophan protein 1 homolog OS=Homo sapiens GN=PWP1 PE=1 SV=1	Up_regulated	0.000164695	3.78332	2.5747	1.3644
KAIMRC1/MCF7	Starve	Q13586	342	Stromal interaction molecule 1 OS=Homo sapiens GN=STIM1 PE=1 SV=3	Up_regulated	0.0445284	1.35136	2.76003	1.46468
KAIMRC1/MCF7	Starve	Q13573	343	SNW domain-containing protein 1 OS=Homo sapiens GN=SNW1 PE=1 SV=1	Up_regulated	0.0204352	1.68962	2.32214	1.21546
KAIMRC1/MCF7	Starve	Q13485	344	Mothers against decapentaplegic homolog 4 OS=Homo sapiens GN=SMAD4 PE=1 SV=1	Up_regulated	0.0171131	1.76667	3.47876	1.79857
KAIMRC1/MCF7	Starve	Q13464	345	Rho-associated protein kinase 1 OS=Homo sapiens GN=ROCK1 PE=1 SV=1	Up_regulated	0.0367374	1.43489	2.13012	1.09094
KAIMRC1/MCF7	Starve	Q13347	346	Eukaryotic translation initiation factor 3 subunit I OS=Homo sapiens GN=EIF3I PE=1 SV=1	Up_regulated	0.0121909	1.91396	2.74881	1.45881
KAIMRC1/MCF7	Starve	Q13243	347	Serine/arginine-rich splicing factor 5 OS=Homo sapiens GN=SRSF5 PE=1 SV=1	Up_regulated	0.0352078	1.45336	2.00406	1.00293
KAIMRC1/MCF7	Starve	Q13123	348	Protein Red OS=Homo sapiens GN=IK PE=1 SV=3	Up_regulated	0.00973588	2.01162	2.44591	1.29037
KAIMRC1/MCF7	Starve	Q12962	349	Transcription initiation factor TFIID subunit 10 OS=Homo sapiens GN=TAF10 PE=1 SV=1	Up_regulated	0.0306566	1.51348	2.66071	1.41181
KAIMRC1/MCF7	Starve	Q12874	350	Splicing factor 3A subunit 3 OS=Homo sapiens GN=SF3A3 PE=1 SV=1	Up_regulated	0.00525368	2.27954	2.7144	1.44063
KAIMRC1/MCF7	Starve	Q12797	351	Aspartyl/asparaginyl beta-hydroxylase OS=Homo sapiens GN=ASPH PE=1 SV=3	Up_regulated	0.0202276	1.69406	2.51778	1.33215
KAIMRC1/MCF7	Starve	Q07020	352	60S ribosomal protein L18 OS=Homo sapiens GN=RPL18 PE=1 SV=2	Up_regulated	0.0300831	1.52168	2.05718	1.04066
KAIMRC1/MCF7	Starve	Q06203	353	Amidophosphoribosyltransferase OS=Homo sapiens GN=PPAT PE=1 SV=1	Up_regulated	0.0256115	1.59156	4.84829	2.27748
KAIMRC1/MCF7	Starve	Q04837	354	Single-stranded DNA-binding protein, mitochondrial OS=Homo sapiens GN=SSBP1 PE=1 SV=1	Up_regulated	0.000488699	3.31096	3.38232	1.75801
KAIMRC1/MCF7	Starve	Q03252	355	Lamin-B2 OS=Homo sapiens GN=LMNB2 PE=1 SV=4	Up_regulated	0.00916217	2.038	2.21137	1.14494
KAIMRC1/MCF7	Starve	Q03164	356	Histone-lysine N-methyltransferase 2A OS=Homo sapiens GN=KMT2A PE=1 SV=5	Up_regulated	0.0392618	1.40603	2.65629	1.40941
KAIMRC1/MCF7	Starve	Q02809	357	Procollagen-lysine,2-oxoglutarate 5-dioxygenase 1 OS=Homo sapiens GN=PLOD1 PE=1 SV=2	Up_regulated	0.03648	1.43795	2.3744	1.24756
KAIMRC1/MCF7	Starve	Q00403	358	Transcription initiation factor IIB OS=Homo sapiens GN=GTF2B PE=1 SV=1	Up_regulated	0.00933771	2.02976	4.48986	2.16667
KAIMRC1/MCF7	Starve	Q969T7	359	7-methylguanosine phosphate-specific 5'-nucleotidase OS=Homo sapiens GN=NT5C3B PE=1 SV=4	Up_regulated	0.0191159	1.7186	2.92132	1.54662
KAIMRC1/MCF7	Starve	Q504U0	360	Renal cancer differentiation gene 1 protein OS=Homo sapiens GN=C4orf46 PE=1 SV=1	Up_regulated	0.0431293	1.36523	3.2574	1.70372
KAIMRC1/MCF7	Starve	Q96T58	361	Msx2-interacting protein OS=Homo sapiens GN=SPEN PE=1 SV=1	Up_regulated	0.010967	1.95991	2.86697	1.51953
KAIMRC1/MCF7	Starve	Q96SB4	362	SRSF protein kinase 1 OS=Homo sapiens GN=SRPK1 PE=1 SV=2	Up_regulated	0.0278433	1.55528	3.64836	1.86725
KAIMRC1/MCF7	Starve	Q96S59	363	Ran-binding protein 9 OS=Homo sapiens GN=RANBP9 PE=1 SV=1	Up_regulated	0.0406821	1.3906	2.43141	1.28179
KAIMRC1/MCF7	Starve	Q96RL1	364	BRCA1-A complex subunit RAP80 OS=Homo sapiens GN=UIMC1 PE=1 SV=2	Up_regulated	0.0221993	1.65366	2.78729	1.47886
KAIMRC1/MCF7	Starve	Q96MH2	365	Protein HEXIM2 OS=Homo sapiens GN=HEXIM2 PE=1 SV=1	Up_regulated	0.0499861	1.30115	2.8507	1.51132
KAIMRC1/MCF7	Starve	Q96LR5	366	Ubiquitin-conjugating enzyme E2 E2 OS=Homo sapiens GN=UBE2E2 PE=1 SV=1	Up_regulated	0.00636951	2.19589	2.85456	1.51327
KAIMRC1/MCF7	Starve	Q96JJ7	367	Protein disulfide-isomerase TMX3 OS=Homo sapiens GN=TMX3 PE=1 SV=2	Up_regulated	0.0150595	1.82219	2.78813	1.4793
KAIMRC1/MCF7	Starve	Q96I15	368	Selenocysteine lyase OS=Homo sapiens GN=SCLY PE=1 SV=4	Up_regulated	0.0329773	1.48179	4.7168	2.23781
KAIMRC1/MCF7	Starve	Q96GM8	369	Target of EGR1 protein 1 OS=Homo sapiens GN=TOE1 PE=1 SV=1	Up_regulated	0.0232623	1.63335	4.81136	2.26644
KAIMRC1/MCF7	Starve	Q96G25	370	Mediator of RNA polymerase II transcription subunit 8 OS=Homo sapiens GN=MED8 PE=1 SV=2	Up_regulated	0.0233373	1.63195	2.04393	1.03135
KAIMRC1/MCF7	Starve	Q96EK9	371	Protein KTI12 homolog OS=Homo sapiens GN=KTI12 PE=1 SV=1	Up_regulated	0.0087643	2.05728	2.39173	1.25806
KAIMRC1/MCF7	Starve	Q96E29	372	Transcription termination factor 3, mitochondrial OS=Homo sapiens GN=MTERF3 PE=1 SV=2	Up_regulated	0.0478728	1.31991	2.32313	1.21607
KAIMRC1/MCF7	Starve	Q96DE0	373	U8 snoRNA-decapping enzyme OS=Homo sapiens GN=NUDT16 PE=1 SV=2	Up_regulated	0.0429049	1.36749	2.79767	1.48423
KAIMRC1/MCF7	Starve	Q96DA6	374	Mitochondrial import inner membrane translocase subunit TIM14 OS=Homo sapiens GN=DNAJC19 PE=1 SV=3	Up_regulated	0.020752	1.68294	2.12439	1.08705
KAIMRC1/MCF7	Starve	Q96D71	375	RalBP1-associated Eps domain-containing protein 1 OS=Homo sapiens GN=REPS1 PE=1 SV=3	Up_regulated	0.029349	1.53241	2.21956	1.15027
KAIMRC1/MCF7	Starve	Q96C36	376	Pyrroline-5-carboxylate reductase 2 OS=Homo sapiens GN=PYCR2 PE=1 SV=1	Up_regulated	0.00762141	2.11796	2.89689	1.53451
KAIMRC1/MCF7	Starve	Q96C23	377	Aldose 1-epimerase OS=Homo sapiens GN=GALM PE=1 SV=1	Up_regulated	0.0340465	1.46793	3.09744	1.63108
KAIMRC1/MCF7	Starve	Q96BP3	378	Peptidylprolyl isomerase domain and WD repeat-containing protein 1 OS=Homo sapiens GN=PPWD1 PE=1 SV=1	Up_regulated	0.0317921	1.49768	2.89423	1.53318
KAIMRC1/MCF7	Starve	Q96B26	379	Exosome complex component RRP43 OS=Homo sapiens GN=EXOSC8 PE=1 SV=1	Up_regulated	0.021536	1.66684	2.77715	1.47361
KAIMRC1/MCF7	Starve	Q96A72	380	Protein mago nashi homolog 2 OS=Homo sapiens GN=MAGOHB PE=1 SV=1	Up_regulated	0.00190359	2.72043	3.44421	1.78417
KAIMRC1/MCF7	Starve	Q96A57	381	Transmembrane protein 230 OS=Homo sapiens GN=TMEM230 PE=1 SV=1	Up_regulated	0.0151066	1.82083	3.39373	1.76287
KAIMRC1/MCF7	Starve	Q96A49	382	Synapse-associated protein 1 OS=Homo sapiens GN=SYAP1 PE=1 SV=1	Up_regulated	0.0105359	1.97733	2.55375	1.35262
KAIMRC1/MCF7	Starve	Q86XF0	383	Dihydrofolate reductase, mitochondrial OS=Homo sapiens GN=DHFRL1 PE=1 SV=1	Up_regulated	0.0299342	1.52383	2.27194	1.18393
KAIMRC1/MCF7	Starve	Q86X76	384	Nitrilase homolog 1 OS=Homo sapiens GN=NIT1 PE=1 SV=2	Up_regulated	0.0317648	1.49805	2.11978	1.08391
KAIMRC1/MCF7	Starve	Q86VS8	385	Protein Hook homolog 3 OS=Homo sapiens GN=HOOK3 PE=1 SV=2	Up_regulated	0.0364253	1.4386	2.55346	1.35245
KAIMRC1/MCF7	Starve	Q86U06	386	Probable RNA-binding protein 23 OS=Homo sapiens GN=RBM23 PE=1 SV=1	Up_regulated	0.0187705	1.72653	2.07162	1.05076
KAIMRC1/MCF7	Starve	Q86SX3	387	Uncharacterized protein C14orf80 OS=Homo sapiens GN=C14orf80 PE=2 SV=2	Up_regulated	0.0387549	1.41167	2.42237	1.27642
KAIMRC1/MCF7	Starve	Q76FK4	388	Nucleolar protein 8 OS=Homo sapiens GN=NOL8 PE=1 SV=1	Up_regulated	0.00226989	2.644	2.82849	1.50003
KAIMRC1/MCF7	Starve	Q70EK9	389	Ubiquitin carboxyl-terminal hydrolase 51 OS=Homo sapiens GN=USP51 PE=2 SV=1	Up_regulated	0.00304958	2.51576	3.81729	1.93255
KAIMRC1/MCF7	Starve	Q68CQ4	390	Digestive organ expansion factor homolog OS=Homo sapiens GN=DIEXF PE=1 SV=2	Up_regulated	0.0296273	1.52831	3.18072	1.66935
KAIMRC1/MCF7	Starve	Q66LE6	391	Serine/threonine-protein phosphatase 2A 55 kDa regulatory subunit B delta isoform OS=Homo sapiens GN=PPP2R2D PE=2 SV=1	Up_regulated	0.0353827	1.45121	2.21236	1.14559
KAIMRC1/MCF7	Starve	Q53FT3	392	Protein Hikeshi OS=Homo sapiens GN=C11orf73 PE=1 SV=2	Up_regulated	0.0255807	1.59209	2.46408	1.30105
KAIMRC1/MCF7	Starve	Q52LJ0	393	Protein FAM98B OS=Homo sapiens GN=FAM98B PE=1 SV=1	Up_regulated	0.00413986	2.38301	2.0363	1.02595
KAIMRC1/MCF7	Starve	Q9Y697	394	Cysteine desulfurase, mitochondrial OS=Homo sapiens GN=NFS1 PE=1 SV=3	Up_regulated	0.00608896	2.21546	2.66947	1.41655
KAIMRC1/MCF7	Starve	Q9Y657	395	Spindlin-1 OS=Homo sapiens GN=SPIN1 PE=1 SV=3	Up_regulated	0.0138436	1.85875	2.42137	1.27582
KAIMRC1/MCF7	Starve	Q9Y605	396	MORF4 family-associated protein 1 OS=Homo sapiens GN=MRFAP1 PE=1 SV=1	Up_regulated	0.0156502	1.80548	3.85474	1.94663
KAIMRC1/MCF7	Starve	Q9Y388	397	RNA-binding motif protein, X-linked 2 OS=Homo sapiens GN=RBMX2 PE=1 SV=2	Up_regulated	0.0268609	1.57088	3.60718	1.85087
KAIMRC1/MCF7	Starve	Q9Y371	398	Endophilin-B1 OS=Homo sapiens GN=SH3GLB1 PE=1 SV=1	Up_regulated	0.0244224	1.61221	4.26593	2.09286
KAIMRC1/MCF7	Starve	Q9Y366	399	Intraflagellar transport protein 52 homolog OS=Homo sapiens GN=IFT52 PE=2 SV=3	Up_regulated	0.0372736	1.4286	4.17903	2.06317
KAIMRC1/MCF7	Starve	Q9Y314	400	Nitric oxide synthase-interacting protein OS=Homo sapiens GN=NOSIP PE=1 SV=1	Up_regulated	0.0079506	2.0996	3.77979	1.9183
KAIMRC1/MCF7	Starve	Q9Y312	401	Protein AAR2 homolog OS=Homo sapiens GN=AAR2 PE=1 SV=2	Up_regulated	0.0452986	1.34392	4.26464	2.09242
KAIMRC1/MCF7	Starve	Q9Y295	402	Developmentally-regulated GTP-binding protein 1 OS=Homo sapiens GN=DRG1 PE=1 SV=1	Up_regulated	0.041226	1.38483	3.34781	1.74322
KAIMRC1/MCF7	Starve	Q9Y291	403	28S ribosomal protein S33, mitochondrial OS=Homo sapiens GN=MRPS33 PE=1 SV=1	Up_regulated	0.0406229	1.39123	2.00061	1.00044
KAIMRC1/MCF7	Starve	Q9Y277	404	Voltage-dependent anion-selective channel protein 3 OS=Homo sapiens GN=VDAC3 PE=1 SV=1	Up_regulated	0.0449936	1.34685	4.20387	2.07172
KAIMRC1/MCF7	Starve	Q9Y6G9	405	Cytoplasmic dynein 1 light intermediate chain 1 OS=Homo sapiens GN=DYNC1LI1 PE=1 SV=3	Up_regulated	0.0288166	1.54036	3.00845	1.58902
KAIMRC1/MCF7	Starve	Q9Y5X1	406	Sorting nexin-9 OS=Homo sapiens GN=SNX9 PE=1 SV=1	Up_regulated	0.0118068	1.92787	2.91975	1.54584
KAIMRC1/MCF7	Starve	Q9Y5U2	407	Protein TSSC4 OS=Homo sapiens GN=TSSC4 PE=1 SV=3	Up_regulated	0.0390826	1.40802	2.55154	1.35137
KAIMRC1/MCF7	Starve	Q9Y5K5	408	Ubiquitin carboxyl-terminal hydrolase isozyme L5 OS=Homo sapiens GN=UCHL5 PE=1 SV=3	Up_regulated	0.00817864	2.08732	3.25197	1.70131
KAIMRC1/MCF7	Starve	Q9Y5A9	409	YTH domain-containing family protein 2 OS=Homo sapiens GN=YTHDF2 PE=1 SV=2	Up_regulated	0.00368278	2.43382	2.56774	1.3605
KAIMRC1/MCF7	Starve	Q9Y4C2	410	TRPM8 channel-associated factor 1 OS=Homo sapiens GN=TCAF1 PE=1 SV=3	Up_regulated	0.0313437	1.50385	3.29595	1.7207
KAIMRC1/MCF7	Starve	Q9Y4C1	411	Lysine-specific demethylase 3A OS=Homo sapiens GN=KDM3A PE=1 SV=4	Up_regulated	0.0404487	1.3931	2.04665	1.03326
KAIMRC1/MCF7	Starve	Q9Y3C8	412	Ubiquitin-fold modifier-conjugating enzyme 1 OS=Homo sapiens GN=UFC1 PE=1 SV=3	Up_regulated	0.0133911	1.87318	2.64422	1.40284
KAIMRC1/MCF7	Starve	Q9Y3A5	413	Ribosome maturation protein SBDS OS=Homo sapiens GN=SBDS PE=1 SV=4	Up_regulated	0.0023254	2.6335	3.24295	1.69731
KAIMRC1/MCF7	Starve	Q9Y2W2	414	WW domain-binding protein 11 OS=Homo sapiens GN=WBP11 PE=1 SV=1	Up_regulated	0.0214992	1.66758	2.02983	1.02136
KAIMRC1/MCF7	Starve	Q9Y2S6	415	Translation machinery-associated protein 7 OS=Homo sapiens GN=TMA7 PE=1 SV=1	Up_regulated	0.0366361	1.43609	2.03362	1.02405
KAIMRC1/MCF7	Starve	Q9Y2R4	416	Probable ATP-dependent RNA helicase DDX52 OS=Homo sapiens GN=DDX52 PE=1 SV=3	Up_regulated	0.00904851	2.04342	3.5073	1.81036
KAIMRC1/MCF7	Starve	Q9UPY8	417	Microtubule-associated protein RP/EB family member 3 OS=Homo sapiens GN=MAPRE3 PE=1 SV=1	Up_regulated	0.0121939	1.91386	3.54815	1.82707
KAIMRC1/MCF7	Starve	Q9UPT9	418	Ubiquitin carboxyl-terminal hydrolase 22 OS=Homo sapiens GN=USP22 PE=1 SV=2	Up_regulated	0.0042435	2.37228	3.80969	1.92968
KAIMRC1/MCF7	Starve	Q9UNZ5	419	Leydig cell tumor 10 kDa protein homolog OS=Homo sapiens GN=C19orf53 PE=1 SV=1	Up_regulated	0.00644902	2.19051	4.71542	2.23739
KAIMRC1/MCF7	Starve	Q9UNY4	420	Transcription termination factor 2 OS=Homo sapiens GN=TTF2 PE=1 SV=2	Up_regulated	0.0288533	1.5398	3.4192	1.77366
KAIMRC1/MCF7	Starve	Q9UNQ2	421	Probable dimethyladenosine transferase OS=Homo sapiens GN=DIMT1 PE=1 SV=1	Up_regulated	0.00559154	2.25247	4.13187	2.0468
KAIMRC1/MCF7	Starve	Q9ULC3	422	Ras-related protein Rab-23 OS=Homo sapiens GN=RAB23 PE=1 SV=1	Up_regulated	0.0303914	1.51725	2.08571	1.06054
KAIMRC1/MCF7	Starve	Q9UKF6	423	Cleavage and polyadenylation specificity factor subunit 3 OS=Homo sapiens GN=CPSF3 PE=1 SV=1	Up_regulated	0.0299417	1.52372	2.15421	1.10716
KAIMRC1/MCF7	Starve	Q9UKD2	424	mRNA turnover protein 4 homolog OS=Homo sapiens GN=MRTO4 PE=1 SV=2	Up_regulated	0.00655379	2.18351	2.10789	1.0758
KAIMRC1/MCF7	Starve	Q9UK32	425	Ribosomal protein S6 kinase alpha-6 OS=Homo sapiens GN=RPS6KA6 PE=1 SV=1	Up_regulated	0.0387622	1.41159	2.07297	1.0517
KAIMRC1/MCF7	Starve	Q9UI12	426	V-type proton ATPase subunit H OS=Homo sapiens GN=ATP6V1H PE=1 SV=1	Up_regulated	0.0464732	1.3328	2.67656	1.42038
KAIMRC1/MCF7	Starve	Q9UHY8	427	Fasciculation and elongation protein zeta-2 OS=Homo sapiens GN=FEZ2 PE=1 SV=2	Up_regulated	0.0286067	1.54353	2.01461	1.0105
KAIMRC1/MCF7	Starve	Q9UHI6	428	Probable ATP-dependent RNA helicase DDX20 OS=Homo sapiens GN=DDX20 PE=1 SV=2	Up_regulated	0.0464781	1.33275	2.98402	1.57726
KAIMRC1/MCF7	Starve	Q9UGN5	429	Poly [ADP-ribose] polymerase 2 OS=Homo sapiens GN=PARP2 PE=1 SV=2	Up_regulated	0.0168099	1.77444	4.45937	2.15684
KAIMRC1/MCF7	Starve	Q9UFG5	430	UPF0449 protein C19orf25 OS=Homo sapiens GN=C19orf25 PE=1 SV=2	Up_regulated	0.036881	1.4332	3.04699	1.60739
KAIMRC1/MCF7	Starve	Q9UER7	431	Death domain-associated protein 6 OS=Homo sapiens GN=DAXX PE=1 SV=2	Up_regulated	0.0478674	1.31996	2.54791	1.34932
KAIMRC1/MCF7	Starve	Q9UBV8	432	Peflin OS=Homo sapiens GN=PEF1 PE=1 SV=1	Up_regulated	0.0492122	1.30793	2.08106	1.05732
KAIMRC1/MCF7	Starve	Q9UBU8	433	Mortality factor 4-like protein 1 OS=Homo sapiens GN=MORF4L1 PE=1 SV=2	Up_regulated	0.00233765	2.63122	2.39216	1.25832
KAIMRC1/MCF7	Starve	Q9UBT2	434	SUMO-activating enzyme subunit 2 OS=Homo sapiens GN=UBA2 PE=1 SV=2	Up_regulated	0.0276593	1.55816	2.25983	1.17622
KAIMRC1/MCF7	Starve	Q9UBE0	435	SUMO-activating enzyme subunit 1 OS=Homo sapiens GN=SAE1 PE=1 SV=1	Up_regulated	0.0416812	1.38006	2.23424	1.15978
KAIMRC1/MCF7	Starve	Q9P031	436	Thyroid transcription factor 1-associated protein 26 OS=Homo sapiens GN=CCDC59 PE=1 SV=2	Up_regulated	0.00115361	2.93794	2.76231	1.46587
KAIMRC1/MCF7	Starve	Q9P2X3	437	Protein IMPACT OS=Homo sapiens GN=IMPACT PE=1 SV=2	Up_regulated	0.00232962	2.63272	3.28666	1.71662
KAIMRC1/MCF7	Starve	Q9P2W9	438	Syntaxin-18 OS=Homo sapiens GN=STX18 PE=1 SV=1	Up_regulated	0.0352363	1.45301	2.42529	1.27816
KAIMRC1/MCF7	Starve	Q9P2B4	439	CTTNBP2 N-terminal-like protein OS=Homo sapiens GN=CTTNBP2NL PE=1 SV=2	Up_regulated	0.0287062	1.54202	2.10515	1.07392
KAIMRC1/MCF7	Starve	Q9P0K7	440	Ankycorbin OS=Homo sapiens GN=RAI14 PE=1 SV=2	Up_regulated	0.00275137	2.56045	4.12131	2.0431
KAIMRC1/MCF7	Starve	Q9P0J1	441	[Pyruvate dehydrogenase [acetyl-transferring]]-phosphatase 1, mitochondrial OS=Homo sapiens GN=PDP1 PE=1 SV=3	Up_regulated	0.0461934	1.33542	2.16094	1.11166
KAIMRC1/MCF7	Starve	Q9P0B6	442	Coiled-coil domain-containing protein 167 OS=Homo sapiens GN=CCDC167 PE=1 SV=2	Up_regulated	0.0499735	1.30126	2.76447	1.467
KAIMRC1/MCF7	Starve	Q9NZM5	443	Glioma tumor suppressor candidate region gene 2 protein OS=Homo sapiens GN=GLTSCR2 PE=1 SV=2	Up_regulated	0.00372439	2.42894	2.27014	1.18278
KAIMRC1/MCF7	Starve	Q9NZI7	444	Upstream-binding protein 1 OS=Homo sapiens GN=UBP1 PE=1 SV=1	Up_regulated	0.00645631	2.19002	4.92606	2.30043
KAIMRC1/MCF7	Starve	Q9NYR9	445	NF-kappa-B inhibitor-interacting Ras-like protein 2 OS=Homo sapiens GN=NKIRAS2 PE=1 SV=1	Up_regulated	0.0255464	1.59267	3.11294	1.63828
KAIMRC1/MCF7	Starve	Q9NYK5	446	39S ribosomal protein L39, mitochondrial OS=Homo sapiens GN=MRPL39 PE=1 SV=3	Up_regulated	0.00627049	2.2027	2.48348	1.31236
KAIMRC1/MCF7	Starve	Q9NXX6	447	Non-structural maintenance of chromosomes element 4 homolog A OS=Homo sapiens GN=NSMCE4A PE=1 SV=2	Up_regulated	0.00754503	2.12234	3.31943	1.73093
KAIMRC1/MCF7	Starve	Q9NX70	448	Mediator of RNA polymerase II transcription subunit 29 OS=Homo sapiens GN=MED29 PE=1 SV=1	Up_regulated	0.039259	1.40606	2.33459	1.22317
KAIMRC1/MCF7	Starve	Q9NX62	449	Inositol monophosphatase 3 OS=Homo sapiens GN=IMPAD1 PE=1 SV=1	Up_regulated	0.0346392	1.46043	2.28514	1.19228
KAIMRC1/MCF7	Starve	Q9NX55	450	Huntingtin-interacting protein K OS=Homo sapiens GN=HYPK PE=1 SV=2	Up_regulated	0.00906432	2.04266	3.94365	1.97953
KAIMRC1/MCF7	Starve	Q9NWY4	451	UPF0609 protein C4orf27 OS=Homo sapiens GN=C4orf27 PE=1 SV=2	Up_regulated	0.00525151	2.27972	3.3751	1.75493
KAIMRC1/MCF7	Starve	Q9NWV8	452	BRISC and BRCA1-A complex member 1 OS=Homo sapiens GN=BABAM1 PE=1 SV=1	Up_regulated	0.0466516	1.33113	2.97746	1.57408
KAIMRC1/MCF7	Starve	Q9NW82	453	WD repeat-containing protein 70 OS=Homo sapiens GN=WDR70 PE=1 SV=1	Up_regulated	0.0402832	1.39488	2.3762	1.24866
KAIMRC1/MCF7	Starve	Q9NVX2	454	Notchless protein homolog 1 OS=Homo sapiens GN=NLE1 PE=1 SV=4	Up_regulated	0.00443539	2.35307	2.47771	1.30901
KAIMRC1/MCF7	Starve	Q9NVN8	455	Guanine nucleotide-binding protein-like 3-like protein OS=Homo sapiens GN=GNL3L PE=1 SV=1	Up_regulated	0.0356711	1.44768	2.826	1.49876
KAIMRC1/MCF7	Starve	Q9NVI7	456	ATPase family AAA domain-containing protein 3A OS=Homo sapiens GN=ATAD3A PE=1 SV=2	Up_regulated	0.0275924	1.55921	2.58159	1.36826
KAIMRC1/MCF7	Starve	Q9NVI1	457	Fanconi anemia group I protein OS=Homo sapiens GN=FANCI PE=1 SV=4	Up_regulated	0.0116516	1.93361	2.532	1.34028
KAIMRC1/MCF7	Starve	Q9NVH1	458	DnaJ homolog subfamily C member 11 OS=Homo sapiens GN=DNAJC11 PE=1 SV=2	Up_regulated	0.0405327	1.39219	2.36734	1.24327
KAIMRC1/MCF7	Starve	Q9NVG8	459	TBC1 domain family member 13 OS=Homo sapiens GN=TBC1D13 PE=1 SV=3	Up_regulated	0.0243828	1.61292	4.82913	2.27176
KAIMRC1/MCF7	Starve	Q9NUJ1	460	Mycophenolic acid acyl-glucuronide esterase, mitochondrial OS=Homo sapiens GN=ABHD10 PE=1 SV=1	Up_regulated	0.0121813	1.91431	2.97102	1.57096
KAIMRC1/MCF7	Starve	Q9NTZ6	461	RNA-binding protein 12 OS=Homo sapiens GN=RBM12 PE=1 SV=1	Up_regulated	0.00565034	2.24793	2.6188	1.38891
KAIMRC1/MCF7	Starve	Q9NTM9	462	Copper homeostasis protein cutC homolog OS=Homo sapiens GN=CUTC PE=1 SV=1	Up_regulated	0.0128623	1.89068	3.61502	1.854
KAIMRC1/MCF7	Starve	Q9NTJ3	463	Structural maintenance of chromosomes protein 4 OS=Homo sapiens GN=SMC4 PE=1 SV=2	Up_regulated	0.0141267	1.84996	2.5919	1.37401
KAIMRC1/MCF7	Starve	Q9NSI2	464	Protein FAM207A OS=Homo sapiens GN=FAM207A PE=1 SV=2	Up_regulated	0.0026984	2.56889	4.50284	2.17084
KAIMRC1/MCF7	Starve	Q9NRX1	465	RNA-binding protein PNO1 OS=Homo sapiens GN=PNO1 PE=1 SV=1	Up_regulated	0.027521	1.56034	3.11354	1.63855
KAIMRC1/MCF7	Starve	Q9NRN9	466	Methyltransferase-like protein 5 OS=Homo sapiens GN=METTL5 PE=1 SV=1	Up_regulated	0.0267242	1.5731	3.85482	1.94666
KAIMRC1/MCF7	Starve	Q9NRH3	467	Tubulin gamma-2 chain OS=Homo sapiens GN=TUBG2 PE=2 SV=1	Up_regulated	0.042775	1.36881	3.31783	1.73024
KAIMRC1/MCF7	Starve	Q9NRG9	468	Aladin OS=Homo sapiens GN=AAAS PE=1 SV=1	Up_regulated	0.0419219	1.37756	3.49001	1.80323
KAIMRC1/MCF7	Starve	Q9NQH7	469	Probable Xaa-Pro aminopeptidase 3 OS=Homo sapiens GN=XPNPEP3 PE=1 SV=1	Up_regulated	0.0151485	1.81963	2.6317	1.396
KAIMRC1/MCF7	Starve	Q9NQG5	470	Regulation of nuclear pre-mRNA domain-containing protein 1B OS=Homo sapiens GN=RPRD1B PE=1 SV=1	Up_regulated	0.00477763	2.32079	2.35258	1.23425
KAIMRC1/MCF7	Starve	Q9NQ55	471	Suppressor of SWI4 1 homolog OS=Homo sapiens GN=PPAN PE=2 SV=1	Up_regulated	0.00468131	2.32963	2.64569	1.40364
KAIMRC1/MCF7	Starve	Q9NPF5	472	DNA methyltransferase 1-associated protein 1 OS=Homo sapiens GN=DMAP1 PE=1 SV=1	Up_regulated	0.0299824	1.52313	2.43748	1.28539
KAIMRC1/MCF7	Starve	Q9HD33	473	39S ribosomal protein L47, mitochondrial OS=Homo sapiens GN=MRPL47 PE=1 SV=2	Up_regulated	0.0225911	1.64606	2.06516	1.04625
KAIMRC1/MCF7	Starve	Q9HCS7	474	Pre-mRNA-splicing factor SYF1 OS=Homo sapiens GN=XAB2 PE=1 SV=2	Up_regulated	0.022346	1.6508	2.26244	1.17788
KAIMRC1/MCF7	Starve	Q9HCJ3	475	Ribonucleoprotein PTB-binding 2 OS=Homo sapiens GN=RAVER2 PE=1 SV=2	Up_regulated	0.012787	1.89323	2.81909	1.49523
KAIMRC1/MCF7	Starve	Q9HBM1	476	Kinetochore protein Spc25 OS=Homo sapiens GN=SPC25 PE=1 SV=1	Up_regulated	0.0227957	1.64215	2.55743	1.35469
KAIMRC1/MCF7	Starve	Q9HB71	477	Calcyclin-binding protein OS=Homo sapiens GN=CACYBP PE=1 SV=2	Up_regulated	0.0123676	1.90771	2.15725	1.1092
KAIMRC1/MCF7	Starve	Q9HB09	478	Bcl-2-like protein 12 OS=Homo sapiens GN=BCL2L12 PE=1 SV=1	Up_regulated	0.00494864	2.30551	2.22141	1.15148
KAIMRC1/MCF7	Starve	Q9HAD4	479	WD repeat-containing protein 41 OS=Homo sapiens GN=WDR41 PE=2 SV=3	Up_regulated	0.0413903	1.3831	2.32398	1.2166
KAIMRC1/MCF7	Starve	Q9H501	480	ESF1 homolog OS=Homo sapiens GN=ESF1 PE=1 SV=1	Up_regulated	0.0261924	1.58183	2.1262	1.08828
KAIMRC1/MCF7	Starve	Q9H446	481	RWD domain-containing protein 1 OS=Homo sapiens GN=RWDD1 PE=1 SV=1	Up_regulated	0.0305003	1.5157	2.65763	1.41014
KAIMRC1/MCF7	Starve	Q9H223	482	EH domain-containing protein 4 OS=Homo sapiens GN=EHD4 PE=1 SV=1	Up_regulated	0.0435588	1.36092	2.4461	1.29048
KAIMRC1/MCF7	Starve	Q9H8M7	483	Protein FAM188A OS=Homo sapiens GN=FAM188A PE=1 SV=1	Up_regulated	0.018074	1.74295	3.15777	1.65891
KAIMRC1/MCF7	Starve	Q9H7N4	484	Splicing factor, arginine/serine-rich 19 OS=Homo sapiens GN=SCAF1 PE=1 SV=3	Up_regulated	0.00237519	2.6243	2.27599	1.1865
KAIMRC1/MCF7	Starve	Q9H7E9	485	UPF0488 protein C8orf33 OS=Homo sapiens GN=C8orf33 PE=1 SV=1	Up_regulated	0.0353553	1.45155	4.78099	2.25731
KAIMRC1/MCF7	Starve	Q9H7C9	486	Mth938 domain-containing protein OS=Homo sapiens GN=AAMDC PE=1 SV=1	Up_regulated	0.01109	1.95507	2.39498	1.26001
KAIMRC1/MCF7	Starve	Q9H6Z4	487	Ran-binding protein 3 OS=Homo sapiens GN=RANBP3 PE=1 SV=1	Up_regulated	0.0120563	1.91879	3.34653	1.74266
KAIMRC1/MCF7	Starve	Q9H6S0	488	Probable ATP-dependent RNA helicase YTHDC2 OS=Homo sapiens GN=YTHDC2 PE=1 SV=2	Up_regulated	0.0425902	1.37069	3.52707	1.81847
KAIMRC1/MCF7	Starve	Q9H6R0	489	Putative ATP-dependent RNA helicase DHX33 OS=Homo sapiens GN=DHX33 PE=1 SV=2	Up_regulated	0.0313697	1.50349	2.42402	1.2774
KAIMRC1/MCF7	Starve	Q9H6L4	490	Armadillo repeat-containing protein 7 OS=Homo sapiens GN=ARMC7 PE=1 SV=1	Up_regulated	0.00223989	2.64977	2.77459	1.47227
KAIMRC1/MCF7	Starve	Q9H4A3	491	Serine/threonine-protein kinase WNK1 OS=Homo sapiens GN=WNK1 PE=1 SV=2	Up_regulated	0.0166808	1.77778	2.16007	1.11108
KAIMRC1/MCF7	Starve	Q9H2G2	492	STE20-like serine/threonine-protein kinase OS=Homo sapiens GN=SLK PE=1 SV=1	Up_regulated	0.0280954	1.55137	4.51305	2.1741
KAIMRC1/MCF7	Starve	Q9H0S4	493	Probable ATP-dependent RNA helicase DDX47 OS=Homo sapiens GN=DDX47 PE=1 SV=1	Up_regulated	0.0365313	1.43734	3.59539	1.84615
KAIMRC1/MCF7	Starve	Q9GZZ1	494	N-alpha-acetyltransferase 50 OS=Homo sapiens GN=NAA50 PE=1 SV=1	Up_regulated	0.0240879	1.6182	2.92984	1.55082
KAIMRC1/MCF7	Starve	Q9GZP4	495	PITH domain-containing protein 1 OS=Homo sapiens GN=PITHD1 PE=1 SV=1	Up_regulated	0.0323044	1.49074	2.74241	1.45544
KAIMRC1/MCF7	Starve	Q9BZI7	496	Regulator of nonsense transcripts 3B OS=Homo sapiens GN=UPF3B PE=1 SV=1	Up_regulated	0.0289553	1.53827	3.34907	1.74376
KAIMRC1/MCF7	Starve	Q9BZD4	497	Kinetochore protein Nuf2 OS=Homo sapiens GN=NUF2 PE=1 SV=2	Up_regulated	0.0235255	1.62846	3.13981	1.65068
KAIMRC1/MCF7	Starve	Q9BYD6	498	39S ribosomal protein L1, mitochondrial OS=Homo sapiens GN=MRPL1 PE=1 SV=2	Up_regulated	0.0246948	1.60739	2.23143	1.15797
KAIMRC1/MCF7	Starve	Q9BY77	499	Polymerase delta-interacting protein 3 OS=Homo sapiens GN=POLDIP3 PE=1 SV=2	Up_regulated	0.0165595	1.78095	2.91619	1.54409
KAIMRC1/MCF7	Starve	Q9BWE0	500	Replication initiator 1 OS=Homo sapiens GN=REPIN1 PE=1 SV=1	Up_regulated	0.00122199	2.91293	2.17805	1.12304
KAIMRC1/MCF7	Starve	Q9BW61	501	DET1- and DDB1-associated protein 1 OS=Homo sapiens GN=DDA1 PE=1 SV=1	Up_regulated	0.0120561	1.91879	2.2944	1.19812
KAIMRC1/MCF7	Starve	Q9BVC6	502	Transmembrane protein 109 OS=Homo sapiens GN=TMEM109 PE=1 SV=1	Up_regulated	0.0255846	1.59202	2.21385	1.14655
KAIMRC1/MCF7	Starve	Q9BVC4	503	Target of rapamycin complex subunit LST8 OS=Homo sapiens GN=MLST8 PE=1 SV=1	Up_regulated	0.0341865	1.46615	2.6546	1.40849
KAIMRC1/MCF7	Starve	Q9BV57	504	1,2-dihydroxy-3-keto-5-methylthiopentene dioxygenase OS=Homo sapiens GN=ADI1 PE=1 SV=1	Up_regulated	0.00425156	2.37145	3.31302	1.72814
KAIMRC1/MCF7	Starve	Q9BUM1	505	Glucose-6-phosphatase 3 OS=Homo sapiens GN=G6PC3 PE=1 SV=2	Up_regulated	0.0124233	1.90576	2.91878	1.54537
KAIMRC1/MCF7	Starve	Q9BUI4	506	DNA-directed RNA polymerase III subunit RPC3 OS=Homo sapiens GN=POLR3C PE=1 SV=1	Up_regulated	0.0430481	1.36605	4.39574	2.1361
KAIMRC1/MCF7	Starve	Q9BT73	507	Proteasome assembly chaperone 3 OS=Homo sapiens GN=PSMG3 PE=1 SV=1	Up_regulated	0.0100339	1.99853	3.18922	1.67321
KAIMRC1/MCF7	Starve	Q9BRX2	508	Protein pelota homolog OS=Homo sapiens GN=PELO PE=1 SV=2	Up_regulated	0.0326828	1.48568	2.90906	1.54055
KAIMRC1/MCF7	Starve	Q9BRT2	509	Ubiquinol-cytochrome-c reductase complex assembly factor 2 OS=Homo sapiens GN=UQCC2 PE=1 SV=1	Up_regulated	0.0105739	1.97577	3.10217	1.63328
KAIMRC1/MCF7	Starve	Q9BRP1	510	Programmed cell death protein 2-like OS=Homo sapiens GN=PDCD2L PE=1 SV=1	Up_regulated	0.00899929	2.04579	2.14015	1.09771
KAIMRC1/MCF7	Starve	Q9BRJ2	511	39S ribosomal protein L45, mitochondrial OS=Homo sapiens GN=MRPL45 PE=1 SV=2	Up_regulated	0.00853948	2.06857	2.06218	1.04417
KAIMRC1/MCF7	Starve	Q9BQG0	512	Myb-binding protein 1A OS=Homo sapiens GN=MYBBP1A PE=1 SV=2	Up_regulated	0.00213512	2.67058	2.02741	1.01964
KAIMRC1/MCF7	Starve	Q9BQ39	513	ATP-dependent RNA helicase DDX50 OS=Homo sapiens GN=DDX50 PE=1 SV=1	Up_regulated	7.81237e-05	4.10722	3.00475	1.58725
KAIMRC1/MCF7	Starve	Q9BPX3	514	Condensin complex subunit 3 OS=Homo sapiens GN=NCAPG PE=1 SV=1	Up_regulated	0.00412212	2.38488	2.8916	1.53187
KAIMRC1/MCF7	Starve	Q8WYA6	515	Beta-catenin-like protein 1 OS=Homo sapiens GN=CTNNBL1 PE=1 SV=1	Up_regulated	0.0442888	1.35371	2.94728	1.55939
KAIMRC1/MCF7	Starve	Q8WWF6	516	DnaJ homolog subfamily B member 3 OS=Homo sapiens GN=DNAJB3 PE=1 SV=1	Up_regulated	0.027798	1.55599	2.51467	1.33037
KAIMRC1/MCF7	Starve	Q8WUQ7	517	Cactin OS=Homo sapiens GN=CACTIN PE=1 SV=3	Up_regulated	0.0473108	1.32504	2.57541	1.3648
KAIMRC1/MCF7	Starve	Q8WUM0	518	Nuclear pore complex protein Nup133 OS=Homo sapiens GN=NUP133 PE=1 SV=2	Up_regulated	0.0169512	1.7708	3.22521	1.6894
KAIMRC1/MCF7	Starve	Q8WUH1	519	Protein Churchill OS=Homo sapiens GN=CHURC1 PE=1 SV=2	Up_regulated	0.012049	1.91905	3.13813	1.6499
KAIMRC1/MCF7	Starve	Q8WTU0	520	Protein DDI1 homolog 1 OS=Homo sapiens GN=DDI1 PE=1 SV=1	Up_regulated	0.0263417	1.57936	2.50883	1.32701
KAIMRC1/MCF7	Starve	Q8WTT2	521	Nucleolar complex protein 3 homolog OS=Homo sapiens GN=NOC3L PE=1 SV=1	Up_regulated	0.018793	1.726	4.06879	2.0246
KAIMRC1/MCF7	Starve	Q8TDX7	522	Serine/threonine-protein kinase Nek7 OS=Homo sapiens GN=NEK7 PE=1 SV=1	Up_regulated	0.0177154	1.75165	2.94717	1.55933
KAIMRC1/MCF7	Starve	Q8TDD1	523	ATP-dependent RNA helicase DDX54 OS=Homo sapiens GN=DDX54 PE=1 SV=2	Up_regulated	0.00755528	2.12175	2.46892	1.30388
KAIMRC1/MCF7	Starve	Q8TD19	524	Serine/threonine-protein kinase Nek9 OS=Homo sapiens GN=NEK9 PE=1 SV=2	Up_regulated	0.0119336	1.92323	4.12933	2.04591
KAIMRC1/MCF7	Starve	Q8TD16	525	Protein bicaudal D homolog 2 OS=Homo sapiens GN=BICD2 PE=1 SV=1	Up_regulated	0.0332535	1.47816	2.0419	1.02991
KAIMRC1/MCF7	Starve	Q8TCG1	526	Protein CIP2A OS=Homo sapiens GN=KIAA1524 PE=1 SV=2	Up_regulated	0.00150943	2.82119	3.42417	1.77575
KAIMRC1/MCF7	Starve	Q8TC07	527	TBC1 domain family member 15 OS=Homo sapiens GN=TBC1D15 PE=1 SV=2	Up_regulated	0.0356668	1.44774	2.64101	1.40109
KAIMRC1/MCF7	Starve	Q8TAF3	528	WD repeat-containing protein 48 OS=Homo sapiens GN=WDR48 PE=1 SV=1	Up_regulated	0.0318349	1.4971	3.19714	1.67678
KAIMRC1/MCF7	Starve	Q8NI27	529	THO complex subunit 2 OS=Homo sapiens GN=THOC2 PE=1 SV=2	Up_regulated	0.0474967	1.32334	2.00675	1.00486
KAIMRC1/MCF7	Starve	Q8NEY8	530	Periphilin-1 OS=Homo sapiens GN=PPHLN1 PE=1 SV=2	Up_regulated	0.0496412	1.30416	2.7388	1.45354
KAIMRC1/MCF7	Starve	Q8ND24	531	RING finger protein 214 OS=Homo sapiens GN=RNF214 PE=1 SV=2	Up_regulated	0.0234488	1.62988	2.76167	1.46554
KAIMRC1/MCF7	Starve	Q8NBU5	532	ATPase family AAA domain-containing protein 1 OS=Homo sapiens GN=ATAD1 PE=1 SV=1	Up_regulated	0.0455819	1.34121	2.67956	1.42199
KAIMRC1/MCF7	Starve	Q8NBQ5	533	Estradiol 17-beta-dehydrogenase 11 OS=Homo sapiens GN=HSD17B11 PE=1 SV=3	Up_regulated	0.0449714	1.34706	3.03324	1.60086
KAIMRC1/MCF7	Starve	Q8NBF2	534	NHL repeat-containing protein 2 OS=Homo sapiens GN=NHLRC2 PE=1 SV=1	Up_regulated	0.00651711	2.18594	2.13174	1.09203
KAIMRC1/MCF7	Starve	Q8N442	535	Translation factor GUF1, mitochondrial OS=Homo sapiens GN=GUF1 PE=1 SV=1	Up_regulated	0.0441324	1.35524	2.72221	1.44478
KAIMRC1/MCF7	Starve	Q8N9M1	536	Uncharacterized protein C19orf47 OS=Homo sapiens GN=C19orf47 PE=1 SV=1	Up_regulated	0.030585	1.51449	3.48337	1.80048
KAIMRC1/MCF7	Starve	Q8N5F7	537	NF-kappa-B-activating protein OS=Homo sapiens GN=NKAP PE=1 SV=1	Up_regulated	0.00597333	2.22378	4.6874	2.22879
KAIMRC1/MCF7	Starve	Q8N5A5	538	Zinc finger CCCH-type with G patch domain-containing protein OS=Homo sapiens GN=ZGPAT PE=1 SV=3	Up_regulated	0.00165458	2.78131	2.10749	1.07553
KAIMRC1/MCF7	Starve	Q8N4N8	539	Kinesin-like protein KIF2B OS=Homo sapiens GN=KIF2B PE=1 SV=3	Up_regulated	0.00206208	2.68569	3.87101	1.95271
KAIMRC1/MCF7	Starve	Q8N3U4	540	Cohesin subunit SA-2 OS=Homo sapiens GN=STAG2 PE=1 SV=3	Up_regulated	0.00378779	2.42161	2.35972	1.23861
KAIMRC1/MCF7	Starve	Q8IZ81	541	ELMO domain-containing protein 2 OS=Homo sapiens GN=ELMOD2 PE=1 SV=1	Up_regulated	0.0178807	1.74762	3.50111	1.80781
KAIMRC1/MCF7	Starve	Q8IYB8	542	ATP-dependent RNA helicase SUPV3L1, mitochondrial OS=Homo sapiens GN=SUPV3L1 PE=1 SV=1	Up_regulated	0.0279749	1.55323	2.42991	1.2809
KAIMRC1/MCF7	Starve	Q8IY37	543	Probable ATP-dependent RNA helicase DHX37 OS=Homo sapiens GN=DHX37 PE=1 SV=1	Up_regulated	0.0132244	1.87862	2.28009	1.18909
KAIMRC1/MCF7	Starve	Q8IXM3	544	39S ribosomal protein L41, mitochondrial OS=Homo sapiens GN=MRPL41 PE=1 SV=1	Up_regulated	0.00395177	2.40321	2.34624	1.23035
KAIMRC1/MCF7	Starve	Q8IWX8	545	Calcium homeostasis endoplasmic reticulum protein OS=Homo sapiens GN=CHERP PE=1 SV=3	Up_regulated	0.0125902	1.89997	2.06095	1.04331
KAIMRC1/MCF7	Starve	Q7Z4V5	546	Hepatoma-derived growth factor-related protein 2 OS=Homo sapiens GN=HDGFRP2 PE=1 SV=1	Up_regulated	0.0164963	1.78261	2.33151	1.22127
KAIMRC1/MCF7	Starve	Q7Z4H8	547	KDEL motif-containing protein 2 OS=Homo sapiens GN=KDELC2 PE=1 SV=2	Up_regulated	0.00863027	2.06398	2.7763	1.47316
KAIMRC1/MCF7	Starve	Q7L804	548	Rab11 family-interacting protein 2 OS=Homo sapiens GN=RAB11FIP2 PE=1 SV=1	Up_regulated	0.0406831	1.39059	2.01087	1.00782
KAIMRC1/MCF7	Starve	Q7L5Y9	549	Macrophage erythroblast attacher OS=Homo sapiens GN=MAEA PE=1 SV=1	Up_regulated	0.00859702	2.06565	3.54133	1.82429
KAIMRC1/MCF7	Starve	Q6ZSJ8	550	Uncharacterized protein C1orf122 OS=Homo sapiens GN=C1orf122 PE=4 SV=2	Up_regulated	0.0332198	1.4786	2.05503	1.03916
KAIMRC1/MCF7	Starve	Q6ZRS2	551	Helicase SRCAP OS=Homo sapiens GN=SRCAP PE=1 SV=3	Up_regulated	0.0333299	1.47717	3.26619	1.70761
KAIMRC1/MCF7	Starve	Q6YP21	552	Kynurenine--oxoglutarate transaminase 3 OS=Homo sapiens GN=CCBL2 PE=1 SV=1	Up_regulated	0.000647403	3.18883	3.59223	1.84488
KAIMRC1/MCF7	Starve	Q6YN16	553	Hydroxysteroid dehydrogenase-like protein 2 OS=Homo sapiens GN=HSDL2 PE=1 SV=1	Up_regulated	0.00251251	2.59989	2.57973	1.36722
KAIMRC1/MCF7	Starve	Q6VN20	554	Ran-binding protein 10 OS=Homo sapiens GN=RANBP10 PE=1 SV=1	Up_regulated	0.00778332	2.10883	2.45302	1.29456
KAIMRC1/MCF7	Starve	Q6SJ96	555	TATA box-binding protein-like protein 2 OS=Homo sapiens GN=TBPL2 PE=2 SV=1	Up_regulated	0.0219587	1.65839	2.83851	1.50513
KAIMRC1/MCF7	Starve	Q6PJT7	556	Zinc finger CCCH domain-containing protein 14 OS=Homo sapiens GN=ZC3H14 PE=1 SV=1	Up_regulated	0.0265355	1.57617	2.29832	1.20058
KAIMRC1/MCF7	Starve	Q6P1J9	557	Parafibromin OS=Homo sapiens GN=CDC73 PE=1 SV=1	Up_regulated	0.0493689	1.30655	2.8374	1.50457
KAIMRC1/MCF7	Starve	Q6IQ49	558	Protein SDE2 homolog OS=Homo sapiens GN=SDE2 PE=1 SV=1	Up_regulated	0.0140751	1.85155	3.57846	1.83934
KAIMRC1/MCF7	Starve	Q6IBS0	559	Twinfilin-2 OS=Homo sapiens GN=TWF2 PE=1 SV=2	Up_regulated	0.0419285	1.37749	2.13473	1.09405
KAIMRC1/MCF7	Starve	Q6DD87	560	Zinc finger protein 787 OS=Homo sapiens GN=ZNF787 PE=1 SV=3	Up_regulated	0.0348335	1.458	4.06919	2.02474
KAIMRC1/MCF7	Starve	Q5W0B1	561	RING finger protein 219 OS=Homo sapiens GN=RNF219 PE=1 SV=1	Up_regulated	0.0327455	1.48485	3.37524	1.75499
KAIMRC1/MCF7	Starve	Q5VYK3	562	Proteasome-associated protein ECM29 homolog OS=Homo sapiens GN=ECM29 PE=1 SV=2	Up_regulated	0.049146	1.30851	2.2681	1.18148
KAIMRC1/MCF7	Starve	Q5VWZ2	563	Lysophospholipase-like protein 1 OS=Homo sapiens GN=LYPLAL1 PE=1 SV=3	Up_regulated	0.00676394	2.1698	3.10836	1.63615
KAIMRC1/MCF7	Starve	Q5VTL8	564	Pre-mRNA-splicing factor 38B OS=Homo sapiens GN=PRPF38B PE=1 SV=1	Up_regulated	0.00469544	2.32832	2.10392	1.07308
KAIMRC1/MCF7	Starve	Q5TBB1	565	Ribonuclease H2 subunit B OS=Homo sapiens GN=RNASEH2B PE=1 SV=1	Up_regulated	0.0074362	2.12865	4.06096	2.02182
KAIMRC1/MCF7	Starve	Q5T481	566	RNA-binding protein 20 OS=Homo sapiens GN=RBM20 PE=1 SV=3	Up_regulated	0.0384345	1.41528	2.50603	1.32541
KAIMRC1/MCF7	Starve	Q5T3I0	567	G patch domain-containing protein 4 OS=Homo sapiens GN=GPATCH4 PE=1 SV=2	Up_regulated	0.000884383	3.05336	3.45694	1.7895
KAIMRC1/MCF7	Starve	Q5JTH9	568	RRP12-like protein OS=Homo sapiens GN=RRP12 PE=1 SV=2	Up_regulated	0.00582778	2.2345	2.37525	1.24808
KAIMRC1/MCF7	Starve	Q5JQF8	569	Polyadenylate-binding protein 1-like 2 OS=Homo sapiens GN=PABPC1L2A PE=2 SV=1	Up_regulated	0.0431117	1.36541	3.58737	1.84293
KAIMRC1/MCF7	Starve	Q5BJD5	570	Transmembrane protein 41B OS=Homo sapiens GN=TMEM41B PE=1 SV=1	Up_regulated	0.00882497	2.05429	2.29965	1.20142
KAIMRC1/MCF7	Starve	Q4U2R6	571	39S ribosomal protein L51, mitochondrial OS=Homo sapiens GN=MRPL51 PE=1 SV=1	Up_regulated	0.0137587	1.86142	2.15188	1.1056
KAIMRC1/MCF7	Starve	Q4LDG9	572	Dynein light chain 1, axonemal OS=Homo sapiens GN=DNAL1 PE=1 SV=1	Up_regulated	0.0494465	1.30586	2.18255	1.12602
KAIMRC1/MCF7	Starve	Q4J6C6	573	Prolyl endopeptidase-like OS=Homo sapiens GN=PREPL PE=1 SV=1	Up_regulated	0.0195664	1.70849	2.30804	1.20667
KAIMRC1/MCF7	Starve	Q3MIW9	574	Diffuse panbronchiolitis critical region protein 1 OS=Homo sapiens GN=DPCR1 PE=2 SV=2	Up_regulated	0.0216559	1.66442	2.09441	1.06654
KAIMRC1/MCF7	Starve	Q2TAY7	575	WD40 repeat-containing protein SMU1 OS=Homo sapiens GN=SMU1 PE=1 SV=2	Up_regulated	0.0370604	1.43109	2.34638	1.23044
KAIMRC1/MCF7	Starve	Q0VDF9	576	Heat shock 70 kDa protein 14 OS=Homo sapiens GN=HSPA14 PE=1 SV=1	Up_regulated	0.0379361	1.42095	2.57945	1.36706
KAIMRC1/MCF7	Starve	P82673	577	28S ribosomal protein S35, mitochondrial OS=Homo sapiens GN=MRPS35 PE=1 SV=1	Up_regulated	0.0147344	1.83167	2.20727	1.14226
KAIMRC1/MCF7	Starve	P78559	578	Microtubule-associated protein 1A OS=Homo sapiens GN=MAP1A PE=1 SV=6	Up_regulated	0.00922728	2.03493	2.84552	1.50869
KAIMRC1/MCF7	Starve	P78346	579	Ribonuclease P protein subunit p30 OS=Homo sapiens GN=RPP30 PE=1 SV=1	Up_regulated	0.0306244	1.51393	2.31239	1.20939
KAIMRC1/MCF7	Starve	P67870	580	Casein kinase II subunit beta OS=Homo sapiens GN=CSNK2B PE=1 SV=1	Up_regulated	0.0039827	2.39982	2.37473	1.24776
KAIMRC1/MCF7	Starve	P62847	581	40S ribosomal protein S24 OS=Homo sapiens GN=RPS24 PE=1 SV=1	Up_regulated	0.0377005	1.42365	2.5306	1.33948
KAIMRC1/MCF7	Starve	P62750	582	60S ribosomal protein L23a OS=Homo sapiens GN=RPL23A PE=1 SV=1	Up_regulated	0.00613041	2.21251	2.14835	1.10323
KAIMRC1/MCF7	Starve	P62314	583	Small nuclear ribonucleoprotein Sm D1 OS=Homo sapiens GN=SNRPD1 PE=1 SV=1	Up_regulated	0.00567461	2.24606	2.18704	1.12898
KAIMRC1/MCF7	Starve	P62308	584	Small nuclear ribonucleoprotein G OS=Homo sapiens GN=SNRPG PE=1 SV=1	Up_regulated	0.0335179	1.47472	2.12037	1.08432
KAIMRC1/MCF7	Starve	P62244	585	40S ribosomal protein S15a OS=Homo sapiens GN=RPS15A PE=1 SV=2	Up_regulated	0.0353949	1.45106	2.08429	1.05956
KAIMRC1/MCF7	Starve	P62241	586	40S ribosomal protein S8 OS=Homo sapiens GN=RPS8 PE=1 SV=2	Up_regulated	0.0274854	1.5609	2.00678	1.00488
KAIMRC1/MCF7	Starve	P62070	587	Ras-related protein R-Ras2 OS=Homo sapiens GN=RRAS2 PE=1 SV=1	Up_regulated	0.0381242	1.4188	2.04192	1.02993
KAIMRC1/MCF7	Starve	P61956	588	Small ubiquitin-related modifier 2 OS=Homo sapiens GN=SUMO2 PE=1 SV=3	Up_regulated	0.0468756	1.32905	2.89509	1.53361
KAIMRC1/MCF7	Starve	P61289	589	Proteasome activator complex subunit 3 OS=Homo sapiens GN=PSME3 PE=1 SV=1	Up_regulated	0.0211127	1.67546	3.21973	1.68694
KAIMRC1/MCF7	Starve	P61244	590	Protein max OS=Homo sapiens GN=MAX PE=1 SV=1	Up_regulated	0.0165349	1.7816	3.11436	1.63893
KAIMRC1/MCF7	Starve	P61081	591	NEDD8-conjugating enzyme Ubc12 OS=Homo sapiens GN=UBE2M PE=1 SV=1	Up_regulated	0.0218463	1.66062	3.01379	1.59158
KAIMRC1/MCF7	Starve	P61024	592	Cyclin-dependent kinases regulatory subunit 1 OS=Homo sapiens GN=CKS1B PE=1 SV=1	Up_regulated	0.0293569	1.53229	3.0254	1.59713
KAIMRC1/MCF7	Starve	P60842	593	Eukaryotic initiation factor 4A-I OS=Homo sapiens GN=EIF4A1 PE=1 SV=1	Up_regulated	0.0323663	1.48991	2.15724	1.10919
KAIMRC1/MCF7	Starve	P56282	594	DNA polymerase epsilon subunit 2 OS=Homo sapiens GN=POLE2 PE=1 SV=2	Up_regulated	0.0273499	1.56304	2.98045	1.57553
KAIMRC1/MCF7	Starve	P55145	595	Mesencephalic astrocyte-derived neurotrophic factor OS=Homo sapiens GN=MANF PE=1 SV=3	Up_regulated	0.00304555	2.51633	2.60487	1.38121
KAIMRC1/MCF7	Starve	P55081	596	Microfibrillar-associated protein 1 OS=Homo sapiens GN=MFAP1 PE=1 SV=2	Up_regulated	0.0142663	1.84569	2.23534	1.16049
KAIMRC1/MCF7	Starve	P52888	597	Thimet oligopeptidase OS=Homo sapiens GN=THOP1 PE=1 SV=2	Up_regulated	0.0365549	1.43705	3.65108	1.86832
KAIMRC1/MCF7	Starve	P51784	598	Ubiquitin carboxyl-terminal hydrolase 11 OS=Homo sapiens GN=USP11 PE=1 SV=3	Up_regulated	0.00826625	2.08269	2.19351	1.13324
KAIMRC1/MCF7	Starve	P50991	599	T-complex protein 1 subunit delta OS=Homo sapiens GN=CCT4 PE=1 SV=4	Up_regulated	0.0359077	1.44481	3.03201	1.60027
KAIMRC1/MCF7	Starve	P50990	600	T-complex protein 1 subunit theta OS=Homo sapiens GN=CCT8 PE=1 SV=4	Up_regulated	0.0364266	1.43858	3.74509	1.905
KAIMRC1/MCF7	Starve	P49959	601	Double-strand break repair protein MRE11A OS=Homo sapiens GN=MRE11A PE=1 SV=3	Up_regulated	0.017536	1.75607	4.06857	2.02452
KAIMRC1/MCF7	Starve	P49792	602	E3 SUMO-protein ligase RanBP2 OS=Homo sapiens GN=RANBP2 PE=1 SV=2	Up_regulated	0.0286177	1.54337	2.08299	1.05865
KAIMRC1/MCF7	Starve	P49458	603	Signal recognition particle 9 kDa protein OS=Homo sapiens GN=SRP9 PE=1 SV=2	Up_regulated	0.00521471	2.28277	2.35941	1.23843
KAIMRC1/MCF7	Starve	P49419	604	Alpha-aminoadipic semialdehyde dehydrogenase OS=Homo sapiens GN=ALDH7A1 PE=1 SV=5	Up_regulated	0.0386331	1.41304	2.45011	1.29285
KAIMRC1/MCF7	Starve	P49368	605	T-complex protein 1 subunit gamma OS=Homo sapiens GN=CCT3 PE=1 SV=4	Up_regulated	0.0250289	1.60156	3.28689	1.71672
KAIMRC1/MCF7	Starve	P46821	606	Microtubule-associated protein 1B OS=Homo sapiens GN=MAP1B PE=1 SV=2	Up_regulated	0.0119445	1.92283	4.27068	2.09447
KAIMRC1/MCF7	Starve	P46777	607	60S ribosomal protein L5 OS=Homo sapiens GN=RPL5 PE=1 SV=3	Up_regulated	0.00251207	2.59997	2.01478	1.01062
KAIMRC1/MCF7	Starve	P46776	608	60S ribosomal protein L27a OS=Homo sapiens GN=RPL27A PE=1 SV=2	Up_regulated	0.0324756	1.48844	2.01273	1.00916
KAIMRC1/MCF7	Starve	P46020	609	Phosphorylase b kinase regulatory subunit alpha, skeletal muscle isoform OS=Homo sapiens GN=PHKA1 PE=1 SV=2	Up_regulated	0.0226979	1.64401	2.13024	1.09102
KAIMRC1/MCF7	Starve	P43487	610	Ran-specific GTPase-activating protein OS=Homo sapiens GN=RANBP1 PE=1 SV=1	Up_regulated	0.0393362	1.40521	3.69118	1.88408
KAIMRC1/MCF7	Starve	P43250	611	G protein-coupled receptor kinase 6 OS=Homo sapiens GN=GRK6 PE=1 SV=2	Up_regulated	0.0347083	1.45957	2.82772	1.49964
KAIMRC1/MCF7	Starve	P42696	612	RNA-binding protein 34 OS=Homo sapiens GN=RBM34 PE=1 SV=2	Up_regulated	0.0146988	1.83272	2.22847	1.15605
KAIMRC1/MCF7	Starve	P42695	613	Condensin-2 complex subunit D3 OS=Homo sapiens GN=NCAPD3 PE=1 SV=2	Up_regulated	0.00236254	2.62662	2.26558	1.17988
KAIMRC1/MCF7	Starve	P42285	614	Superkiller viralicidic activity 2-like 2 OS=Homo sapiens GN=SKIV2L2 PE=1 SV=3	Up_regulated	0.0401989	1.39579	3.17884	1.6685
KAIMRC1/MCF7	Starve	P41227	615	N-alpha-acetyltransferase 10 OS=Homo sapiens GN=NAA10 PE=1 SV=1	Up_regulated	0.0485522	1.31379	3.84369	1.94249
KAIMRC1/MCF7	Starve	P40938	616	Replication factor C subunit 3 OS=Homo sapiens GN=RFC3 PE=1 SV=2	Up_regulated	0.0133805	1.87353	2.49362	1.31824
KAIMRC1/MCF7	Starve	P40937	617	Replication factor C subunit 5 OS=Homo sapiens GN=RFC5 PE=1 SV=1	Up_regulated	0.0382026	1.41791	3.15923	1.65957
KAIMRC1/MCF7	Starve	P40429	618	60S ribosomal protein L13a OS=Homo sapiens GN=RPL13A PE=1 SV=2	Up_regulated	0.0314994	1.5017	2.03694	1.0264
KAIMRC1/MCF7	Starve	P40222	619	Alpha-taxilin OS=Homo sapiens GN=TXLNA PE=1 SV=3	Up_regulated	0.0261703	1.58219	2.50526	1.32496
KAIMRC1/MCF7	Starve	P38919	620	Eukaryotic initiation factor 4A-III OS=Homo sapiens GN=EIF4A3 PE=1 SV=4	Up_regulated	0.00548831	2.26056	2.24168	1.16458
KAIMRC1/MCF7	Starve	P36404	621	ADP-ribosylation factor-like protein 2 OS=Homo sapiens GN=ARL2 PE=1 SV=4	Up_regulated	0.029091	1.53624	2.65839	1.41055
KAIMRC1/MCF7	Starve	P35637	622	RNA-binding protein FUS OS=Homo sapiens GN=FUS PE=1 SV=1	Up_regulated	0.00713296	2.14673	2.17146	1.11867
KAIMRC1/MCF7	Starve	P35573	623	Glycogen debranching enzyme OS=Homo sapiens GN=AGL PE=1 SV=3	Up_regulated	0.0458726	1.33845	3.43565	1.78058
KAIMRC1/MCF7	Starve	P35251	624	Replication factor C subunit 1 OS=Homo sapiens GN=RFC1 PE=1 SV=4	Up_regulated	0.0489989	1.30981	2.69223	1.4288
KAIMRC1/MCF7	Starve	P35249	625	Replication factor C subunit 4 OS=Homo sapiens GN=RFC4 PE=1 SV=2	Up_regulated	0.00454809	2.34217	2.49591	1.31957
KAIMRC1/MCF7	Starve	P33991	626	DNA replication licensing factor MCM4 OS=Homo sapiens GN=MCM4 PE=1 SV=5	Up_regulated	0.0470379	1.32755	2.54302	1.34654
KAIMRC1/MCF7	Starve	P33552	627	Cyclin-dependent kinases regulatory subunit 2 OS=Homo sapiens GN=CKS2 PE=1 SV=1	Up_regulated	0.0225393	1.64706	4.32663	2.11324
KAIMRC1/MCF7	Starve	P32322	628	Pyrroline-5-carboxylate reductase 1, mitochondrial OS=Homo sapiens GN=PYCR1 PE=1 SV=2	Up_regulated	0.0202503	1.69357	2.05894	1.0419
KAIMRC1/MCF7	Starve	P31153	629	S-adenosylmethionine synthase isoform type-2 OS=Homo sapiens GN=MAT2A PE=1 SV=1	Up_regulated	0.00165171	2.78207	2.41219	1.27035
KAIMRC1/MCF7	Starve	P30837	630	Aldehyde dehydrogenase X, mitochondrial OS=Homo sapiens GN=ALDH1B1 PE=1 SV=3	Up_regulated	0.0163774	1.78575	2.28041	1.1893
KAIMRC1/MCF7	Starve	P30291	631	Wee1-like protein kinase OS=Homo sapiens GN=WEE1 PE=1 SV=2	Up_regulated	0.0314385	1.50254	3.89295	1.96086
KAIMRC1/MCF7	Starve	P30260	632	Cell division cycle protein 27 homolog OS=Homo sapiens GN=CDC27 PE=1 SV=2	Up_regulated	0.0362469	1.44073	2.33459	1.22317
KAIMRC1/MCF7	Starve	P28482	633	Mitogen-activated protein kinase 1 OS=Homo sapiens GN=MAPK1 PE=1 SV=3	Up_regulated	0.0113088	1.94658	2.14017	1.09773
KAIMRC1/MCF7	Starve	P26641	634	Elongation factor 1-gamma OS=Homo sapiens GN=EEF1G PE=1 SV=3	Up_regulated	0.0447783	1.34893	2.79757	1.48418
KAIMRC1/MCF7	Starve	P25205	635	DNA replication licensing factor MCM3 OS=Homo sapiens GN=MCM3 PE=1 SV=3	Up_regulated	0.036201	1.44128	2.48177	1.31137
KAIMRC1/MCF7	Starve	P23921	636	Ribonucleoside-diphosphate reductase large subunit OS=Homo sapiens GN=RRM1 PE=1 SV=1	Up_regulated	0.0447086	1.34961	2.54968	1.35031
KAIMRC1/MCF7	Starve	P23368	637	NAD-dependent malic enzyme, mitochondrial OS=Homo sapiens GN=ME2 PE=1 SV=1	Up_regulated	0.0219598	1.65837	4.69941	2.23248
KAIMRC1/MCF7	Starve	P23246	638	Splicing factor, proline- and glutamine-rich OS=Homo sapiens GN=SFPQ PE=1 SV=2	Up_regulated	0.00459905	2.33733	2.04524	1.03227
KAIMRC1/MCF7	Starve	P22234	639	Multifunctional protein ADE2 OS=Homo sapiens GN=PAICS PE=1 SV=3	Up_regulated	0.00716928	2.14452	3.87296	1.95343
KAIMRC1/MCF7	Starve	P22102	640	Trifunctional purine biosynthetic protein adenosine-3 OS=Homo sapiens GN=GART PE=1 SV=1	Up_regulated	0.0470801	1.32716	4.4604	2.15717
KAIMRC1/MCF7	Starve	P20290	641	Transcription factor BTF3 OS=Homo sapiens GN=BTF3 PE=1 SV=1	Up_regulated	0.0146847	1.83313	2.50635	1.32559
KAIMRC1/MCF7	Starve	P19784	642	Casein kinase II subunit alpha' OS=Homo sapiens GN=CSNK2A2 PE=1 SV=1	Up_regulated	0.0204511	1.68928	2.22737	1.15534
KAIMRC1/MCF7	Starve	P18206	643	Vinculin OS=Homo sapiens GN=VCL PE=1 SV=4	Up_regulated	0.0306394	1.51372	2.17053	1.11805
KAIMRC1/MCF7	Starve	P17987	644	T-complex protein 1 subunit alpha OS=Homo sapiens GN=TCP1 PE=1 SV=1	Up_regulated	0.00474556	2.32371	3.86813	1.95164
KAIMRC1/MCF7	Starve	P17812	645	CTP synthase 1 OS=Homo sapiens GN=CTPS1 PE=1 SV=2	Up_regulated	0.0224062	1.64963	3.06939	1.61795
KAIMRC1/MCF7	Starve	P17252	646	Protein kinase C alpha type OS=Homo sapiens GN=PRKCA PE=1 SV=4	Up_regulated	0.0193448	1.71344	2.48036	1.31055
KAIMRC1/MCF7	Starve	P15927	647	Replication protein A 32 kDa subunit OS=Homo sapiens GN=RPA2 PE=1 SV=1	Up_regulated	0.0299229	1.524	2.53398	1.3414
KAIMRC1/MCF7	Starve	P15260	648	Interferon gamma receptor 1 OS=Homo sapiens GN=IFNGR1 PE=1 SV=1	Up_regulated	0.0203642	1.69113	2.90077	1.53644
KAIMRC1/MCF7	Starve	P15151	649	Poliovirus receptor OS=Homo sapiens GN=PVR PE=1 SV=2	Up_regulated	0.0150321	1.82298	3.21091	1.68298
KAIMRC1/MCF7	Starve	P13639	650	Elongation factor 2 OS=Homo sapiens GN=EEF2 PE=1 SV=4	Up_regulated	0.0156849	1.80452	2.17263	1.11944
KAIMRC1/MCF7	Starve	P12955	651	Xaa-Pro dipeptidase OS=Homo sapiens GN=PEPD PE=1 SV=3	Up_regulated	0.00103761	2.98397	3.00432	1.58704
KAIMRC1/MCF7	Starve	P12532	652	Creatine kinase U-type, mitochondrial OS=Homo sapiens GN=CKMT1A PE=1 SV=1	Up_regulated	0.0290971	1.53615	3.18326	1.6705
KAIMRC1/MCF7	Starve	P12004	653	Proliferating cell nuclear antigen OS=Homo sapiens GN=PCNA PE=1 SV=1	Up_regulated	0.042859	1.36796	2.26629	1.18034
KAIMRC1/MCF7	Starve	P11908	654	Ribose-phosphate pyrophosphokinase 2 OS=Homo sapiens GN=PRPS2 PE=1 SV=2	Up_regulated	0.0232727	1.63315	2.54284	1.34644
KAIMRC1/MCF7	Starve	P11802	655	Cyclin-dependent kinase 4 OS=Homo sapiens GN=CDK4 PE=1 SV=2	Up_regulated	0.013862	1.85817	4.76917	2.25374
KAIMRC1/MCF7	Starve	P09960	656	Leukotriene A-4 hydrolase OS=Homo sapiens GN=LTA4H PE=1 SV=2	Up_regulated	0.0169134	1.77177	2.83763	1.50469
KAIMRC1/MCF7	Starve	P09417	657	Dihydropteridine reductase OS=Homo sapiens GN=QDPR PE=1 SV=2	Up_regulated	0.0495522	1.30494	2.88136	1.52675
KAIMRC1/MCF7	Starve	P08559	658	Pyruvate dehydrogenase E1 component subunit alpha, somatic form, mitochondrial OS=Homo sapiens GN=PDHA1 PE=1 SV=3	Up_regulated	0.0441476	1.35509	3.06511	1.61594
KAIMRC1/MCF7	Starve	P08133	659	Annexin A6 OS=Homo sapiens GN=ANXA6 PE=1 SV=3	Up_regulated	0.00218913	2.65973	4.42027	2.14414
KAIMRC1/MCF7	Starve	P07814	660	Bifunctional glutamate/proline--tRNA ligase OS=Homo sapiens GN=EPRS PE=1 SV=5	Up_regulated	0.0351976	1.45349	2.34144	1.22739
KAIMRC1/MCF7	Starve	P05455	661	Lupus La protein OS=Homo sapiens GN=SSB PE=1 SV=2	Up_regulated	0.00865436	2.06276	2.76014	1.46474
KAIMRC1/MCF7	Starve	P02774	662	Vitamin D-binding protein OS=Homo sapiens GN=GC PE=1 SV=1	Up_regulated	0.00231213	2.63599	3.8268	1.93614
KAIMRC1/MCF7	Starve	P00374	663	Dihydrofolate reductase OS=Homo sapiens GN=DHFR PE=1 SV=2	Up_regulated	0.0247827	1.60585	2.19682	1.13541
KAIMRC1/MCF7	Starve	O96028	664	Histone-lysine N-methyltransferase NSD2 OS=Homo sapiens GN=WHSC1 PE=1 SV=1	Up_regulated	0.00300637	2.52196	2.51864	1.33265
KAIMRC1/MCF7	Starve	O95926	665	Pre-mRNA-splicing factor SYF2 OS=Homo sapiens GN=SYF2 PE=1 SV=1	Up_regulated	0.0281954	1.54982	2.43343	1.28299
KAIMRC1/MCF7	Starve	O95628	666	CCR4-NOT transcription complex subunit 4 OS=Homo sapiens GN=CNOT4 PE=1 SV=3	Up_regulated	0.0206098	1.68593	2.81739	1.49436
KAIMRC1/MCF7	Starve	O95456	667	Proteasome assembly chaperone 1 OS=Homo sapiens GN=PSMG1 PE=1 SV=1	Up_regulated	0.0145968	1.83574	2.09357	1.06597
KAIMRC1/MCF7	Starve	O95232	668	Luc7-like protein 3 OS=Homo sapiens GN=LUC7L3 PE=1 SV=2	Up_regulated	0.0130953	1.88288	3.53128	1.82019
KAIMRC1/MCF7	Starve	O95218	669	Zinc finger Ran-binding domain-containing protein 2 OS=Homo sapiens GN=ZRANB2 PE=1 SV=2	Up_regulated	0.0489369	1.31036	4.94212	2.30513
KAIMRC1/MCF7	Starve	O95149	670	Snurportin-1 OS=Homo sapiens GN=SNUPN PE=1 SV=1	Up_regulated	0.0186927	1.72833	2.76319	1.46633
KAIMRC1/MCF7	Starve	O94992	671	Protein HEXIM1 OS=Homo sapiens GN=HEXIM1 PE=1 SV=1	Up_regulated	0.0131741	1.88028	2.46797	1.30332
KAIMRC1/MCF7	Starve	O94952	672	F-box only protein 21 OS=Homo sapiens GN=FBXO21 PE=2 SV=2	Up_regulated	0.00805007	2.0942	2.87192	1.52201
KAIMRC1/MCF7	Starve	O94822	673	E3 ubiquitin-protein ligase listerin OS=Homo sapiens GN=LTN1 PE=1 SV=6	Up_regulated	0.0489918	1.30988	2.25611	1.17384
KAIMRC1/MCF7	Starve	O75976	674	Carboxypeptidase D OS=Homo sapiens GN=CPD PE=1 SV=2	Up_regulated	0.0213101	1.67141	2.2203	1.15075
KAIMRC1/MCF7	Starve	O75879	675	Glutamyl-tRNA(Gln) amidotransferase subunit B, mitochondrial OS=Homo sapiens GN=GATB PE=1 SV=1	Up_regulated	0.0106559	1.97241	2.28202	1.19031
KAIMRC1/MCF7	Starve	O75832	676	26S proteasome non-ATPase regulatory subunit 10 OS=Homo sapiens GN=PSMD10 PE=1 SV=1	Up_regulated	0.0212456	1.67273	3.56462	1.83375
KAIMRC1/MCF7	Starve	O75792	677	Ribonuclease H2 subunit A OS=Homo sapiens GN=RNASEH2A PE=1 SV=2	Up_regulated	0.0166581	1.77838	4.64651	2.21615
KAIMRC1/MCF7	Starve	O75521	678	Enoyl-CoA delta isomerase 2, mitochondrial OS=Homo sapiens GN=ECI2 PE=1 SV=4	Up_regulated	0.0205384	1.68743	4.07754	2.0277
KAIMRC1/MCF7	Starve	O75251	679	NADH dehydrogenase [ubiquinone] iron-sulfur protein 7, mitochondrial OS=Homo sapiens GN=NDUFS7 PE=1 SV=3	Up_regulated	0.0299235	1.52399	2.41578	1.27249
KAIMRC1/MCF7	Starve	O75179	680	Ankyrin repeat domain-containing protein 17 OS=Homo sapiens GN=ANKRD17 PE=1 SV=3	Up_regulated	0.0222379	1.65291	2.04255	1.03037
KAIMRC1/MCF7	Starve	O75164	681	Lysine-specific demethylase 4A OS=Homo sapiens GN=KDM4A PE=1 SV=2	Up_regulated	0.0103485	1.98512	2.38175	1.25202
KAIMRC1/MCF7	Starve	O75152	682	Zinc finger CCCH domain-containing protein 11A OS=Homo sapiens GN=ZC3H11A PE=1 SV=3	Up_regulated	0.0278273	1.55553	3.21603	1.68528
KAIMRC1/MCF7	Starve	O75150	683	E3 ubiquitin-protein ligase BRE1B OS=Homo sapiens GN=RNF40 PE=1 SV=4	Up_regulated	0.00550156	2.25951	3.33056	1.73576
KAIMRC1/MCF7	Starve	O75145	684	Liprin-alpha-3 OS=Homo sapiens GN=PPFIA3 PE=1 SV=3	Up_regulated	0.0279146	1.55417	2.44542	1.29008
KAIMRC1/MCF7	Starve	O60934	685	Nibrin OS=Homo sapiens GN=NBN PE=1 SV=1	Up_regulated	0.016599	1.77992	2.08489	1.05997
KAIMRC1/MCF7	Starve	O60885	686	Bromodomain-containing protein 4 OS=Homo sapiens GN=BRD4 PE=1 SV=2	Up_regulated	0.0065109	2.18636	2.66052	1.41171
KAIMRC1/MCF7	Starve	O60739	687	Eukaryotic translation initiation factor 1b OS=Homo sapiens GN=EIF1B PE=1 SV=2	Up_regulated	0.0273912	1.56239	2.695	1.43029
KAIMRC1/MCF7	Starve	O60256	688	Phosphoribosyl pyrophosphate synthase-associated protein 2 OS=Homo sapiens GN=PRPSAP2 PE=1 SV=1	Up_regulated	0.00615824	2.21054	2.22517	1.15391
KAIMRC1/MCF7	Starve	O60231	689	Putative pre-mRNA-splicing factor ATP-dependent RNA helicase DHX16 OS=Homo sapiens GN=DHX16 PE=1 SV=2	Up_regulated	0.0152174	1.81766	2.50689	1.3259
KAIMRC1/MCF7	Starve	O43818	690	U3 small nucleolar RNA-interacting protein 2 OS=Homo sapiens GN=RRP9 PE=1 SV=1	Up_regulated	0.0154856	1.81007	2.61049	1.38432
KAIMRC1/MCF7	Starve	O43324	691	Eukaryotic translation elongation factor 1 epsilon-1 OS=Homo sapiens GN=EEF1E1 PE=1 SV=1	Up_regulated	0.0365829	1.43672	2.51844	1.33253
KAIMRC1/MCF7	Starve	O43159	692	Ribosomal RNA-processing protein 8 OS=Homo sapiens GN=RRP8 PE=1 SV=2	Up_regulated	0.0108975	1.96267	2.65023	1.40612
KAIMRC1/MCF7	Starve	O15446	693	DNA-directed RNA polymerase I subunit RPA34 OS=Homo sapiens GN=CD3EAP PE=1 SV=1	Up_regulated	0.00174873	2.75728	2.6242	1.39188
KAIMRC1/MCF7	Starve	O15226	694	NF-kappa-B-repressing factor OS=Homo sapiens GN=NKRF PE=1 SV=2	Up_regulated	0.0204798	1.68867	2.59633	1.37647
KAIMRC1/MCF7	Starve	O15047	695	Histone-lysine N-methyltransferase SETD1A OS=Homo sapiens GN=SETD1A PE=1 SV=3	Up_regulated	0.00693797	2.15877	3.32334	1.73263
KAIMRC1/MCF7	Starve	O14802	696	DNA-directed RNA polymerase III subunit RPC1 OS=Homo sapiens GN=POLR3A PE=1 SV=2	Up_regulated	0.00454659	2.34231	2.99187	1.58105
KAIMRC1/MCF7	Starve	O00560	697	Syntenin-1 OS=Homo sapiens GN=SDCBP PE=1 SV=1	Up_regulated	0.017149	1.76576	2.05894	1.0419
KAIMRC1/MCF7	Starve	O00442	698	RNA 3'-terminal phosphate cyclase OS=Homo sapiens GN=RTCA PE=1 SV=1	Up_regulated	0.0329591	1.48203	2.93989	1.55576
KAIMRC1/MCF7	Starve	O00303	699	Eukaryotic translation initiation factor 3 subunit F OS=Homo sapiens GN=EIF3F PE=1 SV=1	Up_regulated	0.028269	1.54869	2.66383	1.4135
KAIMRC1/MCF7	Starve	O00273	700	DNA fragmentation factor subunit alpha OS=Homo sapiens GN=DFFA PE=1 SV=1	Up_regulated	0.017462	1.75791	3.27291	1.71057
KAIMRC1/MCF7	Starve	O00267	701	Transcription elongation factor SPT5 OS=Homo sapiens GN=SUPT5H PE=1 SV=1	Up_regulated	0.035557	1.44907	2.24712	1.16808
KAIMRC1/MCF7	Starve	O00193	702	Small acidic protein OS=Homo sapiens GN=SMAP PE=1 SV=1	Up_regulated	0.0251382	1.59967	3.64236	1.86487
KAIMRC1/MCF7	Starve	O00178	703	GTP-binding protein 1 OS=Homo sapiens GN=GTPBP1 PE=1 SV=3	Up_regulated	0.0320601	1.49404	3.6524	1.86885
KAIMRC1/MCF7	Starve	O00154	704	Cytosolic acyl coenzyme A thioester hydrolase OS=Homo sapiens GN=ACOT7 PE=1 SV=3	Up_regulated	0.0243163	1.6141	3.15762	1.65884
KAIMRC1/MCF7	Starve	O00139	705	Kinesin-like protein KIF2A OS=Homo sapiens GN=KIF2A PE=1 SV=3	Up_regulated	0.0130287	1.8851	2.26757	1.18115
KAIMRC1/MCF7	Starve	B5ME19	706	Eukaryotic translation initiation factor 3 subunit C-like protein OS=Homo sapiens GN=EIF3CL PE=3 SV=1	Up_regulated	0.0201081	1.69663	2.55414	1.35284
KAIMRC1/MCF7	Starve	A2RTX5	707	Probable threonine--tRNA ligase 2, cytoplasmic OS=Homo sapiens GN=TARSL2 PE=1 SV=1	Up_regulated	0.0341194	1.467	3.07773	1.62187
KAIMRC1/MDA	fed	Q99519		Sialidase-1 OS=Homo sapiens GN=NEU1 PE=1 SV=1	Down_regulated	0.00251366	2.59969	0.466771	-1.09921
KAIMRC1/MDA	fed	Q99470		Stromal cell-derived factor 2 OS=Homo sapiens GN=SDF2 PE=1 SV=2	Down_regulated	0.00913486	2.0393	0.287078	-1.80049
KAIMRC1/MDA	fed	Q92817		Envoplakin OS=Homo sapiens GN=EVPL PE=1 SV=3	Down_regulated	0.0172338	1.76362	0.268208	-1.89857
KAIMRC1/MDA	fed	Q16706		Alpha-mannosidase 2 OS=Homo sapiens GN=MAN2A1 PE=1 SV=2	Down_regulated	0.0225506	1.64684	0.24907	-2.00538
KAIMRC1/MDA	fed	Q16555		Dihydropyrimidinase-related protein 2 OS=Homo sapiens GN=DPYSL2 PE=1 SV=1	Down_regulated	0.000781969	3.10681	0.387856	-1.36641
KAIMRC1/MDA	fed	Q16352		Alpha-internexin OS=Homo sapiens GN=INA PE=1 SV=2	Down_regulated	0.00875639	2.05767	0.305779	-1.70944
KAIMRC1/MDA	fed	Q15437		Protein transport protein Sec23B OS=Homo sapiens GN=SEC23B PE=1 SV=2	Down_regulated	0.0301469	1.52076	0.452498	-1.14402
KAIMRC1/MDA	fed	Q15434		RNA-binding motif, single-stranded-interacting protein 2 OS=Homo sapiens GN=RBMS2 PE=1 SV=1	Down_regulated	0.00797319	2.09837	0.31005	-1.68943
KAIMRC1/MDA	fed	Q15375		Ephrin type-A receptor 7 OS=Homo sapiens GN=EPHA7 PE=1 SV=3	Down_regulated	0.00386938	2.41236	0.342604	-1.54539
KAIMRC1/MDA	fed	Q15025		TNFAIP3-interacting protein 1 OS=Homo sapiens GN=TNIP1 PE=1 SV=2	Down_regulated	0.0071529	2.14552	0.347881	-1.52333
KAIMRC1/MDA	fed	Q14258		E3 ubiquitin/ISG15 ligase TRIM25 OS=Homo sapiens GN=TRIM25 PE=1 SV=2	Down_regulated	0.0420867	1.37586	0.33413	-1.58152
KAIMRC1/MDA	fed	Q14192		Four and a half LIM domains protein 2 OS=Homo sapiens GN=FHL2 PE=1 SV=3	Down_regulated	0.0147992	1.82976	0.45728	-1.12885
KAIMRC1/MDA	fed	Q14108		Lysosome membrane protein 2 OS=Homo sapiens GN=SCARB2 PE=1 SV=2	Down_regulated	0.0452924	1.34397	0.463545	-1.10922
KAIMRC1/MDA	fed	Q14019		Coactosin-like protein OS=Homo sapiens GN=COTL1 PE=1 SV=3	Down_regulated	0.00909792	2.04106	0.296964	-1.75164
KAIMRC1/MDA	fed	Q13459		Unconventional myosin-IXb OS=Homo sapiens GN=MYO9B PE=1 SV=3	Down_regulated	0.0306935	1.51295	0.344348	-1.53806
KAIMRC1/MDA	fed	Q13454		Tumor suppressor candidate 3 OS=Homo sapiens GN=TUSC3 PE=1 SV=1	Down_regulated	0.0223149	1.65141	0.389015	-1.3621
KAIMRC1/MDA	fed	Q13438		Protein OS-9 OS=Homo sapiens GN=OS9 PE=1 SV=1	Down_regulated	0.0487931	1.31164	0.209284	-2.25647
KAIMRC1/MDA	fed	Q12979		Active breakpoint cluster region-related protein OS=Homo sapiens GN=ABR PE=2 SV=2	Down_regulated	0.0169645	1.77046	0.273614	-1.86979
KAIMRC1/MDA	fed	Q08043		Alpha-actinin-3 OS=Homo sapiens GN=ACTN3 PE=1 SV=2	Down_regulated	0.0427018	1.36955	0.289397	-1.78888
KAIMRC1/MDA	fed	Q07954		Prolow-density lipoprotein receptor-related protein 1 OS=Homo sapiens GN=LRP1 PE=1 SV=2	Down_regulated	0.030712	1.51269	0.287826	-1.79673
KAIMRC1/MDA	fed	Q07817		Bcl-2-like protein 1 OS=Homo sapiens GN=BCL2L1 PE=1 SV=1	Down_regulated	0.00119701	2.9219	0.246569	-2.01994
KAIMRC1/MDA	fed	Q00653		Nuclear factor NF-kappa-B p100 subunit OS=Homo sapiens GN=NFKB2 PE=1 SV=4	Down_regulated	0.000811353	3.09079	0.211614	-2.24049
KAIMRC1/MDA	fed	Q96RT6		cTAGE family member 2 OS=Homo sapiens GN=CTAGE1 PE=1 SV=2	Down_regulated	0.0117365	1.93046	0.436609	-1.19559
KAIMRC1/MDA	fed	Q96RQ3		Methylcrotonoyl-CoA carboxylase subunit alpha, mitochondrial OS=Homo sapiens GN=MCCC1 PE=1 SV=3	Down_regulated	0.0247052	1.60721	0.483098	-1.04961
KAIMRC1/MDA	fed	Q96PU5		E3 ubiquitin-protein ligase NEDD4-like OS=Homo sapiens GN=NEDD4L PE=1 SV=2	Down_regulated	0.0389835	1.40912	0.213375	-2.22854
KAIMRC1/MDA	fed	Q96HC4		PDZ and LIM domain protein 5 OS=Homo sapiens GN=PDLIM5 PE=1 SV=5	Down_regulated	0.0490984	1.30893	0.335042	-1.57759
KAIMRC1/MDA	fed	Q86TI2		Dipeptidyl peptidase 9 OS=Homo sapiens GN=DPP9 PE=1 SV=3	Down_regulated	0.0347977	1.45845	0.461831	-1.11456
KAIMRC1/MDA	fed	Q86SQ0		Pleckstrin homology-like domain family B member 2 OS=Homo sapiens GN=PHLDB2 PE=1 SV=2	Down_regulated	0.00857821	2.0666	0.277405	-1.84993
KAIMRC1/MDA	fed	Q70UQ0		Inhibitor of nuclear factor kappa-B kinase-interacting protein OS=Homo sapiens GN=IKBIP PE=1 SV=1	Down_regulated	0.00268975	2.57029	0.293002	-1.77102
KAIMRC1/MDA	fed	Q9Y5X2		Sorting nexin-8 OS=Homo sapiens GN=SNX8 PE=1 SV=1	Down_regulated	0.0482015	1.31694	0.289945	-1.78615
KAIMRC1/MDA	fed	Q9Y5K6		CD2-associated protein OS=Homo sapiens GN=CD2AP PE=1 SV=1	Down_regulated	0.0476465	1.32197	0.441472	-1.17961
KAIMRC1/MDA	fed	Q9UP52		Transferrin receptor protein 2 OS=Homo sapiens GN=TFR2 PE=1 SV=1	Down_regulated	0.0496203	1.30434	0.208145	-2.26434
KAIMRC1/MDA	fed	Q9UL63		Muskelin OS=Homo sapiens GN=MKLN1 PE=1 SV=2	Down_regulated	0.0356477	1.44797	0.351141	-1.50988
KAIMRC1/MDA	fed	Q9UJ70		N-acetyl-D-glucosamine kinase OS=Homo sapiens GN=NAGK PE=1 SV=4	Down_regulated	0.00820035	2.08617	0.303931	-1.71818
KAIMRC1/MDA	fed	Q9UDY2		Tight junction protein ZO-2 OS=Homo sapiens GN=TJP2 PE=1 SV=2	Down_regulated	0.0143196	1.84407	0.224031	-2.15823
KAIMRC1/MDA	fed	Q9P2E9		Ribosome-binding protein 1 OS=Homo sapiens GN=RRBP1 PE=1 SV=4	Down_regulated	0.04914	1.30857	0.248057	-2.01125
KAIMRC1/MDA	fed	Q9P0J1		[Pyruvate dehydrogenase [acetyl-transferring]]-phosphatase 1, mitochondrial OS=Homo sapiens GN=PDP1 PE=1 SV=3	Down_regulated	0.0202505	1.69356	0.2896	-1.78786
KAIMRC1/MDA	fed	Q9NQW6		Actin-binding protein anillin OS=Homo sapiens GN=ANLN PE=1 SV=2	Down_regulated	0.00867002	2.06198	0.387431	-1.36799
KAIMRC1/MDA	fed	Q9HDC9		Adipocyte plasma membrane-associated protein OS=Homo sapiens GN=APMAP PE=1 SV=2	Down_regulated	0.00952515	2.02113	0.359019	-1.47787
KAIMRC1/MDA	fed	Q9HD20		Manganese-transporting ATPase 13A1 OS=Homo sapiens GN=ATP13A1 PE=1 SV=2	Down_regulated	0.0476798	1.32167	0.368072	-1.44194
KAIMRC1/MDA	fed	Q9HC07		Transmembrane protein 165 OS=Homo sapiens GN=TMEM165 PE=1 SV=1	Down_regulated	0.0227845	1.64236	0.363858	-1.45855
KAIMRC1/MDA	fed	Q9H6W3		Bifunctional lysine-specific demethylase and histidyl-hydroxylase NO66 OS=Homo sapiens GN=NO66 PE=1 SV=2	Down_regulated	0.0121087	1.9169	0.352233	-1.5054
KAIMRC1/MDA	fed	Q9H3H3		UPF0696 protein C11orf68 OS=Homo sapiens GN=C11orf68 PE=1 SV=2	Down_regulated	0.00442077	2.3545	0.295647	-1.75805
KAIMRC1/MDA	fed	Q9GZP9		Derlin-2 OS=Homo sapiens GN=DERL2 PE=1 SV=1	Down_regulated	0.00495518	2.30494	0.342802	-1.54455
KAIMRC1/MDA	fed	Q9BZF1		Oxysterol-binding protein-related protein 8 OS=Homo sapiens GN=OSBPL8 PE=1 SV=3	Down_regulated	0.00815897	2.08836	0.481739	-1.05368
KAIMRC1/MDA	fed	Q9BYX7		Putative beta-actin-like protein 3 OS=Homo sapiens GN=POTEKP PE=5 SV=1	Down_regulated	0.0120737	1.91816	0.405258	-1.30309
KAIMRC1/MDA	fed	Q9BYN0		Sulfiredoxin-1 OS=Homo sapiens GN=SRXN1 PE=1 SV=2	Down_regulated	0.0352426	1.45293	0.494487	-1.01599
KAIMRC1/MDA	fed	Q9BXF6		Rab11 family-interacting protein 5 OS=Homo sapiens GN=RAB11FIP5 PE=1 SV=1	Down_regulated	0.0206938	1.68416	0.317903	-1.65334
KAIMRC1/MDA	fed	Q9BWM7		Sideroflexin-3 OS=Homo sapiens GN=SFXN3 PE=1 SV=2	Down_regulated	0.0431848	1.36467	0.307539	-1.70116
KAIMRC1/MDA	fed	Q9BU19		Zinc finger protein 692 OS=Homo sapiens GN=ZNF692 PE=1 SV=1	Down_regulated	0.0423377	1.37327	0.347937	-1.5231
KAIMRC1/MDA	fed	Q8NBX0		Saccharopine dehydrogenase-like oxidoreductase OS=Homo sapiens GN=SCCPDH PE=1 SV=1	Down_regulated	0.0138683	1.85798	0.490235	-1.02846
KAIMRC1/MDA	fed	Q8NBQ5		Estradiol 17-beta-dehydrogenase 11 OS=Homo sapiens GN=HSD17B11 PE=1 SV=3	Down_regulated	0.000439022	3.35751	0.22177	-2.17286
KAIMRC1/MDA	fed	Q8IWA5		Choline transporter-like protein 2 OS=Homo sapiens GN=SLC44A2 PE=1 SV=3	Down_regulated	0.0363921	1.43899	0.376555	-1.40907
KAIMRC1/MDA	fed	Q7Z434		Mitochondrial antiviral-signaling protein OS=Homo sapiens GN=MAVS PE=1 SV=2	Down_regulated	0.0157528	1.80264	0.416561	-1.2634
KAIMRC1/MDA	fed	Q6ZRP7		Sulfhydryl oxidase 2 OS=Homo sapiens GN=QSOX2 PE=1 SV=3	Down_regulated	0.00466882	2.33079	0.351291	-1.50926
KAIMRC1/MDA	fed	Q6NUK1		Calcium-binding mitochondrial carrier protein SCaMC-1 OS=Homo sapiens GN=SLC25A24 PE=1 SV=2	Down_regulated	0.0115641	1.93689	0.416959	-1.26202
KAIMRC1/MDA	fed	Q5T8D3		Acyl-CoA-binding domain-containing protein 5 OS=Homo sapiens GN=ACBD5 PE=1 SV=1	Down_regulated	0.00138689	2.85796	0.432676	-1.20864
KAIMRC1/MDA	fed	Q5M775		Cytospin-B OS=Homo sapiens GN=SPECC1 PE=1 SV=1	Down_regulated	0.0248646	1.60442	0.264329	-1.91959
KAIMRC1/MDA	fed	P59998		Actin-related protein 2/3 complex subunit 4 OS=Homo sapiens GN=ARPC4 PE=1 SV=3	Down_regulated	0.0016447	2.78391	0.49725	-1.00796
KAIMRC1/MDA	fed	P54764		Ephrin type-A receptor 4 OS=Homo sapiens GN=EPHA4 PE=1 SV=1	Down_regulated	0.0108918	1.9629	0.213959	-2.22459
KAIMRC1/MDA	fed	P54760		Ephrin type-B receptor 4 OS=Homo sapiens GN=EPHB4 PE=1 SV=2	Down_regulated	0.000134746	3.87048	0.281711	-1.82771
KAIMRC1/MDA	fed	P50552		Vasodilator-stimulated phosphoprotein OS=Homo sapiens GN=VASP PE=1 SV=3	Down_regulated	0.0138055	1.85995	0.457164	-1.12922
KAIMRC1/MDA	fed	P50454		Serpin H1 OS=Homo sapiens GN=SERPINH1 PE=1 SV=2	Down_regulated	0.0353531	1.45157	0.263656	-1.92327
KAIMRC1/MDA	fed	P49407		Beta-arrestin-1 OS=Homo sapiens GN=ARRB1 PE=1 SV=2	Down_regulated	0.0084355	2.07389	0.318387	-1.65114
KAIMRC1/MDA	fed	P48668		Keratin, type II cytoskeletal 6C OS=Homo sapiens GN=KRT6C PE=1 SV=3	Down_regulated	0.0463059	1.33436	0.298717	-1.74315
KAIMRC1/MDA	fed	P46937		Transcriptional coactivator YAP1 OS=Homo sapiens GN=YAP1 PE=1 SV=2	Down_regulated	0.00202938	2.69264	0.205873	-2.28017
KAIMRC1/MDA	fed	P46100		Transcriptional regulator ATRX OS=Homo sapiens GN=ATRX PE=1 SV=5	Down_regulated	0.0130928	1.88297	0.226859	-2.14013
KAIMRC1/MDA	fed	P42892		Endothelin-converting enzyme 1 OS=Homo sapiens GN=ECE1 PE=1 SV=2	Down_regulated	0.0489058	1.31064	0.204211	-2.29187
KAIMRC1/MDA	fed	P41219		Peripherin OS=Homo sapiens GN=PRPH PE=1 SV=2	Down_regulated	0.000834932	3.07835	0.212024	-2.2377
KAIMRC1/MDA	fed	P35609		Alpha-actinin-2 OS=Homo sapiens GN=ACTN2 PE=1 SV=1	Down_regulated	0.0237285	1.62473	0.227836	-2.13394
KAIMRC1/MDA	fed	P29590		Protein PML OS=Homo sapiens GN=PML PE=1 SV=3	Down_regulated	0.000706452	3.15092	0.315406	-1.66472
KAIMRC1/MDA	fed	P29558		RNA-binding motif, single-stranded-interacting protein 1 OS=Homo sapiens GN=RBMS1 PE=1 SV=3	Down_regulated	0.0164269	1.78445	0.454379	-1.13803
KAIMRC1/MDA	fed	P20810		Calpastatin OS=Homo sapiens GN=CAST PE=1 SV=4	Down_regulated	0.0423053	1.3736	0.212405	-2.23511
KAIMRC1/MDA	fed	P20020		Plasma membrane calcium-transporting ATPase 1 OS=Homo sapiens GN=ATP2B1 PE=1 SV=3	Down_regulated	0.0350016	1.45591	0.4308	-1.21491
KAIMRC1/MDA	fed	P18827		Syndecan-1 OS=Homo sapiens GN=SDC1 PE=1 SV=3	Down_regulated	0.0312743	1.50481	0.270612	-1.8857
KAIMRC1/MDA	fed	P17661		Desmin OS=Homo sapiens GN=DES PE=1 SV=3	Down_regulated	0.0218213	1.66112	0.216046	-2.21059
KAIMRC1/MDA	fed	P14136		Glial fibrillary acidic protein OS=Homo sapiens GN=GFAP PE=1 SV=1	Down_regulated	0.0147555	1.83105	0.228473	-2.12991
KAIMRC1/MDA	fed	P12036		Neurofilament heavy polypeptide OS=Homo sapiens GN=NEFH PE=1 SV=4	Down_regulated	0.00738555	2.13162	0.258705	-1.95062
KAIMRC1/MDA	fed	P12035		Keratin, type II cytoskeletal 3 OS=Homo sapiens GN=KRT3 PE=1 SV=3	Down_regulated	0.00745593	2.1275	0.3232	-1.6295
KAIMRC1/MDA	fed	P11498		Pyruvate carboxylase, mitochondrial OS=Homo sapiens GN=PC PE=1 SV=2	Down_regulated	0.0145834	1.83614	0.326802	-1.61351
KAIMRC1/MDA	fed	P11021		78 kDa glucose-regulated protein OS=Homo sapiens GN=HSPA5 PE=1 SV=2	Down_regulated	0.0206519	1.68504	0.471029	-1.08611
KAIMRC1/MDA	fed	P10301		Ras-related protein R-Ras OS=Homo sapiens GN=RRAS PE=1 SV=1	Down_regulated	0.0373889	1.42726	0.407017	-1.29684
KAIMRC1/MDA	fed	P09525		Annexin A4 OS=Homo sapiens GN=ANXA4 PE=1 SV=4	Down_regulated	0.0285432	1.5445	0.306248	-1.70723
KAIMRC1/MDA	fed	P09471		Guanine nucleotide-binding protein G(o) subunit alpha OS=Homo sapiens GN=GNAO1 PE=1 SV=4	Down_regulated	0.038143	1.41859	0.349513	-1.51658
KAIMRC1/MDA	fed	P08670		Vimentin OS=Homo sapiens GN=VIM PE=1 SV=4	Down_regulated	0.0189732	1.72186	0.207759	-2.26701
KAIMRC1/MDA	fed	P08133		Annexin A6 OS=Homo sapiens GN=ANXA6 PE=1 SV=3	Down_regulated	0.0314473	1.50242	0.496629	-1.00976
KAIMRC1/MDA	fed	P07942		Laminin subunit beta-1 OS=Homo sapiens GN=LAMB1 PE=1 SV=2	Down_regulated	0.0217256	1.66303	0.283667	-1.81773
KAIMRC1/MDA	fed	P07237		Protein disulfide-isomerase OS=Homo sapiens GN=P4HB PE=1 SV=3	Down_regulated	0.00557214	2.25398	0.3271	-1.6122
KAIMRC1/MDA	fed	P07196		Neurofilament light polypeptide OS=Homo sapiens GN=NEFL PE=1 SV=3	Down_regulated	0.00793322	2.10055	0.290208	-1.78484
KAIMRC1/MDA	fed	O96005		Cleft lip and palate transmembrane protein 1 OS=Homo sapiens GN=CLPTM1 PE=1 SV=1	Down_regulated	0.0466543	1.33111	0.413659	-1.27349
KAIMRC1/MDA	fed	O95487		Protein transport protein Sec24B OS=Homo sapiens GN=SEC24B PE=1 SV=2	Down_regulated	0.0216255	1.66503	0.217243	-2.20262
KAIMRC1/MDA	fed	O95365		Zinc finger and BTB domain-containing protein 7A OS=Homo sapiens GN=ZBTB7A PE=1 SV=1	Down_regulated	0.0450644	1.34617	0.498719	-1.0037
KAIMRC1/MDA	fed	O95361		Tripartite motif-containing protein 16 OS=Homo sapiens GN=TRIM16 PE=1 SV=3	Down_regulated	0.0281082	1.55117	0.328964	-1.604
KAIMRC1/MDA	fed	O95210		Starch-binding domain-containing protein 1 OS=Homo sapiens GN=STBD1 PE=1 SV=1	Down_regulated	0.0226397	1.64513	0.420675	-1.24922
KAIMRC1/MDA	fed	O95197		Reticulon-3 OS=Homo sapiens GN=RTN3 PE=1 SV=2	Down_regulated	0.00872922	2.05902	0.427005	-1.22768
KAIMRC1/MDA	fed	O94880		PHD finger protein 14 OS=Homo sapiens GN=PHF14 PE=1 SV=2	Down_regulated	0.035312	1.45208	0.348261	-1.52176
KAIMRC1/MDA	fed	O75976		Carboxypeptidase D OS=Homo sapiens GN=CPD PE=1 SV=2	Down_regulated	0.0312582	1.50504	0.338901	-1.56106
KAIMRC1/MDA	fed	O60568		Procollagen-lysine,2-oxoglutarate 5-dioxygenase 3 OS=Homo sapiens GN=PLOD3 PE=1 SV=1	Down_regulated	0.014379	1.84227	0.43662	-1.19555
KAIMRC1/MDA	fed	O60488		Long-chain-fatty-acid--CoA ligase 4 OS=Homo sapiens GN=ACSL4 PE=1 SV=2	Down_regulated	0.042651	1.37007	0.352188	-1.50558
KAIMRC1/MDA	fed	O43852		Calumenin OS=Homo sapiens GN=CALU PE=1 SV=2	Down_regulated	0.0261045	1.58328	0.31629	-1.66068
KAIMRC1/MDA	fed	O43474		Krueppel-like factor 4 OS=Homo sapiens GN=KLF4 PE=1 SV=3	Down_regulated	0.0247988	1.60557	0.383281	-1.38353
KAIMRC1/MDA	fed	O15320		cTAGE family member 5 OS=Homo sapiens GN=CTAGE5 PE=1 SV=4	Down_regulated	0.033836	1.47062	0.436423	-1.1962
KAIMRC1/MDA	fed	O14657		Torsin-1B OS=Homo sapiens GN=TOR1B PE=1 SV=2	Down_regulated	0.00906157	2.0428	0.284232	-1.81486
KAIMRC1/MDA	fed	O00499		Myc box-dependent-interacting protein 1 OS=Homo sapiens GN=BIN1 PE=1 SV=1	Down_regulated	0.0146463	1.83427	0.224791	-2.15334
KAIMRC1/MDA	fed	O00479		High mobility group nucleosome-binding domain-containing protein 4 OS=Homo sapiens GN=HMGN4 PE=1 SV=3	Down_regulated	0.045621	1.34084	0.303194	-1.72169
KAIMRC1/MDA	fed	O00299		Chloride intracellular channel protein 1 OS=Homo sapiens GN=CLIC1 PE=1 SV=4	Down_regulated	0.0465243	1.33232	0.263644	-1.92334
KAIMRC1/MDA	fed	A4FU28		cTAGE family member 9 OS=Homo sapiens GN=CTAGE9 PE=2 SV=2	Down_regulated	0.00163594	2.78623	0.387196	-1.36886
KAIMRC1/MDA	fed	Q16719		Kynureninase OS=Homo sapiens GN=KYNU PE=1 SV=1	Highly down_regulated	0.0429794	1.36674	0.135665	-2.88188
KAIMRC1/MDA	fed	Q16666		Gamma-interferon-inducible protein 16 OS=Homo sapiens GN=IFI16 PE=1 SV=3	Highly down_regulated	0.0157355	1.80312	0.0181938	-5.78041
KAIMRC1/MDA	fed	Q16401		26S proteasome non-ATPase regulatory subunit 5 OS=Homo sapiens GN=PSMD5 PE=1 SV=3	Highly down_regulated	0.00872886	2.05904	0.0972641	-3.36195
KAIMRC1/MDA	fed	Q15599		Na(+)/H(+) exchange regulatory cofactor NHE-RF2 OS=Homo sapiens GN=SLC9A3R2 PE=1 SV=2	Highly down_regulated	0.00451135	2.34569	0.137896	-2.85835
KAIMRC1/MDA	fed	Q15149		Plectin OS=Homo sapiens GN=PLEC PE=1 SV=3	Highly down_regulated	0.00293946	2.53173	0.0493632	-4.34042
KAIMRC1/MDA	fed	Q13501		Sequestosome-1 OS=Homo sapiens GN=SQSTM1 PE=1 SV=1	Highly down_regulated	0.0171006	1.76699	0.183491	-2.44622
KAIMRC1/MDA	fed	Q13469		Nuclear factor of activated T-cells, cytoplasmic 2 OS=Homo sapiens GN=NFATC2 PE=1 SV=2	Highly down_regulated	0.00902	2.04479	0.165911	-2.59152
KAIMRC1/MDA	fed	Q06323		Proteasome activator complex subunit 1 OS=Homo sapiens GN=PSME1 PE=1 SV=1	Highly down_regulated	0.0121439	1.91564	0.153092	-2.70753
KAIMRC1/MDA	fed	Q05209		Tyrosine-protein phosphatase non-receptor type 12 OS=Homo sapiens GN=PTPN12 PE=1 SV=3	Highly down_regulated	0.0097016	2.01316	0.147297	-2.7632
KAIMRC1/MDA	fed	Q04941		Proteolipid protein 2 OS=Homo sapiens GN=PLP2 PE=1 SV=1	Highly down_regulated	0.0107398	1.96901	0.00408751	-7.93456
KAIMRC1/MDA	fed	Q96T83		Sodium/hydrogen exchanger 7 OS=Homo sapiens GN=SLC9A7 PE=1 SV=1	Highly down_regulated	0.00287287	2.54168	0.154926	-2.69035
KAIMRC1/MDA	fed	Q9UL46		Proteasome activator complex subunit 2 OS=Homo sapiens GN=PSME2 PE=1 SV=4	Highly down_regulated	0.000764173	3.11681	0.138063	-2.8566
KAIMRC1/MDA	fed	Q9UHB6		LIM domain and actin-binding protein 1 OS=Homo sapiens GN=LIMA1 PE=1 SV=1	Highly down_regulated	0.0444104	1.35252	0.177008	-2.49812
KAIMRC1/MDA	fed	Q9P2N2		Rho GTPase-activating protein 28 OS=Homo sapiens GN=ARHGAP28 PE=1 SV=3	Highly down_regulated	0.00564601	2.24826	0.15473	-2.69217
KAIMRC1/MDA	fed	Q9NZN3		EH domain-containing protein 3 OS=Homo sapiens GN=EHD3 PE=1 SV=2	Highly down_regulated	0.02387	1.62215	0.0935127	-3.41869
KAIMRC1/MDA	fed	Q9NZM1		Myoferlin OS=Homo sapiens GN=MYOF PE=1 SV=1	Highly down_regulated	0.0147179	1.83215	0.0295438	-5.081
KAIMRC1/MDA	fed	Q9H5V8		CUB domain-containing protein 1 OS=Homo sapiens GN=CDCP1 PE=1 SV=3	Highly down_regulated	0.00100284	2.99877	0.127722	-2.96892
KAIMRC1/MDA	fed	Q9H4M9		EH domain-containing protein 1 OS=Homo sapiens GN=EHD1 PE=1 SV=2	Highly down_regulated	0.0233873	1.63102	0.0883855	-3.50005
KAIMRC1/MDA	fed	Q9GZP8		Immortalization up-regulated protein OS=Homo sapiens GN=IMUP PE=1 SV=1	Highly down_regulated	0.0199353	1.70038	0.0373703	-4.74197
KAIMRC1/MDA	fed	Q9BV40		Vesicle-associated membrane protein 8 OS=Homo sapiens GN=VAMP8 PE=1 SV=1	Highly down_regulated	0.0404755	1.39281	0.112229	-3.15548
KAIMRC1/MDA	fed	Q8N392		Rho GTPase-activating protein 18 OS=Homo sapiens GN=ARHGAP18 PE=1 SV=3	Highly down_regulated	0.0170127	1.76923	0.147046	-2.76566
KAIMRC1/MDA	fed	Q8N5C6		S1 RNA-binding domain-containing protein 1 OS=Homo sapiens GN=SRBD1 PE=1 SV=2	Highly down_regulated	0.0338525	1.47041	0.175137	-2.51344
KAIMRC1/MDA	fed	Q8IVF2		Protein AHNAK2 OS=Homo sapiens GN=AHNAK2 PE=1 SV=2	Highly down_regulated	0.00872347	2.05931	0.070447	-3.82732
KAIMRC1/MDA	fed	Q6PIU2		Neutral cholesterol ester hydrolase 1 OS=Homo sapiens GN=NCEH1 PE=1 SV=3	Highly down_regulated	0.0321898	1.49228	0.0595382	-4.07004
KAIMRC1/MDA	fed	Q6NYC8		Phostensin OS=Homo sapiens GN=PPP1R18 PE=1 SV=1	Highly down_regulated	0.00538242	2.26902	0.0714144	-3.80764
KAIMRC1/MDA	fed	Q6K0P9		Pyrin and HIN domain-containing protein 1 OS=Homo sapiens GN=PYHIN1 PE=1 SV=1	Highly down_regulated	0.00868759	2.0611	0.0731595	-3.77281
KAIMRC1/MDA	fed	Q6DD88		Atlastin-3 OS=Homo sapiens GN=ATL3 PE=1 SV=1	Highly down_regulated	0.0233849	1.63107	0.134377	-2.89564
KAIMRC1/MDA	fed	Q5XKE5		Keratin, type II cytoskeletal 79 OS=Homo sapiens GN=KRT79 PE=1 SV=2	Highly down_regulated	0.00873273	2.05885	0.134	-2.8997
KAIMRC1/MDA	fed	Q3KQV9		UDP-N-acetylhexosamine pyrophosphorylase-like protein 1 OS=Homo sapiens GN=UAP1L1 PE=1 SV=2	Highly down_regulated	0.00272598	2.56448	0.1838	-2.44379
KAIMRC1/MDA	fed	P80723		Brain acid soluble protein 1 OS=Homo sapiens GN=BASP1 PE=1 SV=2	Highly down_regulated	0.0297718	1.5262	0.0449875	-4.47433
KAIMRC1/MDA	fed	P62328		Thymosin beta-4 OS=Homo sapiens GN=TMSB4X PE=1 SV=2	Highly down_regulated	0.00369434	2.43246	0.0399161	-4.64689
KAIMRC1/MDA	fed	P58107		Epiplakin OS=Homo sapiens GN=EPPK1 PE=1 SV=2	Highly down_regulated	0.0029645	2.52805	0.187454	-2.41539
KAIMRC1/MDA	fed	P50281		Matrix metalloproteinase-14 OS=Homo sapiens GN=MMP14 PE=1 SV=3	Highly down_regulated	0.0416851	1.38002	0.0462921	-4.43309
KAIMRC1/MDA	fed	P49023		Paxillin OS=Homo sapiens GN=PXN PE=1 SV=3	Highly down_regulated	0.0161722	1.79123	0.116538	-3.10113
KAIMRC1/MDA	fed	P43490		Nicotinamide phosphoribosyltransferase OS=Homo sapiens GN=NAMPT PE=1 SV=1	Highly down_regulated	0.0288234	1.54026	0.0965381	-3.37276
KAIMRC1/MDA	fed	P35900		Keratin, type I cytoskeletal 20 OS=Homo sapiens GN=KRT20 PE=1 SV=1	Highly down_regulated	0.00882524	2.05427	0.167074	-2.58144
KAIMRC1/MDA	fed	P35625		Metalloproteinase inhibitor 3 OS=Homo sapiens GN=TIMP3 PE=1 SV=2	Highly down_regulated	0.0449891	1.34689	0.143993	-2.79593
KAIMRC1/MDA	fed	P28062		Proteasome subunit beta type-8 OS=Homo sapiens GN=PSMB8 PE=1 SV=3	Highly down_regulated	0.00966966	2.01459	0.0303852	-5.04049
KAIMRC1/MDA	fed	P21926		CD9 antigen OS=Homo sapiens GN=CD9 PE=1 SV=4	Highly down_regulated	0.0278866	1.5546	0.108845	-3.19966
KAIMRC1/MDA	fed	P21589		5'-nucleotidase OS=Homo sapiens GN=NT5E PE=1 SV=1	Highly down_regulated	0.0394134	1.40436	0.157992	-2.66207
KAIMRC1/MDA	fed	P19013		Keratin, type II cytoskeletal 4 OS=Homo sapiens GN=KRT4 PE=1 SV=4	Highly down_regulated	0.0397374	1.4008	0.0883432	-3.50074
KAIMRC1/MDA	fed	P17655		Calpain-2 catalytic subunit OS=Homo sapiens GN=CAPN2 PE=1 SV=6	Highly down_regulated	0.0394237	1.40424	0.192303	-2.37855
KAIMRC1/MDA	fed	P17301		Integrin alpha-2 OS=Homo sapiens GN=ITGA2 PE=1 SV=1	Highly down_regulated	0.000903522	3.04406	0.0403551	-4.63111
KAIMRC1/MDA	fed	P16070		CD44 antigen OS=Homo sapiens GN=CD44 PE=1 SV=3	Highly down_regulated	0.0103773	1.98392	0.0289411	-5.11073
KAIMRC1/MDA	fed	P13647		Keratin, type II cytoskeletal 5 OS=Homo sapiens GN=KRT5 PE=1 SV=3	Highly down_regulated	0.0360572	1.44301	0.151877	-2.71902
KAIMRC1/MDA	fed	P13646		Keratin, type I cytoskeletal 13 OS=Homo sapiens GN=KRT13 PE=1 SV=4	Highly down_regulated	0.0323599	1.48999	0.156097	-2.67949
KAIMRC1/MDA	fed	P11279		Lysosome-associated membrane glycoprotein 1 OS=Homo sapiens GN=LAMP1 PE=1 SV=3	Highly down_regulated	0.00483769	2.31536	0.16306	-2.61652
KAIMRC1/MDA	fed	P11166		Solute carrier family 2, facilitated glucose transporter member 1 OS=Homo sapiens GN=SLC2A1 PE=1 SV=2	Highly down_regulated	0.000402877	3.39483	0.0988919	-3.338
KAIMRC1/MDA	fed	P10620		Microsomal glutathione S-transferase 1 OS=Homo sapiens GN=MGST1 PE=1 SV=1	Highly down_regulated	0.0228021	1.64202	0.0896128	-3.48015
KAIMRC1/MDA	fed	P09758		Tumor-associated calcium signal transducer 2 OS=Homo sapiens GN=TACSTD2 PE=1 SV=3	Highly down_regulated	0.026359	1.57907	0.0805176	-3.63455
KAIMRC1/MDA	fed	P08758		Annexin A5 OS=Homo sapiens GN=ANXA5 PE=1 SV=2	Highly down_regulated	0.00108829	2.96325	0.179909	-2.47466
KAIMRC1/MDA	fed	P08651		Nuclear factor 1 C-type OS=Homo sapiens GN=NFIC PE=1 SV=2	Highly down_regulated	0.0414736	1.38223	0.116361	-3.10331
KAIMRC1/MDA	fed	P08174		Complement decay-accelerating factor OS=Homo sapiens GN=CD55 PE=1 SV=4	Highly down_regulated	0.0044822	2.34851	0.142408	-2.8119
KAIMRC1/MDA	fed	P07996		Thrombospondin-1 OS=Homo sapiens GN=THBS1 PE=1 SV=2	Highly down_regulated	0.013433	1.87183	0.0763878	-3.71051
KAIMRC1/MDA	fed	P07858		Cathepsin B OS=Homo sapiens GN=CTSB PE=1 SV=3	Highly down_regulated	0.00196363	2.70694	0.10166	-3.29817
KAIMRC1/MDA	fed	P06396		Gelsolin OS=Homo sapiens GN=GSN PE=1 SV=1	Highly down_regulated	0.0238333	1.62282	0.0844969	-3.56496
KAIMRC1/MDA	fed	P05121		Plasminogen activator inhibitor 1 OS=Homo sapiens GN=SERPINE1 PE=1 SV=1	Highly down_regulated	0.0246124	1.60885	0.0277	-5.17397
KAIMRC1/MDA	fed	P04156		Major prion protein OS=Homo sapiens GN=PRNP PE=1 SV=1	Highly down_regulated	0.00110031	2.95848	0.0330632	-4.91863
KAIMRC1/MDA	fed	P02786		Transferrin receptor protein 1 OS=Homo sapiens GN=TFRC PE=1 SV=2	Highly down_regulated	0.000308666	3.51051	0.175803	-2.50797
KAIMRC1/MDA	fed	P02545		Prelamin-A/C OS=Homo sapiens GN=LMNA PE=1 SV=1	Highly down_regulated	0.00786548	2.10427	0.05058	-4.30529
KAIMRC1/MDA	fed	P01903		HLA class II histocompatibility antigen, DR alpha chain OS=Homo sapiens GN=HLA-DRA PE=1 SV=1	Highly down_regulated	0.0414238	1.38275	0.00616784	-7.34102
KAIMRC1/MDA	fed	P00533		Epidermal growth factor receptor OS=Homo sapiens GN=EGFR PE=1 SV=2	Highly down_regulated	0.00968705	2.01381	0.0544631	-4.19858
KAIMRC1/MDA	fed	O95425		Supervillin OS=Homo sapiens GN=SVIL PE=1 SV=2	Highly down_regulated	0.0385818	1.41362	0.0499563	-4.32319
KAIMRC1/MDA	fed	O75367		Core histone macro-H2A.1 OS=Homo sapiens GN=H2AFY PE=1 SV=4	Highly down_regulated	0.0202195	1.69423	0.139411	-2.84259
KAIMRC1/MDA	fed	O00592		Podocalyxin OS=Homo sapiens GN=PODXL PE=1 SV=2	Highly down_regulated	0.0250219	1.60168	0.0443176	-4.49598
KAIMRC1/MDA	fed	A8MZ36		Envoplakin-like protein OS=Homo sapiens GN=EVPLL PE=2 SV=1	Highly down_regulated	0.0401712	1.39608	0.199326	-2.3268
KAIMRC1/MDA	fed	Q99856		AT-rich interactive domain-containing protein 3A OS=Homo sapiens GN=ARID3A PE=1 SV=2	Highly up_regulated	0.0433647	1.36286	10.9154	3.44829
KAIMRC1/MDA	fed	Q99707		Methionine synthase OS=Homo sapiens GN=MTR PE=1 SV=2	Highly up_regulated	0.0243842	1.61289	6.96565	2.80026
KAIMRC1/MDA	fed	Q14181		DNA polymerase alpha subunit B OS=Homo sapiens GN=POLA2 PE=1 SV=2	Highly up_regulated	0.00548692	2.26067	5.16414	2.36853
KAIMRC1/MDA	fed	Q14168		MAGUK p55 subfamily member 2 OS=Homo sapiens GN=MPP2 PE=1 SV=3	Highly up_regulated	0.0205863	1.68642	8.3281	3.05799
KAIMRC1/MDA	fed	Q14119		Vascular endothelial zinc finger 1 OS=Homo sapiens GN=VEZF1 PE=1 SV=2	Highly up_regulated	0.00387845	2.41134	11.0465	3.46552
KAIMRC1/MDA	fed	Q14011		Cold-inducible RNA-binding protein OS=Homo sapiens GN=CIRBP PE=1 SV=1	Highly up_regulated	0.00250239	2.60165	5.11555	2.35489
KAIMRC1/MDA	fed	Q13685		Angio-associated migratory cell protein OS=Homo sapiens GN=AAMP PE=1 SV=2	Highly up_regulated	0.0258531	1.58749	6.01836	2.58937
KAIMRC1/MDA	fed	Q13642		Four and a half LIM domains protein 1 OS=Homo sapiens GN=FHL1 PE=1 SV=4	Highly up_regulated	0.00430616	2.36591	6.49363	2.69902
KAIMRC1/MDA	fed	Q13309		S-phase kinase-associated protein 2 OS=Homo sapiens GN=SKP2 PE=1 SV=2	Highly up_regulated	0.0188381	1.72496	5.54561	2.47135
KAIMRC1/MDA	fed	Q04725		Transducin-like enhancer protein 2 OS=Homo sapiens GN=TLE2 PE=1 SV=2	Highly up_regulated	0.0467069	1.33062	5.15557	2.36613
KAIMRC1/MDA	fed	Q01581		Hydroxymethylglutaryl-CoA synthase, cytoplasmic OS=Homo sapiens GN=HMGCS1 PE=1 SV=2	Highly up_regulated	0.029797	1.52583	5.3547	2.42081
KAIMRC1/MDA	fed	Q96F45		Zinc finger protein 503 OS=Homo sapiens GN=ZNF503 PE=1 SV=1	Highly up_regulated	0.00478121	2.32046	17.5083	4.12997
KAIMRC1/MDA	fed	Q96CX2		BTB/POZ domain-containing protein KCTD12 OS=Homo sapiens GN=KCTD12 PE=1 SV=1	Highly up_regulated	0.000891286	3.04998	8.62506	3.10853
KAIMRC1/MDA	fed	Q9Y617		Phosphoserine aminotransferase OS=Homo sapiens GN=PSAT1 PE=1 SV=2	Highly up_regulated	0.0168365	1.77375	6.52953	2.70698
KAIMRC1/MDA	fed	Q9UQR0		Sex comb on midleg-like protein 2 OS=Homo sapiens GN=SCML2 PE=1 SV=1	Highly up_regulated	0.0078267	2.10642	8.2242	3.03988
KAIMRC1/MDA	fed	Q9NZI8		Insulin-like growth factor 2 mRNA-binding protein 1 OS=Homo sapiens GN=IGF2BP1 PE=1 SV=2	Highly up_regulated	0.0223419	1.65088	18.2656	4.19106
KAIMRC1/MDA	fed	Q9NYP9		Protein Mis18-alpha OS=Homo sapiens GN=MIS18A PE=1 SV=1	Highly up_regulated	0.0492759	1.30737	6.80395	2.76637
KAIMRC1/MDA	fed	Q9NVI1		Fanconi anemia group I protein OS=Homo sapiens GN=FANCI PE=1 SV=4	Highly up_regulated	0.0105723	1.97583	7.11021	2.82989
KAIMRC1/MDA	fed	Q9NTM9		Copper homeostasis protein cutC homolog OS=Homo sapiens GN=CUTC PE=1 SV=1	Highly up_regulated	0.0336159	1.47346	9.88792	3.30567
KAIMRC1/MDA	fed	Q9NPH2		Inositol-3-phosphate synthase 1 OS=Homo sapiens GN=ISYNA1 PE=1 SV=1	Highly up_regulated	0.00487585	2.31195	5.03061	2.33073
KAIMRC1/MDA	fed	Q9H3R5		Centromere protein H OS=Homo sapiens GN=CENPH PE=1 SV=1	Highly up_regulated	0.00255011	2.59344	8.2311	3.04108
KAIMRC1/MDA	fed	Q9GZS3		WD repeat-containing protein 61 OS=Homo sapiens GN=WDR61 PE=1 SV=1	Highly up_regulated	0.0451259	1.34557	5.22859	2.38642
KAIMRC1/MDA	fed	Q9BY67		Cell adhesion molecule 1 OS=Homo sapiens GN=CADM1 PE=1 SV=2	Highly up_regulated	0.0160356	1.79492	5.82067	2.54119
KAIMRC1/MDA	fed	Q9BW71		HIRA-interacting protein 3 OS=Homo sapiens GN=HIRIP3 PE=1 SV=3	Highly up_regulated	0.0212876	1.67187	5.4025	2.43363
KAIMRC1/MDA	fed	Q9BV20		Methylthioribose-1-phosphate isomerase OS=Homo sapiens GN=MRI1 PE=1 SV=1	Highly up_regulated	0.0200207	1.69852	5.28987	2.40323
KAIMRC1/MDA	fed	Q9BSD7		Cancer-related nucleoside-triphosphatase OS=Homo sapiens GN=NTPCR PE=1 SV=1	Highly up_regulated	0.0379495	1.42079	6.73144	2.75092
KAIMRC1/MDA	fed	Q9BRS2		Serine/threonine-protein kinase RIO1 OS=Homo sapiens GN=RIOK1 PE=1 SV=2	Highly up_regulated	0.0412131	1.38497	5.03966	2.33333
KAIMRC1/MDA	fed	Q8WUH1		Protein Churchill OS=Homo sapiens GN=CHURC1 PE=1 SV=2	Highly up_regulated	0.0264437	1.57768	7.7882	2.96129
KAIMRC1/MDA	fed	Q8WUB8		PHD finger protein 10 OS=Homo sapiens GN=PHF10 PE=1 SV=3	Highly up_regulated	0.0135143	1.86921	7.04666	2.81694
KAIMRC1/MDA	fed	Q8NHH9		Atlastin-2 OS=Homo sapiens GN=ATL2 PE=1 SV=2	Highly up_regulated	0.00528579	2.27689	7.28407	2.86475
KAIMRC1/MDA	fed	Q8IWD4		Coiled-coil domain-containing protein 117 OS=Homo sapiens GN=CCDC117 PE=1 SV=1	Highly up_regulated	0.0309795	1.50893	6.44254	2.68763
KAIMRC1/MDA	fed	Q3ZCW2		Galectin-related protein OS=Homo sapiens GN=LGALSL PE=1 SV=2	Highly up_regulated	0.0377302	1.42331	5.63333	2.49399
KAIMRC1/MDA	fed	P60002		Transcription elongation factor 1 homolog OS=Homo sapiens GN=ELOF1 PE=3 SV=1	Highly up_regulated	0.0183465	1.73645	5.96845	2.57736
KAIMRC1/MDA	fed	P56270		Myc-associated zinc finger protein OS=Homo sapiens GN=MAZ PE=1 SV=1	Highly up_regulated	0.00731139	2.136	13.4873	3.75353
KAIMRC1/MDA	fed	P49427		Ubiquitin-conjugating enzyme E2 R1 OS=Homo sapiens GN=CDC34 PE=1 SV=2	Highly up_regulated	0.0398915	1.39912	7.13502	2.83492
KAIMRC1/MDA	fed	P48741		Putative heat shock 70 kDa protein 7 OS=Homo sapiens GN=HSPA7 PE=5 SV=2	Highly up_regulated	0.0386623	1.41271	8.8468	3.14516
KAIMRC1/MDA	fed	P37268		Squalene synthase OS=Homo sapiens GN=FDFT1 PE=1 SV=1	Highly up_regulated	0.0362751	1.44039	6.12385	2.61444
KAIMRC1/MDA	fed	P34931		Heat shock 70 kDa protein 1-like OS=Homo sapiens GN=HSPA1L PE=1 SV=2	Highly up_regulated	0.0321401	1.49295	7.23	2.85399
KAIMRC1/MDA	fed	P31483		Nucleolysin TIA-1 isoform p40 OS=Homo sapiens GN=TIA1 PE=1 SV=3	Highly up_regulated	0.0453183	1.34373	5.31213	2.40929
KAIMRC1/MDA	fed	P27544		Ceramide synthase 1 OS=Homo sapiens GN=CERS1 PE=1 SV=1	Highly up_regulated	0.0205316	1.68758	11.4083	3.51201
KAIMRC1/MDA	fed	P17066		Heat shock 70 kDa protein 6 OS=Homo sapiens GN=HSPA6 PE=1 SV=2	Highly up_regulated	0.040039	1.39752	8.3949	3.06951
KAIMRC1/MDA	fed	P14174		Macrophage migration inhibitory factor OS=Homo sapiens GN=MIF PE=1 SV=4	Highly up_regulated	0.0447171	1.34953	5.47165	2.45198
KAIMRC1/MDA	fed	P11802		Cyclin-dependent kinase 4 OS=Homo sapiens GN=CDK4 PE=1 SV=2	Highly up_regulated	0.0250124	1.60184	5.45119	2.44657
KAIMRC1/MDA	fed	P09874		Poly [ADP-ribose] polymerase 1 OS=Homo sapiens GN=PARP1 PE=1 SV=4	Highly up_regulated	0.000977265	3.00999	7.16613	2.84119
KAIMRC1/MDA	fed	P0DMV9		Heat shock 70 kDa protein 1B OS=Homo sapiens GN=HSPA1B PE=1 SV=1	Highly up_regulated	0.0373393	1.42783	16.6894	4.06086
KAIMRC1/MDA	fed	O15347		High mobility group protein B3 OS=Homo sapiens GN=HMGB3 PE=1 SV=4	Highly up_regulated	0.0263063	1.57994	5.03869	2.33305
KAIMRC1/MDA	fed	O00425		Insulin-like growth factor 2 mRNA-binding protein 3 OS=Homo sapiens GN=IGF2BP3 PE=1 SV=2	Highly up_regulated	0.0203395	1.69166	6.57632	2.71728
KAIMRC1/MDA	fed	O00178		GTP-binding protein 1 OS=Homo sapiens GN=GTPBP1 PE=1 SV=3	Highly up_regulated	0.0189849	1.72159	5.77125	2.52888
KAIMRC1/MDA	fed	O00165		HCLS1-associated protein X-1 OS=Homo sapiens GN=HAX1 PE=1 SV=2	Highly up_regulated	0.038094	1.41914	7.14618	2.83717
KAIMRC1/MDA	fed	A8MWX3		Putative WAS protein family homolog 4 OS=Homo sapiens GN=WASH4P PE=5 SV=1	Highly up_regulated	0.0224991	1.64783	6.74053	2.75286
KAIMRC1/MDA	fed	A1X283		SH3 and PX domain-containing protein 2B OS=Homo sapiens GN=SH3PXD2B PE=1 SV=3	Highly up_regulated	0.0480885	1.31796	8.28	3.04963
KAIMRC1/MDA	fed	Q99986		Serine/threonine-protein kinase VRK1 OS=Homo sapiens GN=VRK1 PE=1 SV=1	Up_regulated	0.0258064	1.58827	2.45	1.29278
KAIMRC1/MDA	fed	Q99956		Dual specificity protein phosphatase 9 OS=Homo sapiens GN=DUSP9 PE=1 SV=1	Up_regulated	0.000707262	3.15042	2.96284	1.56698
KAIMRC1/MDA	fed	Q99729		Heterogeneous nuclear ribonucleoprotein A/B OS=Homo sapiens GN=HNRNPAB PE=1 SV=2	Up_regulated	0.0472614	1.32549	2.07942	1.05618
KAIMRC1/MDA	fed	Q99627		COP9 signalosome complex subunit 8 OS=Homo sapiens GN=COPS8 PE=1 SV=1	Up_regulated	0.0449309	1.34745	2.43094	1.28152
KAIMRC1/MDA	fed	Q99471		Prefoldin subunit 5 OS=Homo sapiens GN=PFDN5 PE=1 SV=2	Up_regulated	0.0256686	1.5906	2.86368	1.51787
KAIMRC1/MDA	fed	Q99426		Tubulin-folding cofactor B OS=Homo sapiens GN=TBCB PE=1 SV=2	Up_regulated	0.0283071	1.5481	2.30872	1.20709
KAIMRC1/MDA	fed	Q93096		Protein tyrosine phosphatase type IVA 1 OS=Homo sapiens GN=PTP4A1 PE=1 SV=2	Up_regulated	0.014384	1.84212	2.80244	1.48668
KAIMRC1/MDA	fed	Q92993		Histone acetyltransferase KAT5 OS=Homo sapiens GN=KAT5 PE=1 SV=2	Up_regulated	0.0133472	1.87461	2.07688	1.05442
KAIMRC1/MDA	fed	Q92990		Glomulin OS=Homo sapiens GN=GLMN PE=1 SV=2	Up_regulated	0.0215539	1.66647	3.12904	1.64572
KAIMRC1/MDA	fed	Q92841		Probable ATP-dependent RNA helicase DDX17 OS=Homo sapiens GN=DDX17 PE=1 SV=2	Up_regulated	0.00158544	2.79985	2.99575	1.58292
KAIMRC1/MDA	fed	Q92820		Gamma-glutamyl hydrolase OS=Homo sapiens GN=GGH PE=1 SV=2	Up_regulated	0.00420124	2.37662	2.51116	1.32835
KAIMRC1/MDA	fed	Q92674		Centromere protein I OS=Homo sapiens GN=CENPI PE=1 SV=2	Up_regulated	0.00410758	2.38641	2.17466	1.12079
KAIMRC1/MDA	fed	Q16763		Ubiquitin-conjugating enzyme E2 S OS=Homo sapiens GN=UBE2S PE=1 SV=2	Up_regulated	0.0284935	1.54525	3.10786	1.63592
KAIMRC1/MDA	fed	Q16637		Survival motor neuron protein OS=Homo sapiens GN=SMN1 PE=1 SV=1	Up_regulated	0.0156164	1.80642	3.88112	1.95647
KAIMRC1/MDA	fed	Q16527		Cysteine and glycine-rich protein 2 OS=Homo sapiens GN=CSRP2 PE=1 SV=3	Up_regulated	0.0203433	1.69158	4.28114	2.098
KAIMRC1/MDA	fed	Q16513		Serine/threonine-protein kinase N2 OS=Homo sapiens GN=PKN2 PE=1 SV=1	Up_regulated	0.010384	1.98364	2.76295	1.46621
KAIMRC1/MDA	fed	Q16342		Programmed cell death protein 2 OS=Homo sapiens GN=PDCD2 PE=1 SV=2	Up_regulated	0.0191971	1.71676	4.34677	2.11994
KAIMRC1/MDA	fed	Q15906		Vacuolar protein sorting-associated protein 72 homolog OS=Homo sapiens GN=VPS72 PE=1 SV=1	Up_regulated	0.0292631	1.53368	2.76348	1.46649
KAIMRC1/MDA	fed	Q15785		Mitochondrial import receptor subunit TOM34 OS=Homo sapiens GN=TOMM34 PE=1 SV=2	Up_regulated	0.0233736	1.63127	2.08681	1.0613
KAIMRC1/MDA	fed	Q15750		TGF-beta-activated kinase 1 and MAP3K7-binding protein 1 OS=Homo sapiens GN=TAB1 PE=1 SV=1	Up_regulated	0.0269953	1.56871	3.38417	1.7588
KAIMRC1/MDA	fed	Q15274		Nicotinate-nucleotide pyrophosphorylase [carboxylating] OS=Homo sapiens GN=QPRT PE=1 SV=3	Up_regulated	0.012235	1.9124	2.9828	1.57667
KAIMRC1/MDA	fed	Q15014		Mortality factor 4-like protein 2 OS=Homo sapiens GN=MORF4L2 PE=1 SV=1	Up_regulated	0.0310065	1.50855	3.85822	1.94793
KAIMRC1/MDA	fed	Q15007		Pre-mRNA-splicing regulator WTAP OS=Homo sapiens GN=WTAP PE=1 SV=2	Up_regulated	0.00214235	2.66911	2.17045	1.11799
KAIMRC1/MDA	fed	Q14999		Cullin-7 OS=Homo sapiens GN=CUL7 PE=1 SV=2	Up_regulated	0.0269498	1.56944	2.45207	1.294
KAIMRC1/MDA	fed	Q14671		Pumilio homolog 1 OS=Homo sapiens GN=PUM1 PE=1 SV=3	Up_regulated	0.0289623	1.53817	2.2637	1.17868
KAIMRC1/MDA	fed	Q14657		EKC/KEOPS complex subunit LAGE3 OS=Homo sapiens GN=LAGE3 PE=1 SV=2	Up_regulated	0.0266301	1.57463	2.70633	1.43634
KAIMRC1/MDA	fed	Q14592		Zinc finger protein 460 OS=Homo sapiens GN=ZNF460 PE=1 SV=2	Up_regulated	0.0468156	1.32961	3.05305	1.61025
KAIMRC1/MDA	fed	Q13618		Cullin-3 OS=Homo sapiens GN=CUL3 PE=1 SV=2	Up_regulated	0.010507	1.97852	3.39924	1.76521
KAIMRC1/MDA	fed	Q13601		KRR1 small subunit processome component homolog OS=Homo sapiens GN=KRR1 PE=1 SV=4	Up_regulated	0.00858657	2.06618	2.41463	1.2718
KAIMRC1/MDA	fed	Q13330		Metastasis-associated protein MTA1 OS=Homo sapiens GN=MTA1 PE=1 SV=2	Up_regulated	0.0322475	1.4915	2.65686	1.40972
KAIMRC1/MDA	fed	Q13107		Ubiquitin carboxyl-terminal hydrolase 4 OS=Homo sapiens GN=USP4 PE=1 SV=3	Up_regulated	0.0274598	1.5613	2.45064	1.29316
KAIMRC1/MDA	fed	Q13057		Bifunctional coenzyme A synthase OS=Homo sapiens GN=COASY PE=1 SV=4	Up_regulated	0.0164788	1.78307	2.10011	1.07047
KAIMRC1/MDA	fed	Q12962		Transcription initiation factor TFIID subunit 10 OS=Homo sapiens GN=TAF10 PE=1 SV=1	Up_regulated	0.0385695	1.41376	2.25946	1.17598
KAIMRC1/MDA	fed	Q12931		Heat shock protein 75 kDa, mitochondrial OS=Homo sapiens GN=TRAP1 PE=1 SV=3	Up_regulated	0.0284616	1.54574	2.21331	1.1462
KAIMRC1/MDA	fed	Q12874		Splicing factor 3A subunit 3 OS=Homo sapiens GN=SF3A3 PE=1 SV=1	Up_regulated	0.0362267	1.44097	3.08649	1.62597
KAIMRC1/MDA	fed	Q12798		Centrin-1 OS=Homo sapiens GN=CETN1 PE=1 SV=1	Up_regulated	0.0216189	1.66517	2.59187	1.37399
KAIMRC1/MDA	fed	Q12756		Kinesin-like protein KIF1A OS=Homo sapiens GN=KIF1A PE=1 SV=2	Up_regulated	0.00784207	2.10557	3.0101	1.58981
KAIMRC1/MDA	fed	Q07864		DNA polymerase epsilon catalytic subunit A OS=Homo sapiens GN=POLE PE=1 SV=5	Up_regulated	0.0158036	1.80124	3.47279	1.79609
KAIMRC1/MDA	fed	Q01844		RNA-binding protein EWS OS=Homo sapiens GN=EWSR1 PE=1 SV=1	Up_regulated	0.00655293	2.18356	2.58088	1.36786
KAIMRC1/MDA	fed	Q01658		Protein Dr1 OS=Homo sapiens GN=DR1 PE=1 SV=1	Up_regulated	0.0124774	1.90388	2.43623	1.28465
KAIMRC1/MDA	fed	Q01469		Fatty acid-binding protein, epidermal OS=Homo sapiens GN=FABP5 PE=1 SV=3	Up_regulated	0.0350162	1.45573	3.89456	1.96146
KAIMRC1/MDA	fed	Q00535		Cyclin-dependent-like kinase 5 OS=Homo sapiens GN=CDK5 PE=1 SV=3	Up_regulated	0.0352177	1.45324	3.87323	1.95354
KAIMRC1/MDA	fed	Q969G6		Riboflavin kinase OS=Homo sapiens GN=RFK PE=1 SV=2	Up_regulated	0.0457109	1.33998	2.48778	1.31486
KAIMRC1/MDA	fed	Q96T37		Putative RNA-binding protein 15 OS=Homo sapiens GN=RBM15 PE=1 SV=2	Up_regulated	0.0334052	1.47619	2.11138	1.07818
KAIMRC1/MDA	fed	Q96SW2		Protein cereblon OS=Homo sapiens GN=CRBN PE=1 SV=1	Up_regulated	0.00230397	2.63752	4.01494	2.00538
KAIMRC1/MDA	fed	Q96S59		Ran-binding protein 9 OS=Homo sapiens GN=RANBP9 PE=1 SV=1	Up_regulated	0.0381655	1.41833	2.14652	1.102
KAIMRC1/MDA	fed	Q96QD9		UAP56-interacting factor OS=Homo sapiens GN=FYTTD1 PE=1 SV=3	Up_regulated	0.0432235	1.36428	2.3982	1.26195
KAIMRC1/MDA	fed	Q96N64		PWWP domain-containing protein 2A OS=Homo sapiens GN=PWWP2A PE=1 SV=2	Up_regulated	0.0165817	1.78037	2.19668	1.13533
KAIMRC1/MDA	fed	Q96MG7		Non-structural maintenance of chromosomes element 3 homolog OS=Homo sapiens GN=NSMCE3 PE=1 SV=1	Up_regulated	0.00169605	2.77056	2.43684	1.28501
KAIMRC1/MDA	fed	Q96I59		Probable asparagine--tRNA ligase, mitochondrial OS=Homo sapiens GN=NARS2 PE=1 SV=3	Up_regulated	0.00938764	2.02744	2.72364	1.44553
KAIMRC1/MDA	fed	Q96I24		Far upstream element-binding protein 3 OS=Homo sapiens GN=FUBP3 PE=1 SV=2	Up_regulated	0.0349712	1.45629	2.07641	1.05409
KAIMRC1/MDA	fed	Q96GA3		Protein LTV1 homolog OS=Homo sapiens GN=LTV1 PE=1 SV=1	Up_regulated	0.0483846	1.31529	4.22449	2.07878
KAIMRC1/MDA	fed	Q96G21		U3 small nucleolar ribonucleoprotein protein IMP4 OS=Homo sapiens GN=IMP4 PE=1 SV=1	Up_regulated	0.0322096	1.49201	2.10893	1.07651
KAIMRC1/MDA	fed	Q96F86		Enhancer of mRNA-decapping protein 3 OS=Homo sapiens GN=EDC3 PE=1 SV=1	Up_regulated	0.0189252	1.72296	3.15149	1.65603
KAIMRC1/MDA	fed	Q96F63		Coiled-coil domain-containing protein 97 OS=Homo sapiens GN=CCDC97 PE=1 SV=1	Up_regulated	0.0455866	1.34116	3.0204	1.59474
KAIMRC1/MDA	fed	Q96EA4		Protein Spindly OS=Homo sapiens GN=SPDL1 PE=1 SV=2	Up_regulated	0.0174566	1.75804	3.54283	1.8249
KAIMRC1/MDA	fed	Q96CT7		Coiled-coil domain-containing protein 124 OS=Homo sapiens GN=CCDC124 PE=1 SV=1	Up_regulated	0.0216589	1.66436	2.36575	1.2423
KAIMRC1/MDA	fed	Q96CS2		HAUS augmin-like complex subunit 1 OS=Homo sapiens GN=HAUS1 PE=1 SV=1	Up_regulated	0.00837163	2.07719	2.09905	1.06973
KAIMRC1/MDA	fed	Q96BP3		Peptidylprolyl isomerase domain and WD repeat-containing protein 1 OS=Homo sapiens GN=PPWD1 PE=1 SV=1	Up_regulated	0.0154396	1.81136	2.04134	1.02951
KAIMRC1/MDA	fed	Q86XF0		Dihydrofolate reductase, mitochondrial OS=Homo sapiens GN=DHFRL1 PE=1 SV=1	Up_regulated	0.0310428	1.50804	2.4498	1.29266
KAIMRC1/MDA	fed	Q86VM9		Zinc finger CCCH domain-containing protein 18 OS=Homo sapiens GN=ZC3H18 PE=1 SV=2	Up_regulated	0.0306902	1.513	2.36174	1.23985
KAIMRC1/MDA	fed	Q86UK7		Zinc finger protein 598 OS=Homo sapiens GN=ZNF598 PE=1 SV=1	Up_regulated	0.0459342	1.33786	3.57923	1.83965
KAIMRC1/MDA	fed	Q86U06		Probable RNA-binding protein 23 OS=Homo sapiens GN=RBM23 PE=1 SV=1	Up_regulated	0.0431806	1.36471	3.60606	1.85042
KAIMRC1/MDA	fed	Q68CZ6		HAUS augmin-like complex subunit 3 OS=Homo sapiens GN=HAUS3 PE=1 SV=1	Up_regulated	0.0350722	1.45504	2.4219	1.27614
KAIMRC1/MDA	fed	Q53H82		Beta-lactamase-like protein 2 OS=Homo sapiens GN=LACTB2 PE=1 SV=2	Up_regulated	0.0325449	1.48752	4.7118	2.23628
KAIMRC1/MDA	fed	Q53H12		Acylglycerol kinase, mitochondrial OS=Homo sapiens GN=AGK PE=1 SV=2	Up_regulated	0.00626586	2.20302	2.62257	1.39098
KAIMRC1/MDA	fed	Q49AR2		UPF0489 protein C5orf22 OS=Homo sapiens GN=C5orf22 PE=1 SV=2	Up_regulated	0.0313522	1.50373	2.85798	1.51499
KAIMRC1/MDA	fed	Q9Y450		HBS1-like protein OS=Homo sapiens GN=HBS1L PE=1 SV=1	Up_regulated	0.0296533	1.52793	3.65801	1.87106
KAIMRC1/MDA	fed	Q9Y295		Developmentally-regulated GTP-binding protein 1 OS=Homo sapiens GN=DRG1 PE=1 SV=1	Up_regulated	0.0324499	1.48879	2.38489	1.25392
KAIMRC1/MDA	fed	Q9Y224		UPF0568 protein C14orf166 OS=Homo sapiens GN=C14orf166 PE=1 SV=1	Up_regulated	0.0345515	1.46153	2.69823	1.43201
KAIMRC1/MDA	fed	Q9Y6X9		MORC family CW-type zinc finger protein 2 OS=Homo sapiens GN=MORC2 PE=1 SV=2	Up_regulated	0.0241823	1.6165	3.38173	1.75776
KAIMRC1/MDA	fed	Q9Y6H1		Coiled-coil-helix-coiled-coil-helix domain-containing protein 2 OS=Homo sapiens GN=CHCHD2 PE=1 SV=1	Up_regulated	0.00250443	2.60129	2.08592	1.06069
KAIMRC1/MDA	fed	Q9Y6A4		Cilia- and flagella-associated protein 20 OS=Homo sapiens GN=CFAP20 PE=1 SV=1	Up_regulated	0.0355016	1.44975	3.48428	1.80086
KAIMRC1/MDA	fed	Q9Y5Z4		Heme-binding protein 2 OS=Homo sapiens GN=HEBP2 PE=1 SV=1	Up_regulated	0.0202586	1.69339	2.97516	1.57297
KAIMRC1/MDA	fed	Q9Y5L4		Mitochondrial import inner membrane translocase subunit Tim13 OS=Homo sapiens GN=TIMM13 PE=1 SV=1	Up_regulated	0.0134437	1.87148	2.24026	1.16367
KAIMRC1/MDA	fed	Q9Y3D8		Adenylate kinase isoenzyme 6 OS=Homo sapiens GN=AK6 PE=1 SV=1	Up_regulated	0.0373529	1.42768	2.19449	1.13388
KAIMRC1/MDA	fed	Q9Y3D7		Mitochondrial import inner membrane translocase subunit TIM16 OS=Homo sapiens GN=PAM16 PE=1 SV=2	Up_regulated	0.00751022	2.12435	2.19388	1.13348
KAIMRC1/MDA	fed	Q9Y3A2		Probable U3 small nucleolar RNA-associated protein 11 OS=Homo sapiens GN=UTP11L PE=1 SV=2	Up_regulated	0.0138025	1.86004	2.16	1.11103
KAIMRC1/MDA	fed	Q9Y2X8		Ubiquitin-conjugating enzyme E2 D4 OS=Homo sapiens GN=UBE2D4 PE=1 SV=1	Up_regulated	0.0176176	1.75405	2.44013	1.28696
KAIMRC1/MDA	fed	Q9Y2P8		RNA 3'-terminal phosphate cyclase-like protein OS=Homo sapiens GN=RCL1 PE=1 SV=3	Up_regulated	0.0382447	1.41743	4.0214	2.0077
KAIMRC1/MDA	fed	Q9UQN3		Charged multivesicular body protein 2b OS=Homo sapiens GN=CHMP2B PE=1 SV=1	Up_regulated	0.0224396	1.64898	2.77909	1.47461
KAIMRC1/MDA	fed	Q9UQ13		Leucine-rich repeat protein SHOC-2 OS=Homo sapiens GN=SHOC2 PE=1 SV=2	Up_regulated	0.0227256	1.64348	2.16444	1.11399
KAIMRC1/MDA	fed	Q9UPY8		Microtubule-associated protein RP/EB family member 3 OS=Homo sapiens GN=MAPRE3 PE=1 SV=1	Up_regulated	0.00737899	2.132	3.44737	1.78549
KAIMRC1/MDA	fed	Q9UPT9		Ubiquitin carboxyl-terminal hydrolase 22 OS=Homo sapiens GN=USP22 PE=1 SV=2	Up_regulated	0.025845	1.58762	2.52238	1.33478
KAIMRC1/MDA	fed	Q9UNZ5		Leydig cell tumor 10 kDa protein homolog OS=Homo sapiens GN=C19orf53 PE=1 SV=1	Up_regulated	0.0241782	1.61658	2.60168	1.37945
KAIMRC1/MDA	fed	Q9UNY4		Transcription termination factor 2 OS=Homo sapiens GN=TTF2 PE=1 SV=2	Up_regulated	0.038478	1.41479	4.29707	2.10335
KAIMRC1/MDA	fed	Q9UNS1		Protein timeless homolog OS=Homo sapiens GN=TIMELESS PE=1 SV=2	Up_regulated	0.00544314	2.26415	3.91334	1.9684
KAIMRC1/MDA	fed	Q9UNN5		FAS-associated factor 1 OS=Homo sapiens GN=FAF1 PE=1 SV=2	Up_regulated	0.049331	1.30688	2.27232	1.18417
KAIMRC1/MDA	fed	Q9UMY1		Nucleolar protein 7 OS=Homo sapiens GN=NOL7 PE=1 SV=2	Up_regulated	0.0112201	1.95	2.62754	1.39371
KAIMRC1/MDA	fed	Q9ULX3		RNA-binding protein NOB1 OS=Homo sapiens GN=NOB1 PE=1 SV=1	Up_regulated	0.0417749	1.37908	3.84082	1.94141
KAIMRC1/MDA	fed	Q9UL40		Zinc finger protein 346 OS=Homo sapiens GN=ZNF346 PE=1 SV=1	Up_regulated	0.0275818	1.55938	3.2295	1.69131
KAIMRC1/MDA	fed	Q9UIJ7		GTP:AMP phosphotransferase AK3, mitochondrial OS=Homo sapiens GN=AK3 PE=1 SV=4	Up_regulated	0.0403719	1.39392	2.38411	1.25345
KAIMRC1/MDA	fed	Q9UI14		Prenylated Rab acceptor protein 1 OS=Homo sapiens GN=RABAC1 PE=1 SV=1	Up_regulated	0.040248	1.39526	2.13372	1.09337
KAIMRC1/MDA	fed	Q9UI12		V-type proton ATPase subunit H OS=Homo sapiens GN=ATP6V1H PE=1 SV=1	Up_regulated	0.0413842	1.38316	2.45661	1.29667
KAIMRC1/MDA	fed	Q9UHV9		Prefoldin subunit 2 OS=Homo sapiens GN=PFDN2 PE=1 SV=1	Up_regulated	0.0489617	1.31014	2.12922	1.09032
KAIMRC1/MDA	fed	Q9UBV8		Peflin OS=Homo sapiens GN=PEF1 PE=1 SV=1	Up_regulated	0.00328555	2.48339	2.42856	1.2801
KAIMRC1/MDA	fed	Q9UBU8		Mortality factor 4-like protein 1 OS=Homo sapiens GN=MORF4L1 PE=1 SV=2	Up_regulated	0.0249613	1.60273	3.77718	1.91731
KAIMRC1/MDA	fed	Q9P289		Serine/threonine-protein kinase 26 OS=Homo sapiens GN=STK26 PE=1 SV=2	Up_regulated	0.0158821	1.79909	2.54463	1.34746
KAIMRC1/MDA	fed	Q9P258		Protein RCC2 OS=Homo sapiens GN=RCC2 PE=1 SV=2	Up_regulated	0.0285456	1.54446	3.7061	1.8899
KAIMRC1/MDA	fed	Q9P0U4		CXXC-type zinc finger protein 1 OS=Homo sapiens GN=CXXC1 PE=1 SV=2	Up_regulated	0.0452574	1.34431	2.5938	1.37507
KAIMRC1/MDA	fed	Q9P0P0		E3 ubiquitin-protein ligase RNF181 OS=Homo sapiens GN=RNF181 PE=1 SV=1	Up_regulated	0.0374404	1.42666	2.61317	1.3858
KAIMRC1/MDA	fed	Q9P0N9		TBC1 domain family member 7 OS=Homo sapiens GN=TBC1D7 PE=1 SV=1	Up_regulated	0.0131263	1.88186	2.11474	1.08048
KAIMRC1/MDA	fed	Q9NZL4		Hsp70-binding protein 1 OS=Homo sapiens GN=HSPBP1 PE=1 SV=1	Up_regulated	0.0300625	1.52198	2.36333	1.24082
KAIMRC1/MDA	fed	Q9NZI7		Upstream-binding protein 1 OS=Homo sapiens GN=UBP1 PE=1 SV=1	Up_regulated	0.0379696	1.42056	2.77336	1.47163
KAIMRC1/MDA	fed	Q9NYV4		Cyclin-dependent kinase 12 OS=Homo sapiens GN=CDK12 PE=1 SV=2	Up_regulated	0.0343667	1.46386	2.1575	1.10936
KAIMRC1/MDA	fed	Q9NYR9		NF-kappa-B inhibitor-interacting Ras-like protein 2 OS=Homo sapiens GN=NKIRAS2 PE=1 SV=1	Up_regulated	0.0257769	1.58877	4.95225	2.30808
KAIMRC1/MDA	fed	Q9NYL4		Peptidyl-prolyl cis-trans isomerase FKBP11 OS=Homo sapiens GN=FKBP11 PE=1 SV=1	Up_regulated	0.0424259	1.37237	4.59574	2.2003
KAIMRC1/MDA	fed	Q9NWS0		PIH1 domain-containing protein 1 OS=Homo sapiens GN=PIH1D1 PE=1 SV=1	Up_regulated	0.0419782	1.37698	2.39195	1.25819
KAIMRC1/MDA	fed	Q9NW82		WD repeat-containing protein 70 OS=Homo sapiens GN=WDR70 PE=1 SV=1	Up_regulated	0.0229835	1.63858	2.8773	1.52471
KAIMRC1/MDA	fed	Q9NW64		Pre-mRNA-splicing factor RBM22 OS=Homo sapiens GN=RBM22 PE=1 SV=1	Up_regulated	0.0413787	1.38322	2.87965	1.5259
KAIMRC1/MDA	fed	Q9NW13		RNA-binding protein 28 OS=Homo sapiens GN=RBM28 PE=1 SV=3	Up_regulated	0.00680968	2.16687	2.05441	1.03873
KAIMRC1/MDA	fed	Q9NW08		DNA-directed RNA polymerase III subunit RPC2 OS=Homo sapiens GN=POLR3B PE=1 SV=2	Up_regulated	0.0410655	1.38652	3.75296	1.90803
KAIMRC1/MDA	fed	Q9NVX0		HAUS augmin-like complex subunit 2 OS=Homo sapiens GN=HAUS2 PE=1 SV=1	Up_regulated	0.0435406	1.36111	3.61619	1.85447
KAIMRC1/MDA	fed	Q9NVT9		Armadillo repeat-containing protein 1 OS=Homo sapiens GN=ARMC1 PE=1 SV=1	Up_regulated	0.0491677	1.30832	2.18374	1.1268
KAIMRC1/MDA	fed	Q9NVQ4		Fas apoptotic inhibitory molecule 1 OS=Homo sapiens GN=FAIM PE=1 SV=1	Up_regulated	0.0290773	1.53645	3.15945	1.65967
KAIMRC1/MDA	fed	Q9NVM6		DnaJ homolog subfamily C member 17 OS=Homo sapiens GN=DNAJC17 PE=1 SV=1	Up_regulated	0.0303591	1.51771	4.9246	2.30001
KAIMRC1/MDA	fed	Q9NVI7		ATPase family AAA domain-containing protein 3A OS=Homo sapiens GN=ATAD3A PE=1 SV=2	Up_regulated	0.0497317	1.30337	2.16565	1.1148
KAIMRC1/MDA	fed	Q9NUQ3		Gamma-taxilin OS=Homo sapiens GN=TXLNG PE=1 SV=2	Up_regulated	0.0465306	1.33226	3.68045	1.87988
KAIMRC1/MDA	fed	Q9NUG6		p53 and DNA damage-regulated protein 1 OS=Homo sapiens GN=PDRG1 PE=1 SV=2	Up_regulated	0.0241401	1.61726	3.1359	1.64888
KAIMRC1/MDA	fed	Q9NTX5		Ethylmalonyl-CoA decarboxylase OS=Homo sapiens GN=ECHDC1 PE=1 SV=2	Up_regulated	0.0323587	1.49001	2.35557	1.23608
KAIMRC1/MDA	fed	Q9NSP4		Centromere protein M OS=Homo sapiens GN=CENPM PE=1 SV=1	Up_regulated	0.00436904	2.35961	2.99936	1.58465
KAIMRC1/MDA	fed	Q9NSD9		Phenylalanine--tRNA ligase beta subunit OS=Homo sapiens GN=FARSB PE=1 SV=3	Up_regulated	0.0298755	1.52468	2.31535	1.21123
KAIMRC1/MDA	fed	Q9NRF9		DNA polymerase epsilon subunit 3 OS=Homo sapiens GN=POLE3 PE=1 SV=1	Up_regulated	0.047748	1.32104	2.07622	1.05396
KAIMRC1/MDA	fed	Q9NRF8		CTP synthase 2 OS=Homo sapiens GN=CTPS2 PE=1 SV=1	Up_regulated	0.0460413	1.33685	3.26818	1.70849
KAIMRC1/MDA	fed	Q9NR33		DNA polymerase epsilon subunit 4 OS=Homo sapiens GN=POLE4 PE=1 SV=2	Up_regulated	0.0190171	1.72086	3.1893	1.67324
KAIMRC1/MDA	fed	Q9NQI0		Probable ATP-dependent RNA helicase DDX4 OS=Homo sapiens GN=DDX4 PE=1 SV=2	Up_regulated	0.0183399	1.7366	2.1836	1.12671
KAIMRC1/MDA	fed	Q9NQ55		Suppressor of SWI4 1 homolog OS=Homo sapiens GN=PPAN PE=2 SV=1	Up_regulated	0.02209	1.65581	2.10573	1.07432
KAIMRC1/MDA	fed	Q9NQ48		Leucine zipper transcription factor-like protein 1 OS=Homo sapiens GN=LZTFL1 PE=1 SV=1	Up_regulated	0.0198438	1.70237	3.00203	1.58594
KAIMRC1/MDA	fed	Q9NPL8		Complex I assembly factor TIMMDC1, mitochondrial OS=Homo sapiens GN=TIMMDC1 PE=1 SV=2	Up_regulated	0.0439671	1.35687	2.0551	1.03921
KAIMRC1/MDA	fed	Q9NPJ3		Acyl-coenzyme A thioesterase 13 OS=Homo sapiens GN=ACOT13 PE=1 SV=1	Up_regulated	0.008401	2.07567	3.20255	1.67922
KAIMRC1/MDA	fed	Q9NPD8		Ubiquitin-conjugating enzyme E2 T OS=Homo sapiens GN=UBE2T PE=1 SV=1	Up_regulated	0.0158332	1.80043	3.79198	1.92295
KAIMRC1/MDA	fed	Q9NPA8		Transcription and mRNA export factor ENY2 OS=Homo sapiens GN=ENY2 PE=1 SV=1	Up_regulated	0.0410009	1.38721	3.28864	1.71749
KAIMRC1/MDA	fed	Q9NP79		Vacuolar protein sorting-associated protein VTA1 homolog OS=Homo sapiens GN=VTA1 PE=1 SV=1	Up_regulated	0.0264549	1.57749	3.03472	1.60156
KAIMRC1/MDA	fed	Q9NP64		Nucleolar protein of 40 kDa OS=Homo sapiens GN=ZCCHC17 PE=1 SV=1	Up_regulated	0.00722107	2.1414	2.10107	1.07113
KAIMRC1/MDA	fed	Q9HBL7		Plasminogen receptor (KT) OS=Homo sapiens GN=PLGRKT PE=1 SV=1	Up_regulated	0.0244314	1.61205	4.31505	2.10938
KAIMRC1/MDA	fed	Q9H944		Mediator of RNA polymerase II transcription subunit 20 OS=Homo sapiens GN=MED20 PE=1 SV=1	Up_regulated	0.0231227	1.63596	2.26873	1.18189
KAIMRC1/MDA	fed	Q9H425		Uncharacterized protein C1orf198 OS=Homo sapiens GN=C1orf198 PE=1 SV=1	Up_regulated	0.011121	1.95386	2.97027	1.57059
KAIMRC1/MDA	fed	Q9H000		Probable E3 ubiquitin-protein ligase makorin-2 OS=Homo sapiens GN=MKRN2 PE=1 SV=2	Up_regulated	0.00929344	2.03182	2.75395	1.4615
KAIMRC1/MDA	fed	Q9H9A6		Leucine-rich repeat-containing protein 40 OS=Homo sapiens GN=LRRC40 PE=1 SV=1	Up_regulated	0.0355706	1.44891	4.03504	2.01258
KAIMRC1/MDA	fed	Q9H8H2		Probable ATP-dependent RNA helicase DDX31 OS=Homo sapiens GN=DDX31 PE=1 SV=2	Up_regulated	0.038252	1.41735	2.05572	1.03964
KAIMRC1/MDA	fed	Q9H7E9		UPF0488 protein C8orf33 OS=Homo sapiens GN=C8orf33 PE=1 SV=1	Up_regulated	0.020421	1.68992	3.30227	1.72346
KAIMRC1/MDA	fed	Q9H6T3		RNA polymerase II-associated protein 3 OS=Homo sapiens GN=RPAP3 PE=1 SV=2	Up_regulated	0.00711092	2.14807	3.03826	1.60325
KAIMRC1/MDA	fed	Q9H6D7		HAUS augmin-like complex subunit 4 OS=Homo sapiens GN=HAUS4 PE=1 SV=1	Up_regulated	0.0413392	1.38364	2.59234	1.37426
KAIMRC1/MDA	fed	Q9H4G0		Band 4.1-like protein 1 OS=Homo sapiens GN=EPB41L1 PE=1 SV=2	Up_regulated	0.0174748	1.75759	3.28262	1.71485
KAIMRC1/MDA	fed	Q9H2P9		Diphthine methyl ester synthase OS=Homo sapiens GN=DPH5 PE=1 SV=2	Up_regulated	0.0430353	1.36618	3.86288	1.94968
KAIMRC1/MDA	fed	Q9H0S4		Probable ATP-dependent RNA helicase DDX47 OS=Homo sapiens GN=DDX47 PE=1 SV=1	Up_regulated	0.0477445	1.32108	2.69072	1.42799
KAIMRC1/MDA	fed	Q9H0C8		Integrin-linked kinase-associated serine/threonine phosphatase 2C OS=Homo sapiens GN=ILKAP PE=1 SV=1	Up_regulated	0.0237772	1.62384	2.44739	1.29125
KAIMRC1/MDA	fed	Q9GZZ9		Ubiquitin-like modifier-activating enzyme 5 OS=Homo sapiens GN=UBA5 PE=1 SV=1	Up_regulated	0.0485854	1.31349	2.12341	1.08638
KAIMRC1/MDA	fed	Q9GZT9		Egl nine homolog 1 OS=Homo sapiens GN=EGLN1 PE=1 SV=1	Up_regulated	0.0322807	1.49106	2.36095	1.23936
KAIMRC1/MDA	fed	Q9BZX2		Uridine-cytidine kinase 2 OS=Homo sapiens GN=UCK2 PE=1 SV=1	Up_regulated	0.021207	1.67352	3.06718	1.61691
KAIMRC1/MDA	fed	Q9BZL1		Ubiquitin-like protein 5 OS=Homo sapiens GN=UBL5 PE=1 SV=1	Up_regulated	0.010105	1.99546	3.21147	1.68323
KAIMRC1/MDA	fed	Q9BZI7		Regulator of nonsense transcripts 3B OS=Homo sapiens GN=UPF3B PE=1 SV=1	Up_regulated	0.0142631	1.84579	4.47679	2.16246
KAIMRC1/MDA	fed	Q9BZA5		Putative gamma-taxilin 2 OS=Homo sapiens GN=TXLNGY PE=5 SV=3	Up_regulated	0.0169067	1.77194	3.39427	1.7631
KAIMRC1/MDA	fed	Q9BXW7		Cat eye syndrome critical region protein 5 OS=Homo sapiens GN=CECR5 PE=1 SV=1	Up_regulated	0.0388504	1.4106	3.49753	1.80634
KAIMRC1/MDA	fed	Q9BWT3		Poly(A) polymerase gamma OS=Homo sapiens GN=PAPOLG PE=1 SV=2	Up_regulated	0.0380192	1.42	2.17766	1.12278
KAIMRC1/MDA	fed	Q9BW61		DET1- and DDB1-associated protein 1 OS=Homo sapiens GN=DDA1 PE=1 SV=1	Up_regulated	0.0282242	1.54938	2.66274	1.41291
KAIMRC1/MDA	fed	Q9BVP2		Guanine nucleotide-binding protein-like 3 OS=Homo sapiens GN=GNL3 PE=1 SV=2	Up_regulated	0.041839	1.37842	3.2982	1.72168
KAIMRC1/MDA	fed	Q9BV57		1,2-dihydroxy-3-keto-5-methylthiopentene dioxygenase OS=Homo sapiens GN=ADI1 PE=1 SV=1	Up_regulated	0.0434184	1.36233	4.11324	2.04028
KAIMRC1/MDA	fed	Q9BV44		THUMP domain-containing protein 3 OS=Homo sapiens GN=THUMPD3 PE=1 SV=1	Up_regulated	0.013511	1.86931	3.79098	1.92257
KAIMRC1/MDA	fed	Q9BU76		Multiple myeloma tumor-associated protein 2 OS=Homo sapiens GN=MMTAG2 PE=1 SV=1	Up_regulated	0.0395285	1.40309	3.17176	1.66529
KAIMRC1/MDA	fed	Q9BU61		NADH dehydrogenase [ubiquinone] 1 alpha subcomplex assembly factor 3 OS=Homo sapiens GN=NDUFAF3 PE=1 SV=1	Up_regulated	0.0218366	1.66081	3.5687	1.8354
KAIMRC1/MDA	fed	Q9BTE7		DCN1-like protein 5 OS=Homo sapiens GN=DCUN1D5 PE=1 SV=1	Up_regulated	0.0328195	1.48387	2.69952	1.4327
KAIMRC1/MDA	fed	Q9BTE6		Alanyl-tRNA editing protein Aarsd1 OS=Homo sapiens GN=AARSD1 PE=1 SV=2	Up_regulated	0.0372503	1.42887	2.5319	1.34022
KAIMRC1/MDA	fed	Q9BTD8		RNA-binding protein 42 OS=Homo sapiens GN=RBM42 PE=1 SV=1	Up_regulated	0.0230656	1.63704	2.71398	1.44041
KAIMRC1/MDA	fed	Q9BRX5		DNA replication complex GINS protein PSF3 OS=Homo sapiens GN=GINS3 PE=1 SV=1	Up_regulated	0.0315478	1.50103	3.38028	1.75714
KAIMRC1/MDA	fed	Q9BRU9		rRNA-processing protein UTP23 homolog OS=Homo sapiens GN=UTP23 PE=1 SV=2	Up_regulated	0.0170371	1.7686	2.00389	1.00281
KAIMRC1/MDA	fed	Q9BRT9		DNA replication complex GINS protein SLD5 OS=Homo sapiens GN=GINS4 PE=1 SV=1	Up_regulated	0.0373771	1.42739	4.03217	2.01156
KAIMRC1/MDA	fed	Q9BRP8		Partner of Y14 and mago OS=Homo sapiens GN=PYM1 PE=1 SV=1	Up_regulated	0.0342948	1.46477	4.95398	2.30859
KAIMRC1/MDA	fed	Q9BRG1		Vacuolar protein-sorting-associated protein 25 OS=Homo sapiens GN=VPS25 PE=1 SV=1	Up_regulated	0.0251941	1.5987	2.66227	1.41266
KAIMRC1/MDA	fed	Q9BQG2		Peroxisomal NADH pyrophosphatase NUDT12 OS=Homo sapiens GN=NUDT12 PE=1 SV=1	Up_regulated	0.0394693	1.40374	3.52389	1.81717
KAIMRC1/MDA	fed	Q8WWK9		Cytoskeleton-associated protein 2 OS=Homo sapiens GN=CKAP2 PE=1 SV=1	Up_regulated	0.0172321	1.76366	3.33401	1.73726
KAIMRC1/MDA	fed	Q8WVD3		E3 ubiquitin-protein ligase RNF138 OS=Homo sapiens GN=RNF138 PE=1 SV=1	Up_regulated	0.0373546	1.42766	4.21108	2.07419
KAIMRC1/MDA	fed	Q8WU68		Splicing factor U2AF 26 kDa subunit OS=Homo sapiens GN=U2AF1L4 PE=1 SV=2	Up_regulated	0.0186495	1.72933	2.05983	1.04253
KAIMRC1/MDA	fed	Q8TC07		TBC1 domain family member 15 OS=Homo sapiens GN=TBC1D15 PE=1 SV=2	Up_regulated	0.00559315	2.25234	3.53602	1.82213
KAIMRC1/MDA	fed	Q8NFW8		N-acylneuraminate cytidylyltransferase OS=Homo sapiens GN=CMAS PE=1 SV=2	Up_regulated	0.000595032	3.22546	2.66214	1.41259
KAIMRC1/MDA	fed	Q8NCW5		NAD(P)H-hydrate epimerase OS=Homo sapiens GN=APOA1BP PE=1 SV=2	Up_regulated	0.0319627	1.49536	2.36341	1.24087
KAIMRC1/MDA	fed	Q8NBM8		Prenylcysteine oxidase-like OS=Homo sapiens GN=PCYOX1L PE=1 SV=2	Up_regulated	0.0305698	1.51471	2.27342	1.18486
KAIMRC1/MDA	fed	Q8NAV1		Pre-mRNA-splicing factor 38A OS=Homo sapiens GN=PRPF38A PE=1 SV=1	Up_regulated	0.00234795	2.62931	2.21267	1.14579
KAIMRC1/MDA	fed	Q8N9N7		Leucine-rich repeat-containing protein 57 OS=Homo sapiens GN=LRRC57 PE=1 SV=1	Up_regulated	0.0439318	1.35722	2.08594	1.06069
KAIMRC1/MDA	fed	Q8N8E2		Zinc finger protein 513 OS=Homo sapiens GN=ZNF513 PE=1 SV=2	Up_regulated	0.0490743	1.30915	2.66422	1.41371
KAIMRC1/MDA	fed	Q8N6R0		Methyltransferase-like protein 13 OS=Homo sapiens GN=METTL13 PE=1 SV=1	Up_regulated	0.0184535	1.73392	2.03716	1.02656
KAIMRC1/MDA	fed	Q8N4J0		Carnosine N-methyltransferase OS=Homo sapiens GN=CARNMT1 PE=1 SV=1	Up_regulated	0.00926122	2.03333	4.0905	2.03228
KAIMRC1/MDA	fed	Q8IYL3		UPF0688 protein C1orf174 OS=Homo sapiens GN=C1orf174 PE=1 SV=2	Up_regulated	0.0257359	1.58946	2.2758	1.18637
KAIMRC1/MDA	fed	Q8IXW5		Putative RNA polymerase II subunit B1 CTD phosphatase RPAP2 OS=Homo sapiens GN=RPAP2 PE=1 SV=1	Up_regulated	0.0373368	1.42786	3.05778	1.61248
KAIMRC1/MDA	fed	Q8IWS0		PHD finger protein 6 OS=Homo sapiens GN=PHF6 PE=1 SV=1	Up_regulated	0.000348137	3.45825	3.79154	1.92278
KAIMRC1/MDA	fed	Q8IWL3		Iron-sulfur cluster co-chaperone protein HscB, mitochondrial OS=Homo sapiens GN=HSCB PE=1 SV=3	Up_regulated	0.0403544	1.39411	3.81601	1.93207
KAIMRC1/MDA	fed	Q7Z6M1		Rab9 effector protein with kelch motifs OS=Homo sapiens GN=RABEPK PE=1 SV=1	Up_regulated	0.0371869	1.42961	2.0852	1.06019
KAIMRC1/MDA	fed	Q7Z6G8		Ankyrin repeat and sterile alpha motif domain-containing protein 1B OS=Homo sapiens GN=ANKS1B PE=1 SV=2	Up_regulated	0.0248036	1.60549	2.34165	1.22753
KAIMRC1/MDA	fed	Q6ZRS2		Helicase SRCAP OS=Homo sapiens GN=SRCAP PE=1 SV=3	Up_regulated	0.000778205	3.10891	4.59971	2.20154
KAIMRC1/MDA	fed	Q6VMQ6		Activating transcription factor 7-interacting protein 1 OS=Homo sapiens GN=ATF7IP PE=1 SV=3	Up_regulated	0.0406842	1.39057	2.86824	1.52016
KAIMRC1/MDA	fed	Q6UXG2		UPF0577 protein KIAA1324 OS=Homo sapiens GN=KIAA1324 PE=2 SV=2	Up_regulated	0.034723	1.45938	4.44675	2.15275
KAIMRC1/MDA	fed	Q6QNY0		Biogenesis of lysosome-related organelles complex 1 subunit 3 OS=Homo sapiens GN=BLOC1S3 PE=1 SV=1	Up_regulated	0.0292473	1.53391	2.0629	1.04468
KAIMRC1/MDA	fed	Q6PIW4		Fidgetin-like protein 1 OS=Homo sapiens GN=FIGNL1 PE=1 SV=2	Up_regulated	0.0029124	2.53575	2.04243	1.03029
KAIMRC1/MDA	fed	Q6P6C2		RNA demethylase ALKBH5 OS=Homo sapiens GN=ALKBH5 PE=1 SV=2	Up_regulated	0.0241825	1.6165	2.62722	1.39354
KAIMRC1/MDA	fed	Q6P2H3		Centrosomal protein of 85 kDa OS=Homo sapiens GN=CEP85 PE=1 SV=1	Up_regulated	0.0129498	1.88774	2.0199	1.01428
KAIMRC1/MDA	fed	Q6P2C8		Mediator of RNA polymerase II transcription subunit 27 OS=Homo sapiens GN=MED27 PE=1 SV=1	Up_regulated	0.0352826	1.45244	2.31027	1.20806
KAIMRC1/MDA	fed	Q6IBW4		Condensin-2 complex subunit H2 OS=Homo sapiens GN=NCAPH2 PE=1 SV=1	Up_regulated	0.0442251	1.35433	2.51527	1.33071
KAIMRC1/MDA	fed	Q5VWZ2		Lysophospholipase-like protein 1 OS=Homo sapiens GN=LYPLAL1 PE=1 SV=3	Up_regulated	0.0194799	1.71041	2.07768	1.05497
KAIMRC1/MDA	fed	Q5VWX1		KH domain-containing, RNA-binding, signal transduction-associated protein 2 OS=Homo sapiens GN=KHDRBS2 PE=1 SV=1	Up_regulated	0.012035	1.91956	3.07868	1.62231
KAIMRC1/MDA	fed	Q5VTL8		Pre-mRNA-splicing factor 38B OS=Homo sapiens GN=PRPF38B PE=1 SV=1	Up_regulated	0.0332442	1.47828	2.24567	1.16715
KAIMRC1/MDA	fed	Q5TBB1		Ribonuclease H2 subunit B OS=Homo sapiens GN=RNASEH2B PE=1 SV=1	Up_regulated	0.0099589	2.00179	3.10008	1.63231
KAIMRC1/MDA	fed	Q5TAP6		U3 small nucleolar RNA-associated protein 14 homolog C OS=Homo sapiens GN=UTP14C PE=1 SV=1	Up_regulated	0.032097	1.49354	4.0744	2.02659
KAIMRC1/MDA	fed	Q5T3I0		G patch domain-containing protein 4 OS=Homo sapiens GN=GPATCH4 PE=1 SV=2	Up_regulated	0.0345828	1.46114	2.53442	1.34166
KAIMRC1/MDA	fed	Q5T1J5		Putative coiled-coil-helix-coiled-coil-helix domain-containing protein CHCHD2P9, mitochondrial OS=Homo sapiens GN=CHCHD2P9 PE=5 SV=1	Up_regulated	0.0245516	1.60992	2.0302	1.02162
KAIMRC1/MDA	fed	Q5SY16		Polynucleotide 5'-hydroxyl-kinase NOL9 OS=Homo sapiens GN=NOL9 PE=1 SV=1	Up_regulated	0.0123276	1.90912	2.46582	1.30207
KAIMRC1/MDA	fed	Q5M9Q1		NKAP-like protein OS=Homo sapiens GN=NKAPL PE=2 SV=3	Up_regulated	0.00343776	2.46372	3.81935	1.93333
KAIMRC1/MDA	fed	Q5JXB2		Putative ubiquitin-conjugating enzyme E2 N-like OS=Homo sapiens GN=UBE2NL PE=1 SV=1	Up_regulated	0.0249176	1.60349	2.14496	1.10095
KAIMRC1/MDA	fed	Q5HYK3		2-methoxy-6-polyprenyl-1,4-benzoquinol methylase, mitochondrial OS=Homo sapiens GN=COQ5 PE=1 SV=2	Up_regulated	0.042026	1.37648	2.30775	1.20649
KAIMRC1/MDA	fed	Q4G176		Acyl-CoA synthetase family member 3, mitochondrial OS=Homo sapiens GN=ACSF3 PE=1 SV=3	Up_regulated	0.0118145	1.92759	2.46037	1.29887
KAIMRC1/MDA	fed	Q2VPK5		Cytoplasmic tRNA 2-thiolation protein 2 OS=Homo sapiens GN=CTU2 PE=1 SV=1	Up_regulated	0.0358575	1.44542	2.95185	1.56162
KAIMRC1/MDA	fed	P98177		Forkhead box protein O4 OS=Homo sapiens GN=FOXO4 PE=1 SV=5	Up_regulated	0.0134432	1.8715	3.08109	1.62344
KAIMRC1/MDA	fed	P84090		Enhancer of rudimentary homolog OS=Homo sapiens GN=ERH PE=1 SV=1	Up_regulated	0.0160387	1.79483	2.47369	1.30667
KAIMRC1/MDA	fed	P83881		60S ribosomal protein L36a OS=Homo sapiens GN=RPL36A PE=1 SV=2	Up_regulated	0.0183947	1.73531	2.32557	1.21759
KAIMRC1/MDA	fed	P78560		Death domain-containing protein CRADD OS=Homo sapiens GN=CRADD PE=1 SV=1	Up_regulated	0.0326715	1.48583	3.00897	1.58927
KAIMRC1/MDA	fed	P68036		Ubiquitin-conjugating enzyme E2 L3 OS=Homo sapiens GN=UBE2L3 PE=1 SV=1	Up_regulated	0.030384	1.51736	2.21501	1.14731
KAIMRC1/MDA	fed	P63162		Small nuclear ribonucleoprotein-associated protein N OS=Homo sapiens GN=SNRPN PE=1 SV=1	Up_regulated	0.0260991	1.58337	2.0729	1.05165
KAIMRC1/MDA	fed	P62318		Small nuclear ribonucleoprotein Sm D3 OS=Homo sapiens GN=SNRPD3 PE=1 SV=1	Up_regulated	0.00585556	2.23243	2.02019	1.01449
KAIMRC1/MDA	fed	P62308		Small nuclear ribonucleoprotein G OS=Homo sapiens GN=SNRPG PE=1 SV=1	Up_regulated	0.00162074	2.79029	2.38826	1.25596
KAIMRC1/MDA	fed	P62306		Small nuclear ribonucleoprotein F OS=Homo sapiens GN=SNRPF PE=1 SV=1	Up_regulated	0.00969051	2.01365	3.17931	1.66871
KAIMRC1/MDA	fed	P62304		Small nuclear ribonucleoprotein E OS=Homo sapiens GN=SNRPE PE=1 SV=1	Up_regulated	0.0113218	1.94608	3.40789	1.76888
KAIMRC1/MDA	fed	P61978		Heterogeneous nuclear ribonucleoprotein K OS=Homo sapiens GN=HNRNPK PE=1 SV=1	Up_regulated	0.0393645	1.40489	2.00775	1.00558
KAIMRC1/MDA	fed	P61758		Prefoldin subunit 3 OS=Homo sapiens GN=VBP1 PE=1 SV=3	Up_regulated	0.044488	1.35176	2.57826	1.3664
KAIMRC1/MDA	fed	P61088		Ubiquitin-conjugating enzyme E2 N OS=Homo sapiens GN=UBE2N PE=1 SV=1	Up_regulated	0.0425379	1.37122	2.23413	1.15971
KAIMRC1/MDA	fed	P56377		AP-1 complex subunit sigma-2 OS=Homo sapiens GN=AP1S2 PE=1 SV=1	Up_regulated	0.000984678	3.00671	2.39194	1.25818
KAIMRC1/MDA	fed	P55318		Hepatocyte nuclear factor 3-gamma OS=Homo sapiens GN=FOXA3 PE=1 SV=2	Up_regulated	0.0199344	1.7004	2.04799	1.03421
KAIMRC1/MDA	fed	P55010		Eukaryotic translation initiation factor 5 OS=Homo sapiens GN=EIF5 PE=1 SV=2	Up_regulated	0.0256124	1.59155	2.11649	1.08167
KAIMRC1/MDA	fed	P54136		Arginine--tRNA ligase, cytoplasmic OS=Homo sapiens GN=RARS PE=1 SV=2	Up_regulated	0.0437042	1.35948	2.35699	1.23695
KAIMRC1/MDA	fed	P52815		39S ribosomal protein L12, mitochondrial OS=Homo sapiens GN=MRPL12 PE=1 SV=2	Up_regulated	0.00881405	2.05482	2.03725	1.02662
KAIMRC1/MDA	fed	P52788		Spermine synthase OS=Homo sapiens GN=SMS PE=1 SV=2	Up_regulated	0.0349309	1.45679	2.04949	1.03526
KAIMRC1/MDA	fed	P51970		NADH dehydrogenase [ubiquinone] 1 alpha subcomplex subunit 8 OS=Homo sapiens GN=NDUFA8 PE=1 SV=3	Up_regulated	0.00391715	2.40703	3.69225	1.8845
KAIMRC1/MDA	fed	P51668		Ubiquitin-conjugating enzyme E2 D1 OS=Homo sapiens GN=UBE2D1 PE=1 SV=1	Up_regulated	0.0298251	1.52542	3.67414	1.87741
KAIMRC1/MDA	fed	P51649		Succinate-semialdehyde dehydrogenase, mitochondrial OS=Homo sapiens GN=ALDH5A1 PE=1 SV=2	Up_regulated	0.0214677	1.66821	4.87814	2.28633
KAIMRC1/MDA	fed	P49959		Double-strand break repair protein MRE11A OS=Homo sapiens GN=MRE11A PE=1 SV=3	Up_regulated	0.0402685	1.39503	2.22715	1.1552
KAIMRC1/MDA	fed	P49840		Glycogen synthase kinase-3 alpha OS=Homo sapiens GN=GSK3A PE=1 SV=2	Up_regulated	0.0411836	1.38528	2.0068	1.0049
KAIMRC1/MDA	fed	P49754		Vacuolar protein sorting-associated protein 41 homolog OS=Homo sapiens GN=VPS41 PE=1 SV=3	Up_regulated	0.00415377	2.38156	2.46789	1.30328
KAIMRC1/MDA	fed	P49419		Alpha-aminoadipic semialdehyde dehydrogenase OS=Homo sapiens GN=ALDH7A1 PE=1 SV=5	Up_regulated	0.0404408	1.39318	2.35069	1.23308
KAIMRC1/MDA	fed	P49069		Calcium signal-modulating cyclophilin ligand OS=Homo sapiens GN=CAMLG PE=1 SV=1	Up_regulated	0.0497759	1.30298	2.84764	1.50977
KAIMRC1/MDA	fed	P48147		Prolyl endopeptidase OS=Homo sapiens GN=PREP PE=1 SV=2	Up_regulated	0.0315583	1.50089	2.44041	1.28712
KAIMRC1/MDA	fed	P46063		ATP-dependent DNA helicase Q1 OS=Homo sapiens GN=RECQL PE=1 SV=3	Up_regulated	0.00691675	2.1601	3.73998	1.90303
KAIMRC1/MDA	fed	P43004		Excitatory amino acid transporter 2 OS=Homo sapiens GN=SLC1A2 PE=1 SV=2	Up_regulated	0.0282883	1.54839	2.8276	1.49958
KAIMRC1/MDA	fed	P41208		Centrin-2 OS=Homo sapiens GN=CETN2 PE=1 SV=1	Up_regulated	0.0193244	1.71389	2.81298	1.4921
KAIMRC1/MDA	fed	P36969		Phospholipid hydroperoxide glutathione peroxidase, mitochondrial OS=Homo sapiens GN=GPX4 PE=1 SV=3	Up_regulated	0.00679805	2.16762	2.11138	1.07819
KAIMRC1/MDA	fed	P31323		cAMP-dependent protein kinase type II-beta regulatory subunit OS=Homo sapiens GN=PRKAR2B PE=1 SV=3	Up_regulated	0.0296971	1.52729	2.04647	1.03314
KAIMRC1/MDA	fed	P29374		AT-rich interactive domain-containing protein 4A OS=Homo sapiens GN=ARID4A PE=1 SV=3	Up_regulated	0.010337	1.9856	2.27045	1.18298
KAIMRC1/MDA	fed	P28161		Glutathione S-transferase Mu 2 OS=Homo sapiens GN=GSTM2 PE=1 SV=2	Up_regulated	0.0230183	1.63793	2.51968	1.33324
KAIMRC1/MDA	fed	P25440		Bromodomain-containing protein 2 OS=Homo sapiens GN=BRD2 PE=1 SV=2	Up_regulated	0.0264911	1.5769	3.68913	1.88328
KAIMRC1/MDA	fed	P24941		Cyclin-dependent kinase 2 OS=Homo sapiens GN=CDK2 PE=1 SV=2	Up_regulated	0.0345329	1.46177	2.49668	1.32001
KAIMRC1/MDA	fed	P24666		Low molecular weight phosphotyrosine protein phosphatase OS=Homo sapiens GN=ACP1 PE=1 SV=3	Up_regulated	0.0033724	2.47206	3.60384	1.84953
KAIMRC1/MDA	fed	P23511		Nuclear transcription factor Y subunit alpha OS=Homo sapiens GN=NFYA PE=1 SV=2	Up_regulated	0.00373588	2.42761	2.33015	1.22042
KAIMRC1/MDA	fed	P17844		Probable ATP-dependent RNA helicase DDX5 OS=Homo sapiens GN=DDX5 PE=1 SV=1	Up_regulated	0.0200668	1.69752	2.70205	1.43406
KAIMRC1/MDA	fed	P17812		CTP synthase 1 OS=Homo sapiens GN=CTPS1 PE=1 SV=2	Up_regulated	0.012567	1.90077	2.6817	1.42315
KAIMRC1/MDA	fed	P17480		Nucleolar transcription factor 1 OS=Homo sapiens GN=UBTF PE=1 SV=1	Up_regulated	0.0406627	1.3908	2.11267	1.07907
KAIMRC1/MDA	fed	P15104		Glutamine synthetase OS=Homo sapiens GN=GLUL PE=1 SV=4	Up_regulated	0.0281467	1.55057	3.08855	1.62693
KAIMRC1/MDA	fed	P13807		Glycogen [starch] synthase, muscle OS=Homo sapiens GN=GYS1 PE=1 SV=2	Up_regulated	0.0458528	1.33863	2.127	1.08882
KAIMRC1/MDA	fed	P13051		Uracil-DNA glycosylase OS=Homo sapiens GN=UNG PE=1 SV=2	Up_regulated	0.0229317	1.63956	4.0797	2.02846
KAIMRC1/MDA	fed	P10155		60 kDa SS-A/Ro ribonucleoprotein OS=Homo sapiens GN=TROVE2 PE=1 SV=2	Up_regulated	0.00287762	2.54097	2.07264	1.05147
KAIMRC1/MDA	fed	P07741		Adenine phosphoribosyltransferase OS=Homo sapiens GN=APRT PE=1 SV=2	Up_regulated	0.0388788	1.41029	3.6827	1.88076
KAIMRC1/MDA	fed	P06748		Nucleophosmin OS=Homo sapiens GN=NPM1 PE=1 SV=2	Up_regulated	0.0214568	1.66843	2.68568	1.42529
KAIMRC1/MDA	fed	O95983		Methyl-CpG-binding domain protein 3 OS=Homo sapiens GN=MBD3 PE=1 SV=1	Up_regulated	0.0210232	1.6773	3.01434	1.59184
KAIMRC1/MDA	fed	O95429		BAG family molecular chaperone regulator 4 OS=Homo sapiens GN=BAG4 PE=1 SV=1	Up_regulated	0.0435552	1.36096	4.2391	2.08376
KAIMRC1/MDA	fed	O95295		SNARE-associated protein Snapin OS=Homo sapiens GN=SNAPIN PE=1 SV=1	Up_regulated	0.014916	1.82635	2.6554	1.40893
KAIMRC1/MDA	fed	O95232		Luc7-like protein 3 OS=Homo sapiens GN=LUC7L3 PE=1 SV=2	Up_regulated	0.000646417	3.18949	3.75029	1.907
KAIMRC1/MDA	fed	O95229		ZW10 interactor OS=Homo sapiens GN=ZWINT PE=1 SV=2	Up_regulated	0.0030832	2.511	2.32885	1.21962
KAIMRC1/MDA	fed	O95218		Zinc finger Ran-binding domain-containing protein 2 OS=Homo sapiens GN=ZRANB2 PE=1 SV=2	Up_regulated	0.0293164	1.53289	3.51697	1.81433
KAIMRC1/MDA	fed	O95155		Ubiquitin conjugation factor E4 B OS=Homo sapiens GN=UBE4B PE=1 SV=1	Up_regulated	0.0499857	1.30115	2.58412	1.36967
KAIMRC1/MDA	fed	O95154		Aflatoxin B1 aldehyde reductase member 3 OS=Homo sapiens GN=AKR7A3 PE=1 SV=2	Up_regulated	0.0260811	1.58367	3.45898	1.79035
KAIMRC1/MDA	fed	O95104		Splicing factor, arginine/serine-rich 15 OS=Homo sapiens GN=SCAF4 PE=1 SV=3	Up_regulated	0.0323674	1.48989	2.94002	1.55583
KAIMRC1/MDA	fed	O94763		Unconventional prefoldin RPB5 interactor 1 OS=Homo sapiens GN=URI1 PE=1 SV=3	Up_regulated	0.010523	1.97786	2.68995	1.42758
KAIMRC1/MDA	fed	O94762		ATP-dependent DNA helicase Q5 OS=Homo sapiens GN=RECQL5 PE=1 SV=2	Up_regulated	0.0459659	1.33756	3.27281	1.71053
KAIMRC1/MDA	fed	O75943		Cell cycle checkpoint protein RAD17 OS=Homo sapiens GN=RAD17 PE=1 SV=2	Up_regulated	0.0158684	1.79947	2.24221	1.16492
KAIMRC1/MDA	fed	O75792		Ribonuclease H2 subunit A OS=Homo sapiens GN=RNASEH2A PE=1 SV=2	Up_regulated	0.00820869	2.08573	3.52813	1.81891
KAIMRC1/MDA	fed	O75683		Surfeit locus protein 6 OS=Homo sapiens GN=SURF6 PE=1 SV=3	Up_regulated	0.00315243	2.50135	2.76521	1.46739
KAIMRC1/MDA	fed	O75347		Tubulin-specific chaperone A OS=Homo sapiens GN=TBCA PE=1 SV=3	Up_regulated	0.0126214	1.89889	3.14891	1.65485
KAIMRC1/MDA	fed	O75319		RNA/RNP complex-1-interacting phosphatase OS=Homo sapiens GN=DUSP11 PE=1 SV=1	Up_regulated	0.0281105	1.55113	4.14989	2.05307
KAIMRC1/MDA	fed	O75191		Xylulose kinase OS=Homo sapiens GN=XYLB PE=1 SV=3	Up_regulated	0.023772	1.62393	3.14594	1.65349
KAIMRC1/MDA	fed	O75152		Zinc finger CCCH domain-containing protein 11A OS=Homo sapiens GN=ZC3H11A PE=1 SV=3	Up_regulated	0.0237158	1.62496	2.99663	1.58334
KAIMRC1/MDA	fed	O75150		E3 ubiquitin-protein ligase BRE1B OS=Homo sapiens GN=RNF40 PE=1 SV=4	Up_regulated	0.0289132	1.5389	2.80037	1.48562
KAIMRC1/MDA	fed	O60739		Eukaryotic translation initiation factor 1b OS=Homo sapiens GN=EIF1B PE=1 SV=2	Up_regulated	0.0352494	1.45285	2.79116	1.48087
KAIMRC1/MDA	fed	O60518		Ran-binding protein 6 OS=Homo sapiens GN=RANBP6 PE=1 SV=2	Up_regulated	0.0263164	1.57977	4.20666	2.07268
KAIMRC1/MDA	fed	O60318		Germinal-center associated nuclear protein OS=Homo sapiens GN=MCM3AP PE=1 SV=2	Up_regulated	0.0434408	1.3621	2.15692	1.10897
KAIMRC1/MDA	fed	O43913		Origin recognition complex subunit 5 OS=Homo sapiens GN=ORC5 PE=1 SV=1	Up_regulated	0.0426931	1.36964	2.03675	1.02627
KAIMRC1/MDA	fed	O43824		Putative GTP-binding protein 6 OS=Homo sapiens GN=GTPBP6 PE=2 SV=3	Up_regulated	0.0411974	1.38513	3.28487	1.71583
KAIMRC1/MDA	fed	O43809		Cleavage and polyadenylation specificity factor subunit 5 OS=Homo sapiens GN=NUDT21 PE=1 SV=1	Up_regulated	0.0233068	1.63252	2.75694	1.46307
KAIMRC1/MDA	fed	O43768		Alpha-endosulfine OS=Homo sapiens GN=ENSA PE=1 SV=1	Up_regulated	0.0268403	1.57121	3.10598	1.63505
KAIMRC1/MDA	fed	O43583		Density-regulated protein OS=Homo sapiens GN=DENR PE=1 SV=2	Up_regulated	0.0199444	1.70018	2.11868	1.08316
KAIMRC1/MDA	fed	O43524		Forkhead box protein O3 OS=Homo sapiens GN=FOXO3 PE=1 SV=1	Up_regulated	0.0188379	1.72497	2.48546	1.31352
KAIMRC1/MDA	fed	O43447		Peptidyl-prolyl cis-trans isomerase H OS=Homo sapiens GN=PPIH PE=1 SV=1	Up_regulated	0.0454696	1.34228	2.18764	1.12937
KAIMRC1/MDA	fed	O43324		Eukaryotic translation elongation factor 1 epsilon-1 OS=Homo sapiens GN=EEF1E1 PE=1 SV=1	Up_regulated	0.0287975	1.54065	2.44735	1.29122
KAIMRC1/MDA	fed	O15234		Protein CASC3 OS=Homo sapiens GN=CASC3 PE=1 SV=2	Up_regulated	0.0471057	1.32693	2.40266	1.26463
KAIMRC1/MDA	fed	O15212		Prefoldin subunit 6 OS=Homo sapiens GN=PFDN6 PE=1 SV=1	Up_regulated	0.015743	1.80291	2.62876	1.39438
KAIMRC1/MDA	fed	O15116		U6 snRNA-associated Sm-like protein LSm1 OS=Homo sapiens GN=LSM1 PE=1 SV=1	Up_regulated	0.00460924	2.33637	3.88235	1.95693
KAIMRC1/MDA	fed	O14981		TATA-binding protein-associated factor 172 OS=Homo sapiens GN=BTAF1 PE=1 SV=2	Up_regulated	0.00399048	2.39897	2.38787	1.25572
KAIMRC1/MDA	fed	O14737		Programmed cell death protein 5 OS=Homo sapiens GN=PDCD5 PE=1 SV=3	Up_regulated	0.0487001	1.31247	2.62237	1.39087
KAIMRC1/MDA	fed	O14545		TRAF-type zinc finger domain-containing protein 1 OS=Homo sapiens GN=TRAFD1 PE=1 SV=1	Up_regulated	0.0424528	1.37209	4.27264	2.09513
KAIMRC1/MDA	fed	O00762		Ubiquitin-conjugating enzyme E2 C OS=Homo sapiens GN=UBE2C PE=1 SV=1	Up_regulated	0.0461573	1.33576	2.90354	1.53781
KAIMRC1/MDA	fed	O00488		Zinc finger protein 593 OS=Homo sapiens GN=ZNF593 PE=1 SV=2	Up_regulated	0.0274827	1.56094	2.88306	1.5276
KAIMRC1/MDA	fed	E7EU14		Protein PPP5D1 OS=Homo sapiens GN=PPP5D1 PE=2 SV=2	Up_regulated	0.0153089	1.81505	3.42587	1.77647
KAIMRC1/MDA	fed	C4AMC7		Putative WAS protein family homolog 3 OS=Homo sapiens GN=WASH3P PE=1 SV=2	Up_regulated	0.0413184	1.38386	3.69721	1.88644
KAIMRC1/MDA	Starve	Q99439		Calponin-2 OS=Homo sapiens GN=CNN2 PE=1 SV=4	Down_regulated	0.0142369	1.84658	0.210789	-2.24613
KAIMRC1/MDA	Starve	Q92817		Envoplakin OS=Homo sapiens GN=EVPL PE=1 SV=3	Down_regulated	0.00632096	2.19922	0.352186	-1.50559
KAIMRC1/MDA	Starve	Q92544		Transmembrane 9 superfamily member 4 OS=Homo sapiens GN=TM9SF4 PE=1 SV=2	Down_regulated	0.00522832	2.28164	0.200405	-2.31901
KAIMRC1/MDA	Starve	Q16851		UTP--glucose-1-phosphate uridylyltransferase OS=Homo sapiens GN=UGP2 PE=1 SV=5	Down_regulated	0.043347	1.36304	0.459446	-1.12203
KAIMRC1/MDA	Starve	Q16836		Hydroxyacyl-coenzyme A dehydrogenase, mitochondrial OS=Homo sapiens GN=HADH PE=1 SV=3	Down_regulated	0.00511085	2.29151	0.496439	-1.01031
KAIMRC1/MDA	Starve	Q16352		Alpha-internexin OS=Homo sapiens GN=INA PE=1 SV=2	Down_regulated	0.0099325	2.00294	0.216353	-2.20854
KAIMRC1/MDA	Starve	Q15382		GTP-binding protein Rheb OS=Homo sapiens GN=RHEB PE=1 SV=1	Down_regulated	0.0458248	1.3389	0.453996	-1.13925
KAIMRC1/MDA	Starve	Q15293		Reticulocalbin-1 OS=Homo sapiens GN=RCN1 PE=1 SV=1	Down_regulated	0.0479326	1.31937	0.31625	-1.66086
KAIMRC1/MDA	Starve	Q14643		Inositol 1,4,5-trisphosphate receptor type 1 OS=Homo sapiens GN=ITPR1 PE=1 SV=3	Down_regulated	0.00255006	2.59345	0.265712	-1.91207
KAIMRC1/MDA	Starve	Q14258		E3 ubiquitin/ISG15 ligase TRIM25 OS=Homo sapiens GN=TRIM25 PE=1 SV=2	Down_regulated	0.0200551	1.69777	0.293969	-1.76626
[truncated: 693 more rows]
