# Supplementary material for: Proteomics Profiling of KAIMRC1 in Comparison to MDA-MB231 and MCF-7
Source: Int J Mol Sci. 2020 Jun 18;21(12):4328. doi: 10.3390/ijms21124328 (PMC7352455; doi:10.3390/ijms21124328)
Supplement: Supplementary file 1 [file ijms-21-04328-s001.zip › ijms-706332supplementry/Table_S4.xlsx]

## Sheet: Sheet1
Condition	FBS	Accession	Description	Protein regulation color scale	Norm Pvalue 1	p value -LOG10	Ratio 2/1	Ratio log2 nom
KAIMRC1/MCF7	fed	Q99523	Sortilin OS=Homo sapiens GN=SORT1 PE=1 SV=3	Down_regulated	0.0359382	1.44444	0.268146	-1.89891
KAIMRC1/MCF7	fed	Q14669	E3 ubiquitin-protein ligase TRIP12 OS=Homo sapiens GN=TRIP12 PE=1 SV=1	Down_regulated	0.0131761	1.88021	0.352561	-1.50406
KAIMRC1/MCF7	fed	Q13185	Chromobox protein homolog 3 OS=Homo sapiens GN=CBX3 PE=1 SV=4	Down_regulated	0.00471284	2.32672	0.364371	-1.45652
KAIMRC1/MCF7	fed	Q13131	5'-AMP-activated protein kinase catalytic subunit alpha-1 OS=Homo sapiens GN=PRKAA1 PE=1 SV=4	Down_regulated	0.0104543	1.9807	0.310205	-1.68871
KAIMRC1/MCF7	fed	Q9P2E9	Ribosome-binding protein 1 OS=Homo sapiens GN=RRBP1 PE=1 SV=4	Down_regulated	0.0441103	1.35546	0.231857	-2.10869
KAIMRC1/MCF7	fed	Q9H1E3	Nuclear ubiquitous casein and cyclin-dependent kinase substrate 1 OS=Homo sapiens GN=NUCKS1 PE=1 SV=1	Down_regulated	0.0480102	1.31867	0.296522	-1.75379
KAIMRC1/MCF7	fed	Q8NI35	InaD-like protein OS=Homo sapiens GN=INADL PE=1 SV=3	Down_regulated	0.023938	1.62091	0.304761	-1.71425
KAIMRC1/MCF7	fed	Q6S8J3	POTE ankyrin domain family member E OS=Homo sapiens GN=POTEE PE=1 SV=3	Down_regulated	0.0134958	1.8698	0.379309	-1.39855
KAIMRC1/MCF7	fed	Q6P5R6	60S ribosomal protein L22-like 1 OS=Homo sapiens GN=RPL22L1 PE=1 SV=2	Down_regulated	0.0212718	1.6722	0.295031	-1.76106
KAIMRC1/MCF7	fed	Q6DRA6	Putative histone H2B type 2-D OS=Homo sapiens GN=HIST2H2BD PE=5 SV=3	Down_regulated	0.0455446	1.34156	0.228493	-2.12978
KAIMRC1/MCF7	fed	Q4G0J3	La-related protein 7 OS=Homo sapiens GN=LARP7 PE=1 SV=1	Down_regulated	0.031902	1.49618	0.316232	-1.66095
KAIMRC1/MCF7	fed	P63267	Actin, gamma-enteric smooth muscle OS=Homo sapiens GN=ACTG2 PE=1 SV=1	Down_regulated	0.0138945	1.85716	0.373948	-1.41909
KAIMRC1/MCF7	fed	P63261	Actin, cytoplasmic 2 OS=Homo sapiens GN=ACTG1 PE=1 SV=1	Down_regulated	0.0117409	1.9303	0.360736	-1.47098
KAIMRC1/MCF7	fed	P61981	14-3-3 protein gamma OS=Homo sapiens GN=YWHAG PE=1 SV=2	Down_regulated	0.0476394	1.32203	0.241669	-2.04889
KAIMRC1/MCF7	fed	P22626	Heterogeneous nuclear ribonucleoproteins A2/B1 OS=Homo sapiens GN=HNRNPA2B1 PE=1 SV=2	Down_regulated	0.0241025	1.61794	0.473362	-1.07898
KAIMRC1/MCF7	fed	P0CG39	POTE ankyrin domain family member J OS=Homo sapiens GN=POTEJ PE=3 SV=1	Down_regulated	0.0112622	1.94838	0.392158	-1.35049
KAIMRC1/MCF7	fed	P0CG38	POTE ankyrin domain family member I OS=Homo sapiens GN=POTEI PE=3 SV=1	Down_regulated	0.0112622	1.94838	0.392158	-1.35049
KAIMRC1/MCF7	fed	O15027	Protein transport protein Sec16A OS=Homo sapiens GN=SEC16A PE=1 SV=3	Down_regulated	0.0230502	1.63732	0.403693	-1.30867
KAIMRC1/MCF7	fed	Q92508	Piezo-type mechanosensitive ion channel component 1 OS=Homo sapiens GN=PIEZO1 PE=1 SV=4	Highly down_regulated	0.0210777	1.67618	0.168304	-2.57086
KAIMRC1/MCF7	fed	Q9UKM9	RNA-binding protein Raly OS=Homo sapiens GN=RALY PE=1 SV=1	Highly down_regulated	0.0188069	1.72568	0.106431	-3.23201
KAIMRC1/MCF7	fed	Q9NZD8	Maspardin OS=Homo sapiens GN=SPG21 PE=1 SV=1	Highly down_regulated	0.0298682	1.52479	0.16373	-2.61061
KAIMRC1/MCF7	fed	P49447	Cytochrome b561 OS=Homo sapiens GN=CYB561 PE=1 SV=2	Highly down_regulated	0.000339285	3.46944	0.036709	-4.76772
KAIMRC1/MCF7	fed	P10636	Microtubule-associated protein tau OS=Homo sapiens GN=MAPT PE=1 SV=5	Highly down_regulated	0.0496834	1.30379	0.132129	-2.91998
KAIMRC1/MCF7	fed	P08727	Keratin, type I cytoskeletal 19 OS=Homo sapiens GN=KRT19 PE=1 SV=4	Highly down_regulated	0.00394202	2.40428	0.0461531	-4.43743
KAIMRC1/MCF7	fed	P05787	Keratin, type II cytoskeletal 8 OS=Homo sapiens GN=KRT8 PE=1 SV=7	Highly down_regulated	0.00886372	2.05238	0.0233102	-5.42289
KAIMRC1/MCF7	fed	P05783	Keratin, type I cytoskeletal 18 OS=Homo sapiens GN=KRT18 PE=1 SV=2	Highly down_regulated	0.0457733	1.33939	0.00398509	-7.97117
KAIMRC1/MCF7	fed	Q14676	Mediator of DNA damage checkpoint protein 1 OS=Homo sapiens GN=MDC1 PE=1 SV=3	Highly up_regulated	0.0253786	1.59553	5.7628	2.52677
KAIMRC1/MCF7	fed	Q9UQE7	Structural maintenance of chromosomes protein 3 OS=Homo sapiens GN=SMC3 PE=1 SV=2	Highly up_regulated	0.0168866	1.77246	7.0104	2.8095
KAIMRC1/MCF7	fed	P17066	Heat shock 70 kDa protein 6 OS=Homo sapiens GN=HSPA6 PE=1 SV=2	Highly up_regulated	0.0492183	1.30787	5.62262	2.49124
KAIMRC1/MCF7	fed	O95429	BAG family molecular chaperone regulator 4 OS=Homo sapiens GN=BAG4 PE=1 SV=1	Highly up_regulated	0.0159963	1.79598	5.09093	2.34793
KAIMRC1/MCF7	fed	Q15154	Pericentriolar material 1 protein OS=Homo sapiens GN=PCM1 PE=1 SV=4	Up_regulated	0.0225255	1.64733	3.64358	1.86536
KAIMRC1/MCF7	fed	Q86WB0	Nuclear-interacting partner of ALK OS=Homo sapiens GN=ZC3HC1 PE=1 SV=1	Up_regulated	0.0190676	1.7197	2.20007	1.13755
KAIMRC1/MCF7	fed	Q9H2U1	ATP-dependent RNA helicase DHX36 OS=Homo sapiens GN=DHX36 PE=1 SV=2	Up_regulated	0.0455799	1.34123	2.96179	1.56647
KAIMRC1/MCF7	fed	Q9BW71	HIRA-interacting protein 3 OS=Homo sapiens GN=HIRIP3 PE=1 SV=3	Up_regulated	0.0238442	1.62262	4.62504	2.20946
KAIMRC1/MCF7	fed	Q8TBF4	Zinc finger CCHC-type and RNA-binding motif-containing protein 1 OS=Homo sapiens GN=ZCRB1 PE=1 SV=2	Up_regulated	0.0111957	1.95095	2.38832	1.256
KAIMRC1/MCF7	fed	Q6ZU65	Ubinuclein-2 OS=Homo sapiens GN=UBN2 PE=1 SV=2	Up_regulated	0.0263708	1.57888	2.226	1.15445
KAIMRC1/MCF7	fed	P48741	Putative heat shock 70 kDa protein 7 OS=Homo sapiens GN=HSPA7 PE=5 SV=2	Up_regulated	0.028029	1.55239	4.79849	2.26258
KAIMRC1/MCF7	Starve	Q86UU0	B-cell CLL/lymphoma 9-like protein OS=Homo sapiens GN=BCL9L PE=1 SV=1	Down_regulated	0.047677	1.32169	0.292689	-1.77256
KAIMRC1/MCF7	Starve	Q9Y281	Cofilin-2 OS=Homo sapiens GN=CFL2 PE=1 SV=1	Down_regulated	0.00719004	2.14327	0.253467	-1.98013
KAIMRC1/MCF7	Starve	Q9P2E9	Ribosome-binding protein 1 OS=Homo sapiens GN=RRBP1 PE=1 SV=4	Down_regulated	0.0355952	1.44861	0.325627	-1.61871
KAIMRC1/MCF7	Starve	Q6S8J3	POTE ankyrin domain family member E OS=Homo sapiens GN=POTEE PE=1 SV=3	Down_regulated	0.0352571	1.45275	0.426914	-1.22798
KAIMRC1/MCF7	Starve	P30613	Pyruvate kinase PKLR OS=Homo sapiens GN=PKLR PE=1 SV=2	Down_regulated	0.0492471	1.30762	0.239437	-2.06228
KAIMRC1/MCF7	Starve	P23528	Cofilin-1 OS=Homo sapiens GN=CFL1 PE=1 SV=3	Down_regulated	0.0278682	1.55489	0.313659	-1.67273
KAIMRC1/MCF7	Starve	P10636	Microtubule-associated protein tau OS=Homo sapiens GN=MAPT PE=1 SV=5	Down_regulated	0.0358269	1.44579	0.241343	-2.05084
KAIMRC1/MCF7	Starve	P00558	Phosphoglycerate kinase 1 OS=Homo sapiens GN=PGK1 PE=1 SV=3	Down_regulated	0.0442786	1.35381	0.263849	-1.92222
KAIMRC1/MCF7	Starve	P0CG39	POTE ankyrin domain family member J OS=Homo sapiens GN=POTEJ PE=3 SV=1	Down_regulated	0.033267	1.47799	0.428956	-1.2211
KAIMRC1/MCF7	Starve	P0CG38	POTE ankyrin domain family member I OS=Homo sapiens GN=POTEI PE=3 SV=1	Down_regulated	0.033267	1.47799	0.428956	-1.2211
KAIMRC1/MCF7	Starve	O95049	Tight junction protein ZO-3 OS=Homo sapiens GN=TJP3 PE=1 SV=3	Down_regulated	0.0279448	1.5537	0.292085	-1.77554
KAIMRC1/MCF7	Starve	Q9NZD8	Maspardin OS=Homo sapiens GN=SPG21 PE=1 SV=1	Highly down_regulated	0.0410527	1.38666	0.196146	-2.35
KAIMRC1/MCF7	Starve	Q6KB66	Keratin, type II cytoskeletal 80 OS=Homo sapiens GN=KRT80 PE=1 SV=2	Highly down_regulated	0.0141382	1.84961	0.193085	-2.37269
KAIMRC1/MCF7	Starve	P50895	Basal cell adhesion molecule OS=Homo sapiens GN=BCAM PE=1 SV=2	Highly down_regulated	0.00293201	2.53283	0.168205	-2.57171
KAIMRC1/MCF7	Starve	P49447	Cytochrome b561 OS=Homo sapiens GN=CYB561 PE=1 SV=2	Highly down_regulated	0.0472583	1.32552	0.0955389	-3.38777
KAIMRC1/MCF7	Starve	P31949	Protein S100-A11 OS=Homo sapiens GN=S100A11 PE=1 SV=2	Highly down_regulated	0.00431639	2.36488	0.0722938	-3.78998
KAIMRC1/MCF7	Starve	Q96S66	Chloride channel CLIC-like protein 1 OS=Homo sapiens GN=CLCC1 PE=1 SV=1	Up_regulated	0.037675	1.42395	4.1318	2.04677
KAIMRC1/MCF7	Starve	Q96DX7	Tripartite motif-containing protein 44 OS=Homo sapiens GN=TRIM44 PE=1 SV=1	Up_regulated	0.010414	1.98238	2.28658	1.19319
KAIMRC1/MCF7	Starve	Q76FK4	Nucleolar protein 8 OS=Homo sapiens GN=NOL8 PE=1 SV=1	Up_regulated	0.0248977	1.60384	2.56965	1.36157
KAIMRC1/MCF7	Starve	Q52LW3	Rho GTPase-activating protein 29 OS=Homo sapiens GN=ARHGAP29 PE=1 SV=2	Up_regulated	0.0133998	1.8729	2.74794	1.45835
KAIMRC1/MCF7	Starve	Q9P289	Serine/threonine-protein kinase 26 OS=Homo sapiens GN=STK26 PE=1 SV=2	Up_regulated	0.00964	2.01592	3.1809	1.66944
KAIMRC1/MCF7	Starve	Q9P1Y6	PHD and RING finger domain-containing protein 1 OS=Homo sapiens GN=PHRF1 PE=1 SV=3	Up_regulated	0.0367153	1.43515	2.13519	1.09437
KAIMRC1/MCF7	Starve	Q9NZ63	Uncharacterized protein C9orf78 OS=Homo sapiens GN=C9orf78 PE=1 SV=1	Up_regulated	0.0213298	1.67101	2.28423	1.19171
KAIMRC1/MCF7	Starve	Q9H6Z4	Ran-binding protein 3 OS=Homo sapiens GN=RANBP3 PE=1 SV=1	Up_regulated	0.0138915	1.85725	3.10208	1.63324
KAIMRC1/MCF7	Starve	Q9H2U1	ATP-dependent RNA helicase DHX36 OS=Homo sapiens GN=DHX36 PE=1 SV=2	Up_regulated	0.026879	1.57059	2.89684	1.53448
KAIMRC1/MCF7	Starve	Q9H0L4	Cleavage stimulation factor subunit 2 tau variant OS=Homo sapiens GN=CSTF2T PE=1 SV=1	Up_regulated	0.0259636	1.58564	2.4849	1.31319
KAIMRC1/MCF7	Starve	Q9BRD0	BUD13 homolog OS=Homo sapiens GN=BUD13 PE=1 SV=1	Up_regulated	0.0030689	2.51302	2.59659	1.37662
KAIMRC1/MCF7	Starve	Q8TDD1	ATP-dependent RNA helicase DDX54 OS=Homo sapiens GN=DDX54 PE=1 SV=2	Up_regulated	0.0373506	1.4277	2.13217	1.09232
KAIMRC1/MCF7	Starve	Q7Z460	CLIP-associating protein 1 OS=Homo sapiens GN=CLASP1 PE=1 SV=1	Up_regulated	0.0316552	1.49955	2.49043	1.31639
KAIMRC1/MCF7	Starve	Q6ZMR3	L-lactate dehydrogenase A-like 6A OS=Homo sapiens GN=LDHAL6A PE=2 SV=1	Up_regulated	0.0250635	1.60096	3.85378	1.94627
KAIMRC1/MCF7	Starve	Q6PD62	RNA polymerase-associated protein CTR9 homolog OS=Homo sapiens GN=CTR9 PE=1 SV=1	Up_regulated	0.0137303	1.86232	3.06136	1.61417
KAIMRC1/MCF7	Starve	Q5VZL5	Zinc finger MYM-type protein 4 OS=Homo sapiens GN=ZMYM4 PE=1 SV=1	Up_regulated	0.00977463	2.0099	2.81348	1.49236
KAIMRC1/MCF7	Starve	Q5VTL8	Pre-mRNA-splicing factor 38B OS=Homo sapiens GN=PRPF38B PE=1 SV=1	Up_regulated	0.0282235	1.54939	2.94289	1.55723
KAIMRC1/MCF7	Starve	Q5UIP0	Telomere-associated protein RIF1 OS=Homo sapiens GN=RIF1 PE=1 SV=2	Up_regulated	0.0437171	1.35935	2.72574	1.44665
KAIMRC1/MCF7	Starve	Q5BKY9	Protein FAM133B OS=Homo sapiens GN=FAM133B PE=1 SV=1	Up_regulated	0.00174676	2.75777	2.24601	1.16736
KAIMRC1/MCF7	Starve	P62753	40S ribosomal protein S6 OS=Homo sapiens GN=RPS6 PE=1 SV=1	Up_regulated	0.0291584	1.53524	2.34128	1.2273
KAIMRC1/MCF7	Starve	P61289	Proteasome activator complex subunit 3 OS=Homo sapiens GN=PSME3 PE=1 SV=1	Up_regulated	0.000548777	3.2606	3.19529	1.67595
KAIMRC1/MCF7	Starve	P54652	Heat shock-related 70 kDa protein 2 OS=Homo sapiens GN=HSPA2 PE=1 SV=1	Up_regulated	0.0283017	1.54819	2.68526	1.42506
KAIMRC1/MCF7	Starve	P54274	Telomeric repeat-binding factor 1 OS=Homo sapiens GN=TERF1 PE=1 SV=3	Up_regulated	0.0353844	1.45119	4.97659	2.31516
KAIMRC1/MCF7	Starve	P49736	DNA replication licensing factor MCM2 OS=Homo sapiens GN=MCM2 PE=1 SV=4	Up_regulated	0.0448445	1.34829	2.1206	1.08448
KAIMRC1/MCF7	Starve	P49368	T-complex protein 1 subunit gamma OS=Homo sapiens GN=CCT3 PE=1 SV=4	Up_regulated	0.0433483	1.36303	3.53716	1.82259
KAIMRC1/MCF7	Starve	P34931	Heat shock 70 kDa protein 1-like OS=Homo sapiens GN=HSPA1L PE=1 SV=2	Up_regulated	0.00615038	2.2111	3.60183	1.84873
KAIMRC1/MCF7	Starve	P26599	Polypyrimidine tract-binding protein 1 OS=Homo sapiens GN=PTBP1 PE=1 SV=1	Up_regulated	0.0257192	1.58974	3.0983	1.63147
KAIMRC1/MCF7	Starve	P15880	40S ribosomal protein S2 OS=Homo sapiens GN=RPS2 PE=1 SV=2	Up_regulated	0.0150458	1.82258	3.64557	1.86614
KAIMRC1/MCF7	Starve	P08865	40S ribosomal protein SA OS=Homo sapiens GN=RPSA PE=1 SV=4	Up_regulated	0.0372723	1.42861	3.73637	1.90164
KAIMRC1/MCF7	Starve	P02768	Serum albumin OS=Homo sapiens GN=ALB PE=1 SV=2	Up_regulated	0.028551	1.54438	4.75323	2.24891
KAIMRC1/MCF7	Starve	P0DMV9	Heat shock 70 kDa protein 1B OS=Homo sapiens GN=HSPA1B PE=1 SV=1	Up_regulated	0.0415159	1.38179	3.73904	1.90267
KAIMRC1/MDA	fed	Q8TCJ2	Dolichyl-diphosphooligosaccharide--protein glycosyltransferase subunit STT3B OS=Homo sapiens GN=STT3B PE=1 SV=1	Down_regulated	0.0221588	1.65445	0.333131	-1.58584
KAIMRC1/MDA	fed	Q01082	Spectrin beta chain, non-erythrocytic 1 OS=Homo sapiens GN=SPTBN1 PE=1 SV=2	Down_regulated	0.0369019	1.43295	0.337147	-1.56855
KAIMRC1/MDA	fed	Q13017	Rho GTPase-activating protein 5 OS=Homo sapiens GN=ARHGAP5 PE=1 SV=2	Down_regulated	0.0300776	1.52176	0.376685	-1.40857
KAIMRC1/MDA	fed	Q14669	E3 ubiquitin-protein ligase TRIP12 OS=Homo sapiens GN=TRIP12 PE=1 SV=1	Down_regulated	0.0195862	1.70805	0.4223	-1.24366
KAIMRC1/MDA	fed	P02545	Prelamin-A/C OS=Homo sapiens GN=LMNA PE=1 SV=1	Highly down_regulated	0.00569066	2.24484	0.0617276	-4.01794
KAIMRC1/MDA	fed	P16104	Histone H2AX OS=Homo sapiens GN=H2AFX PE=1 SV=2	Highly down_regulated	0.020491	1.68844	0.0716249	-3.80339
KAIMRC1/MDA	fed	P0DMV9	Heat shock 70 kDa protein 1B OS=Homo sapiens GN=HSPA1B PE=1 SV=1	Highly up_regulated	0.0495412	1.30503	27.2175	4.76646
KAIMRC1/MDA	fed	Q5BKY9	Protein FAM133B OS=Homo sapiens GN=FAM133B PE=1 SV=1	Highly up_regulated	0.00932247	2.03047	5.94936	2.57273
KAIMRC1/MDA	fed	Q9BW71	HIRA-interacting protein 3 OS=Homo sapiens GN=HIRIP3 PE=1 SV=3	Highly up_regulated	0.0381644	1.41834	5.8533	2.54925
KAIMRC1/MDA	fed	Q5VZL5	Zinc finger MYM-type protein 4 OS=Homo sapiens GN=ZMYM4 PE=1 SV=1	Up_regulated	0.033063	1.48066	3.79294	1.92332
KAIMRC1/MDA	fed	Q14676	Mediator of DNA damage checkpoint protein 1 OS=Homo sapiens GN=MDC1 PE=1 SV=3	Up_regulated	0.0335034	1.47491	3.75456	1.90864
KAIMRC1/MDA	Starve	Q92854	Semaphorin-4D OS=Homo sapiens GN=SEMA4D PE=1 SV=1	Down_regulated	0.0152747	1.81603	0.224863	-2.15288
KAIMRC1/MDA	Starve	Q14019	Coactosin-like protein OS=Homo sapiens GN=COTL1 PE=1 SV=3	Down_regulated	0.010321	1.98628	0.404777	-1.3048
KAIMRC1/MDA	Starve	Q562R1	Beta-actin-like protein 2 OS=Homo sapiens GN=ACTBL2 PE=1 SV=2	Down_regulated	0.0408359	1.38896	0.207399	-2.26952
KAIMRC1/MDA	Starve	Q9NZD8	Maspardin OS=Homo sapiens GN=SPG21 PE=1 SV=1	Down_regulated	0.0449597	1.34718	0.245419	-2.02668
KAIMRC1/MDA	Starve	Q8TE77	Protein phosphatase Slingshot homolog 3 OS=Homo sapiens GN=SSH3 PE=1 SV=2	Down_regulated	0.0398145	1.39996	0.241369	-2.05069
KAIMRC1/MDA	Starve	Q6S8J3	POTE ankyrin domain family member E OS=Homo sapiens GN=POTEE PE=1 SV=3	Down_regulated	0.0173232	1.76137	0.328639	-1.60543
KAIMRC1/MDA	Starve	Q6KB66	Keratin, type II cytoskeletal 80 OS=Homo sapiens GN=KRT80 PE=1 SV=2	Down_regulated	0.0333033	1.47751	0.283948	-1.8163
KAIMRC1/MDA	Starve	Q4G0J3	La-related protein 7 OS=Homo sapiens GN=LARP7 PE=1 SV=1	Down_regulated	0.0259442	1.58596	0.471592	-1.08439
KAIMRC1/MDA	Starve	P63267	Actin, gamma-enteric smooth muscle OS=Homo sapiens GN=ACTG2 PE=1 SV=1	Down_regulated	0.0436701	1.35982	0.330437	-1.59755
KAIMRC1/MDA	Starve	P63261	Actin, cytoplasmic 2 OS=Homo sapiens GN=ACTG1 PE=1 SV=1	Down_regulated	0.0341492	1.46662	0.327106	-1.61217
KAIMRC1/MDA	Starve	P02794	Ferritin heavy chain OS=Homo sapiens GN=FTH1 PE=1 SV=2	Down_regulated	0.0385821	1.41361	0.203849	-2.29443
KAIMRC1/MDA	Starve	P0CG39	POTE ankyrin domain family member J OS=Homo sapiens GN=POTEJ PE=3 SV=1	Down_regulated	0.0165014	1.78248	0.329313	-1.60247
KAIMRC1/MDA	Starve	P0CG38	POTE ankyrin domain family member I OS=Homo sapiens GN=POTEI PE=3 SV=1	Down_regulated	0.0165014	1.78248	0.329313	-1.60247
KAIMRC1/MDA	Starve	Q9BYX2	TBC1 domain family member 2A OS=Homo sapiens GN=TBC1D2 PE=1 SV=3	Highly down_regulated	0.0357117	1.44719	0.0101278	-6.62553
KAIMRC1/MDA	Starve	P35579	Myosin-9 OS=Homo sapiens GN=MYH9 PE=1 SV=4	Highly down_regulated	0.0388787	1.41029	0.151189	-2.72558
KAIMRC1/MDA	Starve	P31949	Protein S100-A11 OS=Homo sapiens GN=S100A11 PE=1 SV=2	Highly down_regulated	0.0429891	1.36664	0.162591	-2.62068
KAIMRC1/MDA	Starve	P08758	Annexin A5 OS=Homo sapiens GN=ANXA5 PE=1 SV=2	Highly down_regulated	0.0243443	1.6136	0.153648	-2.7023
KAIMRC1/MDA	Starve	Q14694	Ubiquitin carboxyl-terminal hydrolase 10 OS=Homo sapiens GN=USP10 PE=1 SV=2	Highly up_regulated	0.0440101	1.35645	16.5675	4.05028
KAIMRC1/MDA	Starve	Q96S66	Chloride channel CLIC-like protein 1 OS=Homo sapiens GN=CLCC1 PE=1 SV=1	Highly up_regulated	0.0160133	1.79552	7.97154	2.99486
KAIMRC1/MDA	Starve	Q58FG1	Putative heat shock protein HSP 90-alpha A4 OS=Homo sapiens GN=HSP90AA4P PE=5 SV=1	Highly up_regulated	0.0398519	1.39955	5.35912	2.422
KAIMRC1/MDA	Starve	Q5BKY9	Protein FAM133B OS=Homo sapiens GN=FAM133B PE=1 SV=1	Highly up_regulated	0.0100185	1.9992	10.2541	3.35812
KAIMRC1/MDA	Starve	P48741	Putative heat shock 70 kDa protein 7 OS=Homo sapiens GN=HSPA7 PE=5 SV=2	Highly up_regulated	0.0475699	1.32267	14.9122	3.89842
KAIMRC1/MDA	Starve	P34931	Heat shock 70 kDa protein 1-like OS=Homo sapiens GN=HSPA1L PE=1 SV=2	Highly up_regulated	0.001175	2.92996	8.57195	3.09962
KAIMRC1/MDA	Starve	P17066	Heat shock 70 kDa protein 6 OS=Homo sapiens GN=HSPA6 PE=1 SV=2	Highly up_regulated	0.0450816	1.346	17.5644	4.13458
KAIMRC1/MDA	Starve	P0DMV9	Heat shock 70 kDa protein 1B OS=Homo sapiens GN=HSPA1B PE=1 SV=1	Highly up_regulated	0.0135085	1.86939	13.8083	3.78746
KAIMRC1/MDA	Starve	Q15751	Probable E3 ubiquitin-protein ligase HERC1 OS=Homo sapiens GN=HERC1 PE=1 SV=2	Up_regulated	0.0189908	1.72146	2.10714	1.07528
KAIMRC1/MDA	Starve	Q15366	Poly(rC)-binding protein 2 OS=Homo sapiens GN=PCBP2 PE=1 SV=1	Up_regulated	0.0493542	1.30668	2.83527	1.50349
KAIMRC1/MDA	Starve	Q15029	116 kDa U5 small nuclear ribonucleoprotein component OS=Homo sapiens GN=EFTUD2 PE=1 SV=1	Up_regulated	0.0417394	1.37945	2.10992	1.07719
KAIMRC1/MDA	Starve	Q13162	Peroxiredoxin-4 OS=Homo sapiens GN=PRDX4 PE=1 SV=1	Up_regulated	0.0399867	1.39808	2.35083	1.23317
KAIMRC1/MDA	Starve	Q04726	Transducin-like enhancer protein 3 OS=Homo sapiens GN=TLE3 PE=1 SV=2	Up_regulated	0.036681	1.43556	4.08871	2.03165
KAIMRC1/MDA	Starve	Q9UQN3	Charged multivesicular body protein 2b OS=Homo sapiens GN=CHMP2B PE=1 SV=1	Up_regulated	0.0108175	1.96587	3.06025	1.61365
KAIMRC1/MDA	Starve	Q9P1Y6	PHD and RING finger domain-containing protein 1 OS=Homo sapiens GN=PHRF1 PE=1 SV=3	Up_regulated	0.0435708	1.3608	2.96448	1.56778
KAIMRC1/MDA	Starve	Q8IZ21	Phosphatase and actin regulator 4 OS=Homo sapiens GN=PHACTR4 PE=1 SV=1	Up_regulated	0.0167249	1.77664	3.98258	1.9937
KAIMRC1/MDA	Starve	Q5JSH3	WD repeat-containing protein 44 OS=Homo sapiens GN=WDR44 PE=1 SV=1	Up_regulated	0.0224775	1.64825	2.57605	1.36516
KAIMRC1/MDA	Starve	P49354	Protein farnesyltransferase/geranylgeranyltransferase type-1 subunit alpha OS=Homo sapiens GN=FNTA PE=1 SV=1	Up_regulated	0.0426324	1.37026	2.27341	1.18486
KAIMRC1/MDA	Starve	P32119	Peroxiredoxin-2 OS=Homo sapiens GN=PRDX2 PE=1 SV=5	Up_regulated	0.00962925	2.01641	3.79908	1.92565
KAIMRC1/MDA	Starve	P26599	Polypyrimidine tract-binding protein 1 OS=Homo sapiens GN=PTBP1 PE=1 SV=1	Up_regulated	0.0271442	1.56632	2.98379	1.57715
KAIMRC1/MDA	Starve	P04075	Fructose-bisphosphate aldolase A OS=Homo sapiens GN=ALDOA PE=1 SV=2	Up_regulated	0.0299006	1.52432	3.36249	1.74953
KAIMRC1/MDA	Starve	O14545	TRAF-type zinc finger domain-containing protein 1 OS=Homo sapiens GN=TRAFD1 PE=1 SV=1	Up_regulated	0.0186387	1.72958	4.4965	2.1688
