# Supplementary material for: Proteomics Profiling of KAIMRC1 in Comparison to MDA-MB231 and MCF-7
Source: Int J Mol Sci. 2020 Jun 18;21(12):4328. doi: 10.3390/ijms21124328 (PMC7352455; doi:10.3390/ijms21124328)
Supplement: Supplementary file 1 [file ijms-21-04328-s001.zip › ijms-706332supplementry/Table_S5.xlsx]

## Sheet: Sheet1
	KEGG pathway
	Starve		fed
Conditions	Up regulated	Down regulated	Up regulated	Down regulated
KAIMRC1/MCF7	DNA replication	:Arrhythmogenic right ventricular cardiomyopathy (ARVC)	DNA replication	Sulfur metabolism
	Mismatch repair	Leishmaniasis	Homologous recombination	Acute myeloid leukemia
	One carbon pool by folate	Tight junction	Valine, leucine and isoleucine degradation	Pentose phosphate pathway
	hsa00450:Selenocompound metabolism	ECM-receptor interaction	Cell cycle	Fructose and mannose metabolism
	Arginine and proline metabolism	Long-term depression	Glycerolipid metabolism	B cell receptor signaling pathway
	Lysine degradation	Apoptosis	Spliceosome	VEGF signaling pathway
	Pyruvate metabolism	Bacterial invasion of epithelial cells	RNA transport	Adipocytokine signaling pathway
	Nucleotide excision repair	Inflammatory bowel disease (IBD)	Ribosome biogenesis in eukaryotes	Central carbon metabolism in cancer
KAIMRC1/MDA	DNA replication	Hypertrophic cardiomyopathy (HCM)	DNA replication	Amyotrophic lateral sclerosis (ALS)
	One carbon pool by folate	Graft-versus-host disease	Base excision repair	Hematopoietic cell lineage
	Cysteine and methionine metabolism	Dilated cardiomyopathy	Spliceosome	ECM-receptor interaction
	Spliceosome	Allograft rejection	Cysteine and methionine metabolism	Protein processing in endoplasmic reticulum
	mRNA surveillance pathway	Adherens junction	Ribosome biogenesis in eukaryotes	Focal adhesion
	Valine, leucine and isoleucine degradation	Viral myocarditis	Ubiquitin mediated proteolysis	Regulation of actin cytoskeleton
	Biosynthesis of amino acids	Arrhythmogenic right ventricular cardiomyopathy (ARVC)	Pyrimidine metabolism	Endocytosis
	Aminoacyl-tRNA biosynthesis	Type I diabetes mellitus	mRNA surveillance pathway	Proteoglycans in cancer
