# Supplementary material for: Proteomics Profiling of KAIMRC1 in Comparison to MDA-MB231 and MCF-7
Source: Int J Mol Sci. 2020 Jun 18;21(12):4328. doi: 10.3390/ijms21124328 (PMC7352455; doi:10.3390/ijms21124328)
Supplement: Supplementary file 1 [file ijms-21-04328-s001.zip › ijms-706332supplementry/Table_S6.xlsx]

## Sheet: Sheet1
Condition	Hrs	FBS	Accession	Description	Protein regulation color scale	p value -LOG10	Norm Pvalue 1	Ratio 2/1	Ratio Log2 nom
KAIMRC1/MCF7	24	fed	Q9Y6Q5	AP-1 complex subunit mu-2 OS=Homo sapiens GN=AP1M2 PE=1 SV=4	Highly down_regulated	3.51667	0.00030432	0.186093	-2.4259
KAIMRC1/MCF7	24	fed	O95425	Supervillin OS=Homo sapiens GN=SVIL PE=1 SV=2	Highly down_regulated	3.21456	0.00061015	0.150369	-2.73342
KAIMRC1/MCF7	24	fed	P16455	Methylated-DNA--protein-cysteine methyltransferase OS=Homo sapiens GN=MGMT PE=1 SV=1	Highly down_regulated	3.01823	0.0009589	0.161736	-2.62829
KAIMRC1/MCF7	24	fed	P49454	Centromere protein F OS=Homo sapiens GN=CENPF PE=1 SV=2	Highly up_regulated	3.75393	0.000176225	5.62448	2.49172
KAIMRC1/MCF7	24	fed	Q96CX2	BTB/POZ domain-containing protein KCTD12 OS=Homo sapiens GN=KCTD12 PE=1 SV=1	Highly up_regulated	3.32068	0.000477884	22.0866	4.4651
KAIMRC1/MCF7	24	fed	Q13126	S-methyl-5'-thioadenosine phosphorylase OS=Homo sapiens GN=MTAP PE=1 SV=2	Highly up_regulated	3.25747	0.000552754	25.608	4.67852
KAIMRC1/MCF7	24	fed	Q96S44	TP53-regulating kinase OS=Homo sapiens GN=TP53RK PE=1 SV=2	Highly up_regulated	3.11173	0.000773164	5.28071	2.40073
KAIMRC1/MCF7	24	fed	Q02952	A-kinase anchor protein 12 OS=Homo sapiens GN=AKAP12 PE=1 SV=4	Highly up_regulated	3.03751	0.000917255	27.1538	4.76308
KAIMRC1/MCF7	24	Starve	Q96FK6	WD repeat-containing protein 89 OS=Homo sapiens GN=WDR89 PE=2 SV=1	Highly down_regulated	3.62355	0.000237932	0.14918	-2.74487
KAIMRC1/MCF7	24	Starve	P15559	NAD(P)H dehydrogenase [quinone] 1 OS=Homo sapiens GN=NQO1 PE=1 SV=1	Highly down_regulated	3.4323	0.000369572	0.0224481	-5.47726
KAIMRC1/MCF7	24	Starve	P49593	Protein phosphatase 1F OS=Homo sapiens GN=PPM1F PE=1 SV=3	Highly up_regulated	3.78439	0.000164291	6.61109	2.72489
KAIMRC1/MCF7	24	Starve	P04818	Thymidylate synthase OS=Homo sapiens GN=TYMS PE=1 SV=3	Highly up_regulated	3.61025	0.000245329	9.32813	3.22159
KAIMRC1/MCF7	24	Starve	A8MXV4	Nucleoside diphosphate-linked moiety X motif 19 OS=Homo sapiens GN=NUDT19 PE=1 SV=1	Highly up_regulated	3.53929	0.000288873	16.6128	4.05423
KAIMRC1/MCF7	24	Starve	Q13126	S-methyl-5'-thioadenosine phosphorylase OS=Homo sapiens GN=MTAP PE=1 SV=2	Highly up_regulated	3.31954	0.000479142	47.7326	5.5769
KAIMRC1/MCF7	24	Starve	Q9H7S9	Zinc finger protein 703 OS=Homo sapiens GN=ZNF703 PE=1 SV=1	Highly up_regulated	3.13124	0.000739196	14.8238	3.88985
KAIMRC1/MCF7	24	Starve	P24752	Acetyl-CoA acetyltransferase, mitochondrial OS=Homo sapiens GN=ACAT1 PE=1 SV=1	Highly up_regulated	3.10813	0.000779603	8.96044	3.16357
KAIMRC1/MCF7	24	Starve	P09874	Poly [ADP-ribose] polymerase 1 OS=Homo sapiens GN=PARP1 PE=1 SV=4	Highly up_regulated	3.03084	0.000931461	11.1574	3.47993
KAIMRC1/MDA	24	fed	P02786	Transferrin receptor protein 1 OS=Homo sapiens GN=TFRC PE=1 SV=2	Highly down_regulated	3.51051	0.000308666	0.175803	-2.50797
KAIMRC1/MDA	24	fed	P11166	Solute carrier family 2, facilitated glucose transporter member 1 OS=Homo sapiens GN=SLC2A1 PE=1 SV=2	Highly down_regulated	3.39483	0.000402877	0.0988919	-3.338
KAIMRC1/MDA	24	fed	Q9UL46	Proteasome activator complex subunit 2 OS=Homo sapiens GN=PSME2 PE=1 SV=4	Highly down_regulated	3.11681	0.000764173	0.138063	-2.8566
KAIMRC1/MDA	24	fed	P17301	Integrin alpha-2 OS=Homo sapiens GN=ITGA2 PE=1 SV=1	Highly down_regulated	3.04406	0.000903522	0.0403551	-4.63111
KAIMRC1/MDA	24	fed	Q96CX2	BTB/POZ domain-containing protein KCTD12 OS=Homo sapiens GN=KCTD12 PE=1 SV=1	Highly up_regulated	3.04998	0.000891286	8.62506	3.10853
KAIMRC1/MDA	24	fed	P09874	Poly [ADP-ribose] polymerase 1 OS=Homo sapiens GN=PARP1 PE=1 SV=4	Highly up_regulated	3.00999	0.000977265	7.16613	2.84119
KAIMRC1/MDA	24	Starve	P04632	Calpain small subunit 1 OS=Homo sapiens GN=CAPNS1 PE=1 SV=1	Highly down_regulated	5.03766	9.16937e-06	0.13788	-2.85852
KAIMRC1/MDA	24	Starve	Q30154	HLA class II histocompatibility antigen, DR beta 5 chain OS=Homo sapiens GN=HLA-DRB5 PE=1 SV=1	Highly down_regulated	4.8381	1.45176e-05	0.00743121	-7.07219
KAIMRC1/MDA	24	Starve	O00159	Unconventional myosin-Ic OS=Homo sapiens GN=MYO1C PE=1 SV=4	Highly down_regulated	4.29635	5.05418e-05	0.104109	-3.26384
KAIMRC1/MDA	24	Starve	P17301	Integrin alpha-2 OS=Homo sapiens GN=ITGA2 PE=1 SV=1	Highly down_regulated	3.14766	0.000711775	0.0689514	-3.85828
KAIMRC1/MDA	24	Starve	O14684	Prostaglandin E synthase OS=Homo sapiens GN=PTGES PE=1 SV=2	Highly down_regulated	3.08947	0.000813819	0.0516009	-4.27646
KAIMRC1/MDA	24	Starve	Q13126	S-methyl-5'-thioadenosine phosphorylase OS=Homo sapiens GN=MTAP PE=1 SV=2	Highly up_regulated	3.9215	0.000119811	87.8365	6.45675
KAIMRC1/MDA	24	Starve	Q96F45	Zinc finger protein 503 OS=Homo sapiens GN=ZNF503 PE=1 SV=1	Highly up_regulated	3.67362	0.000212022	57.2027	5.83801
KAIMRC1/MDA	24	Starve	P35520	Cystathionine beta-synthase OS=Homo sapiens GN=CBS PE=1 SV=2	Highly up_regulated	3.2681	0.00053938	320.398	8.32372
KAIMRC1/MDA	24	Starve	Q9NUG6	p53 and DNA damage-regulated protein 1 OS=Homo sapiens GN=PDRG1 PE=1 SV=2	Highly up_regulated	3.08864	0.000815373	18.7636	4.22987
KAIMRC1/MDA	24	Starve	Q9H7S9	Zinc finger protein 703 OS=Homo sapiens GN=ZNF703 PE=1 SV=1	Highly up_regulated	3.06899	0.000853126	61.5279	5.94317
