# Supplementary material for: Proteomics Profiling of KAIMRC1 in Comparison to MDA-MB231 and MCF-7
Source: Int J Mol Sci. 2020 Jun 18;21(12):4328. doi: 10.3390/ijms21124328 (PMC7352455; doi:10.3390/ijms21124328)
Supplement: Supplementary file 1 [file ijms-21-04328-s001.zip › ijms-706332supplementry/Table_S7.xlsx]

## Sheet: Sheet1
Condition	FBS	Accession	Description	Protein regulation color scale	p value -LOG10	Norm Pvalue 1	Ratio log2 nom	Ratio 2/1
KAIMRC1/MCF7	fed	P49447	Cytochrome b561 OS=Homo sapiens GN=CYB561 PE=1 SV=2	Highly down_regulated	3.46944	0.000339285	-4.76772	0.036709
KAIMRC1/MCF7	Starve	P50895	Basal cell adhesion molecule OS=Homo sapiens GN=BCAM PE=1 SV=2	Highly down_regulated	2.53283	0.00293201	-2.57171	0.168205
KAIMRC1/MCF7	Starve	P31949	Protein S100-A11 OS=Homo sapiens GN=S100A11 PE=1 SV=2	Highly down_regulated	2.36488	0.00431639	-3.78998	0.0722938
KAIMRC1/MDA	fed	P02545	Prelamin-A/C OS=Homo sapiens GN=LMNA PE=1 SV=1	Highly down_regulated	2.24484	0.00569066	-4.01794	0.0617276
KAIMRC1/MDA	fed	Q5BKY9	Protein FAM133B OS=Homo sapiens GN=FAM133B PE=1 SV=1	Highly up_regulated	2.03047	0.00932247	2.57273	5.94936
